# Supplementary material for: Longitudinal high-throughput TCR repertoire profiling reveals the dynamics of T-cell memory formation after mild COVID-19 infection
Source: eLife. 2021 Jan 5;10:e63502. doi: 10.7554/eLife.63502 (PMC7806265; doi:10.7554/eLife.63502)
Supplement: Supplementary file 1. [file elife-63502-supp1.tsv]

Donor	Day	Sample id	Number of cells	Subpopulation	UMIs	Unique clonotypes	Chain
W	15	W_d15_F1	~2mln	PBMC	2226182	864152	TCRbeta
W	15	W_d15_F2	~2mln	PBMC	2117555	843790	TCRbeta
W	15	W_d15_CD4	~2mln	CD4+	898479	432951	TCRbeta
W	15	W_d15_CD8	~2mln	CD8+	612284	213899	TCRbeta
W	30	W_d30_F1	~2mln	PBMC	2242298	950056	TCRbeta
W	30	W_d30_F2	~2mln	PBMC	2298108	1004548	TCRbeta
W	30	W_d30_CD4	~2mln	CD4+	558144	330415	TCRbeta
W	30	W_d30_CD8	~2mln	CD8+	344150	153517	TCRbeta
W	30	W_d30_CM	~250000	CM	91608	52847	TCRbeta
W	30	W_d30_EM	~600000	EM	207923	68421	TCRbeta
W	30	W_d30_EMRA	~290000	EMRA	92780	19764	TCRbeta
W	30	W_d30_Tscm	1781	SCM	9912	1658	TCRbeta
W	37	W_d37_F1	~2mln	PBMC	2533659	1011503	TCRbeta
W	37	W_d37_F2	~2mln	PBMC	2455659	1004298	TCRbeta
W	37	W_d37_CD4	~2mln	CD4+	241659	166986	TCRbeta
W	37	W_d37_CD8	~2mln	CD8+	274938	118073	TCRbeta
W	45	W_d45_F1	~2mln	PBMC	2169770	975407	TCRbeta
W	45	W_d45_F2	~2mln	PBMC	2648548	1127294	TCRbeta
W	45	W_d45_CD4	~2mln	CD4+	897899	499797	TCRbeta
W	45	W_d45_CD8	~2mln	CD8+	1118270	414695	TCRbeta
W	45	W_d45_CM	~390000	CM	113689	52016	TCRbeta
W	45	W_d45_EM	~640000	EM	97369	30101	TCRbeta
W	45	W_d45_EMRA	~190000	EMRA	34021	7625	TCRbeta
W	45	W_d45_Tscm	4456	SCM	4343	1805	TCRbeta
W	85	W_d85_F1	~2mln	PBMC	1971504	778306	TCRbeta
W	85	W_d85_F2	~2mln	PBMC	2095611	814390	TCRbeta
W	85	W_d85_CD4	~2mln	CD4+	1081899	497108	TCRbeta
W	85	W_d85_CD8	~2mln	CD8+	1065583	319839	TCRbeta
W	85	W_d85_CM	~280 000	CM	233060	96686	TCRbeta
W	85	W_d85_EM	~160 000	EM	501840	99278	TCRbeta
W	85	W_d85_EMRA	~330 000	EMRA	236772	13542	TCRbeta
W	85	W_d85_Tscm	8200	SCM	13444	5387	TCRbeta
W	2yrs_before	W_2018	~1mln	PBMC	366242	214651	TCRbeta
W	1yr_before	W_2019	~2mln	PBMC	809342	400566	TCRbeta
M	15	M_d15_F1	~2mln	PBMC	1953076	552410	TCRbeta
M	15	M_d15_F2	~2mln	PBMC	1130068	375859	TCRbeta
M	15	M_d15_CD4	~2mln	CD4+	389710	206641	TCRbeta
M	15	M_d15_CD8	~2mln	CD8+	467521	100613	TCRbeta
M	30	M_d30_F1	~2mln	PBMC	1767334	588152	TCRbeta
M	30	M_d30_F2	~2mln	PBMC	1644758	554467	TCRbeta
M	30	M_d30_CD4	~2mln	CD4+	625239	306877	TCRbeta
M	30	M_d30_CD8	~2mln	CD8+	563653	140613	TCRbeta
M	30	M_d30_CM	~340000	CM	104887	61695	TCRbeta
M	30	M_d30_EM	~570000	EM	365988	82575	TCRbeta
M	30	M_d30_EMRA	~370000	EMRA	180522	15195	TCRbeta
M	30	M_d30_Tscm	5100	SCM	37604	7553	TCRbeta
M	37	M_d37_F1	~2mln	PBMC	1569489	483907	TCRbeta
M	37	M_d37_F2	~2mln	PBMC	1625608	503318	TCRbeta
M	37	M_d37_CD4	~2mln	CD4+	569871	268847	TCRbeta
M	37	M_d37_CD8	~2mln	CD8+	553110	121763	TCRbeta
M	45	M_d45_F1	~2mln	PBMC	2264245	717660	TCRbeta
M	45	M_d45_F2	~2mln	PBMC	2637630	796470	TCRbeta
M	45	M_d45_CD4	~2mln	CD4+	1055641	445953	TCRbeta
M	45	M_d45_CD8	~2mln	CD8+	1067207	226965	TCRbeta
M	45	M_d45_CM	~550000	CM	147715	82657	TCRbeta
M	45	M_d45_EM	~630000	EM	177586	39051	TCRbeta
M	45	M_d45_EMRA	~490000	EMRA	275070	16305	TCRbeta
M	45	M_d45_Tscm	11975	SCM	8059	4460	TCRbeta
M	85	M_d85_F1	~2mln	PBMC	1814756	565639	TCRbeta
M	85	M_d85_F2	~2mln	PBMC	1791968	556222	TCRbeta
M	85	M_d85_CD4	~2mln	CD4+	609555	291084	TCRbeta
M	85	M_d85_CD8	~2mln	CD8+	851904	182387	TCRbeta
M	85	M_d85_CM	~400 000	CM	265841	107161	TCRbeta
M	85	M_d85_EM	~835 000	EM	483507	69791	TCRbeta
M	85	M_d85_EMRA	~753 000	EMRA	300612	12066	TCRbeta
M	85	M_d85_Tscm	9369	SCM	19903	6882	TCRbeta
M	2yrs_before	M_2018	~4mln	PBMC	974827	398473	TCRbeta
M	1yr_before	M_2019	~4mln	PBMC	785482	315831	TCRbeta
W	15	W_d15_F1	~2mln	PBMC	1893715	691016	TCRalpha
W	15	W_d15_F2	~2mln	PBMC	1818236	673343	TCRalpha
W	15	W_d15_CD4	~2mln	CD4+	695768	330083	TCRalpha
W	15	W_d15_CD8	~2mln	CD8+	461140	165572	TCRalpha
W	30	W_d30_F1	~2mln	PBMC	1637361	664976	TCRalpha
W	30	W_d30_F2	~2mln	PBMC	2028877	780801	TCRalpha
W	30	W_d30_CD4	~2mln	CD4+	415796	231800	TCRalpha
W	30	W_d30_CD8	~2mln	CD8+	266437	110545	TCRalpha
W	30	W_d30_CM	~250000	CM	46083	29952	TCRalpha
W	30	W_d30_EM	~600000	EM	179273	61050	TCRalpha
W	30	W_d30_EMRA	~290000	EMRA	39678	10866	TCRalpha
W	30	W_d30_Tscm	1781	SCM	2385	1812	TCRalpha
W	37	W_d37_F1	~2mln	PBMC	1964102	754552	TCRalpha
W	37	W_d37_F2	~2mln	PBMC	2082437	787025	TCRalpha
W	37	W_d37_CD4	~2mln	CD4+	154590	106391	TCRalpha
W	37	W_d37_CD8	~2mln	CD8+	225474	96134	TCRalpha
W	45	W_d45_F1	~2mln	PBMC	1709165	717335	TCRalpha
W	45	W_d45_F2	~2mln	PBMC	2219897	866104	TCRalpha
W	45	W_d45_CD4	~2mln	CD4+	1235406	556179	TCRalpha
W	45	W_d45_CD8	~2mln	CD8+	900514	326688	TCRalpha
W	45	W_d45_CM	~390000	CM	75920	45240	TCRalpha
W	45	W_d45_EM	~640000	EM	71550	27366	TCRalpha
W	45	W_d45_EMRA	~190000	EMRA	22421	5466	TCRalpha
W	45	W_d45_Tscm	4456	SCM	3846	1515	TCRalpha
W	85	W_d85_F1	~2mln	PBMC	2098326	722580	TCRalpha
W	85	W_d85_F2	~2mln	PBMC	1846636	666020	TCRalpha
W	85	W_d85_CD4	~2mln	CD4+	1040556	435597	TCRalpha
W	85	W_d85_CD8	~2mln	CD8+	912284	275103	TCRalpha
W	85	W_d85_CM	~280 000	CM	153078	80194	TCRalpha
W	85	W_d85_EM	~160 000	EM	540546	103099	TCRalpha
W	85	W_d85_EMRA	~330 000	EMRA	133538	11156	TCRalpha
W	85	W_d85_Tscm	8200	SCM	5355	4540	TCRalpha
W	2yrs_before	W_2018	~1mln	PBMC	316895	179329	TCRalpha
W	1yr_before	W_2019	~2mln	PBMC	569933	273487	TCRalpha
M	15	M_d15_F1	~2mln	PBMC	1506261	429563	TCRalpha
M	15	M_d15_F2	~2mln	PBMC	981226	320564	TCRalpha
M	15	M_d15_CD4	~2mln	CD4+	305343	164994	TCRalpha
M	15	M_d15_CD8	~2mln	CD8+	522737	103809	TCRalpha
M	30	M_d30_F1	~2mln	PBMC	1290304	437760	TCRalpha
M	30	M_d30_F2	~2mln	PBMC	1376655	457460	TCRalpha
M	30	M_d30_CD4	~2mln	CD4+	419034	225443	TCRalpha
M	30	M_d30_CD8	~2mln	CD8+	401718	106760	TCRalpha
M	30	M_d30_CM	~340000	CM	69188	46122	TCRalpha
M	30	M_d30_EM	~570000	EM	303640	80125	TCRalpha
M	30	M_d30_EMRA	~370000	EMRA	121940	12571	TCRalpha
M	30	M_d30_Tscm	5100	SCM	10014	3105	TCRalpha
M	37	M_d37_F1	~2mln	PBMC	1292337	407991	TCRalpha
M	37	M_d37_F2	~2mln	PBMC	1406787	434118	TCRalpha
M	37	M_d37_CD4	~2mln	CD4+	414243	209143	TCRalpha
M	37	M_d37_CD8	~2mln	CD8+	529264	116271	TCRalpha
M	45	M_d45_F1	~2mln	PBMC	1703183	529141	TCRalpha
M	45	M_d45_F2	~2mln	PBMC	1984240	594171	TCRalpha
M	45	M_d45_CD4	~2mln	CD4+	789364	344019	TCRalpha
M	45	M_d45_CD8	~2mln	CD8+	847296	179397	TCRalpha
M	45	M_d45_CM	~550000	CM	99617	61263	TCRalpha
M	45	M_d45_EM	~630000	EM	113973	30557	TCRalpha
M	45	M_d45_EMRA	~490000	EMRA	200440	13208	TCRalpha
M	45	M_d45_Tscm	11975	SCM	8186	4303	TCRalpha
M	85	M_d85_F1	~2mln	PBMC	1548957	471718	TCRalpha
M	85	M_d85_F2	~2mln	PBMC	1536551	464538	TCRalpha
M	85	M_d85_CD4	~2mln	CD4+	509461	246455	TCRalpha
M	85	M_d85_CD8	~2mln	CD8+	666634	148143	TCRalpha
M	85	M_d85_CM	~400 000	CM	185663	92311	TCRalpha
M	85	M_d85_EM	~835 000	EM	394126	64276	TCRalpha
M	85	M_d85_EMRA	~753 000	EMRA	256310	11596	TCRalpha
M	85	M_d85_Tscm	9369	SCM	6294	4817	TCRalpha
M	2yrs_before	M_2018	~4mln	PBMC	738123	299183	TCRalpha
M	1yr_before	M_2019	~4mln	PBMC	757262	289693	TCRalpha
