# Supplementary material for: Longitudinal high-throughput TCR repertoire profiling reveals the dynamics of T-cell memory formation after mild COVID-19 infection
Source: eLife. 2021 Jan 5;10:e63502. doi: 10.7554/eLife.63502 (PMC7806265; doi:10.7554/eLife.63502)
Supplement: Supplementary file 3. [file elife-63502-supp3.tsv]

donor	CD	CDR3.nucleotide.sequence	bestVGene	bestJGene	CDR3.amino.acid.sequence	motif_id	predicted_alpha	YLQ_tetramer_match	peptide_from_MIRA	freq_d_15_F1	freq_d_15_F2	freq_d_30_F1	freq_d_30_F2	freq_d_37_F1	freq_d_37_F2	freq_d_45_F1	freq_d_45_F2	freq_d_85_F1	freq_d_85_F2	freq_d_F1_2018	freq_d_F1_2019	freq_d_15_CD4	freq_d_30_CD4	freq_d_37_CD4	freq_d_45_CD4	freq_d_85_CD4	freq_d_15_CD8	freq_d_30_CD8	freq_d_37_CD8	freq_d_45_CD8	freq_d_85_CD8	freq_d_30_CM	freq_d_30_EM	freq_d_30_EMRA	freq_d_30_Tscm	freq_d_45_CM	freq_d_45_EM	freq_d_45_EMRA	freq_d_45_Tscm	freq_d_85_CM	freq_d_85_EM	freq_d_85_EMRA	freq_d_85_SCM	freq_d_2019_0_CM	freq_d_2019_0_EM	freq_d_2019_0_EMRA	freq_d_2019_0_Tscm	preinf_PBMC	preinf_Mem
M	CD8	TGTGCCAGCAGCTTAGAAGACACAAACTATGGCTACACCTTC	TRBV7-2	TRBJ1-2	CASSLEDTNYGYTF	1_CD8	TGTGCTGTGCATTCCTCAGGAACCTACAAATACATCTTT	FALSE	NQKLIANQF	0.00189495954074496	0.00220075252108723	0.000375707138548797	0.000393370939676232	0.000381652881925264	0.000307577226490027	0.000207574710333908	0.000208520527898151	9.8084811401643e-05	0.000102680405007232	2.05164608694671e-06	1.27310364846044e-06	5.13202124656796e-06	0	0	0	0	0.0032404961488361	0.000894167156033943	0.000717759577660863	0.000414165199441158	0.000235942077980618	0	0.000456299113632141	1.1078982063128e-05	0	6.76979318281827e-06	0.000591262824772223	0	0	7.52329399904454e-06	0.000339188470901145	0	0	0	2.89712315670539e-05	0	0	TRUE	TRUE
M	CD8	TGTGCCAGCAGCCCCACTGGCAGGGGAAGAACAGATACGCAGTATTTT	TRBV7-9	TRBJ2-3	CASSPTGRGRTDTQYF	2_CD8	TGTGCTTATAGGAGCGGTGGATCTGAAAAGCTGGTCTTT	FALSE	NA	0.000386057685415212	0.000272549970444256	4.5265920307084e-06	8.51189050304057e-06	2.54860021319041e-06	1.84546335894016e-06	2.64988991915628e-06	3.41215409287883e-06	1.10207653260273e-06	0	0	0	5.13202124656796e-06	0	0	0	0	0.00085129865824209	1.06448470956422e-05	1.08477518034387e-05	1.31183547334303e-05	1.17384118398317e-06	0	0	0	0	0	0	0	0	0	2.06822238354357e-06	0	0	0	0	0	0	FALSE	FALSE
M	CD4	TGCGCCAGCAGCATCATAGCGGGAGGGGATACGCAGTATTTT	TRBV5-1	TRBJ2-3	CASSIIAGGDTQYF	1_CD4	TGTGCTGTGCAGGCTGATACTGGAGGCTTCAAAACTATCTTT	FALSE	NA	0.00028928725763872	0.000365464733095708	1.75405441189951e-05	2.73596480454875e-05	2.80346023450945e-05	1.72243246834415e-05	1.54576911950783e-05	2.00937963247309e-05	5.51038266301365e-07	2.23218271754853e-06	0	0	0.000705652921403095	5.11804286041018e-05	3.50956620006984e-05	3.6944377870886e-05	2.13270336556997e-05	2.13894135236706e-06	0	0	0	0	0	4.64496103697389e-05	0	0	0	6.19418197380424e-05	0	0	0	1.86140014518921e-05	3.32654717709207e-06	0	0	0	0	0	FALSE	FALSE
M	CD4	TGTGCCAGCAGCCCTGGGGAGACCCAGTACTTC	TRBV7-6	TRBJ2-5	CASSPGETQYF	2_CD4	TGTGCAATGGGGGTTTCTGGTGGCTACAATAAGCTGATTTTT	FALSE	NA	0.000316935951289146	0.000314140388012049	2.31987841573806e-05	1.51998044697153e-05	6.37150053297602e-06	1.84546335894016e-05	1.01579113567657e-05	5.68692348813139e-06	4.95934439671229e-06	2.79022839693566e-06	0	0	0.000559390315875908	2.87889910898073e-05	3.50956620006984e-05	2.08404182861408e-05	1.1483787353069e-05	0	0	0	0	0	0	5.73789304567363e-05	0	0	6.76979318281827e-06	2.25242980865609e-05	0	0	0	4.13644476708714e-06	0	0	0	0	0	0	FALSE	FALSE
M	CD8	TGTGCCAGCAGCCCCACGGGTCGCGGGGGCACAGATACGCAGTATTTT	TRBV7-9	TRBJ2-3	CASSPTGRGGTDTQYF	2_CD8	TGTGCTTATAGGAGGCCCGGAGGGGAGAAATTAACCTTT	FALSE	NA	0.00025088629423535	0.000273434872945699	4.75292163224382e-05	2.37116949727559e-05	1.59287513324401e-05	2.2760714760262e-05	1.50160428752189e-05	1.47860010691416e-05	4.95934439671229e-06	4.46436543509706e-06	0	0	0	1.59938839387818e-06	0	0	0	0.000817075596604217	7.45139296694952e-05	6.14705935528195e-05	3.09218361573715e-05	1.17384118398317e-05	0	6.55759205219843e-05	0	0	1.35395863656365e-05	1.68932235649207e-05	0	0	0	2.27504462189793e-05	1.33061887083683e-05	0.000301462091142039	0	0	0	0	FALSE	FALSE
M	CD4	TGTGCCAGCAGCTACGGGACTCCCGGGGAGCTGTTTTTT	TRBV7-9	TRBJ2-2	CASSYGTPGELFF	3_CD4	TGTGCTCTAAGTGGCCAGAACGACTACAAGCTCAGCTTT	FALSE	NA	0.000211973317986602	0.000191138940311556	2.2632960153542e-05	2.49276793303331e-05	1.08315509060592e-05	4.92123562384043e-06	1.10412079964845e-05	9.47820581355232e-06	0	0	0	0	0.00031561930666393	1.59938839387818e-05	0	0	0	0	0	0	0	0	0	5.73789304567363e-05	4.98554192840762e-05	2.65929156472716e-05	0	0	3.63543825208129e-05	0	0	0	0	0	0	0	0	0	FALSE	FALSE
M	CD8	TGTGCCAGCAGCTTTACGGGTAGGGGGTACACAGATACGCAGTATTTT	TRBV7-6	TRBJ2-3	CASSFTGRGYTDTQYF	3_CD8	TGTGCTTATCGCCAGGGCGGATCTGAAAAGCTGGTCTTT	FALSE	NA	0.000182788585800041	0.000249542505406754	4.5265920307084e-06	9.11988268182918e-06	7.64580063957122e-06	3.07577226490027e-06	1.76659327943752e-06	3.03302586033674e-06	1.10207653260273e-06	1.6741370381614e-06	0	0	0	0	0	0	0	0.000408537798302108	8.87070591303515e-06	7.23183453562582e-06	7.49620270481734e-06	8.2168882878822e-06	0	1.09293200869974e-05	0	0	0	1.12621490432804e-05	0	0	0	0	6.65309435418413e-06	0	0	0	0	0	FALSE	FALSE
M	CD8	TGTGCCAGCAGCTTGGCTAGCGAATCCTACAATGAGCAGTTCTTC	TRBV7-2	TRBJ2-1	CASSLASESYNEQFF	4_CD8	TGTGCTCTGGGGGATTCCAATGCAGGCAAATCAACCTTT	FALSE	NQKLIANQF	0.000733714407427054	0.000785793421280843	0.000156733249063278	0.000165981864809291	0.000183499215349709	0.000201770660577458	0.000116595156442876	0.000128524470831769	9.14723522060266e-05	0.000101564313648458	0	2.54620729692087e-06	0	1.59938839387818e-06	0	0	0	0.00189296309684485	0.000383214495443118	0.000381479271754262	0.000251122790611381	0.000179597701149425	4.76703499957097e-05	0.000516410374110627	5.53949103156402e-06	2.65929156472716e-05	2.03093795484548e-05	0.000343495545820053	3.63543825208129e-06	0.000124084874053853	6.01863519923563e-05	0.000235777351723967	0	5.02436818570065e-05	0	1.4485615783527e-05	0	0	TRUE	TRUE
M	CD4	TGTGCCAGCAGTTACCGGGGAGAGGATGAAAAACTGTTTTTT	TRBV6-5	TRBJ1-4	CASSYRGEDEKLFF	4_CD4	TGTGCAGGGATGGCCTCAGGAACCTACAAATACATCTTT	FALSE	NA	0.000338440490795033	0.000293787630478874	4.97925123377924e-05	5.65432726273409e-05	4.77862539973201e-05	5.35184374092647e-05	2.73821958312815e-05	2.99511303708253e-05	1.76332245216437e-05	1.61833247022268e-05	1.02582304347335e-06	0	0.000659464730183983	0.000102360857208204	0.00010704176910213	4.64172952736773e-05	5.08567725635915e-05	0	0	0	0	0	0	0.000117490190935222	0	0	0	5.0679670694762e-05	0	0	0	5.79102267392199e-05	0	0	0	0	0	0	TRUE	FALSE
M	CD4	TGTGCCAGCAGCTTTGGGAATGGACTACAAGAGACCCAGTACTTC	TRBV7-6	TRBJ2-5	CASSFGNGLQETQYF	5_CD4	TGTGCAGCAAGTACCCTCGGTTCTGCAAGGCAACTGACCTTT	FALSE	NA	0.000184836637181554	0.000232729357879349	3.56469122418287e-05	4.92473664818776e-05	2.48488520786065e-05	1.96849424953617e-05	1.76659327943752e-05	3.79128232542093e-06	6.06142092931502e-06	4.46436543509706e-06	0	0	0.000379769572246029	9.27645268449345e-05	5.08887099010127e-05	2.36822935069782e-05	3.28108210087687e-06	0	1.77414118260703e-06	1.80795863390646e-06	0	0	1.90681399982839e-05	9.83638807829765e-05	0	0	0	9.00971923462435e-05	0	0	0	1.24093343012614e-05	0	0	0	0	0	0	FALSE	FALSE
M	CD8	TGCGCCAGCAGCTTGTATAGCGGGGAAGGGGGAAATGAGCAGTTCTTC	TRBV5-1	TRBJ2-1	CASSLYSGEGGNEQFF	5_CD8	TGTGCTCTGGGGGATTCCAATGCAGGCAAATCAACCTTT	FALSE	NA	0.000490508305872378	0.000558373478410149	0.000132402816898221	0.000175709739669909	0.000151641712684829	0.000131643052937732	8.87713122917352e-05	9.51611863680653e-05	5.89610944942461e-05	5.85947963356489e-05	1.02582304347335e-06	1.27310364846044e-06	0	0	0	9.47291740279129e-07	0	0.000986051963441214	0.000329990259964908	0.000282041546889407	0.000175223738225105	0.000130296371422132	1.90681399982839e-05	0.000191263101522454	1.66184730946921e-05	2.65929156472716e-05	6.76979318281827e-06	0.000197087608257408	0	0.000124084874053853	0	0.000126161565396158	0	0	0	0	0	0	TRUE	FALSE
M	CD8	TGTGCCAGCAGCTTAGAGGACACCATCTATGGCTACACCTTC	TRBV7-2	TRBJ1-2	CASSLEDTIYGYTF	1_CD8	TGTGCTGCGTTAACCTCAGGAACCTACAAATACATCTTT	FALSE	NQKLIANQF	0.000261126551142915	0.000343342170559648	7.63862405182043e-05	7.78229988849423e-05	7.77323065023074e-05	5.29032829562847e-05	5.03479084639692e-05	5.04240549280983e-05	1.87353010542464e-05	2.00896444579368e-05	1.02582304347335e-06	0	0	0	0	0	0	0.000498373335101525	0.00013128644751292	0.000119325269837826	9.18284831340124e-05	4.1084441439411e-05	0	7.37729105872324e-05	0	2.65929156472716e-05	2.03093795484548e-05	0.000101359341389524	0	0	1.88082349976114e-05	7.44560058075684e-05	0	0	0	0	0	0	TRUE	FALSE
M	CD8	TGTGCCAGCAGCCCACTAGCGGGGGGATCCTACAATGAGCAGTTCTTC	TRBV5-5	TRBJ2-1	CASSPLAGGSYNEQFF	6_CD8	TGTGTGGTGATCCTGAATGCCAGACTCATGTTT	FALSE	NA	0.000146947686623562	0.000169016377775497	1.1316480076771e-05	4.8639374303089e-06	5.73435047967842e-06	3.07577226490027e-06	4.85813151845317e-06	4.17041055796302e-06	5.51038266301365e-07	1.11609135877426e-06	0	0	0	0	0	0	0	0.000308007554740857	1.06448470956422e-05	1.44636690712516e-05	2.8110760143065e-06	9.39072947186537e-06	0	2.18586401739948e-05	0	0	0	0	0	0	0	1.03411119177178e-05	0	0	0	0	0	0	FALSE	FALSE
M	CD8	TGTGCCAGCAGCGTCGGGACAGGGGGCTCCTACGAGCAGTACTTC	TRBV9	TRBJ2-7	CASSVGTGGSYEQYF	7_CD8	TGTGCTGTGGGTTCCCCGGCGGATAAATTTTACTTT	FALSE	DGVYFASTEK,GVYFASTEK,LPFNDGVYF,LPFNDGVYFA,VLPFNDGVY,VLPFNDGVYF	0.000228869741884084	0.000208836990340404	0.000115428096783064	0.000136190248048649	0.000133164361139199	9.59640946648885e-05	6.62472479789069e-05	5.42153372535193e-05	1.87353010542464e-05	1.89735530991625e-05	0	0	2.56601062328398e-06	4.79816518163454e-06	0	0	0	0.000494095452396791	0.000260798753843233	0.000235034622407839	0.000148050003420142	4.22582826233942e-05	0	0.000215854071718198	1.1078982063128e-05	0	0	0.000180194384692487	0	0	0	6.82513386569377e-05	1.99592830625524e-05	0	0	0	0	0	FALSE	FALSE
M	CD8	TGCGCCAGCAGCCCCGGGGACAGGGGGTATCAGCCCCAGCATTTT	TRBV4-1	TRBJ1-5	CASSPGDRGYQPQHF	8_CD8	TGTGCTGTGGGTTCCCCGGCGGATAAATTTTACTTT	FALSE	NA	0.000214021369368115	0.00018494462280146	8.03470085450741e-05	7.47830379909993e-05	7.26351060759266e-05	5.96699819390653e-05	2.69405475114221e-05	3.60171820914988e-05	1.54290714564382e-05	1.22770049465169e-05	0	0	0	0	0	0	0	0.000359342147197666	0.00017918825944331	0.000148252607980329	8.33952550910929e-05	6.10397415671249e-05	0	0.000128419511022219	1.66184730946921e-05	2.65929156472716e-05	0	0.000106990415911164	6.18024502853819e-05	0	0	2.06822238354357e-06	4.9898207656381e-05	0	0	0	0	0	FALSE	FALSE
M	CD8	TGTGCCAGCAGCCCGGACATTGAAGCTTTCTTT	TRBV7-9	TRBJ1-1	CASSPDIEAFF	9_CD8	TGTGCAGCAAGTATTGATCAGGAATATGGAAACAAACTGGTCTTT	TRUE	YLQPRTFL,YLQPRTFLL,YYVGYLQPRTF	0.000155139892149614	0.000115922227688953	9.0531840614168e-06	1.51998044697153e-05	7.00865058627362e-06	1.04576257006609e-05	5.29977983831255e-06	7.96169288338395e-06	1.6531147989041e-06	3.90631975570992e-06	0	0	0	0	0	0	0	0.000168976366836998	2.83862589217125e-05	2.89273381425033e-05	8.43322804291951e-06	1.29122530238149e-05	0	4.91819403914882e-05	0	0	0	3.94175216514815e-05	0	0	0	0	0	0	0	0	0	0	FALSE	FALSE
M	CD8	TGTGCCAGTAAGACAGGGAGGGTGGATACGCAGTATTTT	TRBV6-5	TRBJ2-3	CASKTGRVDTQYF	10_CD8	TGTGCAATGAGAGAGTTGCCGGAGGAGGCTGGAGGCTTCAAAACTATCTTT	FALSE	NA	0.000119298992973136	0.000111497715181741	1.1316480076771e-06	0	1.91145015989281e-06	0	0	0	0	0	0	0	0	0	0	0	0	0.000340091675026362	0	0	9.37025338102168e-07	0	0	5.46466004349869e-06	0	0	0	0	0	0	0	0	0	0	0	0	0	0	FALSE	FALSE
M	CD4	TGTGCCAGCAGTTTGCGGCAGGAGCAGTACTTC	TRBV12-4	TRBJ2-7	CASSLRQEQYF	6_CD4	TGTGCATTATACTTTTTTTATAACCAGGGAGGAAAGCTTATCTTC	FALSE	NA	8.29460809512789e-05	0.000146893815239437	2.2632960153542e-06	2.43196871515445e-06	0	0	0	0	0	0	0	0	0.000210412871109286	6.39755357551272e-06	0	1.13675008833495e-05	0	0	0	0	0	0	9.53406999914193e-05	0	0	0	0	0	0	0	1.88082349976114e-05	0	0	0	0	0	0	0	FALSE	FALSE
M	CD8	TGTGCCAGCAGTTACAAGAACACCGGGGAGCTGTTTTTT	TRBV6-5	TRBJ2-2	CASSYKNTGELFF	11_CD8	TGTGCAGGGCATCGGCTTTATAACCAGGGAGGAAAGCTTATCTTC	FALSE	NA	0.000126467172808431	9.7339275158663e-05	1.69747201151565e-06	0	0	0	3.53318655887503e-06	0	0	0	0	0	0	0	0	0	0	0.000179671073598833	0	0	0	1.17384118398317e-06	0	0	0	0	0	0	0	0	0	0	0	5.02436818570065e-05	0	0	0	0	FALSE	FALSE
M	CD4	TGCGCCAGCAGCTTGAACGGAAATCAGCCCCAGCATTTT	TRBV5-1	TRBJ1-5	CASSLNGNQPQHF	7_CD4	TGTGCAGCAAGTACCCTCGGTTCTGCAAGGCAACTGACCTTT	FALSE	NA	0.000145411648087427	9.99939826629902e-05	3.05544962072817e-05	3.7695515084894e-05	1.21058510126544e-05	4.79820473324442e-05	1.89908777539533e-05	2.0472924557273e-05	6.61245919561638e-06	1.6741370381614e-06	0	0	0.000259167072951682	0.000118354741146985	5.26434930010476e-05	3.31552109097695e-05	8.20270525219217e-06	0	0	0	9.37025338102168e-07	0	4.76703499957097e-05	4.64496103697389e-05	0	0	1.35395863656365e-05	3.94175216514815e-05	0	0	0	2.27504462189793e-05	0	0	0	0	0	0	FALSE	FALSE
M	CD8	TGTGCCAGCAGTGAAGGCCAGCGGGGGGGCCTCGGGACAGATACGCAGTATTTT	TRBV2	TRBJ2-3	CASSEGQRGGLGTDTQYF	12_CD8	TGTGCTACGGACTGGACTGGAGCCAATAGTAAGCTGACATTT	FALSE	NA	0.000120323018663892	8.58355426399119e-05	6.7898880460626e-06	3.03996089394306e-06	1.2743001065952e-06	3.07577226490027e-06	4.41648319859379e-07	2.27476939525256e-06	5.51038266301365e-07	5.58045679387132e-07	0	0	0	0	0	0	0	0.000198921545770137	0	0	7.49620270481734e-06	0	0	8.19699006524804e-06	0	0	0	0	0	0	0	0	0	0	0	0	0	0	FALSE	FALSE
M	CD4	TGTGCTAGTGGTTTGGGGCCCACAGATACGCAGTATTTT	TRBV12-5	TRBJ2-3	CASGLGPTDTQYF	8_CD4	TGTGCTTTCATGAAGGAATATCAGGGAGCCCAGAAGCTGGTATTT	FALSE	NA	0.000118786980127757	0.000105303397671645	5.6582400383855e-07	0	1.91145015989281e-06	5.53639007682049e-06	8.83296639718758e-07	7.58256465084185e-07	1.10207653260273e-06	1.6741370381614e-06	0	0	0.000215544892355854	1.59938839387818e-06	3.50956620006984e-06	0	0	0	0	0	0	0	9.53406999914193e-06	2.73233002174935e-06	0	0	1.35395863656365e-05	0	0	0	0	0	0	0	0	0	0	0	FALSE	FALSE
M	CD8	TGTGCCAGCAGCTTGGGAGGAGGGGGCTACAATGAGCAGTTCTTC	TRBV11-2	TRBJ2-1	CASSLGGGGYNEQFF	13_CD8	TGTGCTTATAGGGCGGGCGGATCTGAAAAGCTGGTCTTT	FALSE	NA	0.000118786980127757	0.000119461837694723	1.01848320690939e-05	5.47192960909751e-06	7.64580063957122e-06	3.69092671788033e-06	3.09153823901565e-06	7.20343641829976e-06	2.20415306520546e-06	5.02241111448419e-06	0	0	0	0	0	0	0	0.00021817201794144	1.59672706434633e-05	1.62716277051581e-05	8.43322804291951e-06	1.17384118398317e-06	9.53406999914193e-06	1.09293200869974e-05	0	0	0	5.63107452164022e-06	3.63543825208129e-06	0	0	0	0	0	0	0	0	0	FALSE	FALSE
M	CD4	TGTGCCAGCAGCTTAGGGCCAAGGCAAGCTTTCTTT	TRBV7-2	TRBJ1-1	CASSLGPRQAFF	9_CD4	TGTGCAATGAGCGGGAGTGGAGGTAGCAACTATAAACTGACATTT	FALSE	NA	8.65301708689268e-05	0.000123886350201935	3.3949440230313e-06	6.68791396667473e-06	6.37150053297602e-07	1.84546335894016e-06	2.64988991915628e-06	3.79128232542093e-07	4.40830613041092e-06	1.6741370381614e-06	0	0	0.000189884786123015	1.11957187571473e-05	8.7739155001746e-06	0	1.64054105043843e-06	0	0	0	0	0	3.81362799965677e-05	1.63939801304961e-05	0	0	6.76979318281827e-06	0	0	0	2.25698819971336e-05	2.06822238354357e-06	0	0	0	0	0	0	FALSE	FALSE
M	CD8	TGCGCCAGCAGCCAAGAGGGGAACACTGAAGCTTTCTTT	TRBV4-1	TRBJ1-1	CASSQEGNTEAFF	14_CD8	TGTGCAGCAAGTATAGCCAACGACTACAAGCTCAGCTTT	FALSE	NA	9.31863378588442e-05	7.34469076197185e-05	1.1316480076771e-06	9.11988268182918e-06	1.91145015989281e-06	2.46061781192022e-06	8.83296639718758e-07	3.41215409287883e-06	5.51038266301365e-07	1.11609135877426e-06	1.02582304347335e-06	0	0	0	0	0	0	0.000143309070608593	7.09656473042812e-06	1.44636690712516e-05	2.8110760143065e-06	0	0	0	0	0	0	0	0	0	7.52329399904454e-06	6.2046671506307e-06	0	0	0	0	0	0	TRUE	FALSE
M	CD4	TGTGCCACCAGTGATCGTGCGGGGGGCCCGAAAGAGACCCAGTACTTC	TRBV24-1	TRBJ2-5	CATSDRAGGPKETQYF	10_CD4	TGTGCTTATAGGAGCCGAAAAGAAACCAGTGGCTCTAGGTTGACCTTT	FALSE	NA	0.000216581433595006	0.000259276432922621	7.63862405182043e-05	7.72150067061537e-05	5.67063547434866e-05	8.85822412291278e-05	5.16728534235474e-05	4.77701573003037e-05	3.52664490432874e-05	4.18534259540349e-05	2.05164608694671e-06	0	0.000366939519129609	0.000143944955449036	0.000119325250802375	7.19941722612138e-05	8.20270525219217e-05	0	0	0	9.37025338102168e-07	0	9.53406999914193e-06	0.000112025530891723	0	0	0	0.000163301161127566	0	0	1.50465879980891e-05	8.27288953417427e-05	0	0	0	0	0	0	TRUE	FALSE
M	CD4	TGCGCCAGCAGCTTGAACGGCAATCAGCCCCAGCATTTT	TRBV5-1	TRBJ1-5	CASSLNGNQPQHF	7_CD4	TGTGCAGCAAGTACCCTCGGTTCTGCAAGGCAACTGACCTTT	FALSE	NA	7.62899139613615e-05	0.000116807130190396	2.54620801727348e-05	2.188771843639e-05	1.91145015989281e-05	1.35333979655612e-05	7.06637311775007e-06	1.70607704643942e-05	5.51038266301365e-07	7.81263951141985e-06	0	0	0.000159092658643607	5.277981699798e-05	2.80765296005587e-05	1.98931265458617e-05	1.80459515548228e-05	0	0	0	0	0	8.58066299922774e-05	0.000109293200869974	0	0	0	3.94175216514815e-05	0	0	0	8.27288953417427e-06	0	0	0	0	0	0	FALSE	FALSE
M	CD4	TGTGCCTGGAGTGTTGAGGGCAACACTGAAGCTTTCTTT	TRBV30	TRBJ1-1	CAWSVEGNTEAFF	11_CD4	TGTGCTGGGCCGGACCGGGGCAAACTAATCTTT	FALSE	NA	0.000113154838828597	0.000149548522743764	5.43191043685008e-05	4.37754368727801e-05	4.14147534643441e-05	2.82971048370825e-05	2.34073609525471e-05	2.61598480454044e-05	1.04697270597259e-05	1.45091876640654e-05	1.02582304347335e-06	5.09241459384174e-06	0.000246337019835262	8.15688080877872e-05	9.12487212018159e-05	6.06266713778643e-05	3.60919031096456e-05	2.13894135236706e-06	0	0	0	0	0	6.83082505437337e-05	5.53949103156402e-06	0	0	9.57282668678837e-05	0	0	0	3.92962252873278e-05	0	0	0	0	0	0	TRUE	FALSE
M	CD4	TGTGCCAGCAGTTTTTCGGGTACTTTCTACGAGCAGTACTTC	TRBV27	TRBJ2-7	CASSFSGTFYEQYF	12_CD4	TGTGCTGTGACGAACACAGGCTTTCAGAAACTTGTATTT	FALSE	NA	8.80662094050615e-05	9.02600551471239e-05	3.3949440230313e-06	1.82397653636584e-05	3.18575026648801e-06	1.1687934606621e-05	2.64988991915628e-06	7.96169288338395e-06	2.20415306520546e-06	3.34827407632279e-06	0	0	0.000156526648020323	5.59785937857363e-05	1.57930479003143e-05	2.84187522083739e-06	1.1483787353069e-05	0	0	0	0	0	0	4.37172803479895e-05	0	0	0	1.68932235649207e-05	0	0	1.12849409985668e-05	2.06822238354357e-06	0	0	0	0	0	0	FALSE	FALSE
M	CD4	TGTGCCAGCCACGGGGTCACCGGGGAGCTGTTTTTT	TRBV6-5	TRBJ2-2	CASHGVTGELFF	13_CD4	TGTGTTGTGAGTGATCCCTACGGAACCTACAAATACATCTTT	FALSE	NA	9.4722376394979e-05	7.87563226283728e-05	3.96076802686985e-05	1.94557497212356e-05	1.72030514390353e-05	2.33758692132421e-05	4.85813151845317e-06	1.25112316738891e-05	2.75519133150683e-06	5.02241111448419e-06	0	0	0.00023863898796541	7.35718661183963e-05	4.91339268009778e-05	1.79985430653034e-05	1.64054105043843e-06	0	0	0	0	0	1.90681399982839e-05	7.65052406089817e-05	0	0	6.76979318281827e-06	0	0	0	0	1.4477556684805e-05	0	0	0	0	0	0	FALSE	FALSE
M	CD8	TGTGCCAGCAGCTTATCTATGGCGGACGCGAACACCGGGGAGCTGTTTTTT	TRBV7-7	TRBJ2-2	CASSLSMADANTGELFF	15_CD8	TGTGTGGTGAATAGGGACAATGACATGCGCTTT	FALSE	NA	5.78574515277439e-05	9.20298601500087e-05	2.2632960153542e-06	0	0	0	0	0	0	0	0	0	0	0	0	0	0	7.91408300375812e-05	0	0	0	0	0	0	0	0	0	0	0	0	0	0	0	0	0	0	0	0	FALSE	FALSE
M	CD4	TGTGCCAGCAGTTACTCCCCCTCCTACGAGCAGTACGTC	TRBV6-6	TRBJ2-7	CASSYSPSYEQYV	14_CD4	TGTGCTGTGGAGGAAGGTGACAACACAGGCAAACTAATCTTT	FALSE	NA	7.27058240437136e-05	5.84035650951978e-05	1.69747201151565e-05	3.22235854757964e-05	1.52916012791424e-05	9.22731679470081e-06	1.76659327943752e-06	6.06605172067348e-06	1.6531147989041e-06	5.58045679387132e-07	0	0	0.000135998563034051	3.67859330591982e-05	3.50956620006984e-06	1.32620843639078e-05	1.31243284035075e-05	0	0	0	0	0	0	6.83082505437337e-05	0	2.65929156472716e-05	0	5.63107452164022e-06	0	0	0	0	0	0	0	0	0	0	FALSE	FALSE
M	CD8	TGTGCCAGCAGCCCCCGGGACTGGGACACCGGGGAGCTGTTTTTT	TRBV7-9	TRBJ2-2	CASSPRDWDTGELFF	16_CD8	TGTGCAATGAGAGAGTTGCCGGAGGAGGCTGGAGGCTTCAAAACTATCTTT	FALSE	NA	7.93619910336311e-05	6.45978826052945e-05	0	1.21598435757722e-06	0	0	0	0	0	0	0	0	0	0	0	0	0	0.000188226839008301	0	0	0	0	0	0	0	0	0	0	0	0	0	0	0	0	0	0	0	0	FALSE	FALSE
M	CD4	TGTGCCAGCAAACCGGGACAAAACTCCGGGGAGCTGTTTTTT	TRBV12-4	TRBJ2-2	CASKPGQNSGELFF	15_CD4	TGTGCTTATAGGAGGCATGGCTCTAGCAACACAGGCAAACTAATCTTT	FALSE	NA	6.60496570537962e-05	8.84902501442391e-05	4.63975683147611e-05	6.50551631303815e-05	7.26351060759266e-05	7.9354924434427e-05	1.45743945553595e-05	2.91928739057411e-05	6.06142092931502e-06	3.90631975570992e-06	0	0	0.000184752764876447	6.39755357551272e-05	0.000143892214202863	6.72577135598182e-05	1.1483787353069e-05	0	1.77414118260703e-06	0	0	0	9.53406999914193e-06	6.2843590500235e-05	0	2.65929156472716e-05	3.38489659140913e-05	6.19418197380424e-05	0	0	0	1.4477556684805e-05	0	0	0	0	0	0	FALSE	FALSE
M	CD8	TGTGCCAGCAGCTTACTACCAGCGGGGGGGCCACGGGAGCAGTTCTTC	TRBV7-6	TRBJ2-1	CASSLLPAGGPREQFF	17_CD8	TGTGCTGTGAACGACAACACCGACAAGCTCATCTTT	FALSE	NA	4.50571303932873e-05	0.000100878885164433	0	1.82397653636584e-06	0	0	0	1.13738469762628e-06	0	0	0	0	0	0	0	0	0	0.000151864836018061	1.24189882782492e-05	0	0	0	0	0	0	0	0	1.12621490432804e-05	0	0	0	0	0	0	0	0	0	0	FALSE	FALSE
M	CD8	TGTGCCAGCAGCCCGGGAAACTCCTACGAGCAGTACTTC	TRBV7-9	TRBJ2-7	CASSPGNSYEQYF	18_CD8	TGTGCAATGAGCGCGTATTCGGGAAACAAACTGGTCTTT	FALSE	LLDDFVEII,LLLDDFVEI	6.86097212806875e-05	7.16771026168337e-05	5.6582400383855e-07	1.21598435757722e-06	2.54860021319041e-06	0	0	0	0	0	0	0	0	0	0	0	0	0.000166837425484631	0	3.61591726781291e-06	0	0	0	0	0	0	0	0	0	0	0	0	0	0	0	0	0	0	FALSE	FALSE
M	CD8	TGTGCCAGCAGTTACTTCAGCGGGCAAGAGACCCAGTACTTC	TRBV6-5	TRBJ2-5	CASSYFSGQETQYF	19_CD8	TGTGCAGCAAGTATTGATCAGGAATATGGAAACAAACTGGTCTTT	FALSE	NA	8.90902350958181e-05	7.07922001153913e-05	1.86721921266722e-05	9.72787486061779e-06	6.37150053297602e-06	1.04576257006609e-05	2.64988991915628e-06	3.03302586033674e-06	5.51038266301365e-07	4.46436543509706e-06	0	0	0	0	0	0	0	0.000192504721713035	2.48379765564984e-05	9.03979316953228e-06	5.62215202861301e-06	8.2168882878822e-06	0	1.91263101522454e-05	0	0	2.03093795484548e-05	0	0	0	1.88082349976114e-05	0	0	0	0	0	0	0	FALSE	FALSE
M	CD8	TGCGCCAGCCAAGACTTGAACACCGGGGAGCTGTTTTTT	TRBV10-1	TRBJ2-2	CASQDLNTGELFF	20_CD8	TGTGCCGTGAACTCCCCGTCTGGAGGAGGAAACAAACTCACCTTT	TRUE	NA	7.27058240437136e-05	5.75186625937554e-05	3.3949440230313e-06	3.64795307273167e-06	1.2743001065952e-06	3.69092671788033e-06	0	0	0	5.58045679387132e-07	0	0	0	0	0	0	0	0.000139031187903859	8.87070591303515e-06	3.61591726781291e-06	3.74810135240867e-06	0	9.53406999914193e-06	1.09293200869974e-05	0	0	0	0	0	0.000124084874053853	0	0	0	0	0	0	0	0	FALSE	FALSE
M	CD8	TGTGCCAGCAGCCCAAGGTGGGAAACAGATACGCAGTATTTT	TRBV7-2	TRBJ2-3	CASSPRWETDTQYF	21_CD8	TGTGCTGTGTATTCCCCACATGCAGGCAACATGCTCACCTTT	FALSE	NA	7.7313939652118e-05	6.54827851067369e-05	9.22293126256837e-05	6.93111083819018e-05	4.01404533577489e-05	2.2760714760262e-05	2.07574710333908e-05	1.32694881389732e-05	4.95934439671229e-06	5.02241111448419e-06	0	0	2.56601062328398e-06	0	0	0	0	0.000132614363846758	0.000141931294608562	7.41263039901647e-05	4.4977216228904e-05	1.76076177597476e-05	0	7.92375706307311e-05	0	2.65929156472716e-05	0	3.94175216514815e-05	0	0	0	4.13644476708714e-06	0	0	0	0	0	0	FALSE	FALSE
M	CD4	TGCGCCAGCAGCTTGAACGGGAATCAGCCCCAGCATTTT	TRBV5-1	TRBJ1-5	CASSLNGNQPQHF	7_CD4	TGTGCTTATAGTGGAGGAACTGCTCTGATCTTT	FALSE	NA	7.68019268067397e-05	5.92884675966402e-05	2.88570241957661e-05	4.01274838000484e-05	2.67603022384993e-05	1.53788613245014e-05	8.3913180773282e-06	6.06605172067348e-06	4.95934439671229e-06	1.11609135877426e-06	0	0	0.000143696594903903	7.037308933064e-05	3.50956620006984e-05	1.23147926236287e-05	9.84324630263061e-06	0	0	0	0	0	4.76703499957097e-05	3.00556302392428e-05	0	0	1.35395863656365e-05	1.12621490432804e-05	0	0	0	0	0	0	0	0	0	0	FALSE	FALSE
M	CD8	TGTGCCAGCAGCTTGGCGACAGATACGCAGTATTTT	TRBV5-6	TRBJ2-3	CASSLATDTQYF	22_CD8	TGTGCTGGGACATACTCTGGGGCTGGGAGTTACCAACTCACTTTC	FALSE	YLNTLTLAV	6.55376442084179e-05	4.95545400807739e-05	1.30139520882867e-05	1.76317731848698e-05	2.54860021319041e-06	0	0	0	0	0	0	0	0	0	0	0	3.28108210087687e-06	0.000128336481142024	2.66121177391054e-05	1.80795863390646e-06	0	0	0	8.47022306742298e-05	0	2.65929156472716e-05	0	0	0	0	0	0	0	0	0	0	0	0	FALSE	FALSE
M	CD8	TGCGCCAGCAGCCGTAGTACCAGTGGATCGGAGACCCAGTACTTC	TRBV4-1	TRBJ2-5	CASSRSTSGSETQYF	23_CD8	TGTGCCGTGAACTCCCCGTCTGGAGGAGGAAACAAACTCACCTTT	FALSE	NA	6.55376442084179e-05	5.84035650951978e-05	3.3949440230313e-06	3.64795307273167e-06	1.2743001065952e-06	2.46061781192022e-06	1.76659327943752e-06	0	0	5.58045679387132e-07	0	0	0	0	0	0	0	0.000117641774380188	1.77414118260703e-05	1.80795863390646e-06	0	0	0	1.09293200869974e-05	0	0	0	0	0	0	0	0	0	0	0	0	0	0	FALSE	FALSE
M	CD8	TGTGCCAGCACTCCGCTGAACACCGGGGAGCTGTTTTTT	TRBV2	TRBJ2-2	CASTPLNTGELFF	24_CD8	TGTGTGGTGAACAAGGACAATGACATGCGCTTT	TRUE	YLQPRTFL,YLQPRTFLL,YYVGYLQPRTF	7.11697855075788e-05	5.75186625937554e-05	0	0	6.37150053297602e-07	0	0	0	0	0	0	0	2.56601062328398e-06	0	0	0	0	0.000156142718722795	7.09656473042812e-06	0	2.8110760143065e-06	0	0	0	0	0	0	0	3.63543825208129e-06	0	0	0	0	0	0	0	0	0	FALSE	FALSE
M	CD8	TGTGCCAGCCTCCTGGAAGGGTTCGGCTACACCTTC	TRBV25-1	TRBJ1-2	CASLLEGFGYTF	25_CD8	TGTGCTTATAGGGCGGGCGGATCTGAAAAGCTGGTCTTT	FALSE	NA	5.47853744554743e-05	7.96412251298152e-05	3.3949440230313e-06	6.68791396667473e-06	6.37150053297602e-07	3.69092671788033e-06	1.32494495957814e-06	1.51651293016837e-06	5.51038266301365e-07	1.11609135877426e-06	0	0	0	0	0	0	0	0.000164698484132264	1.06448470956422e-05	7.23183453562582e-06	1.21813293953282e-05	2.34768236796634e-06	0	1.91263101522454e-05	0	0	0	1.12621490432804e-05	0	0	0	0	0	0	0	0	0	0	FALSE	FALSE
M	CD8	TGCAGTGCTAGCCGCCCAGGGGTAGGGCAGTACTTC	TRBV20-1	TRBJ2-7	CSASRPGVGQYF	26_CD8	TGTGCGGGGGACCTTTCTGGTTCTGCAAGGCAACTGACCTTT	FALSE	NA	5.47853744554743e-05	7.34469076197185e-05	0	0	0	0	4.41648319859379e-07	0	0	0	0	0	0	0	0	0	0	0.000154003777370428	0	0	4.68512669051084e-06	0	0	0	0	0	0	0	0	0	0	0	0	0	0	0	0	0	FALSE	FALSE
M	CD8	TGTGCCAGCAGCCCCGGGCGGGGGCAGGGCGGGGAGCTGTTTTTT	TRBV11-2	TRBJ2-2	CASSPGRGQGGELFF	27_CD8	TGTGCAGCAACCACGAGGGGACTCACGGGAGGAGGAAACAAACTCACCTTT	FALSE	NA	5.2225310228583e-05	6.81374926110641e-05	4.5265920307084e-06	6.68791396667473e-06	6.37150053297602e-07	6.15154452980054e-07	1.32494495957814e-06	2.27476939525256e-06	0	0	0	0	0	0	0	0	0	8.12797713899483e-05	3.54828236521406e-06	1.80795863390646e-06	2.8110760143065e-06	1.17384118398317e-06	0	0	0	0	0	1.12621490432804e-05	1.09063147562439e-05	0	0	0	3.32654717709207e-06	0	0	0	0	0	FALSE	FALSE
M	CD4	TGCGCCAGCAGCTCCGGGACAGGGCAGGCGACTGAAGCTTTCTTT	TRBV5-1	TRBJ1-1	CASSSGTGQATEAFF	16_CD4	TGTGCTTATAGGAGGCATGGCTCTAGCAACACAGGCAAACTAATCTTT	FALSE	NA	8.4994132332792e-05	8.49506401384695e-05	5.77140483915321e-05	8.69428815667715e-05	0.000103218308634212	9.59640946648885e-05	3.17986790298753e-05	3.98084644169197e-05	7.16349746191775e-06	1.2835050625904e-05	0	0	0.000166790690513459	7.83700313000309e-05	0.000275500946705482	5.68375044167477e-05	6.56216420175374e-06	0	0	0	0	0	6.67384899939935e-05	0.000172136791370209	0	0	2.70791727312731e-05	5.0679670694762e-05	0	0	0	0	0	0	0	0	0	0	FALSE	FALSE
M	CD8	TGTGCCAGCACCGACTTAGACACCGGGGAGCTGTTTTTT	TRBV2	TRBJ2-2	CASTDLDTGELFF	24_CD8	TGTGCTCTGAGCATGACAACTGACAGCTGGGGGAAATTGCAGTTT	TRUE	YLQPRTFL,YLQPRTFLL,YYVGYLQPRTF	5.9905502909257e-05	5.92884675966402e-05	0	6.07992178788612e-07	6.37150053297602e-07	0	0	0	0	0	0	0	0	0	0	0	0	9.19744781517836e-05	1.77414118260703e-06	0	0	0	0	0	0	0.000106371662589086	0	0	0	0	0	0	0	0	0	0	0	0	FALSE	FALSE
M	CD4	TGCGCCAGCAGCTTGTTGGGGCTAGAGATGGGACTCACAGATACGCAGTATTTT	TRBV5-1	TRBJ2-3	CASSLLGLEMGLTDTQYF	17_CD4	TGTGCAATGATGGGGAACACCGACAAGCTCATCTTT	FALSE	NA	6.24655671361483e-05	7.61016151240456e-05	5.6582400383855e-06	2.9791616760642e-05	1.84773515456305e-05	9.84247124768087e-06	2.64988991915628e-06	1.25112316738891e-05	3.30622959780819e-06	3.34827407632279e-06	0	0	0.000123168509917631	2.71896026959291e-05	1.93026141003841e-05	1.61039595847452e-05	1.1483787353069e-05	0	0	0	0	0	4.76703499957097e-05	1.91263101522454e-05	0	0	2.70791727312731e-05	5.63107452164022e-06	0	0	0	2.06822238354357e-06	0	0	0	1.4485615783527e-05	0	0	FALSE	TRUE
M	CD8	TGCGCCAGCAGCTTCTTACTAGCGGACACAGATACGCAGTATTTT	TRBV5-1	TRBJ2-3	CASSFLLADTDTQYF	28_CD8	TGTGCAGCAAGTATTGATCAGGAATATGGAAACAAACTGGTCTTT	FALSE	NA	6.04175157546352e-05	5.22092475851011e-05	1.47114240998023e-05	1.15518513969836e-05	1.46544512258448e-05	4.92123562384043e-06	7.50802143760945e-06	1.13738469762628e-05	2.20415306520546e-06	0	0	0	0	0	0	0	0	0.000168976366836998	2.30638353738914e-05	1.62716277051581e-05	2.8110760143065e-05	4.69536473593269e-06	0	1.09293200869974e-05	0	0	6.76979318281827e-06	0	0	0.000744509244323117	0	2.06822238354357e-06	0	0	0	0	0	0	FALSE	FALSE
M	CD4	TGCAGTGCTAGCGGACTTATAGCTAGCGGGGGTACAGATACGCAGTATTTT	TRBV20-1	TRBJ2-3	CSASGLIASGGTDTQYF	18_CD4	TGTGCAATGATGGGGAACACCGACAAGCTCATCTTT	FALSE	NA	8.29460809512789e-05	0.000119461837694723	1.81063681228336e-05	2.55356715091217e-05	2.23002518654161e-05	1.1687934606621e-05	1.10412079964845e-05	1.02364622786365e-05	1.10207653260273e-05	8.37068519080698e-06	2.05164608694671e-06	2.54620729692087e-06	0.000156526648020323	2.87889910898073e-05	3.86052282007682e-05	2.9366043948653e-05	1.64054105043843e-05	0	0	0	2.8110760143065e-06	0	9.53406999914193e-06	2.18586401739948e-05	0	0	1.35395863656365e-05	3.37864471298413e-05	0	0	0	1.4477556684805e-05	0	0	0	0	0	0	TRUE	FALSE
M	CD8	TGTGCCAGCAGCACCGCAGGGGGTCGGGAGACCCAGTACTTC	TRBV7-9	TRBJ2-5	CASSTAGGRETQYF	29_CD8	TGTGCTTATAGGGCGGGCGGATCTGAAAAGCTGGTCTTT	FALSE	NA	4.81292074655569e-05	6.54827851067369e-05	2.2632960153542e-06	3.03996089394306e-06	1.2743001065952e-06	3.07577226490027e-06	1.32494495957814e-06	0	0	0	0	0	0	0	1.75478310003492e-06	0	0	0.000115502833027821	1.24189882782492e-05	3.61591726781291e-06	8.43322804291951e-06	1.17384118398317e-06	0	5.46466004349869e-06	0	0	0	0	0	0	0	0	0	0	0	0	0	0	FALSE	FALSE
M	CD8	TGTGCCAGCAGCTTAGATGACAGGGAGCGGGAGCTGTTTTTT	TRBV7-2	TRBJ2-2	CASSLDDRERELFF	30_CD8	TGTGCTGCTCGACCCCTTTATAACCAGGGAGGAAAGCTTATCTTC	FALSE	NA	5.37613487647178e-05	6.28280776024098e-05	5.6582400383855e-07	1.82397653636584e-06	6.37150053297602e-07	0	0	0	0	0	0	0	0	0	0	0	0	0.00010908600897072	1.77414118260703e-06	0	0	0	0	8.19699006524804e-06	0	0	0	0	0	0	0	0	0	0	0	0	0	0	FALSE	FALSE
M	CD8	TGTGCCAGCTCACCAACTACAGGGACGGGGAACACCGGGGAGCTGTTTTTT	TRBV18	TRBJ2-2	CASSPTTGTGNTGELFF	31_CD8	TGTGCAGCAACCACGAGGGGACTCACGGGAGGAGGAAACAAACTCACCTTT	FALSE	NA	6.45136185176614e-05	4.15904175677924e-05	2.82912001919275e-06	3.64795307273167e-06	3.18575026648801e-06	1.23030890596011e-06	2.2082415992969e-06	7.58256465084185e-07	0	5.58045679387132e-07	0	0	0	0	0	0	0	0.000160420601427529	1.77414118260703e-06	5.42387590171937e-06	6.55917736671517e-06	0	0	8.19699006524804e-06	0	0	0	5.63107452164022e-06	0	0	0	2.06822238354357e-06	0	0	0	0	0	0	FALSE	FALSE
M	CD8	TGCGCCAGCAGCTTGGTATCCGTAAACTATGGCTACACCTTC	TRBV5-1	TRBJ1-2	CASSLVSVNYGYTF	32_CD8	TGTGCTGGGACATACTCTGGGGCTGGGAGTTACCAACTCACTTTC	FALSE	NA	3.22568092588307e-05	6.99072976139489e-05	6.22406404222405e-06	4.8639374303089e-06	3.82290031978561e-06	1.23030890596011e-06	4.41648319859379e-07	3.03302586033674e-06	0	0	0	0	0	0	1.75478310003492e-06	0	0	0.000113363891675454	1.06448470956422e-05	3.61591726781291e-06	3.74810135240867e-06	1.17384118398317e-06	0	1.09293200869974e-05	0	0	0	0	7.27087650416258e-06	0	0	4.13644476708714e-06	0	0	0	0	0	0	FALSE	FALSE
M	CD8	TGTGCCAGCAGCCCGACAGGGCGGGGGGCCACAGATACGCAGTATTTT	TRBV7-6	TRBJ2-3	CASSPTGRGATDTQYF	3_CD8	TGTGCTTATAGGGCGGGCGGATCTGAAAAGCTGGTCTTT	FALSE	NA	6.45136185176614e-05	8.31808351355848e-05	5.6582400383855e-06	7.90389832425196e-06	8.92010074616643e-06	3.69092671788033e-06	4.41648319859379e-07	2.27476939525256e-06	3.85726786410956e-06	3.90631975570992e-06	0	0	0	0	0	0	0	0.000186087897655934	2.12896941912844e-05	1.80795863390646e-06	8.43322804291951e-06	0	0	1.91263101522454e-05	0	0	0	5.63107452164022e-06	0	0	0	2.06822238354357e-06	0	0	0	0	0	0	FALSE	FALSE
M	CD4	TGCGCCAGCAGCCAAGATATGGGGAACACTGAAGCTTTCTTT	TRBV4-3	TRBJ1-1	CASSQDMGNTEAFF	19_CD4	TGCATCCTGAGAGACGCGGGGAATTCTGGGGGTTACCAGAAAGTTACCTTT	FALSE	NA	7.47538754252267e-05	4.070551506635e-05	7.9215360537397e-06	1.0943859218195e-05	2.54860021319041e-06	1.29182435125811e-05	3.53318655887503e-06	3.03302586033674e-06	1.6531147989041e-06	2.23218271754853e-06	0	0	7.44143080752354e-05	1.43944955449036e-05	8.7739155001746e-06	4.73645870139565e-06	4.9216231513153e-06	2.13894135236706e-06	0	0	9.37025338102168e-07	0	5.72044199948516e-05	1.36616501087467e-05	5.53949103156402e-06	0	6.76979318281827e-06	1.12621490432804e-05	0	0	0	0	0	0	0	0	0	0	FALSE	FALSE
M	CD8	TGCGCCAGCAGCCTCAGGGGGGAAAGCTCCTACGAGCAGTACTTC	TRBV4-1	TRBJ2-7	CASSLRGESSYEQYF	33_CD8	TGTGCAGAGGGGGCCGGTAACCAGTTCTATTTT	FALSE	NA	0.000192004817016849	0.000193793647815884	0.000139192704944283	0.000142270169836535	0.000153553162844722	0.000140870369732432	0.000109087135005267	0.000125491444971433	4.62872143693147e-05	5.0782156824229e-05	6.15493826084013e-06	1.27310364846044e-06	0	0	0	0	0	0.000474844980225487	0.000246605624382377	0.000365207644049104	0.000255807917301892	7.16043122229735e-05	0	0.000688547165480835	0	0	0	0.000439223812687937	3.63543825208129e-06	0	0	0.00017993534736829	0	0	0	0	0	0	TRUE	FALSE
M	CD4	TGTGCCATCAGGGGGACAGAGAATCAGCCCCAGCATTTT	TRBV10-3	TRBJ1-5	CAIRGTENQPQHF	20_CD4	TGTGCAGAGAATGGCGGAGCCCAGAAGCTGGTATTT	FALSE	NA	5.47853744554743e-05	5.13243450836587e-05	1.69747201151565e-06	0	0	0	0	0	0	0	0	0	9.23763824382233e-05	1.59938839387818e-06	0	0	0	0	0	0	0	0	0	0	0	0	0	0	0	0	0	0	0	0	0	0	0	0	FALSE	FALSE
M	CD4	TGCGCCAGCAGCTTGGAGAACACTGAAGCTTTCTTT	TRBV5-1	TRBJ1-1	CASSLENTEAFF	21_CD4	TGCATCCTGAGAGACGCGGGGAATTCTGGGGGTTACCAGAAAGTTACCTTT	FALSE	NA	6.04175157546352e-05	5.30941500865435e-05	2.31987841573806e-05	9.72787486061779e-06	7.64580063957122e-06	1.35333979655612e-05	3.53318655887503e-06	4.54953879050511e-06	1.6531147989041e-06	2.79022839693566e-06	0	0	0.000115470478047779	2.71896026959291e-05	5.26434930010476e-06	1.89458348055826e-06	1.64054105043843e-06	0	0	0	3.74810135240867e-06	1.17384118398317e-06	4.76703499957097e-05	0	0	0	1.35395863656365e-05	0	0	0	0	0	0	0	0	0	1.93713981306601e-05	0	FALSE	TRUE
M	CD8	TGCGCCAGCAGCTCCTACGAGCAGTACGTC	TRBV5-1	TRBJ2-7	CASSSYEQYV	34_CD8	TGTGCTGTGGAAGGTGACAGCTGGGGGAAATTGCAGTTT	FALSE	NA	3.53288863311003e-05	6.01733700980826e-05	2.82912001919275e-06	1.15518513969836e-05	1.01944008527616e-05	8.61216234172076e-06	7.94966975746882e-06	1.13738469762628e-06	1.10207653260273e-06	0	0	0	0	0	0	0	0	0.000134753305199125	1.24189882782492e-05	3.61591726781291e-06	1.87405067620434e-06	5.86920591991586e-06	0	5.46466004349869e-06	0	0	0	0	0	0	0	0	0	0	0	0	0	0	FALSE	FALSE
M	CD8	TGTGCCAGCAGCTTTTTGCGGGGGGGCTACAGGGGCACAGATACGCAGTATTTT	TRBV7-2	TRBJ2-3	CASSFLRGGYRGTDTQYF	35_CD8	TGTGCAGCAACCACGAGGGGACTCACGGGAGGAGGAAACAAACTCACCTTT	FALSE	NA	5.32493359193395e-05	4.33602225706772e-05	2.82912001919275e-06	7.29590614546334e-06	3.18575026648801e-06	6.15154452980054e-07	0	1.51651293016837e-06	0	0	0	0	0	0	0	0	0	6.84461232757459e-05	0	9.03979316953228e-06	5.62215202861301e-06	0	0	1.91263101522454e-05	0	0	0	0	0	0	0	0	0	0	0	0	0	0	FALSE	FALSE
M	CD8	TGCGCCAGCAGCCAAGGACAGTGGGGGAGCACTGAAGCTTTCTTT	TRBV4-1	TRBJ1-1	CASSQGQWGSTEAFF	36_CD8	TGTGTTGATGATCAAACTGGGGCAAACAACCTCTTCTTT	FALSE	NA	6.24655671361483e-05	5.84035650951978e-05	1.69747201151565e-05	1.15518513969836e-05	1.59287513324401e-05	1.29182435125811e-05	4.85813151845317e-06	4.92866702304721e-06	3.85726786410956e-06	2.79022839693566e-06	0	0	0	0	0	0	0	0.000119780715732555	3.54828236521406e-05	4.33910072137549e-05	1.21813293953282e-05	1.17384118398317e-06	0	3.55202902827415e-05	0	0	0	1.12621490432804e-05	1.09063147562439e-05	0	0	4.13644476708714e-06	3.32654717709207e-06	0	0	0	0	0	FALSE	FALSE
M	CD4	TGCAGTGCAGCACCTGGGACAGTCCAAGAGACCCAGTACTTC	TRBV20-1	TRBJ2-5	CSAAPGTVQETQYF	22_CD4	TGTGCAGAGGGGCAGGCAGGAACTGCTCTGATCTTT	FALSE	NA	5.12012845378265e-05	4.95545400807739e-05	0.000136929408928929	9.78867407849665e-05	2.99460525049873e-05	3.81395760847634e-05	1.67826361546564e-05	1.55442575342258e-05	5.51038266301365e-06	2.79022839693566e-06	0	0	7.95463293218034e-05	0.000190327218871504	7.89652395015714e-05	2.55768769875365e-05	2.29675747061381e-05	0	0	0	0	0	6.67384899939935e-05	0.000319682612544674	0	0	2.03093795484548e-05	3.94175216514815e-05	0	0	3.76164699952227e-06	1.65457790683485e-05	0	0	0	0	0	0	FALSE	FALSE
M	CD4	TGCGCCAGCAGCCAAGACTGGGGGGACAATCAGCCCCAGCATTTT	TRBV4-3	TRBJ1-5	CASSQDWGDNQPQHF	23_CD4	TGTGCAGCAAGTAAGGGAGATGACAAGATCATCTTT	FALSE	NA	5.017725884707e-05	3.45111975562533e-05	6.39381124337561e-05	4.92473664818776e-05	8.79267073550691e-05	0.000135333979655612	2.51739542319846e-05	1.81981551620205e-05	4.95934439671229e-06	1.11609135877426e-06	0	0	7.69803186985194e-05	0.000107159022389838	0.000257953115705133	3.78916696111652e-05	1.47648694539459e-05	0	1.77414118260703e-06	0	0	0	7.62725599931355e-05	8.74345606959791e-05	0	0	6.76979318281826e-05	7.88350433029631e-05	0	0	0	0	0	0	0	0	0	0	FALSE	FALSE
M	CD8	TGCAGTGCTAGAGGACAGGGGAGCAAGTACGAGCAGTACGTC	TRBV20-1	TRBJ2-7	CSARGQGSKYEQYV	37_CD8	TGTGCTTATAGCCCGGGGAGTGGAGGTAGCAACTATAAACTGACATTT	FALSE	NA	4.40331047025308e-05	5.92884675966402e-05	0	0	0	0	0	0	0	0	0	0	0	0	0	0	0	7.91408300375812e-05	0	0	0	3.52152355194952e-06	0	0	0	0	0	0	0	0	0	0	0	0	0	0	0	0	FALSE	FALSE
M	CD8	TGTGCCAGCAGCTTTCAGAACACCGGGGAGCTGTTTTTT	TRBV7-8	TRBJ2-2	CASSFQNTGELFF	38_CD8	TGTGCTTATAAAGCAGGAACCTACAAATACATCTTT	TRUE	YLQPRTFL,YLQPRTFLL,YYVGYLQPRTF	5.12012845378265e-05	6.54827851067369e-05	0	0	2.54860021319041e-06	6.15154452980054e-07	0	1.13738469762628e-06	0	2.23218271754853e-06	0	0	0	0	1.75478310003492e-06	1.89458348055826e-06	0	0.00014544801196096	1.77414118260703e-06	1.80795863390646e-06	9.37025338102168e-07	1.17384118398317e-06	0	0	0	0	0	0	0	0.000620424370269264	7.52329399904454e-06	0	0	0	0	0	0	0	FALSE	FALSE
M	CD4	TGTGCCAGCAGCTTAGCGCTAGGGACTAGCGGGGGCCCATTAGCAGATACGCAGTATTTT	TRBV7-8	TRBJ2-3	CASSLALGTSGGPLADTQYF	24_CD4	TGTGCAATGATGGGGAACACCGACAAGCTCATCTTT	FALSE	NA	6.04175157546352e-05	5.30941500865435e-05	1.30139520882867e-05	1.39838201121381e-05	1.91145015989281e-05	1.66091702304615e-05	8.83296639718758e-06	1.32694881389732e-05	4.40830613041092e-06	1.6741370381614e-06	4.10329217389342e-06	3.81931094538131e-06	0.000143696594903903	3.99847098469545e-05	3.50956620006984e-05	1.79985430653034e-05	4.9216231513153e-06	0	0	0	0	0	9.53406999914193e-06	2.73233002174935e-05	0	0.000212743325178173	0	1.68932235649207e-05	0	0	0	4.13644476708714e-06	0	0	0	0	0	0	TRUE	FALSE
M	CD8	TGTGCCAGCAGCTCCTCTTACAGAGGCTCCTATAATTCACCCCTCCACTTT	TRBV7-9	TRBJ1-6	CASSSSYRGSYNSPLHF	39_CD8	TGTGCAATGAGAGAGAGTGGTGGTACTAGCTATGGAAAGCTGACATTT	FALSE	NA	4.30090790117742e-05	5.30941500865435e-05	2.2632960153542e-06	4.25594525152028e-06	2.54860021319041e-06	6.15154452980054e-07	0	7.58256465084185e-07	0	0	0	0	0	0	0	0	0	8.12797713899483e-05	7.09656473042812e-06	5.42387590171937e-06	0	1.17384118398317e-06	0	8.19699006524804e-06	0	0	0	0	0	0	0	0	0	0.000251218409285032	0	0	0	0	FALSE	FALSE
M	CD4	TGTGCCAGCAGTTACTCTTCCGGCGGCTCCTACGAGCAGTACTTC	TRBV6-5	TRBJ2-7	CASSYSSGGSYEQYF	25_CD4	TGTGCTGTGTACAGTCAGGCAGGCAAATCAACCTTT	FALSE	NA	4.55691432386656e-05	4.51300275735619e-05	2.48962561688962e-05	3.40475620121623e-05	1.08315509060592e-05	1.29182435125811e-05	4.41648319859379e-06	5.3077952555893e-06	5.51038266301365e-07	2.79022839693566e-06	0	0	9.23763824382233e-05	5.91773705734927e-05	1.05286986002095e-05	1.04202091430704e-05	0	0	0	0	0	0	0	6.01112604784856e-05	0	0	0	0	0	0	0	2.06822238354357e-06	0	0	0	0	0	0	FALSE	FALSE
M	CD8	TGTGCCAGCAGACCTAGCGGGGGGGCCCCAGAGACCCAGTACTTC	TRBV11-2	TRBJ2-5	CASRPSGGAPETQYF	40_CD8	TGTGCAGCAAGTATAGCCAACGACTACAAGCTCAGCTTT	FALSE	NA	3.99370019395047e-05	4.95545400807739e-05	5.09241603454695e-06	5.47192960909751e-06	1.91145015989281e-06	3.07577226490027e-06	3.09153823901565e-06	1.89564116271046e-06	5.51038266301365e-07	0	0	0	2.56601062328398e-06	0	0	0	0	6.20292992186447e-05	7.09656473042812e-06	5.42387590171937e-06	1.87405067620434e-06	1.17384118398317e-06	0	8.19699006524804e-06	0	0	0	0	0	0	0	0	0	0	0	0	0	0	FALSE	FALSE
M	CD4	TGCAGTGCCAGAGACAGCCTAAATGAAAAACTGTTTTTT	TRBV20-1	TRBJ1-4	CSARDSLNEKLFF	26_CD4	TGTGCAGAGAATGGCGGAGCCCAGAAGCTGGTATTT	FALSE	NA	3.84009634033699e-05	6.19431751009674e-05	0	0	0	0	0	0	0	0	0	0	5.38862230889636e-05	0	0	0	1.64054105043843e-06	0	0	0	0	0	0	8.19699006524804e-06	0	0	0	0	0	0	0	0	0	0	0	0	0	0	FALSE	FALSE
M	CD4	TGTGCCAGCAGCTTCGGGCTTGCGGATACGCAGTATTTT	TRBV12-3	TRBJ2-3	CASSFGLADTQYF	27_CD4	TGTGGCACAGAGTGGGTCGGAGATGACAAGATCATCTTT	FALSE	NA	3.89129762487481e-05	4.070551506635e-05	5.09241603454695e-06	8.51189050304057e-06	7.64580063957122e-06	6.7666989827806e-06	5.74142815817193e-06	7.58256465084185e-06	0	0	0	0	3.07921274794078e-05	1.759327233266e-05	2.1057397200419e-05	9.47291740279129e-06	4.9216231513153e-06	0	0	0	0	0	0	1.36616501087467e-05	0	0	1.35395863656365e-05	1.68932235649207e-05	0	0	0	0	0	0	0	0	0	0	FALSE	FALSE
M	CD8	TGTGCCAGCAGTCTACAGGGGAACACTGAAGCTTTCTTT	TRBV6-5	TRBJ1-1	CASSLQGNTEAFF	41_CD8	TGTGCTTATAGGAGAGGAGGTAGCAACTATAAACTGACATTT	FALSE	NA	5.68334258369874e-05	4.86696375793315e-05	1.69747201151565e-06	6.07992178788612e-07	6.37150053297602e-07	0	4.41648319859379e-07	7.58256465084185e-07	1.6531147989041e-06	0	0	0	0	7.99694196939091e-06	3.50956620006984e-06	0	0	5.98903578662777e-05	0	3.61591726781291e-06	0	0	0	0	5.53949103156402e-06	0	0	0	0	0	0	0	0	0	0	0	0	0	FALSE	FALSE
M	CD8	TGTGCCAGCAGCGCCGGGGAGGGGGTAACGAACGAGCAGTACTTC	TRBV9	TRBJ2-7	CASSAGEGVTNEQYF	42_CD8	TGTGCTCTAGAGACTGGTTCTGCAAGGCAACTGACCTTT	FALSE	NA	6.9633746971444e-05	2.30074650375022e-05	0	0	0	0	0	3.79128232542093e-07	0	0	0	0	0	0	0	0	0	7.48629473328471e-05	0	0	0	0	0	0	0	0	0	0	0	0	0	0	0	0	0	0	0	0	FALSE	FALSE
M	CD4	TGCGCCAGCAGCTTTTCGGGGGGCTTAGATCAGCCCCAGCATTTT	TRBV5-1	TRBJ1-5	CASSFSGGLDQPQHF	28_CD4	TGTGCCGTGAACGGGAGCACCGACAAGCTCATCTTT	FALSE	NA	4.71051817748004e-05	3.6281002559138e-05	6.22406404222405e-06	1.82397653636584e-06	6.37150053297602e-07	4.30608117086038e-06	8.83296639718758e-06	1.13738469762628e-06	5.51038266301365e-07	0	0	0	0.000110338456801211	1.91926607265382e-05	1.22834817002444e-05	1.32620843639078e-05	4.9216231513153e-06	0	0	0	0	0	1.90681399982839e-05	0	0	0	0	0	0	0	0	0	0	0	0	0	0	0	FALSE	FALSE
M	CD4	TGTGCCAGCAGCCCGGGTGGGAAACTGTTTTTT	TRBV3-1	TRBJ1-4	CASSPGGKLFF	29_CD4	TGTGCTGCCATGAATTATGGAGGAAGCCAAGGAAATCTCATCTTT	FALSE	NA	6.24655671361483e-05	4.33602225706772e-05	8.48736005757825e-06	8.51189050304057e-06	2.54860021319041e-06	3.69092671788033e-06	3.53318655887503e-06	2.27476939525256e-06	1.10207653260273e-06	2.79022839693566e-06	2.05164608694671e-06	0	0.000125734520540915	1.759327233266e-05	1.75478310003492e-06	8.52562566251216e-06	0	0	0	0	0	0	4.76703499957097e-05	0	0	0	2.70791727312731e-05	0	0	0	7.52329399904454e-06	0	0	0	0	0	0	0	TRUE	FALSE
M	CD8	TGTGCCAGCAGCCAGAGTGGCAGCGGGGAGCTGTTTTTT	TRBV4-2	TRBJ2-2	CASSQSGSGELFF	43_CD8	TGTGCTGTGCAGCCAGGCTTTGGGAATGTGCTGCATTGC	FALSE	NA	9.67704277764921e-05	7.52167126226032e-05	3.16861442149588e-05	2.37116949727559e-05	2.23002518654161e-05	1.90697880423817e-05	9.71626303690634e-06	6.06605172067348e-06	1.15718035923287e-05	1.06028679083555e-05	0	0	0	0	0	0	0	0.000241700372817478	3.72569648347476e-05	2.35034622407839e-05	2.90477854811672e-05	2.11291413116971e-05	5.72044199948516e-05	4.91819403914882e-05	0	0	0	2.81553726082011e-05	0	0	3.00931759961782e-05	2.06822238354357e-06	9.9796415312762e-06	0	0	0	0	0	FALSE	FALSE
M	CD8	TGCAGTGCTAGAGTAGGCCAGGCGTACACCGGGGAGCTGTTTTTT	TRBV20-1	TRBJ2-2	CSARVGQAYTGELFF	44_CD8	TGTGCTGTGAACGACAACACCGACAAGCTCATCTTT	FALSE	NA	3.4816873485722e-05	5.6633760092313e-05	1.1316480076771e-06	1.82397653636584e-06	1.2743001065952e-06	3.07577226490027e-06	0	3.79128232542093e-07	5.51038266301365e-07	0	0	0	0	0	0	0	0	0.000156142718722795	1.06448470956422e-05	0	1.87405067620434e-06	0	0	8.19699006524804e-06	0	0	6.76979318281827e-06	1.68932235649207e-05	0	0	0	0	0	0	0	0	0	0	FALSE	FALSE
M	CD8	TGCGCCAGCAGCCCGAACGGACCAGCCCCCACTGAAGCTTTCTTT	TRBV5-1	TRBJ1-1	CASSPNGPAPTEAFF	45_CD8	TGTGCTTATAGCCCGGGGAGTGGAGGTAGCAACTATAAACTGACATTT	FALSE	NA	3.12327835680742e-05	6.54827851067369e-05	0	0	0	0	0	0	0	0	0	0	0	0	0	0	0	7.48629473328471e-05	0	0	0	0	0	0	0	0	0	0	0	0	0	0	0	0	0	0	0	0	FALSE	FALSE
M	CD4	TGCGCCAGCAGCTTGGATCACACCGGGGAGCTGTTTTTT	TRBV5-1	TRBJ2-2	CASSLDHTGELFF	30_CD4	TGTGCTTTCACCATCGGAAGCAACATGCTCACCTTT	FALSE	NA	1.43363596705914e-05	5.84035650951978e-05	2.15013121458649e-05	3.16155932970078e-05	2.67603022384993e-05	4.30608117086038e-06	4.85813151845317e-06	4.17041055796302e-06	1.10207653260273e-06	0	0	0	0.000115470478047779	4.63822634224672e-05	8.59843719017111e-05	2.55768769875365e-05	1.64054105043843e-05	0	0	0	0	0	2.86022099974258e-05	3.27879602609922e-05	0	0	0	3.94175216514815e-05	0	0	0	4.13644476708714e-06	0	0	0	0	0	0	FALSE	FALSE
M	CD8	TGCGCCAGCAGTCAATCGAGGCCAGGTTCCGACGAGCAGTTCTTC	TRBV23-1	TRBJ2-1	CASSQSRPGSDEQFF	46_CD8	TGTGCAATGAGAGAGAGTGGTGGTACTAGCTATGGAAAGCTGACATTT	FALSE	NA	4.91532331563134e-05	6.28280776024098e-05	3.96076802686985e-06	5.47192960909751e-06	3.18575026648801e-06	0	4.41648319859379e-07	1.06155905111786e-05	0	4.46436543509706e-06	0	0	0	0	0	0	0	0.000147586953313327	1.24189882782492e-05	1.44636690712516e-05	4.68512669051084e-06	2.34768236796634e-06	0	8.19699006524804e-06	0	0	1.35395863656365e-05	5.63107452164022e-06	0	0	0	2.06822238354357e-06	0	0	0	0	0	0	FALSE	FALSE
M	CD8	TGCGCCAGTAGAGGGACAGTAGACTACGAGCAGTACTTC	TRBV5-1	TRBJ2-7	CASRGTVDYEQYF	47_CD8	TGTGTTGATGATCAAACTGGGGCAAACAACCTCTTCTTT	FALSE	NA	3.99370019395047e-05	5.92884675966402e-05	3.28177922226359e-05	3.40475620121623e-05	1.72030514390353e-05	1.59940157774814e-05	4.85813151845317e-06	1.17529752088049e-05	5.51038266301365e-06	5.58045679387132e-07	0	0	0	0	0	0	0	9.62523608565177e-05	3.54828236521406e-05	3.25432554103162e-05	2.15515827763499e-05	7.04304710389903e-06	9.53406999914193e-06	0.000112025530891723	4.43159282525122e-05	2.65929156472716e-05	0	1.12621490432804e-05	0	0	0	8.27288953417427e-06	1.66327358854603e-05	0	0	0	0	0	FALSE	FALSE
M	CD8	TGTGCCAGCAGTTCAGACAGGGGTGAGACCCAGTACTTC	TRBV6-5	TRBJ2-5	CASSSDRGETQYF	48_CD8	TGTGCTTATAGCCCGGGGAGTGGAGGTAGCAACTATAAACTGACATTT	FALSE	NA	4.2497066166396e-05	4.95545400807739e-05	0	0	0	0	0	0	0	0	0	0	0	0	0	0	0	8.55576540946824e-05	0	0	0	0	0	0	0	0	0	0	0	0	0	0	0	0	0	0	0	0	FALSE	FALSE
M	CD4	TGTGCCAGCAGCCCGGAAAACACCGGGGAGCTGTTTTTT	TRBV12-4	TRBJ2-2	CASSPENTGELFF	31_CD4	TGTGCAGAGGGGCAGGCAGGAACTGCTCTGATCTTT	FALSE	NA	3.22568092588307e-05	6.37129801038522e-05	0.000114296448775387	0.000103966662572853	4.26890535709393e-05	3.4448649366883e-05	3.40069206291722e-05	2.08520527898151e-05	7.16349746191775e-06	2.79022839693566e-06	0	0	7.95463293218034e-05	0.000239908259081727	0.00010353220290206	6.15739631181434e-05	2.13270336556997e-05	0	0	0	0	0	0.000104874769990561	0.000404384843218903	5.53949103156402e-06	0	1.35395863656365e-05	3.37864471298413e-05	0	0	0	2.68868909860664e-05	0	0	0	0	0	0	FALSE	FALSE
M	CD8	TGTGCCAGCAGCTTAGCGGGTCAGGGGCCGGACTATGGCTACACCTTC	TRBV7-9	TRBJ1-2	CASSLAGQGPDYGYTF	49_CD8	TGTGCAGCAAGTATAGCCAACGACTACAAGCTCAGCTTT	FALSE	NA	4.2497066166396e-05	4.33602225706772e-05	2.2632960153542e-06	3.03996089394306e-06	0	1.84546335894016e-06	1.32494495957814e-06	3.79128232542093e-07	0	5.58045679387132e-07	0	0	0	0	0	0	0	7.0585064628113e-05	7.09656473042812e-06	7.23183453562582e-06	1.87405067620434e-06	0	0	1.09293200869974e-05	0	0	6.76979318281827e-06	0	0	0	0	0	0	0	0	0	0	0	FALSE	FALSE
M	CD4	TGTGCCAGTAGTATATCATCTCAGGGGGACTATGGCTACACCTTC	TRBV19	TRBJ1-2	CASSISSQGDYGYTF	32_CD4	TGTGCTGTGAGACGGGGGTCTGGTTCTGCAAGGCAACTGACCTTT	FALSE	NA	0.000108546723220192	0.000110612812680299	7.2991296495173e-05	7.72150067061537e-05	5.86178049033794e-05	6.09002908450254e-05	4.94646118242505e-05	5.99022607416506e-05	2.20415306520546e-05	2.39959642136467e-05	1.12840534782069e-05	5.09241459384174e-06	0.000174488722383311	0.000148743120630671	0.000157930479003143	9.94656327293085e-05	4.26540673113993e-05	0	0	0	9.37025338102168e-07	0	0	0.000174869121391958	0	2.65929156472716e-05	0	0.000208349757300688	0	0.000124084874053853	0	7.44560058075684e-05	0	0	0	1.4485615783527e-05	0	0	TRUE	TRUE
M	CD4	TGCGCCAGCAGCCAAGGGGCAGGGTATCCCCAAGAGACCCAGTACTTC	TRBV4-3	TRBJ2-5	CASSQGAGYPQETQYF	33_CD4	TGTGCAATGAGCGGGAGCCCCCGTTCTGGTGGCTACAATAAGCTGATTTTT	FALSE	NA	5.52973873008526e-05	3.80508075620228e-05	3.73443842533443e-05	4.49914212303573e-05	4.14147534643441e-05	3.62941127258232e-05	5.74142815817193e-06	1.47860010691416e-05	7.16349746191775e-06	5.58045679387132e-07	0	0	0.000143696594903903	8.15688080877872e-05	7.89652395015714e-05	6.6310421819539e-06	4.9216231513153e-06	0	1.77414118260703e-06	0	0	0	4.76703499957097e-05	0.000213121741696449	0	0	3.38489659140913e-05	4.50485961731218e-05	0	0	1.12849409985668e-05	1.03411119177178e-05	0	0	0	0	0	0	FALSE	FALSE
M	CD4	TGCGCCAGCAGCGTCGTAGATCACACAGATACGCAGTATTTT	TRBV5-1	TRBJ2-3	CASSVVDHTDTQYF	34_CD4	TGTGCTGTGAGCGTTAATGCCAGACTCATGTTT	FALSE	NA	3.58408991764785e-05	4.68998325764467e-05	2.2632960153542e-06	6.68791396667473e-06	0	1.84546335894016e-06	8.83296639718758e-07	3.03302586033674e-06	0	5.58045679387132e-07	0	0	7.95463293218034e-05	1.43944955449036e-05	8.7739155001746e-06	8.52562566251216e-06	0	0	0	0	0	0	0	3.27879602609922e-05	0	0	0	1.12621490432804e-05	0	0	0	2.06822238354357e-06	0	0	0	0	0	0	FALSE	FALSE
M	CD8	TGCGCCAGCAGCCAAGAAGGGAACACTGAAGCTTTCTTT	TRBV4-1	TRBJ1-1	CASSQEGNTEAFF	14_CD8	TGTGTTGTGAGTGATCTCGAGGCTGCAGGCAACAAGCTAACTTTT	FALSE	NA	5.52973873008526e-05	2.74319775447141e-05	3.3949440230313e-06	1.82397653636584e-06	1.2743001065952e-06	1.84546335894016e-06	8.83296639718758e-07	0	0	0	0	0	0	0	0	0	0	0.000121919657084922	7.09656473042812e-06	1.80795863390646e-06	6.55917736671517e-06	1.17384118398317e-06	0	2.73233002174935e-06	0	0	0	0	7.27087650416258e-06	0	0	0	3.32654717709207e-06	0	0	0	0	0	FALSE	FALSE
M	CD8	TGTGCCAGCAGCCTGGGACAGGGGCGGACCGGGGAGCTGTTTTTT	TRBV5-4	TRBJ2-2	CASSLGQGRTGELFF	50_CD8	TGTGCAATGAGCGAAGGGGACATGCGCTTT	FALSE	NA	2.86727193411828e-05	4.51300275735619e-05	1.69747201151565e-05	1.76317731848698e-05	1.21058510126544e-05	6.15154452980054e-06	2.2082415992969e-06	4.92866702304721e-06	0	1.11609135877426e-06	0	1.27310364846044e-06	0	0	3.50956620006984e-06	0	0	8.55576540946824e-05	1.59672706434633e-05	1.08477518034387e-05	1.31183547334303e-05	0	0	2.45909701957441e-05	0	0	0	1.68932235649207e-05	0	0	0	4.13644476708714e-06	0	0	0	0	0	0	TRUE	FALSE
M	CD4	TGTGCCAGCAGCCACACCTCAGGGTATAATTCACCCCTCCACTTT	TRBV4-2	TRBJ1-6	CASSHTSGYNSPLHF	35_CD4	TGTGCAGCAAGAAGGGAGACCGGTAACCAGTTCTATTTT	FALSE	NA	2.66246679596698e-05	5.13243450836587e-05	4.63975683147611e-05	4.62074055879345e-05	1.78402014923329e-05	1.72243246834415e-05	9.71626303690634e-06	6.44517995321558e-06	0	3.90631975570992e-06	0	0	9.75084036847913e-05	6.07767589673709e-05	5.26434930010476e-05	1.70512513250243e-05	1.64054105043843e-06	0	0	0	0	0	3.81362799965677e-05	0.000142081161130966	0	0	6.76979318281827e-06	2.81553726082011e-05	0	0	3.76164699952227e-06	0	0	0	0	0	0	0	FALSE	FALSE
M	CD4	TGCAGTGCTAGAGAAGCTACCTTAGCCAAAAACATTCAGTACTTC	TRBV20-1	TRBJ2-4	CSAREATLAKNIQYF	36_CD4	TGTGCTTTCATGAGGGAATACAACTTCAACAAATTTTACTTT	FALSE	NA	5.42733616100961e-05	3.18564900519261e-05	0	0	0	0	4.41648319859379e-07	0	0	0	0	0	7.18482974519515e-05	0	0	0	3.28108210087687e-06	0	0	0	0	0	0	0	0	0	0	0	0	0	0	0	0	0	0	0	0	0	FALSE	FALSE
M	CD8	TGTGCCAGCAGCGTAGCTAACAGTCAAGAGACCCAGTACTTC	TRBV9	TRBJ2-5	CASSVANSQETQYF	51_CD8	TGTGCTGTGGTAGCCTCATACTCTGGGGCTGGGAGTTACCAACTCACTTTC	FALSE	NA	0.000242182075863919	0.00022211052786204	0.000164088961113179	0.000162941903915348	0.000177127714816733	0.000145176450903293	0.000141769110674861	0.000139140061342948	7.49412042169856e-05	7.42200753584886e-05	5.33427982606144e-05	2.0369658375367e-05	0	4.79816518163454e-06	0	0	0	0.000517623807272828	0.000298055718677981	0.000354359892245665	0.000297037032178387	0.000139687100893997	0	0.000724067455763577	5.53949103156402e-06	0	0	0.000382913067471535	7.27087650416258e-06	0.000124084874053853	0	0.000229572684573336	0	0	0	7.24280789176348e-05	0	0	TRUE	TRUE
M	CD4	TGTGCCAGCAGCCCCGGAGAGACCCAGTACTTC	TRBV7-6	TRBJ2-5	CASSPGETQYF	2_CD4	TGTGCCGTGAACGGGAGCACCGACAAGCTCATCTTT	FALSE	NA	4.14730404756395e-05	4.070551506635e-05	1.69747201151565e-06	0	1.2743001065952e-06	7.9970078887407e-06	5.29977983831255e-06	4.92866702304721e-06	0	1.11609135877426e-06	0	0	7.44143080752354e-05	3.19877678775636e-06	1.75478310003492e-06	5.68375044167477e-06	1.64054105043843e-06	0	0	0	0	0	1.90681399982839e-05	3.27879602609922e-05	0	0	0	0	0	0	3.76164699952227e-05	0	0	0	0	0	0	0	FALSE	FALSE
M	CD8	TGTGCCAGCAGCTTAGAAGACGTGATGTATGGCTACACCTTC	TRBV7-2	TRBJ1-2	CASSLEDVMYGYTF	1_CD8	TGTGCAGCAAGTGGGTGTTAGGGCTCTAGCAACACAGGCAAACTAATCTTT	FALSE	NQKLIANQF	9.36983507042225e-05	8.93751526456815e-05	2.94228481996046e-05	2.31037027939673e-05	2.67603022384993e-05	2.09152514013218e-05	2.73821958312815e-05	1.78190269294784e-05	1.10207653260273e-05	1.89735530991625e-05	0	0	0	0	0	0	0	0.000147586953313327	5.49983766608179e-05	5.60467176511001e-05	3.09218361573715e-05	5.04751709112764e-05	0	3.00556302392428e-05	0	0	2.03093795484548e-05	6.19418197380424e-05	0	0	0	4.34326700544149e-05	3.32654717709207e-06	0	0	0	0	0	FALSE	FALSE
M	CD8	TGCGCCAGCAGCTTTTTACAGGGAGCTAATGAAAAACTGTTTTTT	TRBV5-1	TRBJ1-4	CASSFLQGANEKLFF	52_CD8	TGTGCTGTGGGGGCGTCTCATAACCAGGGAGGAAAGCTTATCTTC	FALSE	NA	3.68649248672351e-05	3.89357100634652e-05	6.22406404222405e-06	2.43196871515445e-06	3.82290031978561e-06	4.92123562384043e-06	1.32494495957814e-06	3.41215409287883e-06	0	0	0	0	0	0	0	0	0	3.85009443426071e-05	1.06448470956422e-05	1.08477518034387e-05	2.8110760143065e-06	3.52152355194952e-06	0	1.09293200869974e-05	0	0	0	1.68932235649207e-05	0	0	0	0	0	0	0	0	0	0	FALSE	FALSE
M	CD8	TGTGCCAGCAGCTTAGCTACTAGTAGAGGGGACACCGGGGAGCTGTTTTTT	TRBV7-6	TRBJ2-2	CASSLATSRGDTGELFF	53_CD8	TGTGCAGGGCACAGCAACACAGGCAAACTAATCTTT	FALSE	NA	2.04805138151306e-05	6.19431751009674e-05	1.69747201151565e-06	2.43196871515445e-06	6.37150053297602e-06	1.84546335894016e-06	1.32494495957814e-06	3.79128232542093e-07	0	0	0	0	0	0	0	0	0	0.000111224950323087	5.32242354782109e-06	7.23183453562582e-06	9.37025338102168e-07	0	0	0	0	0	0	0	0	0	0	0	0	0	0	0	0	0	FALSE	FALSE
M	CD4	TGTGCCAGCAGTTATGGGTCCGTTTTCGAGCAGTACTTC	TRBV6-5	TRBJ2-7	CASSYGSVFEQYF	37_CD4	TGTGCAATGAGCGGGAGTGGAGGTAGCAACTATAAACTGACATTT	FALSE	NA	5.37613487647178e-05	6.37129801038522e-05	6.22406404222405e-06	6.68791396667473e-06	3.82290031978561e-06	3.07577226490027e-06	1.76659327943752e-06	1.13738469762628e-06	1.6531147989041e-06	5.02241111448419e-06	0	0	0.000110338456801211	1.11957187571473e-05	3.50956620006984e-06	2.84187522083739e-06	4.9216231513153e-06	0	0	0	0	0	0	2.18586401739948e-05	0	0	6.76979318281827e-06	1.12621490432804e-05	0	0	0	8.27288953417427e-06	0	0	0	0	0	0	FALSE	FALSE
M	CD8	TGTGCCAGCAGTTTAGAGGGGGGAATCACCGGGGAGCTGTTTTTT	TRBV28	TRBJ2-2	CASSLEGGITGELFF	54_CD8	TGTGTTGATGATCAAACTGGGGCAAACAACCTCTTCTTT	FALSE	NA	4.65931689294221e-05	2.92017825475989e-05	1.86721921266722e-05	1.27678357545609e-05	1.21058510126544e-05	1.23030890596011e-05	3.97483487873441e-06	7.20343641829976e-06	2.20415306520546e-06	0	0	0	0	0	0	0	0	8.12797713899483e-05	2.12896941912844e-05	2.35034622407839e-05	1.21813293953282e-05	3.52152355194952e-06	0	2.18586401739948e-05	1.66184730946921e-05	0	0	1.68932235649207e-05	0	0	0	4.13644476708714e-06	0	0	0	0	0	0	FALSE	FALSE
M	CD8	TGTGCCAGCAGCTTGGGACTTGATGGCTACACCTTC	TRBV11-2	TRBJ1-2	CASSLGLDGYTF	55_CD8	TGTGCTGTGAGGGACCTAAACAATGACATGCGCTTT	FALSE	NA	3.68649248672351e-05	4.51300275735619e-05	1.69747201151565e-06	6.07992178788612e-07	1.2743001065952e-06	6.15154452980054e-07	2.2082415992969e-06	1.51651293016837e-06	0	0	0	0	0	0	0	0	0	8.55576540946824e-05	7.09656473042812e-06	0	0	0	0	2.73233002174935e-06	0	0	0	0	0	0	0	0	0	0	0	0	0	0	FALSE	FALSE
M	CD8	TGTGCCAGCAGCTTAGAGGACACCAACTATGGCTACACCTTC	TRBV7-2	TRBJ1-2	CASSLEDTNYGYTF	1_CD8	TGTGCTTTCACTGGTATTACTGGAGCCAATAGTAAGCTGACATTT	FALSE	NQKLIANQF	4.50571303932873e-05	6.54827851067369e-05	5.09241603454695e-06	1.15518513969836e-05	8.92010074616643e-06	6.15154452980054e-06	6.18307647803131e-06	4.54953879050511e-06	3.85726786410956e-06	3.34827407632279e-06	0	0	0	0	0	0	0	7.48629473328471e-05	1.24189882782492e-05	1.80795863390646e-05	1.78034814239412e-05	3.52152355194952e-06	0	1.09293200869974e-05	0	0	0	5.63107452164022e-05	0	0	0	0	0	0	0	0	0	0	FALSE	FALSE
M	CD8	TGTGCCAGCAAAATCGGGGCTAATGAAAAACTGTTTTTT	TRBV12-4	TRBJ1-4	CASKIGANEKLFF	56_CD8	TGTGCAGCCGGTAGCTCTAGGTTGACCTTT	FALSE	NA	4.71051817748004e-05	3.6281002559138e-05	0	6.07992178788612e-07	0	0	0	0	0	0	0	0	0	0	0	0	0	8.34187127423153e-05	0	1.80795863390646e-06	0	1.17384118398317e-06	0	0	0	0	0	0	0	0	0	0	0	0	0	0	0	0	FALSE	FALSE
M	CD4	TGTGCCAGCCCACCGGCGGAAGCAACTAATGAAAAACTGTTTTTT	TRBV6-6	TRBJ1-4	CASPPAEATNEKLFF	38_CD4	TGTGCTGTGAGACGGGGGTCTGGTTCTGCAAGGCAACTGACCTTT	FALSE	NA	7.62899139613615e-05	8.31808351355848e-05	3.67785602495057e-05	3.95194916212598e-05	2.61231521852017e-05	3.93698849907235e-05	2.07574710333908e-05	2.12311810223572e-05	1.32249183912328e-05	1.22770049465169e-05	0	0	0.000192450796746299	9.11651384510563e-05	6.4926974701292e-05	4.83118787542356e-05	3.93729852105224e-05	0	0	0	0	0	0	5.73789304567363e-05	0	0	0	0.000123883639476085	0	0	0	7.03195610404813e-05	0	0	0	0	0	0	FALSE	FALSE
M	CD4	TGTGCCTGGAGTGTGGATCGATACGAGCAGTACTTC	TRBV30	TRBJ2-7	CAWSVDRYEQYF	39_CD4	TGTGCAATGAGCGGGAGCTATGGGAACAACAGACTCGCTTTT	FALSE	NA	3.78889505579916e-05	4.95545400807739e-05	1.1316480076771e-06	3.03996089394306e-06	2.54860021319041e-06	4.92123562384043e-06	2.64988991915628e-06	3.03302586033674e-06	0	1.6741370381614e-06	0	0	8.98103718149393e-05	9.59633036326909e-06	5.26434930010476e-06	2.84187522083739e-06	0	0	0	0	0	0	0	2.45909701957441e-05	0	0	0	0	0	0	0	0	0	0	0	0	0	0	FALSE	FALSE
M	CD4	TGTGCCTGGAGCGAGGACAGGTACGAGCAGTACTTC	TRBV30	TRBJ2-7	CAWSEDRYEQYF	39_CD4	TGTGCAGGATAAAAATGACATGCGCTTT	FALSE	NA	3.37928477949655e-05	4.60149300750043e-05	1.69747201151565e-06	6.07992178788612e-07	1.2743001065952e-06	6.15154452980054e-07	1.32494495957814e-06	7.58256465084185e-07	0	0	0	0	8.46783505683713e-05	6.39755357551272e-06	5.26434930010476e-06	9.47291740279129e-07	0	0	0	0	0	0	0	5.46466004349869e-06	0	0	6.76979318281827e-06	1.68932235649207e-05	0	0	3.76164699952227e-06	2.06822238354357e-06	0	0	0	0	0	0	FALSE	FALSE
M	CD8	TGTGCCAGCAGCTTAGTACCAGCGGGGGCCTACCAAGAGACCCAGTACTTC	TRBV11-2	TRBJ2-5	CASSLVPAGAYQETQYF	57_CD8	TGTGCTGTGGAAGGTGACAGCTGGGGGAAATTGCAGTTT	FALSE	NA	3.02087578773176e-05	4.42451250721196e-05	6.7898880460626e-06	3.64795307273167e-06	7.64580063957122e-06	1.1072780153641e-05	2.2082415992969e-06	1.51651293016837e-06	5.51038266301365e-07	5.58045679387132e-07	0	0	0	0	0	0	0	7.0585064628113e-05	1.77414118260703e-06	9.03979316953228e-06	3.74810135240867e-06	3.52152355194952e-06	0	1.36616501087467e-05	0	0	0	0	0	0	0	1.03411119177178e-05	0	0	0	0	0	0	FALSE	FALSE
M	CD4	TGCGCCAGCAGCGTGGACAGCACCGGGGAGCTGTTTTTT	TRBV5-1	TRBJ2-2	CASSVDSTGELFF	30_CD4	TGTGTGGTGAACATCCCTAGCAACACAGGCAAACTAATCTTT	FALSE	NA	2.04805138151306e-05	5.92884675966402e-05	1.69747201151565e-05	2.55356715091217e-05	1.21058510126544e-05	4.30608117086038e-06	9.27461471704696e-06	2.27476939525256e-06	2.20415306520546e-06	1.11609135877426e-06	0	0	7.44143080752354e-05	2.71896026959291e-05	7.37008902014666e-05	1.13675008833495e-05	4.9216231513153e-06	0	0	0	0	0	0	3.27879602609922e-05	0	0	0	5.63107452164022e-06	0	0	0	2.06822238354357e-06	0	0	0	0	0	0	FALSE	FALSE
M	CD8	TGTGCCAGCAGCTTATTAGCGAGGGGCTTTTACAATGAGCAGTTCTTC	TRBV11-2	TRBJ2-1	CASSLLARGFYNEQFF	58_CD8	TGTGCAATGAGCGCGGAAAGAGGCTTTGGGAATGTGCTGCATTGC	FALSE	NA	4.4545117547909e-05	3.00866850490413e-05	2.82912001919275e-06	2.43196871515445e-06	6.37150053297602e-07	1.23030890596011e-06	0	1.89564116271046e-06	0	0	0	0	0	0	0	0	0	0.000102669184913619	1.77414118260703e-06	0	0	2.34768236796634e-06	0	8.19699006524804e-06	0	0	0	0	0	0	0	0	0	0	0	0	0	0	FALSE	FALSE
M	CD8	TGTGCCAGCAGTTATACCCTCTCTCCCCGGGAGCTGTTTTTT	TRBV6-3	TRBJ2-2	CASSYTLSPRELFF	59_CD8	TGTGCTGTGACCGAAGAACAGAGATGACAAGATCATCTTT	FALSE	NA	5.017725884707e-05	4.42451250721196e-05	2.82912001919275e-06	4.8639374303089e-06	3.18575026648801e-06	4.92123562384043e-06	1.32494495957814e-06	1.89564116271046e-06	1.10207653260273e-06	2.23218271754853e-06	0	0	0	0	0	0	0	0.000139031187903859	1.41931294608562e-05	0	3.74810135240867e-06	3.52152355194952e-06	0	1.36616501087467e-05	0	0	0	0	0	0	0	4.13644476708714e-06	0	0	0	0	0	0	FALSE	FALSE
M	CD4	TGTGCCAGCAGCCCCGGGGAGACCCAGTACTTC	TRBV7-6	TRBJ2-5	CASSPGETQYF	2_CD4	TGTGCTGGGAAGAATTATGGAGGAAGCCAAGGAAATCTCATCTTT	FALSE	NA	3.58408991764785e-05	3.53961000576956e-05	0	4.25594525152028e-06	1.91145015989281e-06	3.69092671788033e-06	0	5.3077952555893e-06	5.51038266301365e-07	0	0	5.09241459384174e-06	0	0	5.26434930010476e-06	3.78916696111652e-06	0	0	0	0	0	0	0	0	0	0	1.35395863656365e-05	0	0	0	0	0	0	0	0	0	0	0	TRUE	FALSE
M	CD4	TGTGCCAGCAGCTTAGGGGCTAGTCAAGATACGCAGTATTTT	TRBV7-6	TRBJ2-3	CASSLGASQDTQYF	40_CD4	TGCCTCGTGGGTGACAGCTTCAACAAATTTTACTTT	FALSE	NA	6.04175157546352e-05	6.90223951125065e-05	1.75405441189951e-05	1.51998044697153e-05	1.78402014923329e-05	2.46061781192022e-05	1.41327462355001e-05	1.85772833945625e-05	1.04697270597259e-05	6.13850247325845e-06	2.46197530433605e-05	1.01848291876835e-05	0.000107772446177927	8.47675848755436e-05	3.86052282007682e-05	2.46295852472574e-05	7.38243472697296e-05	0	0	1.80795863390646e-06	0	0	0	8.19699006524804e-06	0	0	0	7.88350433029631e-05	3.63543825208129e-06	0	0	1.03411119177178e-05	0	0	0	0	0	0	TRUE	FALSE
M	CD4	TGCGCCAGCAGCTCCGGGACAGGGGGCTCAGATACGCAGTATTTT	TRBV5-1	TRBJ2-3	CASSSGTGGSDTQYF	41_CD4	TGTGCAGCAAGTTCCCCCGACCTCTTTCAGGGAGCCCAGAAGCTGGTATTT	FALSE	NA	3.4816873485722e-05	3.00866850490413e-05	2.2632960153542e-05	8.51189050304057e-06	6.81750557028434e-05	4.61365839735041e-05	2.2082415992969e-06	8.34082111592604e-06	2.75519133150683e-06	1.11609135877426e-06	0	0	7.44143080752354e-05	3.83853214530763e-05	3.33408789006635e-05	1.51566678444661e-05	8.20270525219217e-06	0	1.77414118260703e-06	1.80795863390646e-06	9.37025338102168e-07	0	9.53406999914193e-06	1.63939801304961e-05	0	0	0	2.25242980865609e-05	0	0	0	4.13644476708714e-06	0	0	0	0	0	0	FALSE	FALSE
M	CD4	TGTGCCAGCAGCGAACTAGCGGGGGGTGTATACGAGCAGTACTTC	TRBV6-2	TRBJ2-7	CASSELAGGVYEQYF	42_CD4	TGTGCAATGAGCGGGTATCTGGATAGTGGAGGTAGCAACTATAAACTGACATTT	FALSE	NA	3.17447964134524e-05	4.15904175677924e-05	5.6582400383855e-06	7.29590614546334e-06	4.46005037308321e-06	9.22731679470081e-06	3.97483487873441e-06	6.44517995321558e-06	5.51038266301365e-07	1.11609135877426e-06	0	0	8.98103718149393e-05	9.59633036326909e-06	1.22834817002444e-05	3.78916696111652e-06	1.1483787353069e-05	0	1.77414118260703e-06	0	0	0	0	8.19699006524804e-06	0	0	0	1.68932235649207e-05	0	0	0	2.06822238354357e-06	0	0	0	0	0	0	FALSE	FALSE
M	CD8	TGTGCCAGCAGTTTAGCGCCGGTTGCCATTACGGACCATGGCTACACCTTC	TRBV12-4	TRBJ1-2	CASSLAPVAITDHGYTF	60_CD8	TGTGTGGTGAATAGGGACAATGACATGCGCTTT	FALSE	NA	3.43048606403437e-05	4.33602225706772e-05	0	0	0	6.15154452980054e-07	0	0	0	0	0	0	0	0	0	0	0	4.27788270473412e-05	0	0	0	0	0	0	0	0	0	0	0	0	0	0	0	0	0	0	0	0	FALSE	FALSE
M	CD4	TGTGCCAGCAGCTTTTATAGCGGCTACGAGCAGTACGTC	TRBV5-6	TRBJ2-7	CASSFYSGYEQYV	43_CD4	TGTGTGGTGAACATCCCTAGCAACACAGGCAAACTAATCTTT	FALSE	NA	2.5088629423535e-05	4.77847350778891e-05	1.35797760921252e-05	2.79676402242762e-05	8.92010074616643e-06	7.9970078887407e-06	9.71626303690634e-06	5.68692348813139e-06	2.75519133150683e-06	0	0	0	2.30940956095558e-05	3.19877678775636e-05	5.79078423011524e-05	5.68375044167477e-06	1.64054105043843e-05	0	0	0	0	0	9.53406999914193e-06	3.27879602609922e-05	0	0	0	5.63107452164022e-06	0	0	0	0	0	0	0	0	0	0	FALSE	FALSE
M	CD4	TGTGCCAGCAGTTTAATGTGGGGCCCCCTTCCGGTCCTGACTTTC	TRBV12-4	TRBJ2-6	CASSLMWGPLPVLTF	44_CD4	TGTGCTTTCACCATCGGAAGCAACATGCTCACCTTT	FALSE	NA	3.68649248672351e-05	3.89357100634652e-05	4.41342722994069e-05	4.19514603364142e-05	1.40173011725472e-05	1.84546335894016e-05	1.2807801275922e-05	7.20343641829976e-06	2.75519133150683e-06	2.79022839693566e-06	0	0	0.000138564573657335	8.79663616633e-05	6.14174085012222e-05	9.47291740279129e-06	9.84324630263061e-06	2.13894135236706e-06	0	0	0	0	0	7.92375706307311e-05	0	0	6.76979318281827e-06	1.68932235649207e-05	0	0	0	0	0	0	0	0	0	0	FALSE	FALSE
M	CD8	TGTGCCAGTCAGGACGCGAACACCGGGGAGCTGTTTTTT	TRBV7-8	TRBJ2-2	CASQDANTGELFF	61_CD8	TGTGCAATGAGAGAGGGCGGAAAAGCTGCAGGCAACAAGCTAACTTTT	FALSE	YLQPRTFL,YLQPRTFLL,YYVGYLQPRTF	3.12327835680742e-05	3.98206125649076e-05	3.3949440230313e-06	0	2.54860021319041e-06	3.07577226490027e-06	8.83296639718758e-07	1.89564116271046e-06	0	0	0	0	0	0	0	0	0	6.20292992186447e-05	7.09656473042812e-06	0	0	8.2168882878822e-06	0	1.63939801304961e-05	0	0	0	0	0	0	0	0	0	0	0	0	0	0	FALSE	FALSE
M	CD8	TGTGCCAGCAGCTTAGACAGAAATGGGGGCTACACCTTC	TRBV7-6	TRBJ1-2	CASSLDRNGGYTF	62_CD8	TGTGCTCTTGGGGAATATCATGGATATCTAACTTTGGAAATGAGAAATTAACCTTT	FALSE	NA	4.35210918571525e-05	2.92017825475989e-05	5.6582400383855e-07	6.07992178788612e-07	1.2743001065952e-06	1.23030890596011e-06	0	3.79128232542093e-07	0	0	0	0	0	0	0	0	0	5.98903578662777e-05	0	3.61591726781291e-06	3.74810135240867e-06	0	0	0	0	0	0	0	0	0	0	2.06822238354357e-06	0	0	0	0	0	0	FALSE	FALSE
M	CD8	TGTGCCAACCAAGACTCGAACACCGGGGAGCTGTTTTTT	TRBV12-3	TRBJ2-2	CANQDSNTGELFF	63_CD8	TGTGCTGTGGGGGCGTCTCATAACCAGGGAGGAAAGCTTATCTTC	TRUE	NA	4.30090790117742e-05	4.60149300750043e-05	2.20671361497035e-05	4.8639374303089e-06	7.00865058627362e-06	1.29182435125811e-05	8.83296639718758e-07	5.68692348813139e-06	4.40830613041092e-06	1.11609135877426e-06	0	0	0	0	0	0	0	6.84461232757459e-05	3.01604001043195e-05	0	2.8110760143065e-06	3.52152355194952e-06	0	3.55202902827415e-05	0	2.65929156472716e-05	1.35395863656365e-05	0	3.63543825208129e-06	0.000124084874053853	0	0	0	0	0	0	0	0	FALSE	FALSE
M	CD8	TGCGCCAGCAGCCAAGAAGATGGTGGGAACACTGAAGCTTTCTTT	TRBV4-1	TRBJ1-1	CASSQEDGGNTEAFF	64_CD8	TGTGCAGCAAGTATCACAAACGACTACAAGCTCAGCTTT	FALSE	NA	4.30090790117742e-05	2.12376600346174e-05	1.86721921266722e-05	1.8847757542447e-05	1.08315509060592e-05	1.35333979655612e-05	9.71626303690634e-06	7.58256465084185e-07	1.6531147989041e-06	5.58045679387132e-07	0	0	0	0	0	0	0	2.78062375807718e-05	3.54828236521406e-05	1.9887544972971e-05	1.59294307477368e-05	0	0	7.1040580565483e-05	0	0	0	0	3.63543825208129e-06	0	0	0	0	0	0	0	0	0	FALSE	FALSE
M	CD4	TGTGCCAGCAGCCAAAGGGACACCGCCAGAGACTACACCTTC	TRBV7-3	TRBJ1-2	CASSQRDTARDYTF	45_CD4	TGTGCAGCAAGCGCGGGTCTGAGCAACACAGGCAAACTAATCTTT	FALSE	NA	4.50571303932873e-05	3.89357100634652e-05	1.07506560729325e-05	1.0943859218195e-05	7.00865058627362e-06	4.30608117086038e-06	1.76659327943752e-06	7.58256465084185e-06	1.6531147989041e-06	2.79022839693566e-06	0	0	8.72443611916553e-05	4.31834866347109e-05	1.93026141003841e-05	2.84187522083739e-06	6.56216420175374e-06	0	0	0	0	0	0	1.63939801304961e-05	0	0	0	0	0	0	0	2.06822238354357e-06	0	0	0	0	0	0	FALSE	FALSE
M	CD4	TGTGCCAGCAGCTTTCTTGGTGGTTCTAACACAGATACGCAGTATTTT	TRBV7-2	TRBJ2-3	CASSFLGGSNTDTQYF	46_CD4	TGTGTGGTGAACATCCCTAGCAACACAGGCAAACTAATCTTT	FALSE	NA	4.14730404756395e-05	3.71659050605804e-05	2.60279041765733e-05	1.21598435757722e-05	2.10259517588209e-05	1.53788613245014e-05	1.41327462355001e-05	9.85733404609441e-06	4.40830613041092e-06	1.11609135877426e-06	1.02582304347335e-06	0	6.15842549588155e-05	4.79816518163454e-05	5.43982761010825e-05	2.9366043948653e-05	2.29675747061381e-05	0	0	0	0	0	0	2.18586401739948e-05	0	0	2.03093795484548e-05	0	0	0	3.76164699952227e-06	0	0	0	0	0	0	0	TRUE	FALSE
M	CD8	TGTGCCAGCGGCGCAGACGGGAGCTCCTACAATGAGCAGTTCTTC	TRBV7-2	TRBJ2-1	CASGADGSSYNEQFF	65_CD8	TGTGCAGGACCGGCAGACTTTGGAAATGAGAAATTAACCTTT	FALSE	NA	2.5088629423535e-05	4.68998325764467e-05	0	8.51189050304057e-06	0	0	0	0	0	0	0	0	0	0	0	0	0	7.0585064628113e-05	0	0	1.87405067620434e-06	0	0	0	0	0	0	0	0	0	0	0	0	0	0	0	0	0	FALSE	FALSE
M	CD4	TGCGCCAGCAGCTTGGACCACACCGGGGAGCTGTTTTTT	TRBV5-1	TRBJ2-2	CASSLDHTGELFF	30_CD4	TGTGCAATGATCTCAGGATACAGCACCCTCACCTTT	FALSE	NA	2.76486936504263e-05	2.0352757533175e-05	9.0531840614168e-06	2.31037027939673e-05	1.2743001065952e-05	6.7666989827806e-06	1.58993395149376e-05	9.85733404609441e-06	0	5.58045679387132e-07	0	0	6.67162762053835e-05	3.03883794836854e-05	4.56243606009079e-05	1.13675008833495e-05	3.28108210087687e-06	0	0	0	0	0	9.53406999914193e-06	3.55202902827415e-05	0	0	6.76979318281827e-06	0	0	0	0	8.27288953417427e-06	0	0	0	0	0	0	FALSE	FALSE
M	CD4	TGTGCCGCCAGAACAGGTTATTCTGGGGCCAACGTCCTGACTTTC	TRBV6-2	TRBJ2-6	CAARTGYSGANVLTF	47_CD4	TGTGCTGGCCCGAGATTAATGTACAATAACAATGACATGCGCTTT	FALSE	NA	4.2497066166396e-05	2.0352757533175e-05	3.96076802686985e-06	9.72787486061779e-06	9.55725079946403e-06	6.7666989827806e-06	2.64988991915628e-06	4.17041055796302e-06	1.10207653260273e-06	0	0	0	0.000123168509917631	1.759327233266e-05	8.7739155001746e-06	5.68375044167477e-06	0	0	0	0	0	0	9.53406999914193e-06	3.00556302392428e-05	0	0	0	1.12621490432804e-05	0	0	0	2.06822238354357e-06	0	0	0	0	0	0	FALSE	FALSE
M	CD8	TGTGCCAGCAGCTTACAAGACACCGGGGAGCTGTTTTTT	TRBV7-8	TRBJ2-2	CASSLQDTGELFF	38_CD8	TGTGCAATGAGATCCACAGGCTTTCAGAAACTTGTATTT	FALSE	YLQPRTFL,YLQPRTFLL,YYVGYLQPRTF	4.81292074655569e-05	2.21225625360598e-05	5.6582400383855e-07	0	0	0	0	0	0	0	0	0	0	0	0	0	0	0.00014544801196096	0	0	0	0	0	0	0	0	0	0	0	0	0	0	0	0	0	0	0	0	FALSE	FALSE
M	CD8	TGTGCCAGCAGTTTAGGGGGACAGGAGAACACCGGGGAGCTGTTTTTT	TRBV12-3	TRBJ2-2	CASSLGGQENTGELFF	66_CD8	TGTGCAATGAGAGGTGGCCAGAAGCTGCTCTTT	FALSE	NA	2.09925266605089e-05	5.48639550894282e-05	0	0	0	0	0	0	0	0	0	0	0	0	0	0	0	5.98903578662777e-05	0	0	0	0	0	0	0	0	0	0	0	0	0	0	0	0	0	0	0	0	FALSE	FALSE
M	CD8	TGTGCCAGCAGCGCCCGGGGGGTAGTAGCGGGGACCAGCTCCTACAATGAGCAGTTCTTC	TRBV5-5	TRBJ2-1	CASSARGVVAGTSSYNEQFF	67_CD8	TGTGTTGTGAGTGATCTCGAGGCTGCAGGCAACAAGCTAACTTTT	FALSE	NA	3.63529120218568e-05	3.00866850490413e-05	5.6582400383855e-06	1.21598435757722e-06	1.2743001065952e-06	1.23030890596011e-06	0	0	0	0	0	0	2.56601062328398e-06	0	0	0	0	5.56124751615435e-05	3.54828236521406e-06	0	9.37025338102168e-07	0	0	0	0	0	0	0	0	0	0	0	0	0	0	0	0	0	FALSE	FALSE
M	CD8	TGCAGTGCTAGAGATTGGGAACAGATGAACACCGGGGAGCTGTTTTTT	TRBV20-1	TRBJ2-2	CSARDWEQMNTGELFF	68_CD8	TGTGCTCTGAAAACGACAACTGACAGCTGGGGGAAATTGCAGTTT	TRUE	NA	3.78889505579916e-05	3.6281002559138e-05	0	6.07992178788612e-06	0	0	4.41648319859379e-07	0	5.51038266301365e-07	5.58045679387132e-07	0	0	0	0	0	0	0	7.91408300375812e-05	0	0	0	0	0	0	1.1078982063128e-05	0	0	0	1.09063147562439e-05	0	0	0	0	0	0	0	0	0	FALSE	FALSE
M	CD4	TGTGCCAGCAGCCTCGCCCACAATGAGCAGTTCTTC	TRBV12-4	TRBJ2-1	CASSLAHNEQFF	48_CD4	TGTGCCGTGAATGCGATAAGTAACCAGAAAGTTACCTTT	FALSE	NA	5.42733616100961e-05	3.18564900519261e-05	4.5265920307084e-06	6.07992178788612e-07	6.37150053297602e-07	2.46061781192022e-06	2.64988991915628e-06	1.89564116271046e-06	3.30622959780819e-06	0	0	0	7.95463293218034e-05	1.11957187571473e-05	1.22834817002444e-05	6.6310421819539e-06	4.9216231513153e-06	0	0	0	0	0	0	1.36616501087467e-05	0	0	0	0	3.63543825208129e-06	0	0	6.2046671506307e-06	0	0	0	0	0	0	FALSE	FALSE
M	CD4	TGTGCCACCAGTGATTTAAATGGGAATGAGCAGTTCTTC	TRBV24-1	TRBJ2-1	CATSDLNGNEQFF	49_CD4	TGTGCAGGAGAGAAAAATAGCAACTATCAGTTAATCTGG	FALSE	NA	2.76486936504263e-05	4.51300275735619e-05	0	0	0	0	0	0	0	0	0	0	0.000107772446177927	4.79816518163454e-06	0	0	0	0	0	0	0	0	3.81362799965677e-05	0	0	0	0	0	0	0	0	4.13644476708714e-06	0	0	0	0	0	0	FALSE	FALSE
M	CD8	TGTGCCAGCCGCCAGGGGAGCCACACTGAAGCTTTCTTT	TRBV6-5	TRBJ1-1	CASRQGSHTEAFF	69_CD8	TGTGCTGTGTTTTATGGAAACAAACTGGTCTTT	FALSE	NA	3.17447964134524e-05	3.89357100634652e-05	1.69747201151565e-06	7.90389832425196e-06	6.37150053297602e-06	3.07577226490027e-06	3.09153823901565e-06	2.65389762779465e-06	1.10207653260273e-06	5.58045679387132e-07	0	0	0	0	0	0	0	8.34187127423153e-05	8.87070591303515e-06	1.08477518034387e-05	1.21813293953282e-05	0	9.53406999914193e-06	1.91263101522454e-05	0	0	0	0	0	0	0	0	0	0	0	0	0	0	FALSE	FALSE
M	CD8	TGTGCCACCGAGGACTTGAACACCGGGGAGCTGTTTTTT	TRBV6-5	TRBJ2-2	CATEDLNTGELFF	70_CD8	TGTGCAGAGAATATTAACCAGTTCTATTTT	TRUE	NA	3.07207707226959e-05	3.89357100634652e-05	0	0	0	1.84546335894016e-06	0	3.79128232542093e-07	0	0	0	0	0	0	0	0	0	8.34187127423153e-05	0	5.42387590171937e-06	2.8110760143065e-06	0	0	1.36616501087467e-05	0	0	0	0	0	0	0	0	0	0	0	0	0	0	FALSE	FALSE
M	CD8	TGTGCCTGGCTCGAGGCAGGCGAAGCTTTCTTT	TRBV30	TRBJ1-1	CAWLEAGEAFF	71_CD8	TGTGCGTGGGGAAGCAGCTATAAATTGATCTTC	FALSE	NA	3.43048606403437e-05	4.070551506635e-05	2.82912001919275e-06	1.21598435757722e-06	1.91145015989281e-06	2.46061781192022e-06	1.32494495957814e-06	1.51651293016837e-06	1.6531147989041e-06	0	0	0	0	0	0	0	0	5.13345924568094e-05	1.24189882782492e-05	1.80795863390646e-06	2.8110760143065e-06	0	0	1.09293200869974e-05	0	0	0	5.63107452164022e-06	0	0.000248169748107706	0	2.06822238354357e-06	0	0	0	0	0	0	FALSE	FALSE
M	CD4	TGTGCCAGCAGCTATAGGGGGGCGGAGACCCAGTACTTC	TRBV5-4	TRBJ2-5	CASSYRGAETQYF	50_CD4	TGTGCAGCAAGTTCTCCTGGCCAGAAGCTGCTCTTT	FALSE	NA	3.99370019395047e-05	3.00866850490413e-05	9.0531840614168e-06	1.03358670394064e-05	3.82290031978561e-06	2.46061781192022e-06	3.09153823901565e-06	1.89564116271046e-06	1.10207653260273e-06	1.11609135877426e-06	2.05164608694671e-06	0	5.64522337122476e-05	1.759327233266e-05	1.40382648002794e-05	9.47291740279129e-07	1.64054105043843e-06	0	0	0	0	0	0	2.73233002174935e-06	0	0	0	2.81553726082011e-05	0	0	0	0	0	0	0	0	0	0	TRUE	FALSE
M	CD4	TGCGCCAGCAGCCAAGATAGCAGCGACTACAATGAGCAGTTCTTC	TRBV4-1	TRBJ2-1	CASSQDSSDYNEQFF	51_CD4	TGTGCTCTAGACGGGGGAGGAAGCTACATACCTACATTT	FALSE	NA	4.2497066166396e-05	2.65470750432717e-05	9.0531840614168e-06	1.58077966485039e-05	1.14687009593568e-05	1.72243246834415e-05	2.64988991915628e-06	3.79128232542093e-06	1.10207653260273e-06	2.79022839693566e-06	0	0	0.000105206435554643	7.99694196939091e-06	3.68504451007333e-05	1.51566678444661e-05	4.9216231513153e-06	0	0	0	0	0	0	1.91263101522454e-05	0	0	0	5.63107452164022e-06	0	0	0	1.03411119177178e-05	0	0	0	0	0	0	FALSE	FALSE
M	CD8	TGCGCCAGCAGCCAAGATGGGTACTCCTACAATGAGCAGTTCTTC	TRBV4-3	TRBJ2-1	CASSQDGYSYNEQFF	72_CD8	TGTGCTGAACGGGCTGCAGGCAACAAGCTAACTTTT	FALSE	NA	4.04490147848829e-05	2.74319775447141e-05	0	0	0	0	0	0	0	0	0	0	0	0	0	0	0	6.63071819233788e-05	0	0	0	0	0	0	0	0	0	0	0	0	0	0	0	0	0	0	0	0	FALSE	FALSE
M	CD4	TGTGCCAGCAGTTGGGCTAGCGAGTTCACAGATACGCAGTATTTT	TRBV28	TRBJ2-3	CASSWASEFTDTQYF	52_CD4	TGTGCAATGAGCCCTTCAGGATACAGCACCCTCACCTTT	FALSE	NA	3.58408991764785e-05	4.15904175677924e-05	9.61900806525535e-06	6.68791396667473e-06	5.73435047967842e-06	6.7666989827806e-06	1.32494495957814e-06	2.27476939525256e-06	0	3.34827407632279e-06	0	0	9.75084036847913e-05	1.27951071510254e-05	3.50956620006984e-06	2.84187522083739e-06	0	0	0	0	0	0	0	0	0	0	0	0	0	0	7.52329399904454e-06	0	0	0	0	0	0	0	FALSE	FALSE
M	CD4	TGTGCCAGCAGCCCCCAAGCGGGACCCGGGGAGCTGTTTTTT	TRBV7-3	TRBJ2-2	CASSPQAGPGELFF	53_CD4	TGTGCAGAGAGTACGTGCCAGACTCATGTTT	FALSE	NA	3.84009634033699e-05	5.04394425822163e-05	1.41456000959638e-05	9.72787486061779e-06	7.00865058627362e-06	1.1072780153641e-05	3.53318655887503e-06	9.85733404609441e-06	3.85726786410956e-06	3.90631975570992e-06	0	0	6.92822868286675e-05	2.71896026959291e-05	1.75478310003492e-05	2.84187522083739e-06	4.9216231513153e-06	0	0	0	0	0	9.53406999914193e-06	2.18586401739948e-05	0	0	6.76979318281827e-06	0	0	0	0	1.03411119177178e-05	0	0	0	0	0	0	FALSE	FALSE
M	CD4	TGCGCCAGCAGCTTGAAACTCGATTCACCCCTCCACTTT	TRBV5-1	TRBJ1-6	CASSLKLDSPLHF	54_CD4	TGTGCAATGATCTCAGGATACAGCACCCTCACCTTT	FALSE	NA	1.02402569075653e-05	3.98206125649076e-05	3.3949440230313e-06	1.39838201121381e-05	1.46544512258448e-05	1.66091702304615e-05	3.09153823901565e-06	1.51651293016837e-06	0	5.58045679387132e-07	0	0	4.10561699725437e-05	1.43944955449036e-05	1.75478310003492e-05	1.89458348055826e-05	6.56216420175374e-06	0	0	0	0	0	0	0	0	0	0	5.63107452164022e-06	0	0	0	1.03411119177178e-05	0	0	0	0	0	0	FALSE	FALSE
M	CD4	TGTGCCAGCAGTCGGACAGGGGGGGACACCGGGGAGCTGTTTTTT	TRBV6-1	TRBJ2-2	CASSRTGGDTGELFF	55_CD4	TGTGCCCCTAACCCCCGTAGTGGTGGCTACAATAAGCTGATTTTT	FALSE	NA	3.12327835680742e-05	2.12376600346174e-05	9.0531840614168e-06	5.47192960909751e-06	5.09720042638082e-06	5.53639007682049e-06	2.64988991915628e-06	2.27476939525256e-06	0	5.58045679387132e-07	0	0	4.36221805958277e-05	6.39755357551272e-06	3.50956620006984e-06	2.84187522083739e-06	0	0	0	0	0	0	0	2.18586401739948e-05	0	0	0	5.63107452164022e-06	0	0	0	0	0	0	0	0	0	0	FALSE	FALSE
M	CD4	TGTGCCAGCAGCCTCCTTACAGGGGGCAAGGGTGAAAAACTGTTTTTT	TRBV5-5	TRBJ1-4	CASSLLTGGKGEKLFF	56_CD4	TGTGCCTGGGTGAATTATGGAGGAAGCCAAGGAAATCTCATCTTT	FALSE	NA	2.66246679596698e-05	3.45111975562533e-05	0	1.82397653636584e-06	3.82290031978561e-06	3.69092671788033e-06	4.41648319859379e-07	1.51651293016837e-06	0	0	0	0	6.92822868286675e-05	3.19877678775636e-06	0	6.6310421819539e-06	1.64054105043843e-06	0	0	0	0	0	9.53406999914193e-06	1.36616501087467e-05	0	0	0	0	3.63543825208129e-06	0	1.88082349976114e-05	4.13644476708714e-06	0	0	0	0	0	0	FALSE	FALSE
M	CD8	TGCGCCAGCAGCTTGGACAGGGGACAGTACTTC	TRBV5-1	TRBJ2-7	CASSLDRGQYF	73_CD8	TGTGCAGCAACTGATTCAGGAGGAGGTGCTGACGGACTCACCTTT	FALSE	NA	2.35525908874002e-05	3.80508075620228e-05	5.6582400383855e-07	0	1.2743001065952e-06	6.7666989827806e-06	1.32494495957814e-06	1.51651293016837e-06	0	0	0	0	0	0	0	0	0	5.77514165139106e-05	1.77414118260703e-06	9.03979316953228e-06	0	0	0	0	0	0	0	0	0	0	0	0	0	0	0	0	0	0	FALSE	FALSE
M	CD4	TGTGCCAGCACATCTACGACTAGCGGGGCGGGCGAGCAGTTCTTC	TRBV2	TRBJ2-1	CASTSTTSGAGEQFF	57_CD4	TGTGCAATGATGGGGAACACCGACAAGCTCATCTTT	FALSE	NA	3.99370019395047e-05	3.89357100634652e-05	1.81063681228336e-05	1.51998044697153e-05	1.33801511192496e-05	2.58364870251623e-05	4.85813151845317e-06	1.09947187437207e-05	3.85726786410956e-06	3.90631975570992e-06	0	0	0.000141130584280619	2.55902143020509e-05	2.63217465005238e-05	1.79985430653034e-05	8.20270525219217e-06	0	0	0	0	0	0	2.45909701957441e-05	0	0	0	2.25242980865609e-05	0	0	0	2.06822238354357e-06	0	0	0	0	0	0	FALSE	FALSE
M	CD8	TGCGCCAGCAGCTTAACCGGGACAGGGAACTATGGCTACACCTTC	TRBV5-1	TRBJ1-2	CASSLTGTGNYGYTF	74_CD8	TGTGCTGTGAGAGACGGGGGAGGAGGTGCTGACGGACTCACCTTT	FALSE	NA	3.12327835680742e-05	4.070551506635e-05	2.2632960153542e-06	2.43196871515445e-06	1.91145015989281e-06	0	2.2082415992969e-06	3.79128232542093e-07	0	1.6741370381614e-06	0	1.27310364846044e-06	0	0	0	0	0	6.63071819233788e-05	0	5.42387590171937e-06	4.68512669051084e-06	2.34768236796634e-06	0	0	0	0	0	0	0	0	0	0	0	0	0	0	0	0	TRUE	FALSE
M	CD4	TGTGCCACCAGTGATTTGAAGCGGGGGGGTGAAGATACGCAGTATTTT	TRBV24-1	TRBJ2-3	CATSDLKRGGEDTQYF	58_CD4	TGTGCAATGAGCGGGAGCCCCCGTTCTGGTGGCTACAATAAGCTGATTTTT	FALSE	NA	1.99685009697523e-05	2.56621725418293e-05	3.50810882379901e-05	2.9791616760642e-05	2.42117020253089e-05	2.95274137430426e-05	5.29977983831255e-06	9.47820581355232e-06	1.6531147989041e-06	0	0	0	7.69803186985194e-05	0.00012315290632862	6.14174085012222e-05	2.36822935069782e-05	1.1483787353069e-05	0	0	0	0	0	9.53406999914193e-06	7.1040580565483e-05	0	0	1.35395863656365e-05	8.44661178246033e-05	0	0	0	1.03411119177178e-05	3.32654717709207e-06	0	0	0	0	0	FALSE	FALSE
M	CD4	TGTGCCAGCAGCTTAGAGGGACTAGCGGGGGGGCGCACCGGGGAGCTGTTTTTT	TRBV7-2	TRBJ2-2	CASSLEGLAGGRTGELFF	59_CD4	TGTGCTGTGAGTGGCGGTGGTACTAGCTATGGAAAGCTGACATTT	FALSE	NA	3.43048606403437e-05	3.53961000576956e-05	3.05544962072817e-05	2.73596480454875e-05	4.46005037308321e-05	2.89122592900625e-05	1.54576911950783e-05	2.0472924557273e-05	4.40830613041092e-06	3.34827407632279e-06	0	0	5.90182443355315e-05	4.31834866347109e-05	6.4926974701292e-05	2.9366043948653e-05	8.20270525219217e-06	0	0	1.80795863390646e-06	0	0	4.76703499957097e-05	4.09849503262402e-05	0	0	1.35395863656365e-05	0	0	0	1.50465879980891e-05	4.13644476708714e-06	0	0	0	0	0	0	FALSE	FALSE
M	CD4	TGCGCCAGCAGCTTGGACGGGAGCTCCTACAATGAGCAGTTCTTC	TRBV5-1	TRBJ2-1	CASSLDGSSYNEQFF	60_CD4	TGCATCCTGAGAGACGCGGGGAATTCTGGGGGTTACCAGAAAGTTACCTTT	FALSE	NA	3.84009634033699e-05	2.30074650375022e-05	2.2632960153542e-06	1.03358670394064e-05	4.46005037308321e-06	9.22731679470081e-06	0	1.89564116271046e-06	1.10207653260273e-06	5.58045679387132e-07	1.02582304347335e-06	0	5.38862230889636e-05	1.27951071510254e-05	3.50956620006984e-06	3.78916696111652e-06	8.20270525219217e-06	0	0	0	0	1.17384118398317e-06	9.53406999914193e-06	0	0	0	4.06187590969096e-05	0	0	0	0	0	0	0	0	0	0	0	TRUE	FALSE
M	CD8	TGTGCCATCAGTGAGACCGGGGTTGAGCAGTTCTTC	TRBV10-3	TRBJ2-1	CAISETGVEQFF	75_CD8	TGTGCTATGGGGGTTGGTGGTACTAGCTATGGAAAGCTGACATTT	FALSE	NA	5.42733616100961e-05	3.89357100634652e-05	1.18823040806096e-05	1.58077966485039e-05	1.72030514390353e-05	1.78394791364216e-05	6.18307647803131e-06	1.06155905111786e-05	6.06142092931502e-06	5.02241111448419e-06	0	0	0	0	0	0	0	7.70018886852141e-05	1.77414118260703e-05	4.33910072137549e-05	1.78034814239412e-05	9.39072947186537e-06	1.90681399982839e-05	4.37172803479895e-05	0	0	4.06187590969096e-05	1.12621490432804e-05	0	0	3.38548229957004e-05	4.13644476708714e-06	0	0	0	0	0	0	FALSE	FALSE
M	CD4	TGCAGCCCTGACAGGGAAGAGACCCAGTACTTC	TRBV20-1	TRBJ2-5	CSPDREETQYF	61_CD4	TGTGCAGCAAGCAGGAACGGAGGTGCTGACGGACTCACCTTT	FALSE	NA	2.56006422689132e-05	2.83168800461565e-05	4.5265920307084e-06	6.07992178788612e-07	3.82290031978561e-06	4.92123562384043e-06	5.29977983831255e-06	1.51651293016837e-06	0	0	2.05164608694671e-06	0	6.67162762053835e-05	1.43944955449036e-05	7.01913240013968e-06	2.84187522083739e-06	0	0	0	0	0	0	0	1.63939801304961e-05	1.1078982063128e-05	0	0	1.68932235649207e-05	0	0	0	0	0	0	0	0	0	0	TRUE	FALSE
M	CD4	TGTGCCAGCACCCCGACAGGGGCGGACACTGAAGCTTTCTTT	TRBV28	TRBJ1-1	CASTPTGADTEAFF	62_CD4	TGTGCTGTGAGTCCCAAAGCTGCAGGCAACAAGCTAACTTTT	FALSE	NA	4.65931689294221e-05	5.13243450836587e-05	8.48736005757825e-06	8.51189050304057e-06	3.82290031978561e-06	8.61216234172076e-06	3.97483487873441e-06	6.44517995321558e-06	3.30622959780819e-06	6.69654815264558e-06	0	0	8.98103718149393e-05	1.759327233266e-05	8.7739155001746e-06	1.51566678444661e-05	1.64054105043843e-06	0	0	0	0	0	3.81362799965677e-05	2.73233002174935e-05	0	0	1.35395863656365e-05	1.68932235649207e-05	0	0	7.52329399904454e-06	6.2046671506307e-06	0	0	0	0	0	0	FALSE	FALSE
M	CD8	TGCGCCAGCAGCCCGGTAGCGGGGGGTAACACCGGGGAGCTGTTTTTT	TRBV4-3	TRBJ2-2	CASSPVAGGNTGELFF	76_CD8	TGTGCAGCAAGCCAAGGTGACATGCGCTTT	FALSE	NA	3.58408991764785e-05	2.74319775447141e-05	0	0	0	0	0	0	0	0	0	0	0	0	0	0	0	6.41682405710118e-05	0	1.80795863390646e-06	0	0	0	0	0	0	0	0	0	0	0	0	0	0	0	0	0	0	FALSE	FALSE
M	CD4	TGTGCCAGCAGCAAACCGGACAGAGCAAATTCACCCCTCCACTTT	TRBV21-1	TRBJ1-6	CASSKPDRANSPLHF	63_CD4	TGTGCTGTTAGGGCCAATAACCAGGGAGGAAAGCTTATCTTC	FALSE	NA	3.02087578773176e-05	3.71659050605804e-05	1.07506560729325e-05	6.68791396667473e-06	4.46005037308321e-06	5.53639007682049e-06	2.2082415992969e-06	5.3077952555893e-06	0	2.79022839693566e-06	0	0	3.59241487259757e-05	1.91926607265382e-05	1.40382648002794e-05	4.73645870139565e-06	4.9216231513153e-06	0	0	0	0	0	0	5.46466004349869e-06	0	0	0	5.63107452164022e-06	0	0	0	0	0	0	0	0	0	0	FALSE	FALSE
M	CD8	TGTGCCACCCGCACACCAGATACGCAGTATTTT	TRBV6-5	TRBJ2-3	CATRTPDTQYF	77_CD8	TGTGCAGCAAGTATAAGCGGGGAGAAAAGCAGCGGAGACAAGCTGACTTTT	FALSE	NA	2.61126551142915e-05	3.27413925533685e-05	1.69747201151565e-06	3.03996089394306e-06	2.54860021319041e-06	0	8.83296639718758e-07	7.58256465084185e-07	0	0	0	0	0	0	0	0	0	3.20841202855059e-05	3.54828236521406e-06	0	3.74810135240867e-06	0	0	2.73233002174935e-06	5.53949103156402e-06	0	0	0	0	0	0	0	0	0	0	0	0	0	FALSE	FALSE
M	CD8	TGTGCCAGCAGCTTGGGAGCCAGCTCCTATAATTCACCCCTCCACTTT	TRBV5-5	TRBJ1-6	CASSLGASSYNSPLHF	78_CD8	TGTGCTTATGAGGCAGATGCTGGTGGTACTAGCTATGGAAAGCTGACATTT	FALSE	NA	2.81607064958046e-05	4.15904175677924e-05	5.6582400383855e-07	1.82397653636584e-06	3.18575026648801e-06	0	4.41648319859379e-07	7.58256465084185e-07	0	1.6741370381614e-06	0	0	0	0	0	0	0	2.99451789331388e-05	3.54828236521406e-06	1.80795863390646e-06	0	2.34768236796634e-06	0	5.46466004349869e-06	0	0	0	0	0	0	0	2.06822238354357e-06	0	0	0	0	0	0	FALSE	FALSE
M	CD4	TGTGCCAGCACCCAGACGAACTACAATGAGCAGTTCTTC	TRBV2	TRBJ2-1	CASTQTNYNEQFF	64_CD4	TGTGCTGTTCTCCCTTCTGGGGGTTACCAGAAAGTTACCTTT	FALSE	NA	2.81607064958046e-05	3.53961000576956e-05	0	0	0	0	0	0	0	0	0	0	9.75084036847913e-05	0	8.7739155001746e-06	0	0	0	0	0	0	0	0	0	0	0	0	0	0	0	0	0	0	0	0	0	0	0	FALSE	FALSE
M	CD8	TGCGCCAGCAGCCTAACTAGCGGGGGCACAGATACGCAGTATTTT	TRBV5-1	TRBJ2-3	CASSLTSGGTDTQYF	79_CD8	TGTGGCACAGAGTGGGACTTTGGAAATGAGAAATTAACCTTT	FALSE	NA	3.02087578773176e-05	2.74319775447141e-05	1.1316480076771e-06	2.43196871515445e-06	1.2743001065952e-06	0	0	2.65389762779465e-06	0	0	0	0	0	0	0	0	0	6.41682405710118e-05	3.54828236521406e-06	3.61591726781291e-06	9.37025338102168e-07	0	0	1.36616501087467e-05	0	0	0	0	0	0	0	0	0	0	0	0	0	0	FALSE	FALSE
M	CD4	TGCGCCAGCAGCCCGCAACAAGGGGGTCCCTACGAGCAGTACTTC	TRBV5-1	TRBJ2-7	CASSPQQGGPYEQYF	65_CD4	TGTGCTTTCATGAAAGTAAGGGCTGGGAGTTACCAACTCACTTTC	FALSE	NA	8.75541965596833e-05	9.99939826629902e-05	3.56469122418287e-05	4.98553586606662e-05	3.75918531445585e-05	3.26031860079429e-05	1.41327462355001e-05	2.50224633477781e-05	2.97560663802737e-05	1.84155074197754e-05	0	0	0.00021297888173257	7.99694196939091e-05	0.000131608732502619	7.95725061834468e-05	2.46081157565765e-05	0	1.77414118260703e-06	0	0	1.17384118398317e-06	9.53406999914193e-06	6.83082505437337e-05	0	0	1.35395863656365e-05	6.19418197380424e-05	0	0	1.88082349976114e-05	2.06822238354357e-05	0	0	0	0	0	0	FALSE	FALSE
M	CD8	TGTGCCAGCAGCATTCAGCCCGCCGGGGCTTTACCCTACAATGAGCAGTTCTTC	TRBV11-2	TRBJ2-1	CASSIQPAGALPYNEQFF	80_CD8	TGTGCAATGAGATCCACAGGCTTTCAGAAACTTGTATTT	FALSE	NA	3.37928477949655e-05	2.74319775447141e-05	0	0	0	6.15154452980054e-07	0	0	0	0	0	0	0	0	0	0	0	0.000139031187903859	0	1.80795863390646e-06	0	4.69536473593269e-06	0	0	0	0	0	0	0	0	0	0	0	0	0	0	0	0	FALSE	FALSE
M	CD4	TGTGCCAGCAGCACGGGACAGGCAGATACGCAGTATTTT	TRBV12-4	TRBJ2-3	CASSTGQADTQYF	66_CD4	TGTGCAGACCTTCGGGGGGAATATGGAAACAAACTGGTCTTT	FALSE	NA	3.02087578773176e-05	1.85829525302902e-05	4.69633923185997e-05	2.85756324030648e-05	7.13608059693314e-05	4.79820473324442e-05	1.89908777539533e-05	2.16103092548993e-05	1.6531147989041e-06	2.79022839693566e-06	0	0	8.21123399450874e-05	7.99694196939091e-05	0.000159685262103178	3.41025026500486e-05	1.1483787353069e-05	0	0	0	0	0	0	7.37729105872324e-05	0	0	4.06187590969096e-05	3.94175216514815e-05	0	0.000124084874053853	0	1.4477556684805e-05	0	0	0	0	0	0	FALSE	FALSE
M	CD8	TGTGCCAGCCACCGGGACAGGAACACCGGGGAGCTGTTTTTT	TRBV12-4	TRBJ2-2	CASHRDRNTGELFF	81_CD8	TGTGCAATGAGAGGTGGCCAGAAGCTGCTCTTT	FALSE	NA	2.86727193411828e-05	3.36262950548109e-05	0	0	0	0	0	0	0	0	0	0	0	0	0	0	0	6.84461232757459e-05	0	0	0	2.34768236796634e-06	0	0	0	0	0	0	0	0	0	0	0	0	0	0	0	0	FALSE	FALSE
M	CD4	TGTGCCACCAGTGGAAGAGGACTAGCGGGGAGAACAGATACGCAGTATTTT	TRBV24-1	TRBJ2-3	CATSGRGLAGRTDTQYF	67_CD4	TGTGCAGAGAACGGGGGAGGAAGCTACATACCTACATTT	FALSE	NA	3.53288863311003e-05	2.47772700403869e-05	1.07506560729325e-05	1.27678357545609e-05	1.46544512258448e-05	7.38185343576065e-06	9.27461471704696e-06	4.17041055796302e-06	3.30622959780819e-06	0	0	0	6.15842549588155e-05	2.87889910898073e-05	1.05286986002095e-05	3.12606274292113e-05	1.64054105043843e-05	0	0	0	0	0	4.76703499957097e-05	2.45909701957441e-05	0	0	2.03093795484548e-05	2.81553726082011e-05	0	0	0	0	0	0	0	0	0	0	FALSE	FALSE
M	CD8	TGTGCCAGCAGCCAGACAGGGTACAATGAGCAGTTCTTC	TRBV27	TRBJ2-1	CASSQTGYNEQFF	82_CD8	TGTGCAGGACCGGCAGACTTTGGAAATGAGAAATTAACCTTT	FALSE	NA	2.45766165781567e-05	3.53961000576956e-05	0	3.03996089394306e-06	0	0	0	7.58256465084185e-07	0	0	0	0	2.56601062328398e-06	0	0	0	0	9.41134195041506e-05	1.77414118260703e-06	0	0	0	0	8.19699006524804e-06	0	0	0	0	0	0	0	0	0	0	0	0	0	0	FALSE	FALSE
M	CD8	TGTGCCAGCAGTTTACGGGGACAGGGGGTCTCCAAAAACATTCAGTACTTC	TRBV12-3	TRBJ2-4	CASSLRGQGVSKNIQYF	83_CD8	TGTGCAATGAGAGGTGGCCAGAAGCTGCTCTTT	FALSE	NA	2.09925266605089e-05	4.24753200692348e-05	0	0	0	0	0	0	0	0	0	0	0	0	0	0	0	6.41682405710118e-05	0	0	0	0	0	0	0	0	0	0	0	0	0	0	0	0	0	0	0	0	FALSE	FALSE
M	CD8	TGTGCCAGCAGCCCGGATATTGAAGCTTTCTTT	TRBV7-9	TRBJ1-1	CASSPDIEAFF	9_CD8	TGTGTGGCTGATAGATGGCCAGAAGCTGCTCTTT	TRUE	YLQPRTFL,YLQPRTFLL,YYVGYLQPRTF	3.17447964134524e-05	2.21225625360598e-05	1.69747201151565e-06	6.07992178788612e-07	2.54860021319041e-06	2.46061781192022e-06	8.83296639718758e-07	2.65389762779465e-06	5.51038266301365e-07	0	0	0	0	0	0	0	0	4.70567097520753e-05	1.06448470956422e-05	1.26557104373452e-05	3.74810135240867e-06	3.52152355194952e-06	0	8.19699006524804e-06	0	0	0	0	7.27087650416258e-06	0	0	0	0	0.000150731045571019	0	0	0	0	FALSE	FALSE
M	CD4	TGTGCCAGCAGCCCCGGGAGGGGGGTCAACAATCAGCCCCAGCATTTT	TRBV7-9	TRBJ1-5	CASSPGRGVNNQPQHF	68_CD4	TGTGCAGACCTTCGGGGGGAATATGGAAACAAACTGGTCTTT	FALSE	NA	3.53288863311003e-05	2.30074650375022e-05	1.81063681228336e-05	2.91836245818534e-05	3.31318027714753e-05	2.95274137430426e-05	1.41327462355001e-05	1.32694881389732e-05	2.75519133150683e-06	2.79022839693566e-06	0	0	4.61881912191116e-05	6.71743125428836e-05	8.59843719017111e-05	2.55768769875365e-05	4.9216231513153e-06	0	0	0	0	0	4.76703499957097e-05	7.65052406089817e-05	0	0	2.03093795484548e-05	3.37864471298413e-05	0	0	0	0	0	0	0	0	0	0	FALSE	FALSE
M	CD8	TGTGCCAGCAAATGGACTAGCGGGGGGGCCGTAGAGACCCAGTACTTC	TRBV3-1	TRBJ2-5	CASKWTSGGAVETQYF	84_CD8	TGTGCTGTGAGTGATCGGGGCCACAAGCTCAGCTTT	FALSE	NA	2.91847321865611e-05	2.92017825475989e-05	2.2632960153542e-06	0	6.37150053297602e-07	0	0	1.13738469762628e-06	0	0	0	0	0	0	0	0	0	7.70018886852141e-05	0	0	0	0	0	0	0	0	0	0	0	0	0	0	0	0	0	0	0	0	FALSE	FALSE
M	CD8	TGTGCCAGCAGCTTCGGACAGGACTTAGCCAAAAACATTCAGTACTTC	TRBV7-6	TRBJ2-4	CASSFGQDLAKNIQYF	85_CD8	TGTGCAATGAGCGCGGAAAGAGGCTTTGGGAATGTGCTGCATTGC	FALSE	NA	3.17447964134524e-05	2.65470750432717e-05	2.2632960153542e-06	6.07992178788612e-07	0	6.15154452980054e-07	0	0	0	0	0	0	0	0	0	0	0	0.000119780715732555	5.32242354782109e-06	0	0	0	0	0	0	0	0	0	0	0	0	0	0	0	0	0	0	0	FALSE	FALSE
M	CD4	TGTGCCAGCAGCTTGGGGCCAGGACAGAGTAATACCTACGAGCAGTACTTC	TRBV5-6	TRBJ2-7	CASSLGPGQSNTYEQYF	69_CD4	TGTGCTGTGAGTCCCAAAGCTGCAGGCAACAAGCTAACTTTT	FALSE	NA	4.30090790117742e-05	4.60149300750043e-05	1.41456000959638e-05	1.58077966485039e-05	4.46005037308321e-06	5.53639007682049e-06	6.62472479789069e-06	7.58256465084185e-06	6.06142092931502e-06	3.90631975570992e-06	0	0	8.72443611916553e-05	2.55902143020509e-05	8.7739155001746e-06	7.57833392223303e-06	0	0	0	0	0	0	1.90681399982839e-05	1.36616501087467e-05	0	0	1.35395863656365e-05	0	0	0	2.25698819971336e-05	4.13644476708714e-06	0	0	0	0	0	0	FALSE	FALSE
M	CD8	TGTGCCAGCAGCAAGGGACATTACGGAAACACCATATATTTT	TRBV21-1	TRBJ1-3	CASSKGHYGNTIYF	86_CD8	TGTGCTTATGGGGGCTGGGGGAAATTGCAGTTT	FALSE	NA	2.76486936504263e-05	3.00866850490413e-05	1.69747201151565e-06	1.21598435757722e-06	6.37150053297602e-07	0	8.83296639718758e-07	0	0	0	0	0	0	0	0	0	0	5.34735338091765e-05	3.54828236521406e-06	1.80795863390646e-06	2.8110760143065e-06	0	0	2.73233002174935e-06	0	0	0	5.63107452164022e-06	0	0.000124084874053853	0	1.03411119177178e-05	0	0	0	0	0	0	FALSE	FALSE
M	CD4	TGCGCCAGCAGCTTGAATGGTAATCAGCCCCAGCATTTT	TRBV5-1	TRBJ1-5	CASSLNGNQPQHF	7_CD4	TGTGCTTTCATGAGGGAATACAACTTCAACAAATTTTACTTT	FALSE	NA	3.32808349495872e-05	1.76980500288478e-05	3.3949440230313e-06	2.43196871515445e-06	3.18575026648801e-06	2.46061781192022e-06	0	1.89564116271046e-06	0	0	0	0	8.98103718149393e-05	1.59938839387818e-06	0	0	1.64054105043843e-06	0	0	0	0	0	0	0	0	0	0	0	0	0	0	0	0	0	0	0	0	0	FALSE	FALSE
M	CD4	TGCGCCAGCAGCCCGATTCGAGATACGCAGTATTTT	TRBV5-1	TRBJ2-3	CASSPIRDTQYF	70_CD4	TGTGCAGAGATAGTTTCCTTCACGGGAGGAGGAAACAAACTCACCTTT	FALSE	NA	3.17447964134524e-05	2.74319775447141e-05	0	0	0	0	0	0	0	0	0	0	1.02640424931359e-05	0	0	0	0	0	0	0	0	0	0	0	0	0	0	0	0	0	0	0	0	0	0	0	0	0	FALSE	FALSE
M	CD8	TGTGCCAGCAGCTCGTCTCTAGCTTCGGAGACCCAGTACTTC	TRBV7-6	TRBJ2-5	CASSSSLASETQYF	87_CD8	TGTGCGGGGGACCTTTCTGGTTCTGCAAGGCAACTGACCTTT	FALSE	NA	2.66246679596698e-05	3.27413925533685e-05	0	0	0	0	0	1.13738469762628e-06	0	0	0	0	0	0	0	0	0	8.55576540946824e-05	0	0	0	0	0	0	0	0	0	0	0	0	0	0	0	0	0	0	0	0	FALSE	FALSE
M	CD4	TGTGCCAGCAGCTGGGCTCAACAAGATACGCAGTATTTT	TRBV7-8	TRBJ2-3	CASSWAQQDTQYF	71_CD4	TGTGCTGTGAGTGGCGGTGGTACTAGCTATGGAAAGCTGACATTT	FALSE	NA	4.60811560840438e-05	6.01733700980826e-05	4.5265920307084e-05	4.98553586606662e-05	7.8369456555605e-05	7.9970078887407e-05	4.32815353462192e-05	2.91928739057411e-05	9.91868879342457e-06	1.33930963052912e-05	0	0	0.000123168509917631	0.000137547401873524	0.000170213960703387	6.34685465987016e-05	3.28108210087687e-06	0	0	0	0	0	4.76703499957097e-05	8.47022306742298e-05	5.53949103156402e-06	0	1.35395863656365e-05	2.25242980865609e-05	0	0	1.50465879980891e-05	6.2046671506307e-06	0	0	0	0	0	0	FALSE	FALSE
M	CD4	TGCGCCAGCAGCTTGGGGGGACTAGCGTTGACAGATACGCAGTATTTT	TRBV5-1	TRBJ2-3	CASSLGGLALTDTQYF	72_CD4	TGTGCTCTGAGTCGACGGGCTGGGAGTTACCAACTCACTTTC	FALSE	NA	3.12327835680742e-05	2.30074650375022e-05	2.65937281804119e-05	1.94557497212356e-05	5.73435047967842e-06	1.41485524185412e-05	4.41648319859379e-06	6.06605172067348e-06	1.6531147989041e-06	1.6741370381614e-06	0	0	4.61881912191116e-05	3.35871562714418e-05	8.7739155001746e-06	5.68375044167477e-06	9.84324630263061e-06	0	0	0	0	0	1.90681399982839e-05	2.45909701957441e-05	0	0	4.06187590969096e-05	3.37864471298413e-05	0	0	0	1.03411119177178e-05	0	0	0	0	0	0	FALSE	FALSE
M	0	TGTGCCAGCAGTCCCCAGTTGACAGGGGGCAGTCCAGATACGCAGTATTTT	TRBV6-5	TRBJ2-3	CASSPQLTGGSPDTQYF	1_0	TGTGCTGTGAGAGACATCCATGGCTCTAGCAACACAGGCAAACTAATCTTT	FALSE	NA	2.04805138151306e-05	1.50433425245206e-05	1.24481280844481e-05	1.39838201121381e-05	2.54860021319041e-06	1.78394791364216e-05	1.10412079964845e-05	1.13738469762628e-05	0	5.58045679387132e-07	0	0	0	0	0	0	0	0	0	0	0	0	0	2.73233002174935e-06	0.000149566257852229	0	0	0	3.63543825208129e-05	0	0	0	0	0	0	0	0	0	FALSE	FALSE
M	CD8	TGTGCCAGCAGCCCCGGCCGGGGGGAGGCGGACACTGAAGCTTTCTTT	TRBV9	TRBJ1-1	CASSPGRGEADTEAFF	88_CD8	TGTGCAATGAGAGAGGGCGGAAAAGCTGCAGGCAACAAGCTAACTTTT	FALSE	NA	2.45766165781567e-05	3.36262950548109e-05	4.5265920307084e-06	8.51189050304057e-06	5.73435047967842e-06	3.69092671788033e-06	4.85813151845317e-06	5.68692348813139e-06	2.20415306520546e-06	0	0	0	0	0	0	0	0	4.06398856949741e-05	3.54828236521406e-06	0	3.74810135240867e-06	7.04304710389903e-06	0	5.46466004349869e-06	0	0	0	5.63107452164022e-06	0	0	0	1.03411119177178e-05	0	0	0	0	0	0	FALSE	FALSE
M	CD8	TGCGCCAGCAGCCAAGATCCGTTCAATGAGCAGTTCTTC	TRBV4-1	TRBJ2-1	CASSQDPFNEQFF	89_CD8	TGTGCTGTGTTTTATGGAAACAAACTGGTCTTT	FALSE	NA	2.15045395058871e-05	2.56621725418293e-05	0	1.0943859218195e-05	6.37150053297602e-06	3.07577226490027e-06	1.76659327943752e-06	7.58256465084185e-07	0	0	0	0	0	0	0	0	0	3.4223061637873e-05	5.32242354782109e-06	1.44636690712516e-05	3.74810135240867e-06	0	0	0	0	0	0	0	0	0	0	0	0	0	0	0	0	0	FALSE	FALSE
M	CD8	TGTGCCAGCAGCCAGGCGGTTTCGGGCACCGGGGAGCTGTTTTTT	TRBV4-2	TRBJ2-2	CASSQAVSGTGELFF	90_CD8	TGTGTGGTGAACGACCCGAGAGGAGGAAACAAACTCACCTTT	FALSE	NA	5.06892716924482e-05	2.38923675389446e-05	2.82912001919275e-06	3.03996089394306e-06	0	6.15154452980054e-07	0	2.27476939525256e-06	3.85726786410956e-06	0	0	0	0	0	0	0	0	7.272400598048e-05	1.41931294608562e-05	7.23183453562582e-06	0	0	0	0	0	0	0	0	0	0	0	0	0	0.00085414259156911	0	0	0	0	FALSE	FALSE
M	CD4	TGTGCCAGCAGCTTAGGGACCCTCGGCGGGCAGCCCCAGCATTTT	TRBV7-2	TRBJ1-5	CASSLGTLGGQPQHF	73_CD4	TGTGCTTTCATGAGGGAATACAACTTCAACAAATTTTACTTT	FALSE	NA	2.96967450319394e-05	2.74319775447141e-05	1.69747201151565e-06	0	0	0	0	0	0	0	0	0	8.21123399450874e-05	0	0	0	0	0	0	0	0	0	0	0	0	0	0	0	0	0	0	0	0	0	0	0	0	0	FALSE	FALSE
M	CD4	TGTGCCAGCAGTTTCAGCGAGTACCAAGAGACCCAGTACTTC	TRBV12-3	TRBJ2-5	CASSFSEYQETQYF	74_CD4	TGTGCAATGATTAATAATGCAGGCAACATGCTCACCTTT	FALSE	NA	3.27688221042089e-05	5.57488575908706e-05	1.92380161305107e-05	3.83035072636826e-05	2.99460525049873e-05	3.3833494913903e-05	3.4890217268891e-05	3.41215409287883e-05	6.61245919561638e-06	8.37068519080698e-06	2.05164608694671e-06	3.81931094538131e-06	9.49423930615073e-05	6.23761473612491e-05	2.45669634004889e-05	7.86252144431677e-05	8.20270525219217e-06	0	0	0	0	0	7.62725599931355e-05	2.45909701957441e-05	0	2.65929156472716e-05	6.76979318281826e-05	6.19418197380424e-05	0	0	1.50465879980891e-05	2.06822238354357e-06	0	0	0	0	0	0	TRUE	FALSE
M	CD8	TGCGCCAGCAGCCAAGCGGGGGGCTCCTACAATGAGCAGTTCTTC	TRBV4-1	TRBJ2-1	CASSQAGGSYNEQFF	91_CD8	TGTGCTGTGGTAGCCTCATACTCTGGGGCTGGGAGTTACCAACTCACTTTC	FALSE	NA	0.000379401518425294	0.000374313758110131	0.000307242434084333	0.000397018892748964	0.000424341935496203	0.00045521429520524	0.000438998429940223	0.000519784806815209	0.000177985360015341	0.000185271165556528	0.000412380863476289	7.63862189076261e-05	2.56601062328398e-06	3.19877678775636e-06	0	4.73645870139565e-06	0	0.000906911133403633	0.000565951037251642	0.00111189455985247	0.00109631964557954	0.000352152355194952	1.90681399982839e-05	0.000926259877373029	0	2.65929156472716e-05	4.73885522797279e-05	0.00133456466162873	0	0.000248169748107706	3.00931759961782e-05	0.000833493620568058	1.66327358854603e-05	0	0.000270971238338559	1.4485615783527e-05	9.68569906533004e-06	0	TRUE	TRUE
M	CD8	TGTGCCAGCAGGCCTAAACAGGGGGCCAAAGAGACCCAGTACTTC	TRBV5-8	TRBJ2-5	CASRPKQGAKETQYF	92_CD8	TGTGGTGGAGGCAACATGCTCACCTTT	FALSE	NA	2.15045395058871e-05	3.71659050605804e-05	3.96076802686985e-06	3.64795307273167e-06	5.09720042638082e-06	5.53639007682049e-06	8.83296639718758e-07	1.13738469762628e-06	1.10207653260273e-06	5.58045679387132e-07	0	0	0	0	0	0	0	4.06398856949741e-05	3.54828236521406e-06	5.42387590171937e-06	3.74810135240867e-06	3.52152355194952e-06	0	5.46466004349869e-06	0	0	0	1.68932235649207e-05	0	0	0	2.06822238354357e-06	0	0	0	0	0	0	FALSE	FALSE
M	CD4	TGCAGCGTTGAAGATATGGGGACGGACCCAGATACGCAGTATTTT	TRBV29-1	TRBJ2-3	CSVEDMGTDPDTQYF	75_CD4	TGTGCTGTTCTCCCTTCTGGGGGTTACCAGAAAGTTACCTTT	FALSE	NA	3.63529120218568e-05	1.94678550317326e-05	0	0	0	0	0	0	0	0	0	0	6.92822868286675e-05	0	7.01913240013968e-06	0	0	0	0	0	0	0	0	0	0	0	0	0	0	0	0	0	0	0	0	0	0	0	FALSE	FALSE
M	CD4	TGTGCCAGCAGCCCTACAGGGGGGGGCTACAATGAGCAGTTCTTC	TRBV5-5	TRBJ2-1	CASSPTGGGYNEQFF	76_CD4	TGTGCTCTCTTGAATAATGCAGGCAACATGCTCACCTTT	FALSE	NA	2.45766165781567e-05	1.94678550317326e-05	7.35571204990115e-06	1.82397653636584e-06	3.18575026648801e-06	5.53639007682049e-06	3.09153823901565e-06	5.3077952555893e-06	0	0	0	0	3.59241487259757e-05	7.99694196939091e-06	1.05286986002095e-05	0	6.56216420175374e-06	0	0	0	0	0	0	0	0	0	0	0	0	0	0	0	0	0	0	0	0	0	FALSE	FALSE
M	CD8	TGTGCCAGCACAAGCCTAAACACCGGGGAGCTGTTTTTT	TRBV2	TRBJ2-2	CASTSLNTGELFF	24_CD8	TGTGCAATGAGATCCACAGGCTTTCAGAAACTTGTATTT	TRUE	YLQPRTFL,YLQPRTFLL,YYVGYLQPRTF	3.32808349495872e-05	2.21225625360598e-05	0	0	6.37150053297602e-07	0	0	3.79128232542093e-07	0	0	0	0	0	0	0	0	0	9.19744781517836e-05	0	0	0	0	0	0	5.53949103156402e-06	0	0	0	0	0	0	0	0	0	0	0	0	0	FALSE	FALSE
M	CD8	TGCAGCGTTGACAGCGGGGGGGACACCGGGGAGCTGTTTTTT	TRBV29-1	TRBJ2-2	CSVDSGGDTGELFF	93_CD8	TGTGCAATGAGCCCCGGGCGGGAGTACAACTTCAACAAATTTTACTTT	FALSE	NA	0.000235013896028624	0.000223880332864925	0.000190682689293591	0.000229213051403307	0.000342149578620812	0.00033525917687413	0.000281771628070284	0.000274109712127933	0.000108003500195068	9.43097198164253e-05	2.87230452172539e-05	5.47434568837987e-05	0	0	3.50956620006984e-06	9.47291740279129e-07	1.64054105043843e-06	0.000547568986205967	0.000337086824695336	0.000708719784491331	0.000637177229909474	0.000154947036285779	9.53406999914193e-06	0.000428975813414647	0	2.65929156472716e-05	0	0.000855923327289313	3.63543825208129e-06	0	3.76164699952227e-06	0.000711468499938987	0	0	0	7.24280789176348e-05	0	0	TRUE	TRUE
M	CD8	TGTGCCAGCAGCCAAGGATTCTTACAGCCGAACACTGAAGCTTTCTTT	TRBV3-1	TRBJ1-1	CASSQGFLQPNTEAFF	94_CD8	TGTGCTGTGACCGACTCCCTACAAACTGGGGCAAACAACCTCTTCTTT	FALSE	NA	2.45766165781567e-05	2.38923675389446e-05	3.96076802686985e-06	3.03996089394306e-06	4.46005037308321e-06	4.92123562384043e-06	0	0	0	0	0	0	0	0	0	0	0	5.56124751615435e-05	1.77414118260703e-06	7.23183453562582e-06	9.37025338102168e-07	1.17384118398317e-06	0	2.73233002174935e-06	0	0	0	0	0	0	0	0	0	0	0	0	0	0	FALSE	FALSE
M	CD4	TGTGCCAGCAGTTTAGGGCTCGCGGGGGCGGGAGAGACCCAGTACTTC	TRBV12-4	TRBJ2-5	CASSLGLAGAGETQYF	77_CD4	TGTGCCGTGAGTTCAGGAGCCAATAGTAAGCTGACATTT	FALSE	NA	2.81607064958046e-05	1.41584400230783e-05	6.7898880460626e-06	7.90389832425196e-06	5.09720042638082e-06	1.23030890596011e-06	3.53318655887503e-06	3.41215409287883e-06	0	0	0	0	6.41502655820995e-05	4.31834866347109e-05	3.50956620006984e-06	3.78916696111652e-06	0	0	1.77414118260703e-06	0	0	0	0	2.18586401739948e-05	0	0	0	0	0	0	0	0	0	0	0	0	0	0	FALSE	FALSE
M	CD4	TGTGCCAGCAGCCAAGAAGAGAATAGCGGGGGACACCAAGAGACCCAGTACTTC	TRBV4-2	TRBJ2-5	CASSQEENSGGHQETQYF	78_CD4	TGTGCTTATAGGAGCTCGAATACTGGAGGCTTCAAAACTATCTTT	FALSE	NA	1.99685009697523e-05	1.94678550317326e-05	0.0001482458890057	0.000206717340788128	0.000259320071692124	0.000210382822919179	4.94646118242505e-05	5.7248363113856e-05	2.20415306520546e-06	2.23218271754853e-06	0	0	3.59241487259757e-05	0.000276694192140925	0.000642250614612781	0.000106096674911262	1.31243284035075e-05	0	3.54828236521406e-06	0	0	0	9.53406999914193e-05	0.000368864552936162	0	2.65929156472716e-05	2.70791727312731e-05	0.000146407937562646	0	0	2.25698819971336e-05	1.65457790683485e-05	0	0	0	0	0	0	FALSE	FALSE
M	CD8	TGTGCCTCTCAAGGGGACAGGGGTAGTATTATGGACTTC	TRBV6-5	TRBJ2-7	CASQGDRGSIMDF	95_CD8	TGTGCTGTGAGTGATCGGGGCCACAAGCTCAGCTTT	FALSE	NA	3.07207707226959e-05	2.30074650375022e-05	1.1316480076771e-06	0	0	0	8.83296639718758e-07	0	0	0	0	0	0	0	0	0	0	6.84461232757459e-05	0	0	9.37025338102168e-07	0	0	0	0	0	0	0	0	0	0	0	0	0	0	0	0	0	FALSE	FALSE
M	CD4	TGTGCCAGCATAAAGGCGGGGGGGCAAGAGACCCAGTACTTC	TRBV3-1	TRBJ2-5	CASIKAGGQETQYF	79_CD4	TGTGCTGGCCCGAGATTAATGTACAATAACAATGACATGCGCTTT	FALSE	NA	3.27688221042089e-05	2.47772700403869e-05	6.22406404222405e-06	8.51189050304057e-06	5.09720042638082e-06	7.38185343576065e-06	2.64988991915628e-06	3.41215409287883e-06	1.6531147989041e-06	1.11609135877426e-06	0	0	8.46783505683713e-05	1.43944955449036e-05	1.22834817002444e-05	5.68375044167477e-06	4.9216231513153e-06	0	0	0	0	0	9.53406999914193e-06	1.36616501087467e-05	0	0	6.76979318281827e-06	0	0	0	1.12849409985668e-05	4.13644476708714e-06	0	0	0	0	0	0	FALSE	FALSE
M	CD8	TGTGCTAGTGGTCTACAGAGCTCCTACGAGCAGTACTTC	TRBV12-5	TRBJ2-7	CASGLQSSYEQYF	96_CD8	TGTGCTACGGAGCAATATGGAAACAAACTGGTCTTT	FALSE	NA	3.27688221042089e-05	2.56621725418293e-05	0	0	0	1.23030890596011e-06	8.83296639718758e-07	0	1.10207653260273e-06	0	0	0	0	0	0	0	0	9.19744781517836e-05	0	0	0	0	0	1.09293200869974e-05	0	0	0	0	0	0	0	0	0	0	0	0	0	0	FALSE	FALSE
M	CD4	TGCGCCAGCAGCTTGGACCCGGGGGACACCGGGGAGCTGTTTTTT	TRBV5-1	TRBJ2-2	CASSLDPGDTGELFF	80_CD4	TGTGCAGAGAGTACGTGCCAGACTCATGTTT	FALSE	NA	3.58408991764785e-05	4.60149300750043e-05	2.03696641381878e-05	3.7695515084894e-05	2.10259517588209e-05	1.41485524185412e-05	1.50160428752189e-05	2.8434617440657e-05	7.71453572821911e-06	5.58045679387132e-06	2.05164608694671e-06	8.91172553922305e-06	0.000135998563034051	3.35871562714418e-05	1.05286986002095e-05	3.6944377870886e-05	1.47648694539459e-05	0	0	0	0	0	0	2.45909701957441e-05	0	0	0	6.75728942596826e-05	0	0	3.76164699952227e-06	3.72280029037842e-05	0	0	0	2.89712315670539e-05	0	0	TRUE	TRUE
M	CD4	TGCGCCAGCAACCCCCGGCAGGTGGGAAGCTCCTACAATGAGCAGTTCTTC	TRBV5-1	TRBJ2-1	CASNPRQVGSSYNEQFF	81_CD4	TGCCTCGTGGGTAGTGATAGCAACTATCAGTTAATCTGG	FALSE	NA	9.72824406218703e-06	3.71659050605804e-05	2.2632960153542e-06	2.43196871515445e-06	3.82290031978561e-06	1.04576257006609e-05	1.32494495957814e-06	1.51651293016837e-06	0	0	0	0	1.79620743629879e-05	1.27951071510254e-05	2.2812180300454e-05	9.47291740279129e-06	0	0	0	0	0	0	0	2.73233002174935e-06	0	0	0	0	0	0	3.76164699952227e-06	0	0	0	0	0	0	0	FALSE	FALSE
M	CD8	TGTGCCAGCAGCCCGGACGCTAGCGGGGGGTACAATGAGCAGTTCTTC	TRBV7-2	TRBJ2-1	CASSPDASGGYNEQFF	97_CD8	TGTGCTGTGGAAGGTGACAGCTGGGGGAAATTGCAGTTT	FALSE	NA	4.14730404756395e-05	2.65470750432717e-05	1.1316480076771e-06	6.68791396667473e-06	3.82290031978561e-06	3.07577226490027e-06	8.83296639718758e-07	3.03302586033674e-06	3.30622959780819e-06	5.58045679387132e-07	0	0	0	0	0	0	0	0.000106947067618353	7.09656473042812e-06	1.80795863390646e-06	6.55917736671517e-06	1.17384118398317e-06	0	4.09849503262402e-05	0	0	0	5.63107452164022e-06	1.09063147562439e-05	0	0	0	0	0	0	0	0	0	FALSE	FALSE
M	CD4	TGTGCCTCACAGGGTGGGGACTACGAGCAGTACTTC	TRBV30	TRBJ2-7	CASQGGDYEQYF	82_CD4	TGTGCTGTGAGACGGGGGTCTGGTTCTGCAAGGCAACTGACCTTT	FALSE	NA	6.45136185176614e-05	8.67204451413543e-05	3.62127362456672e-05	4.13434681576256e-05	4.46005037308321e-05	3.87547305377434e-05	2.82654924710003e-05	2.4643335115236e-05	1.32249183912328e-05	2.67861926105823e-05	2.05164608694671e-06	1.27310364846044e-06	0.000177054733006595	9.27645268449345e-05	8.94939381017809e-05	3.88389613514443e-05	6.56216420175374e-05	0	0	0	0	0	0	5.19142704132376e-05	0	0	6.76979318281827e-06	0.000152039012084286	3.63543825208129e-06	0	0	6.61831162733942e-05	0	0	0	0	0	0	TRUE	FALSE
M	CD8	TGTGCCAGCAGCTTTGTACAGGGGGTTAGGACTGCTTATAGCAATCAGCCCCAGCATTTT	TRBV11-2	TRBJ1-5	CASSFVQGVRTAYSNQPQHF	98_CD8	TGTGCAGAGAATGGGGGGAGCAGGGCGGGAGGAGGAAACAAACTCACCTTT	FALSE	NA	2.96967450319394e-05	2.47772700403869e-05	0	0	0	0	0	0	0	0	0	0	0	0	0	0	0	3.20841202855059e-05	0	0	0	0	0	0	0	0	0	0	0	0	0	0	0	0	0	0	0	0	FALSE	FALSE
M	CD4	TGCGCCAGCAGCTCGGGACTAGCGGGGCTCACAGATACGCAGTATTTT	TRBV5-1	TRBJ2-3	CASSSGLAGLTDTQYF	83_CD4	TGTGCTGGCCCGAGATTAATGTACAATAACAATGACATGCGCTTT	FALSE	NA	3.02087578773176e-05	2.0352757533175e-05	7.9215360537397e-06	1.27678357545609e-05	3.18575026648801e-06	8.61216234172076e-06	2.2082415992969e-06	6.44517995321558e-06	2.20415306520546e-06	0	0	3.81931094538131e-06	6.15842549588155e-05	1.11957187571473e-05	2.45669634004889e-05	6.6310421819539e-06	3.28108210087687e-06	0	0	0	0	0	9.53406999914193e-06	0	0	0	0	5.63107452164022e-06	0	0	0	4.13644476708714e-06	0	0	3.87101769055085e-05	0	0	0	TRUE	TRUE
M	CD4	TGTGCCAGCAGCTTAGTTGCCGCGGCAGATACGCAGTATTTT	TRBV11-2	TRBJ2-3	CASSLVAAADTQYF	84_CD4	TGTGCTGGCAGGAATTATGGAGGAAGCCAAGGAAATCTCATCTTT	FALSE	NA	2.61126551142915e-05	2.65470750432717e-05	1.1316480076771e-06	2.43196871515445e-06	2.54860021319041e-06	5.53639007682049e-06	1.32494495957814e-06	3.79128232542093e-07	5.51038266301365e-07	5.58045679387132e-07	0	0	2.82261168561238e-05	1.59938839387818e-06	1.22834817002444e-05	9.47291740279129e-06	3.28108210087687e-06	0	0	0	0	0	0	0	0	0	0	0	0	0	0	4.13644476708714e-06	0	0	0	0	0	0	FALSE	FALSE
M	CD4	TGCGCCAGCAGCTTGGACCCGAACAATGAGCAGTTCTTC	TRBV5-1	TRBJ2-1	CASSLDPNNEQFF	85_CD4	TGTGCAATGAGCGGGTATCTGGATAGTGGAGGTAGCAACTATAAACTGACATTT	FALSE	NA	2.56006422689132e-05	2.47772700403869e-05	4.5265920307084e-06	7.29590614546334e-06	0	7.9970078887407e-06	6.18307647803131e-06	3.41215409287883e-06	0	1.6741370381614e-06	0	0	0.000110338456801211	1.27951071510254e-05	2.1057397200419e-05	0	4.9216231513153e-06	0	0	0	0	0	0	3.00556302392428e-05	0	0	0	0	0	0	1.50465879980891e-05	8.27288953417427e-06	0	0	0	0	0	0	FALSE	FALSE
M	CD8	TGCGCCAGCAGTCAGATCACCGGGGAGCTGTTTTTT	TRBV23-1	TRBJ2-2	CASSQITGELFF	99_CD8	TGTGTGCCAGGGGGAGGAGGAAGCTACATACCTACATTT	FALSE	NA	2.61126551142915e-05	2.65470750432717e-05	1.69747201151565e-06	0	0	1.23030890596011e-06	0	0	0	0	0	0	0	0	0	0	0	3.636200299024e-05	0	3.61591726781291e-06	0	0	0	2.73233002174935e-06	0	0	0	2.25242980865609e-05	0	0	0	0	0	0	0	0	0	0	FALSE	FALSE
M	CD4	TGCGCCAGCAGCCAAGACACCCGACAGTTATTTGGAAACACCATATATTTT	TRBV4-3	TRBJ1-3	CASSQDTRQLFGNTIYF	86_CD4	TGTGCTGTGAGTCCCAAAGCTGCAGGCAACAAGCTAACTTTT	FALSE	NA	3.89129762487481e-05	3.27413925533685e-05	3.3949440230313e-06	1.03358670394064e-05	4.46005037308321e-06	2.46061781192022e-06	3.53318655887503e-06	6.06605172067348e-06	4.40830613041092e-06	1.6741370381614e-06	0	0	7.44143080752354e-05	1.43944955449036e-05	5.26434930010476e-06	4.73645870139565e-06	4.9216231513153e-06	0	0	0	0	0	0	5.46466004349869e-06	0	0	6.76979318281827e-06	0	0	0	0	0	0	0	0	0	0	0	FALSE	FALSE
M	CD8	TGCAGTGCTCCGGACAGGGCATCTGGAAACACCATATATTTT	TRBV20-1	TRBJ1-3	CSAPDRASGNTIYF	100_CD8	TGTGTGGTGATGAGCTGGAATGCCAGACTCATGTTT	FALSE	NA	2.96967450319394e-05	2.38923675389446e-05	0	0	0	0	0	0	0	0	0	0	0	0	0	0	0	3.636200299024e-05	0	0	0	0	0	0	0	0	0	0	0	0	0	0	0	0	0	0	0	0	FALSE	FALSE
M	CD8	TGTGCCAGCAGAATTGACGGCAGCTCTGGGGCCAACGTCCTGACTTTC	TRBV6-5	TRBJ2-6	CASRIDGSSGANVLTF	101_CD8	TGTGCAGCAAGCCAAGGTGACATGCGCTTT	FALSE	NA	3.07207707226959e-05	2.21225625360598e-05	0	6.07992178788612e-07	0	0	0	0	0	0	0	0	0	0	0	0	0	6.20292992186447e-05	0	1.80795863390646e-06	0	0	0	0	0	0	0	0	0	0	0	0	0	0	0	0	0	0	FALSE	FALSE
M	CD4	TGTGCCAGTAGTCCCCCAGAACAAGAGACCCAGTACTTC	TRBV19	TRBJ2-5	CASSPPEQETQYF	87_CD4	TGTGCCCCTAACCCCCGTAGTGGTGGCTACAATAAGCTGATTTTT	FALSE	NA	1.99685009697523e-05	1.85829525302902e-05	1.07506560729325e-05	7.90389832425196e-06	1.2743001065952e-06	5.53639007682049e-06	3.53318655887503e-06	4.17041055796302e-06	5.51038266301365e-07	0	2.05164608694671e-06	0	5.13202124656796e-05	6.39755357551272e-06	8.7739155001746e-06	5.68375044167477e-06	0	0	0	0	0	0	0	1.09293200869974e-05	0	0	4.06187590969096e-05	1.12621490432804e-05	0	0	3.76164699952227e-06	0	0	0	0	0	0	0	TRUE	FALSE
M	CD4	TGTGCCAGCAGCGTGGAAGGACGGGATGAGCAGTTCTTC	TRBV9	TRBJ2-1	CASSVEGRDEQFF	88_CD4	TGTGCTCTAGACGGGGGAGGAAGCTACATACCTACATTT	FALSE	NA	4.14730404756395e-05	4.24753200692348e-05	1.98038401343493e-05	2.00637419000242e-05	1.14687009593568e-05	1.78394791364216e-05	7.06637311775007e-06	4.54953879050511e-06	1.04697270597259e-05	2.23218271754853e-06	0	0	0.000112904467424495	1.27951071510254e-05	4.3869577500873e-05	6.6310421819539e-06	1.47648694539459e-05	0	0	0	0	0	0	4.37172803479895e-05	0	0	2.03093795484548e-05	2.81553726082011e-05	3.63543825208129e-06	0	1.50465879980891e-05	6.2046671506307e-06	0	0	0	0	0	0	FALSE	FALSE
M	CD8	TGCGCCAGCCTGGACTACGACTCCAATGAGCAGTTCTTC	TRBV5-1	TRBJ2-1	CASLDYDSNEQFF	102_CD8	TGTGCTGTGAGTGATCGGGGCCACAAGCTCAGCTTT	FALSE	NA	2.86727193411828e-05	2.30074650375022e-05	2.2632960153542e-06	0	0	0	0	0	0	0	0	0	0	0	0	0	0	9.62523608565177e-05	0	0	9.37025338102168e-07	0	0	0	0	0	0	0	0	0	0	0	0	0	0	0	0	0	FALSE	FALSE
M	CD8	TGTGCCAGTACTGAACTAAACGGGGGTACGCAGTATTTT	TRBV6-5	TRBJ2-3	CASTELNGGTQYF	103_CD8	TGTGCCTGTTCCGGTGGCTACAATAAGCTGATTTTT	TRUE	NA	3.32808349495872e-05	1.76980500288478e-05	1.1316480076771e-06	0	0	0	0	0	0	0	0	0	0	0	0	0	0	3.85009443426071e-05	1.77414118260703e-06	0	9.37025338102168e-07	0	0	0	0	0	0	0	0	0	0	0	0	0	0	0	0	0	FALSE	FALSE
M	CD8	TGTGCCAGCAGTTACTCCCGCGGGGGGGGCAATGAGCAGTTCTTC	TRBV6-5	TRBJ2-1	CASSYSRGGGNEQFF	104_CD8	TGTGCTGTGACCGAAGAACAGAGATGACAAGATCATCTTT	FALSE	NA	3.32808349495872e-05	3.18564900519261e-05	1.1316480076771e-06	4.8639374303089e-06	1.91145015989281e-06	2.46061781192022e-06	8.83296639718758e-07	3.41215409287883e-06	5.51038266301365e-07	2.79022839693566e-06	0	0	0	0	0	0	0	8.34187127423153e-05	7.09656473042812e-06	0	1.87405067620434e-06	2.34768236796634e-06	0	8.19699006524804e-06	0	2.65929156472716e-05	0	0	0	0	0	4.13644476708714e-06	0	0	0	0	0	0	FALSE	FALSE
M	CD4	TGTGCCAGCAGCAAACGGGGGGGCGCAAACTATGGCTACACCTTC	TRBV21-1	TRBJ1-2	CASSKRGGANYGYTF	89_CD4	TGTGCTGTGGAGGAAGGTGACAACACAGGCAAACTAATCTTT	FALSE	NA	2.66246679596698e-05	3.18564900519261e-05	5.6582400383855e-06	8.51189050304057e-06	2.54860021319041e-06	3.07577226490027e-06	4.41648319859379e-06	1.13738469762628e-06	1.10207653260273e-06	1.6741370381614e-06	0	0	9.23763824382233e-05	2.87889910898073e-05	5.26434930010476e-06	2.84187522083739e-06	3.28108210087687e-06	0	0	0	0	0	1.90681399982839e-05	2.45909701957441e-05	0	0	0	5.63107452164022e-06	0	0	0	4.13644476708714e-06	0	0	0	0	0	0	FALSE	FALSE
M	CD4	TGCGCCAGCAGCTTAAACGGCAATCAGCCCCAGCATTTT	TRBV5-1	TRBJ1-5	CASSLNGNQPQHF	7_CD4	TGTGCAATGAGCCGGAATAACAATGCCAGACTCATGTTT	FALSE	NA	2.5088629423535e-05	1.50433425245206e-05	5.6582400383855e-06	4.25594525152028e-06	1.2743001065952e-06	9.84247124768087e-06	1.32494495957814e-06	2.65389762779465e-06	0	0	0	0	3.84901593492597e-05	2.71896026959291e-05	0	8.52562566251216e-06	0	0	0	0	0	0	0	0	0	0	0	5.63107452164022e-06	0	0	0	2.06822238354357e-06	0	0	0	0	0	0	FALSE	FALSE
M	CD4	TGTGCCAGCAGCGGTAGCAGTGGTGAGCAGTACGTC	TRBV5-6	TRBJ2-7	CASSGSSGEQYV	90_CD4	TGTGCAGGATAAAAATGACATGCGCTTT	FALSE	NA	2.20165523512654e-05	2.47772700403869e-05	6.22406404222405e-06	6.07992178788612e-07	2.54860021319041e-06	1.23030890596011e-06	0	1.51651293016837e-06	0	0	0	0	4.87542018423956e-05	1.59938839387818e-06	1.75478310003492e-06	9.47291740279129e-07	0	0	0	0	0	0	0	5.46466004349869e-06	0	0	0	0	0	0	0	0	0	0	0	0	0	0	FALSE	FALSE
M	CD8	TGTGCCAGCAGCGGGAAAGGGACAGCCTACTCCTACAATGAGCAGTTCTTC	TRBV7-9	TRBJ2-1	CASSGKGTAYSYNEQFF	105_CD8	TGTGCCGAAACCGGTAACCAGTTCTATTTT	FALSE	NA	2.04805138151306e-05	3.00866850490413e-05	0	1.21598435757722e-06	0	3.07577226490027e-06	0	1.13738469762628e-06	0	0	0	0	0	0	0	0	0	4.27788270473412e-05	0	0	0	0	0	0	0	0	0	0	0	0	0	0	0	0	0	0	0	0	FALSE	FALSE
M	CD8	TGTGCCAGTAGTATTCCCCCAATTAACATTCAGTACTTC	TRBV19	TRBJ2-4	CASSIPPINIQYF	106_CD8	TGTGCTCTGAGTGAGGCAATCGGTATACGTGCTGGTGGTACTAGCTATGGAAAGCTGACATTT	FALSE	NA	2.45766165781567e-05	2.12376600346174e-05	3.33836162264745e-05	3.7695515084894e-05	1.78402014923329e-05	1.84546335894016e-05	1.36910979156408e-05	1.02364622786365e-05	2.20415306520546e-06	2.23218271754853e-06	0	0	0	0	0	0	0	1.49725894665694e-05	6.91915061216741e-05	4.88148831154743e-05	1.87405067620434e-05	2.34768236796634e-06	0	1.36616501087467e-05	0	0	0	7.32039687813228e-05	3.63543825208129e-06	0	0	2.06822238354357e-06	0	0	0	0	0	0	FALSE	FALSE
M	CD4	TGTGCCAGCAGTTACGGGGACAGAACCATCTTT	TRBV6-5	TRBJ1-6	CASSYGDRTIF	91_CD4	TGTGCTGGACAGAATTATGGAGGAAGCCAAGGAAATCTCATCTTT	FALSE	NA	2.61126551142915e-05	1.76980500288478e-05	3.96076802686985e-06	2.43196871515445e-06	2.54860021319041e-06	3.69092671788033e-06	8.83296639718758e-07	1.51651293016837e-06	0	0	0	0	7.18482974519515e-05	4.79816518163454e-06	0	0	0	0	0	0	0	0	9.53406999914193e-06	2.73233002174935e-06	0	0	6.76979318281827e-06	0	0	0	0	0	0	0	0	0	0	0	FALSE	FALSE
M	CD4	TGTGCCAGCACCAAGAACAATGAGCAGTTCTTC	TRBV5-6	TRBJ2-1	CASTKNNEQFF	92_CD4	TGCCTCGTGGGTGACAGCTTCAACAAATTTTACTTT	FALSE	NA	0.000101890556230275	7.25620051182761e-05	2.7725376188089e-05	2.24957106151786e-05	4.71491039440225e-05	3.81395760847634e-05	3.31236239894534e-05	2.42642068826939e-05	2.31436071846573e-05	2.90183753281309e-05	0	6.74744933684031e-05	0.000187318775499731	5.277981699798e-05	4.73791437009428e-05	5.39956291959104e-05	7.71054293706064e-05	0	0	0	3.74810135240867e-06	0	0	0.000114757860913473	0	0	0	2.25242980865609e-05	0	0	0	7.44560058075684e-05	0	0	0.000580652653582627	0	0	0	TRUE	TRUE
M	CD8	TGCAGTGCTAGAAGTAGGGGAAGCTCCTACGAGCAGTACTTC	TRBV20-1	TRBJ2-7	CSARSRGSSYEQYF	107_CD8	TGTGTGGTGATGAGCTGGAATGCCAGACTCATGTTT	FALSE	AFLLFLVLI,FLAFLLFLV,FYLCFLAFL,FYLCFLAFLL,IDFYLCFLAF,IELSLIDFYL,LIDFYLCFL,LLFLVLIML,MIELSLIDFY,SLIDFYLCFL,YLCFLAFLL	2.91847321865611e-05	2.12376600346174e-05	0	0	0	0	0	0	0	0	0	0	0	0	0	0	0	3.4223061637873e-05	0	0	0	0	0	0	0	0	0	0	0	0	0	0	0	0	0	0	0	0	FALSE	FALSE
M	CD4	TGTGCCAGCAGTTACGACCCGACTATCGACTATGGCTACACCTTC	TRBV6-6	TRBJ1-2	CASSYDPTIDYGYTF	93_CD4	TGTGCCGTGAACGGGAGCACCGACAAGCTCATCTTT	FALSE	NA	2.91847321865611e-05	2.30074650375022e-05	5.09241603454695e-06	3.03996089394306e-06	1.2743001065952e-06	3.07577226490027e-06	4.41648319859379e-07	1.51651293016837e-06	1.10207653260273e-06	5.58045679387132e-07	0	0	6.92822868286675e-05	7.99694196939091e-06	7.01913240013968e-06	1.42093761041869e-05	1.64054105043843e-06	0	0	0	0	0	9.53406999914193e-06	0	0	0	6.76979318281827e-06	0	0	0	0	0	0	0	0	0	0	0	FALSE	FALSE
M	CD4	TGTGCCAGCAGCCCGACATTGTACCAAGAGACCCAGTACTTC	TRBV7-9	TRBJ2-5	CASSPTLYQETQYF	94_CD4	TGTGCAGGCATATCTAACTTTGGAAATGAGAAATTAACCTTT	FALSE	NA	2.25285651966437e-05	2.83168800461565e-05	0	0	6.37150053297602e-07	0	0	0	0	0	0	0	1.53960637397039e-05	0	0	0	0	0	0	0	0	0	0	0	0	0	0	0	0	0	0	0	0	0	0	0	0	0	FALSE	FALSE
M	CD8	TGTGCCAGCAGCTTATTGGGAGGCGTACGATCCTACGAGCAGTACTTC	TRBV7-9	TRBJ2-7	CASSLLGGVRSYEQYF	108_CD8	TGTGCTTATAGGTCTTCAGGAGGAGGTGCTGACGGACTCACCTTT	FALSE	NA	2.30405780420219e-05	2.65470750432717e-05	0	0	0	0	0	1.13738469762628e-06	0	0	0	0	0	0	0	0	0	3.20841202855059e-05	0	0	0	0	0	0	0	0	0	0	0	0	0	0	0	0	0	0	0	0	FALSE	FALSE
M	CD4	TGTGCCAGCAGCTACACTCAGGGGACTGGCTACACCTTC	TRBV28	TRBJ1-2	CASSYTQGTGYTF	95_CD4	TGTGCTTTCATGAAGCATGAGCTCGGTTCCGGGTATGCACTCAACTTC	FALSE	NA	3.63529120218568e-05	2.30074650375022e-05	2.82912001919275e-06	2.43196871515445e-06	2.54860021319041e-06	5.53639007682049e-06	7.94966975746882e-06	3.79128232542093e-06	3.30622959780819e-06	5.58045679387132e-07	0	0	4.61881912191116e-05	9.59633036326909e-06	1.05286986002095e-05	3.78916696111652e-06	3.28108210087687e-06	0	0	0	0	0	0	2.73233002174935e-06	0	0	6.76979318281827e-06	0	0	0	0	2.06822238354357e-06	0	0	0	0	0	0	FALSE	FALSE
M	CD8	TGTGCCAGCAGGTATAGCGGGGGGGCGCTTAATGAGCAGTTCTTC	TRBV7-9	TRBJ2-1	CASRYSGGALNEQFF	109_CD8	TGTGCAATGAGCGAAGGGGACATGCGCTTT	FALSE	NA	2.40646037327784e-05	3.09715875504837e-05	7.9215360537397e-06	8.51189050304057e-06	7.64580063957122e-06	6.15154452980054e-06	4.85813151845317e-06	1.13738469762628e-05	2.20415306520546e-06	1.6741370381614e-06	0	0	0	0	0	0	0	5.98903578662777e-05	2.12896941912844e-05	1.44636690712516e-05	1.21813293953282e-05	0	0	3.00556302392428e-05	0	0	0	1.68932235649207e-05	0	0	0	0	3.32654717709207e-06	0	0	0	0	0	FALSE	FALSE
M	CD8	TGTGCCAGCAGCTTCGGACTAGCGGTGACAGATACGCAGTATTTT	TRBV7-3	TRBJ2-3	CASSFGLAVTDTQYF	110_CD8	TGTGCTCCTCCGGACCAGTTCTATTTT	FALSE	NA	2.56006422689132e-05	1.94678550317326e-05	5.6582400383855e-07	4.25594525152028e-06	0	6.15154452980054e-07	4.41648319859379e-07	1.51651293016837e-06	0	0	0	0	0	0	0	0	0	6.20292992186447e-05	1.77414118260703e-06	1.80795863390646e-06	0	0	0	2.73233002174935e-06	0	0	0	5.63107452164022e-06	0	0	0	0	0	0	0	0	0	0	FALSE	FALSE
M	CD8	TGTGCCAGCAGTTACGGGAGGGGGTCCTACAATGAGCAGTTCTTC	TRBV6-5	TRBJ2-1	CASSYGRGSYNEQFF	111_CD8	TGTGCCGTGGACATGGACAGCAACTATCAGTTAATCTGG	FALSE	AFLLFLVLI,FLAFLLFLV,FYLCFLAFL,FYLCFLAFLL,IDFYLCFLAF,IELSLIDFYL,LIDFYLCFL,LLFLVLIML,MIELSLIDFY,SLIDFYLCFL,YLCFLAFLL	2.81607064958046e-05	2.56621725418293e-05	1.1316480076771e-06	0	0	0	0	0	5.51038266301365e-07	0	0	0	0	0	0	0	0	4.49177683997082e-05	0	1.80795863390646e-06	2.8110760143065e-06	0	0	0	0	0	0	0	0	0	0	0	0	0	0	0	0	0	FALSE	FALSE
M	CD4	TGTGCCAGCAAACAGGGGCGCACCGGGGAGCTGTTTTTT	TRBV12-4	TRBJ2-2	CASKQGRTGELFF	96_CD4	TGTGCTCTACTCACGGGAGGAGGAAACAAACTCACCTTT	FALSE	NA	4.19850533210177e-05	2.30074650375022e-05	9.61900806525535e-06	3.03996089394306e-06	3.82290031978561e-06	2.39910236662221e-05	2.2082415992969e-06	7.58256465084185e-06	3.30622959780819e-06	3.90631975570992e-06	0	0	4.61881912191116e-05	1.43944955449036e-05	2.63217465005238e-05	8.52562566251216e-06	8.20270525219217e-06	0	0	0	0	0	0	4.37172803479895e-05	0	0	0	2.25242980865609e-05	0	0	1.12849409985668e-05	0	0	0	0	0	0	0	FALSE	FALSE
M	CD4	TGTGCCAGCACCGTATTGACAGGACGGGGAAGGAACACTGAAGCTTTCTTT	TRBV7-2	TRBJ1-1	CASTVLTGRGRNTEAFF	97_CD4	TGTGCAATGAGCGCGTATAACCAGGGAGGAAAGCTTATCTTC	FALSE	NA	1.28003211344566e-05	3.36262950548109e-05	1.69747201151565e-06	3.03996089394306e-06	1.91145015989281e-06	0	2.2082415992969e-06	3.79128232542093e-07	0	0	0	0	2.82261168561238e-05	3.19877678775636e-06	1.75478310003492e-06	1.89458348055826e-06	1.64054105043843e-06	0	0	0	0	0	0	0	0	0	6.76979318281827e-06	0	0	0	1.12849409985668e-05	6.2046671506307e-06	0	0	0	0	0	0	FALSE	FALSE
M	CD8	TGTGCCAGCAGGTCCGGACAGGATATGAACACCGGGGAGCTGTTTTTT	TRBV5-5	TRBJ2-2	CASRSGQDMNTGELFF	112_CD8	TGTGCTCTGGGGTCGGCAGGAGGAAGCTACATACCTACATTT	FALSE	NA	2.96967450319394e-05	1.85829525302902e-05	0	0	0	0	0	0	0	0	0	0	0	0	0	0	0	1.92504721713035e-05	0	0	0	0	0	0	0	0	0	0	0	0	0	0	0	0	0	0	0	0	FALSE	FALSE
M	CD8	TGTGCCAGCAGCCCCGCTGAGGGGGTAACGCGGGAGCAGTACGTC	TRBV7-8	TRBJ2-7	CASSPAEGVTREQYV	113_CD8	TGCCTCGTGGGCCCCCAAACTGGGGCAAACAACCTCTTCTTT	FALSE	NA	2.35525908874002e-05	2.47772700403869e-05	0	0	0	0	1.32494495957814e-06	3.79128232542093e-07	0	0	0	0	0	0	0	0	0	7.272400598048e-05	0	0	0	0	0	2.73233002174935e-06	0	0	0	0	0	0	0	0	0	0	0	0	0	0	FALSE	FALSE
M	CD4	TGCAGTGCTAGAGATCGGACAGGGGGAGGGCATCAGCCCCAGCATTTT	TRBV20-1	TRBJ1-5	CSARDRTGGGHQPQHF	98_CD4	TGTGCTGTGGAGCCCAGGGCAGGAGGAGGTGCTGACGGACTCACCTTT	FALSE	NA	7.93619910336311e-05	0.000101763787665875	4.13051522802142e-05	6.2623194415227e-05	6.30778552764626e-05	7.68943066225068e-05	9.14212022108915e-05	0.000107293289809412	3.30622959780819e-05	2.9576421007518e-05	0.00015284763347753	2.928138391459e-05	0.000110338456801211	8.63669732694218e-05	0.000133363515602654	0.00017430168021136	7.21838062192911e-05	6.41682405710118e-06	1.06448470956422e-05	3.07352967764098e-05	2.99848108192694e-05	8.2168882878822e-06	0	0.000196727761565953	0	0	3.38489659140913e-05	0.000230874055387249	3.63543825208129e-06	0	3.76164699952227e-06	0.000146843789231593	0	0	7.74203538110169e-05	0	0	0	TRUE	TRUE
M	CD8	TGCAGTGCTAGAGGACAGGGGAGGAAAGATACGCAGTATTTT	TRBV20-1	TRBJ2-3	CSARGQGRKDTQYF	114_CD8	TGTGCTGAACGGGCTGCAGGCAACAAGCTAACTTTT	FALSE	NA	2.81607064958046e-05	2.0352757533175e-05	0	0	0	0	0	0	0	0	0	0	0	0	0	0	0	4.49177683997082e-05	0	0	0	0	0	0	0	0	0	0	0	0	0	0	0	0	0	0	0	0	FALSE	FALSE
M	CD8	TGCGCCAGCAGCTCCGGCCGGGGAGACACCGGGGAGCTGTTTTTT	TRBV5-1	TRBJ2-2	CASSSGRGDTGELFF	115_CD8	TGTGTGGTGATGAGCTGGAATGCCAGACTCATGTTT	FALSE	NA	2.81607064958046e-05	2.0352757533175e-05	0	0	0	0	0	0	0	0	0	0	0	0	0	0	0	3.4223061637873e-05	0	0	0	0	0	0	0	0	0	0	0	0	0	0	0	0	0	0	0	0	FALSE	FALSE
M	CD4	TGTGCCAGCAGTACTCAGACAGCGAACTATGGCTACACCTTC	TRBV12-4	TRBJ1-2	CASSTQTANYGYTF	99_CD4	TGTGCAATGATGGGGAACACCGACAAGCTCATCTTT	FALSE	NA	3.17447964134524e-05	2.74319775447141e-05	1.47114240998023e-05	9.72787486061779e-06	1.2743001065952e-06	1.04576257006609e-05	7.50802143760945e-06	2.27476939525256e-06	4.40830613041092e-06	1.11609135877426e-06	0	0	5.64522337122476e-05	1.27951071510254e-05	1.75478310003492e-05	1.89458348055826e-05	4.9216231513153e-06	0	0	0	0	0	0	8.19699006524804e-06	0	0	6.76979318281827e-06	0	0	0	0	2.06822238354357e-06	0	0	0	0	0	0	FALSE	FALSE
M	CD8	TGTGCCAGCAGCCCGACGGGGCGAGGGTCCACAGATACGCAGTATTTT	TRBV7-6	TRBJ2-3	CASSPTGRGSTDTQYF	3_CD8	TGTGCAGAGAATGGGGGGAGCAGGGCGGGAGGAGGAAACAAACTCACCTTT	FALSE	NA	2.66246679596698e-05	2.12376600346174e-05	0	0	0	0	0	3.79128232542093e-07	0	0	0	0	0	0	0	0	0	2.56672962284047e-05	0	1.80795863390646e-06	0	0	0	0	0	0	0	0	0	0	0	0	0	0	0	0	0	0	FALSE	FALSE
M	CD4	TGCGCCAGCAGCCCCCTAGCGGGGGGGAACACCGGGGAGCTGTTTTTT	TRBV5-1	TRBJ2-2	CASSPLAGGNTGELFF	100_CD4	TGTGCTTTCCTCGGGGGCAATAACAATGACATGCGCTTT	FALSE	NA	2.30405780420219e-05	1.76980500288478e-05	1.6408896111318e-05	1.70237810060811e-05	2.42117020253089e-05	1.29182435125811e-05	7.06637311775007e-06	6.82430818575767e-06	1.6531147989041e-06	1.11609135877426e-06	0	0	5.64522337122476e-05	3.19877678775636e-05	2.2812180300454e-05	1.89458348055826e-05	0	0	0	0	0	0	0	5.73789304567363e-05	0	0	6.76979318281827e-06	5.63107452164022e-06	0	0	0	0	0	0	0	1.4485615783527e-05	0	0	FALSE	TRUE
M	CD8	TGTGCCAGCAGCGTAGGGAAACTAGCGGGGGGTCCTACGCAGTATTTT	TRBV9	TRBJ2-3	CASSVGKLAGGPTQYF	116_CD8	TGTGTGCCAGGGGGAGGAGGAAGCTACATACCTACATTT	FALSE	NA	1.99685009697523e-05	2.47772700403869e-05	3.3949440230313e-06	6.07992178788612e-07	6.37150053297602e-07	1.23030890596011e-06	0	1.13738469762628e-06	0	0	0	0	0	0	0	0	0	4.06398856949741e-05	0	3.61591726781291e-06	1.87405067620434e-06	0	0	5.46466004349869e-06	0	0	0	0	0	0	0	0	0	0	0	0	0	0	FALSE	FALSE
M	CD8	TGCGCCAGCAGCCAAGATCAAGGACGCTCCTACAATGAGCAGTTCTTC	TRBV4-3	TRBJ2-1	CASSQDQGRSYNEQFF	117_CD8	TGTGTGGTGATCGATCACGAGGCGGGCTATGGAGGAAGCCAAGGAAATCTCATCTTT	FALSE	NA	2.15045395058871e-05	2.65470750432717e-05	0	0	0	0	4.41648319859379e-07	0	0	0	0	0	0	0	0	0	0	6.41682405710118e-05	0	0	0	2.34768236796634e-06	0	0	0	0	0	0	0	0	0	0	0	0	0	0	0	0	FALSE	FALSE
M	CD4	TGCAGCGCCGCGTTGGACGGGGGTGAAAAACTGTTTTTT	TRBV29-1	TRBJ1-4	CSAALDGGEKLFF	101_CD4	TGTGCCGTGAAGAACACCAATGCAGGCAAATCAACCTTT	FALSE	NA	3.22568092588307e-05	2.0352757533175e-05	1.41456000959638e-05	9.72787486061779e-06	5.73435047967842e-06	1.72243246834415e-05	4.85813151845317e-06	2.65389762779465e-06	0	4.46436543509706e-06	0	0	5.38862230889636e-05	7.99694196939091e-06	5.26434930010476e-06	1.61039595847452e-05	1.1483787353069e-05	0	0	0	0	0	4.76703499957097e-05	0	0	0	2.03093795484548e-05	0	0	0	3.00931759961782e-05	0	0	0	0	2.89712315670539e-05	0	0	FALSE	TRUE
M	CD4	TGCGCCAGCCGAAGGACAGTCGAACACCGGGGAGCTGTTTTTT	TRBV10-1	TRBJ2-2	CASRRTV_NTGELFF	102_CD4	TGTGCTGTGAGAGACATCCATGGCTCTAGCAACACAGGCAAACTAATCTTT	FALSE	NA	1.43363596705914e-05	1.23886350201935e-05	9.61900806525535e-06	9.72787486061779e-06	1.2743001065952e-05	1.96849424953617e-05	8.83296639718758e-06	1.2132103441347e-05	0	0	3.07746913042006e-06	8.91172553922305e-06	0	1.59938839387818e-06	0	0	0	0	0	0	9.37025338102168e-07	0	0	0	0.000105250329599716	0	0	0	0.000123604900570764	0	0	0	0	0	0	0	3.87427962613202e-05	0	TRUE	TRUE
M	CD4	TGCGCCAGCAGCGAAGGGGAAATAAATGAGCAGTTCTTC	TRBV5-1	TRBJ2-1	CASSEGEINEQFF	103_CD4	TGTGCAGCAAGTTCATCAGGATACAGCACCCTCACCTTT	FALSE	NA	1.53603853613479e-05	3.00866850490413e-05	5.6582400383855e-07	3.64795307273167e-06	6.37150053297602e-07	1.23030890596011e-06	0	0	0	0	0	0	5.13202124656796e-06	7.99694196939091e-06	3.50956620006984e-06	0	0	2.13894135236706e-06	0	0	0	0	9.53406999914193e-06	0	0	0	6.76979318281827e-06	0	0	0	0	0	0	0	0	0	0	0	FALSE	FALSE
M	CD4	TGTGCCAGCAGCTCCACCAGCAGTGGGAATACGCAGTATTTT	TRBV12-4	TRBJ2-3	CASSSTSSGNTQYF	104_CD4	TGTGTGGTGAACCCCGGAGGGGGCAAATCAACCTTT	FALSE	NA	1.48483725159697e-05	7.07922001153913e-06	1.69747201151565e-06	2.37116949727559e-05	7.07236559160338e-05	4.12153483496636e-05	5.29977983831255e-06	1.81981551620205e-05	0	0	0	0	1.28300531164199e-05	1.59938839387818e-06	0.000177233093103527	1.79985430653034e-05	3.28108210087687e-06	0	0	0	0	0	0	3.82526203044909e-05	0	0	0	2.81553726082011e-05	0	0	0	1.24093343012614e-05	0	0	0	0	0	0	FALSE	FALSE
M	CD4	TGCGCCAGCAGCTTGTATGGGGGTCAAGAGACCCAGTACTTC	TRBV5-1	TRBJ2-5	CASSLYGGQETQYF	105_CD4	TGCCTCGTGGGTGACATGTCTGGAGGCTTCAAAACTATCTTT	FALSE	NA	3.68649248672351e-05	1.50433425245206e-05	5.6582400383855e-06	1.39838201121381e-05	0.000104492608740807	8.30458511523073e-05	2.42906575922659e-05	1.93355398596467e-05	6.61245919561638e-06	2.79022839693566e-06	0	0	3.84901593492597e-05	4.79816518163454e-05	0.000201800056504016	2.55768769875365e-05	1.80459515548228e-05	0	0	1.80795863390646e-06	0	0	0	1.91263101522454e-05	0	0	0	9.00971923462435e-05	0	0	0	2.27504462189793e-05	0	0	0	0	0	0	FALSE	FALSE
M	CD8	TGCGCCAGCAGCTTGGTAGCGAGAGAGCAGTTCTTC	TRBV5-1	TRBJ2-1	CASSLVAREQFF	118_CD8	TGTGCAGCAACTGGTCGGGAATATGGAAACAAACTGGTCTTT	FALSE	NA	3.53288863311003e-05	8.84902501442391e-06	0	0	0	0	0	0	0	0	0	0	0	0	0	0	0	3.4223061637873e-05	0	0	0	0	0	0	0	0	0	0	0	0	0	0	0	0	0	0	0	0	FALSE	FALSE
M	CD8	TGTGCCAGCAGCCCCCCGCCCGGACAAGTTGAAGCTTTCTTT	TRBV4-2	TRBJ1-1	CASSPPPGQVEAFF	119_CD8	TGTGCTGTCTATTCAGGATACAGCACCCTCACCTTT	FALSE	NA	3.37928477949655e-05	1.23886350201935e-05	0	2.43196871515445e-06	3.18575026648801e-06	0	4.41648319859379e-07	3.79128232542093e-07	5.51038266301365e-07	0	0	0	0	0	0	0	0	1.92504721713035e-05	3.54828236521406e-06	1.80795863390646e-06	9.37025338102168e-07	2.34768236796634e-06	0	0	0	0	0	5.63107452164022e-06	0	0	0	0	0	0	0	0	0	0	FALSE	FALSE
M	CD4	TGTGCCAGCAGCTCGACAGGGTTCGAGCAGTACTTC	TRBV12-4	TRBJ2-7	CASSSTGFEQYF	106_CD4	TGTGCTGGTATGAATTATGGAGGAAGCCAAGGAAATCTCATCTTT	FALSE	NA	3.07207707226959e-05	3.6281002559138e-05	5.09241603454695e-06	0	1.91145015989281e-06	7.9970078887407e-06	2.2082415992969e-06	7.58256465084185e-07	6.06142092931502e-06	0	0	0	5.64522337122476e-05	1.91926607265382e-05	7.01913240013968e-06	2.84187522083739e-06	0	0	0	0	0	0	1.90681399982839e-05	2.73233002174935e-06	0	0	0	1.68932235649207e-05	0	0	0	0	0	0	0	0	0	0	FALSE	FALSE
M	CD8	TGTGCCAGTAGTATTCAACGTTATCGGACGGGAGAAAACATTCAGTACTTC	TRBV19	TRBJ2-4	CASSIQRYRTGENIQYF	120_CD8	TGTGCTGTGAGGGACCTAAACAATGACATGCGCTTT	FALSE	NA	1.53603853613479e-05	2.92017825475989e-05	5.6582400383855e-07	1.82397653636584e-06	0	1.84546335894016e-06	1.32494495957814e-06	0	0	0	0	0	0	0	0	0	0	3.4223061637873e-05	3.54828236521406e-06	0	0	0	0	0	0	0	0	0	7.27087650416258e-06	0.000248169748107706	0	0	0	0	0	0	0	0	FALSE	FALSE
M	CD8	TGTGCCAGCAGCCCAACACTTGGAGAAACGCGGGAGCAGTACTTC	TRBV9	TRBJ2-7	CASSPTLGETREQYF	121_CD8	TGTGCAGCAGCCAACCAGGCAGGAACTGCTCTGATCTTT	FALSE	NA	2.96967450319394e-05	2.30074650375022e-05	1.1316480076771e-06	1.21598435757722e-06	6.37150053297602e-07	0	0	0	1.10207653260273e-06	5.58045679387132e-07	0	0	0	0	0	0	0	5.56124751615435e-05	1.77414118260703e-06	9.03979316953228e-06	3.74810135240867e-06	0	0	0	0	0	0	0	3.63543825208129e-06	0	0	0	0	0	0	0	0	0	FALSE	FALSE
M	CD8	TGTGCCAGCAGCCAAGAGTGGAAAGGGCCAACCTACGAGCAGTACGTC	TRBV3-2	TRBJ2-7	CASSQEWKGPTYEQYV	122_CD8	TGTGCCGTGGACATGGACAGCAACTATCAGTTAATCTGG	FALSE	NA	2.04805138151306e-05	2.56621725418293e-05	1.1316480076771e-06	0	0	0	0	0	0	0	0	0	0	0	0	0	0	4.06398856949741e-05	0	0	0	0	0	0	0	0	0	0	0	0	0	0	0	0	0	0	0	0	FALSE	FALSE
M	CD4	TGTGCCAGCAGACTAGCGGACTCCTACAATGAGCAGTTCTTC	TRBV2	TRBJ2-1	CASRLADSYNEQFF	107_CD4	TGTGCAGACCTTCGGGGGGAATATGGAAACAAACTGGTCTTT	FALSE	NA	1.48483725159697e-05	1.32735375216359e-05	3.45152642341516e-05	3.16155932970078e-05	1.01944008527616e-05	1.35333979655612e-05	6.62472479789069e-06	2.65389762779465e-06	0	1.11609135877426e-06	0	0	3.59241487259757e-05	3.35871562714418e-05	8.07200226016063e-05	1.89458348055826e-06	0	0	0	0	0	0	1.90681399982839e-05	6.83082505437337e-05	0	0	0	5.63107452164022e-06	0	0	0	0	0	0	0	0	0	0	FALSE	FALSE
M	CD4	TGTGCCAGCAGCCCTACCAACATGGGGGTCGAGCAGTACTTC	TRBV7-2	TRBJ2-7	CASSPTNMGVEQYF	108_CD4	TGTGCAATGATGGGGAACACCGACAAGCTCATCTTT	FALSE	NA	3.12327835680742e-05	3.80508075620228e-05	1.01848320690939e-05	5.47192960909751e-06	9.55725079946403e-06	8.61216234172076e-06	8.83296639718758e-07	5.68692348813139e-06	3.85726786410956e-06	4.46436543509706e-06	0	0	7.69803186985194e-05	1.759327233266e-05	2.63217465005238e-05	1.32620843639078e-05	6.56216420175374e-06	0	0	0	0	0	2.86022099974258e-05	2.18586401739948e-05	0	0	2.70791727312731e-05	0	0	0	1.50465879980891e-05	0	0	0	0	0	0	0	FALSE	FALSE
M	CD8	TGCGCCAGCAGCTTCACGAGCGGGGGGGCCGATGAGCAGTTCTTC	TRBV5-1	TRBJ2-1	CASSFTSGGADEQFF	123_CD8	TGTGCTGTGAGAGACGGGGGAGGAGGTGCTGACGGACTCACCTTT	FALSE	NA	1.63844110521045e-05	2.38923675389446e-05	0	1.82397653636584e-06	3.18575026648801e-06	6.15154452980054e-06	0	1.13738469762628e-06	0	0	0	0	0	0	0	0	0	3.20841202855059e-05	0	5.42387590171937e-06	1.87405067620434e-06	1.17384118398317e-06	0	1.36616501087467e-05	0	0	0	2.25242980865609e-05	0	0	0	0	0	0	0	0	0	0	FALSE	FALSE
M	CD4	TGCGCCAGCAGCTTGAACGGTAATCAGCCCCAGCATTTT	TRBV5-1	TRBJ1-5	CASSLNGNQPQHF	7_CD4	TGTGCTCTGAGTGATCGGTCTTATAACACCGACAAGCTCATCTTT	FALSE	NA	2.40646037327784e-05	1.94678550317326e-05	0	0	0	0	2.64988991915628e-06	0	0	0	0	0	2.82261168561238e-05	0	7.01913240013968e-06	0	6.56216420175374e-06	0	0	0	0	0	0	1.63939801304961e-05	0	0	0	0	0	0	0	0	0	0	0	0	0	0	FALSE	FALSE
M	CD4	TGTGCCAGCAGTTTCCAGGGCACAGATACGCAGTATTTT	TRBV28	TRBJ2-3	CASSFQGTDTQYF	109_CD4	TGTGCTGTGGCTACGAATAGTGGAGGTAGCAACTATAAACTGACATTT	FALSE	NA	2.09925266605089e-05	1.06188300173087e-05	1.6408896111318e-05	2.73596480454875e-05	1.40173011725472e-05	4.92123562384043e-06	9.27461471704696e-06	7.20343641829976e-06	1.10207653260273e-06	5.58045679387132e-07	0	1.27310364846044e-06	1.53960637397039e-05	5.75779821796145e-05	1.57930479003143e-05	8.52562566251216e-06	9.84324630263061e-06	0	0	0	0	1.17384118398317e-06	9.53406999914193e-06	1.63939801304961e-05	0	0	1.35395863656365e-05	1.12621490432804e-05	0	0	0	0	0	0	0	0	0	0	TRUE	FALSE
M	CD4	TGTGCCAGCACCGAACAGGGGTCCTACAATGAGCAGTTCTTC	TRBV7-2	TRBJ2-1	CASTEQGSYNEQFF	110_CD4	TGTGCTGTGAGTGGATCAGATGGCCAGAAGCTGCTCTTT	FALSE	NA	2.45766165781567e-05	2.38923675389446e-05	4.5265920307084e-06	1.33758279333495e-05	9.55725079946403e-06	6.7666989827806e-06	7.94966975746882e-06	1.02364622786365e-05	1.6531147989041e-06	2.79022839693566e-06	0	1.27310364846044e-06	3.84901593492597e-05	2.71896026959291e-05	1.57930479003143e-05	3.12606274292113e-05	8.20270525219217e-06	2.13894135236706e-06	0	0	0	0	2.86022099974258e-05	5.46466004349869e-06	5.53949103156402e-06	0	7.44677250110009e-05	0	0	0	1.50465879980891e-05	4.13644476708714e-06	0	0	0	0	0	0	TRUE	FALSE
M	CD8	TGTGCCAGCAGCCCGGACATCGAGCAGTACTTC	TRBV7-9	TRBJ2-7	CASSPDIEQYF	124_CD8	TGTGTGGTGAACTCCCCAGAAGGAAACACACCTCTTGTCTTT	TRUE	YLQPRTFL,YLQPRTFLL,YYVGYLQPRTF	3.07207707226959e-05	1.50433425245206e-05	0	2.43196871515445e-06	1.91145015989281e-06	6.15154452980054e-07	0	1.13738469762628e-06	0	5.58045679387132e-07	0	0	2.56601062328398e-06	0	0	0	0	5.56124751615435e-05	7.09656473042812e-06	0	0	0	0	2.73233002174935e-06	0	0	0	0	0	0	0	0	0	0	0	0	0	0	FALSE	FALSE
M	CD8	TGTGCCAGCAGCCAAGGAAGCGGGGAAGCCAAAAACATTCAGTACTTC	TRBV3-1	TRBJ2-4	CASSQGSGEAKNIQYF	125_CD8	TGTGCTGTGAGTGAGGTCCCGGACACACCTCTTGTCTTT	FALSE	NA	2.86727193411828e-05	2.47772700403869e-05	1.69747201151565e-06	3.03996089394306e-06	1.91145015989281e-06	2.46061781192022e-06	2.64988991915628e-06	1.51651293016837e-06	2.20415306520546e-06	5.58045679387132e-07	0	0	0	0	0	0	0	4.70567097520753e-05	3.54828236521406e-06	5.42387590171937e-06	9.37025338102168e-07	7.04304710389903e-06	0	0	0	0	0	0	0	0	0	0	0	0	0	0	0	0	FALSE	FALSE
M	CD8	TGTGCCAGCAGTTTCGACAGGGTCGAGCAGTTCTTC	TRBV3-1	TRBJ2-1	CASSFDRVEQFF	126_CD8	TGTGCTGTGAACCACCGAGAGACCGACAAGCTCATCTTT	FALSE	NA	8.7042183714305e-06	1.68131475274054e-05	1.30139520882867e-05	3.64795307273167e-06	1.97516516522257e-05	1.53788613245014e-05	1.50160428752189e-05	1.630251399931e-05	0	0	3.07746913042006e-06	0	0	0	0	0	0	3.20841202855059e-05	2.66121177391054e-05	3.25432554103162e-05	2.71737348049629e-05	0	1.90681399982839e-05	4.09849503262402e-05	0	0	0	1.12621490432804e-05	0	0	0	0	0	0	0	0	0	0	TRUE	FALSE
M	CD8	TGTGCCAGCAGCTTATTGCGGCGGGGGTTCTACAATGAGCAGTTCTTC	TRBV7-8	TRBJ2-1	CASSLLRRGFYNEQFF	127_CD8	TGTGCAGCAACTGATTCAGGAGGAGGTGCTGACGGACTCACCTTT	FALSE	NA	2.30405780420219e-05	1.85829525302902e-05	3.3949440230313e-06	0	3.82290031978561e-06	7.38185343576065e-06	1.32494495957814e-06	1.51651293016837e-06	0	5.58045679387132e-07	0	0	0	0	0	0	0	5.13345924568094e-05	1.77414118260703e-06	5.42387590171937e-06	6.55917736671517e-06	0	0	8.19699006524804e-06	0	0	6.76979318281827e-06	0	0	0	0	0	0	0	0	0	0	0	FALSE	FALSE
M	CD8	TGTGCCAGCAGTTTCGGAGATGAGCAGTTCTTC	TRBV12-3	TRBJ2-1	CASSFGDEQFF	128_CD8	TGCCTCGTGGAGGGTGCAGGCAACATGCTCACCTTT	FALSE	AFPFTIYSL,GYINVFAFPF,INVFAFPFTI,MGYINVFAF,NVFAFPFTI,NVFAFPFTIY,YINVFAFPF	1.58723982067262e-05	1.06188300173087e-05	6.22406404222405e-06	6.68791396667473e-06	1.2743001065952e-05	8.61216234172076e-06	7.06637311775007e-06	1.32694881389732e-05	0	0	1.7438991739047e-05	2.54620729692087e-06	0	0	0	0	0	2.35283548760377e-05	1.24189882782492e-05	2.71193795085968e-05	6.55917736671517e-06	1.17384118398317e-05	0	1.63939801304961e-05	0	0	0	3.94175216514815e-05	0	0	0	2.06822238354357e-05	0	0	0	2.89712315670539e-05	0	0	TRUE	TRUE
M	CD4	TGTGCCAGCAGTGTAAGGCGGGAAGAGACCCAGTACTTC	TRBV27	TRBJ2-5	CASSVRREETQYF	111_CD4	TGTGTTGTGACCCTCACGGGAGGAGGAAACAAACTCACCTTT	FALSE	NA	3.32808349495872e-05	2.83168800461565e-05	1.75405441189951e-05	1.39838201121381e-05	1.40173011725472e-05	8.61216234172076e-06	5.74142815817193e-06	6.44517995321558e-06	4.40830613041092e-06	3.90631975570992e-06	0	0	5.64522337122476e-05	3.19877678775636e-05	3.15860958006286e-05	1.42093761041869e-05	1.64054105043843e-06	0	0	0	0	0	9.53406999914193e-06	4.91819403914882e-05	0	0	2.03093795484548e-05	2.81553726082011e-05	0	0	0	2.06822238354357e-06	0	0	0	0	0	0	FALSE	FALSE
M	CD4	TGCGCCAGCAGCTTGAATGGCAATCAGCCCCAGCATTTT	TRBV5-1	TRBJ1-5	CASSLNGNQPQHF	7_CD4	TGTGCAGGGCTCAGCAGTGCTTCCAAGATAATCTTT	FALSE	NA	2.04805138151306e-05	1.85829525302902e-05	4.5265920307084e-06	9.72787486061779e-06	8.28295069286883e-06	9.22731679470081e-06	8.83296639718758e-07	2.27476939525256e-06	0	1.6741370381614e-06	0	0	3.59241487259757e-05	1.43944955449036e-05	0	0	0	2.13894135236706e-06	0	0	0	0	0	1.09293200869974e-05	0	0	0	2.25242980865609e-05	0	0	0	6.2046671506307e-06	0	0	0	0	0	0	FALSE	FALSE
M	CD4	TGTGCCAGCAGGGCGGGAAATTGGGAGACCCAGTACTTC	TRBV7-2	TRBJ2-5	CASRAGNWETQYF	112_CD4	TGTGCAGCAAGTGAGCTTTATAACCAGGGAGGAAAGCTTATCTTC	FALSE	NA	1.7408436742861e-05	2.0352757533175e-05	6.7898880460626e-06	6.07992178788612e-06	3.18575026648801e-06	1.47637068715213e-05	7.06637311775007e-06	3.41215409287883e-06	5.51038266301365e-07	1.11609135877426e-06	0	0	4.87542018423956e-05	6.39755357551272e-06	1.05286986002095e-05	7.57833392223303e-06	3.28108210087687e-06	0	0	0	0	0	0	1.09293200869974e-05	0	0	6.76979318281827e-06	1.12621490432804e-05	0	0	3.76164699952227e-06	0	0	0	0	0	0	0	FALSE	FALSE
M	CD4	TGTGCCAGCAGCTGGGGACAGGGGGCGAGGCAGCCCCAGCATTTT	TRBV3-1	TRBJ1-5	CASSWGQGARQPQHF	113_CD4	TGTGCTGTGGAGCCCAGGGCAGGAGGAGGTGCTGACGGACTCACCTTT	FALSE	NA	6.34895928269048e-05	6.99072976139489e-05	5.82798723953707e-05	4.37754368727801e-05	4.84234040506177e-05	6.45912175629057e-05	6.97804345377819e-05	7.46882618107923e-05	1.87353010542464e-05	2.51120555724209e-05	6.05235595649279e-05	5.09241459384174e-06	9.75084036847913e-05	0.000143944955449036	0.000124589600102479	0.00013072626015852	3.11702799583303e-05	0	0	1.80795863390646e-06	8.43322804291951e-06	3.52152355194952e-06	0	0.0002103894116747	0	0	0	0.000180194384692487	3.63543825208129e-06	0	0	0.000126161565396158	0	0	0	0	0	0	TRUE	FALSE
M	CD4	TGTGCCCCCGCGAATCCCGAGGAAGATACGCAGTATTTT	TRBV27	TRBJ2-3	CAPANPEEDTQYF	114_CD4	TGTGCTGTGCAGGCGGGCGCTGCAGGCAACAAGCTAACTTTT	FALSE	NA	1.84324624336175e-05	1.94678550317326e-05	2.31987841573806e-05	3.16155932970078e-05	1.33801511192496e-05	2.39910236662221e-05	1.41327462355001e-05	7.96169288338395e-06	2.20415306520546e-06	1.11609135877426e-06	0	0	3.07921274794078e-05	0.00010555963399596	4.21147944008381e-05	2.84187522083739e-05	1.47648694539459e-05	0	0	0	0	0	0	9.83638807829765e-05	0	0	0	2.81553726082011e-05	0	0	0	1.4477556684805e-05	0	0	0	0	0	0	FALSE	FALSE
M	CD4	TGTGCCAGCGCTCCCAATCAGGGGTTAGAGACCCAGTACTTC	TRBV27	TRBJ2-5	CASAPNQGLETQYF	115_CD4	TGTGCATCGAATTCAGGATACAGCACCCTCACCTTT	FALSE	NA	1.28003211344566e-05	2.47772700403869e-05	4.5265920307084e-06	1.82397653636584e-06	2.93089024516897e-05	2.09152514013218e-05	5.29977983831255e-06	5.68692348813139e-06	0	2.23218271754853e-06	0	0	3.07921274794078e-05	1.27951071510254e-05	6.31721916012571e-05	1.13675008833495e-05	0	0	0	0	0	0	3.81362799965677e-05	8.19699006524804e-06	0	0	0	2.25242980865609e-05	0	0	0	4.13644476708714e-06	0	0	0	0	0	0	FALSE	FALSE
M	CD4	TGTGCCAGCAGCTTAGCGACAGGCAATCAGCCCCAGCATTTT	TRBV7-9	TRBJ1-5	CASSLATGNQPQHF	116_CD4	TGTGCAGCAAGCAGGAACGGAGGTGCTGACGGACTCACCTTT	FALSE	NA	2.76486936504263e-05	2.92017825475989e-05	3.96076802686985e-06	4.25594525152028e-06	5.73435047967842e-06	4.92123562384043e-06	2.64988991915628e-06	3.03302586033674e-06	1.10207653260273e-06	3.34827407632279e-06	0	0	6.92822868286675e-05	1.759327233266e-05	8.7739155001746e-06	1.89458348055826e-06	1.64054105043843e-06	0	0	0	0	0	9.53406999914193e-06	1.09293200869974e-05	0	0	0	1.68932235649207e-05	0	0	0	0	0	0	0	0	0	0	FALSE	FALSE
M	CD8	TGTGCCAGCAGCTTAACTCAGACAGGATGGGGTGAAAAACTGTTTTTT	TRBV7-9	TRBJ1-4	CASSLTQTGWGEKLFF	129_CD8	TGTGCTCTGGGGCAATCAGGAGGAAGCTACATACCTACATTT	FALSE	NA	2.5088629423535e-05	1.5928245025963e-05	1.1316480076771e-06	2.43196871515445e-06	0	0	0	0	0	0	0	0	0	0	0	0	0	1.28336481142024e-05	3.54828236521406e-06	0	0	0	0	2.73233002174935e-06	0	0	0	0	0	0	0	0	0	0	0	0	0	0	FALSE	FALSE
M	CD8	TGCGCCAGCAGCCTATCAGGGCGCCTAGCGGGAGCCGGGGAGCTGTTTTTT	TRBV4-1	TRBJ2-2	CASSLSGRLAGAGELFF	130_CD8	TGTGCAATGAGGACGGCTCGGGACGCCGGCACTGCCAGTAAACTCACCTTT	FALSE	NA	1.79204495882393e-05	1.76980500288478e-05	1.47114240998023e-05	2.00637419000242e-05	9.55725079946403e-06	1.41485524185412e-05	2.07574710333908e-05	1.40277446040574e-05	1.10207653260273e-06	1.6741370381614e-06	0	0	0	0	0	0	0	3.20841202855059e-05	3.90311060173547e-05	1.62716277051581e-05	3.74810135240867e-05	1.17384118398317e-05	9.53406999914193e-06	1.91263101522454e-05	0	0	2.70791727312731e-05	5.63107452164022e-06	0	0	1.50465879980891e-05	6.2046671506307e-06	0	0	0	0	0	0	FALSE	FALSE
M	CD4	TGTGCCAGCAGCCAGGGCTCGGGATATGAAAAACTGTTTTTT	TRBV7-8	TRBJ1-4	CASSQGSGYEKLFF	117_CD4	TGCGTTACTCAGGGCGGATCTGAAAAGCTGGTCTTT	FALSE	NA	2.09925266605089e-05	1.5928245025963e-05	2.82912001919275e-06	3.03996089394306e-06	2.54860021319041e-06	6.15154452980054e-07	8.83296639718758e-07	1.13738469762628e-06	0	0	0	0	2.56601062328398e-05	7.99694196939091e-06	3.50956620006984e-06	1.89458348055826e-06	0	0	0	0	0	0	7.62725599931355e-05	2.73233002174935e-06	0	0	6.76979318281827e-06	0	0	0	0	0	0	0	0	0	0	0	FALSE	FALSE
M	CD4	TGCGCCAGCAGAGAGGGATACACAGATACGCAGTATTTT	TRBV5-1	TRBJ2-3	CASREGYTDTQYF	118_CD4	TGTGCTGTGCAGGCGGCCCAGGCAGGAACTGCTCTGATCTTT	FALSE	NA	2.76486936504263e-05	3.6281002559138e-05	1.47114240998023e-05	1.21598435757722e-05	1.01944008527616e-05	2.09152514013218e-05	1.14828563163439e-05	1.40277446040574e-05	2.75519133150683e-06	7.81263951141985e-06	0	0	7.44143080752354e-05	5.43792053918582e-05	1.93026141003841e-05	1.42093761041869e-05	8.20270525219217e-06	0	0	0	0	0	0	1.91263101522454e-05	0	0	6.76979318281827e-06	0	0	0	0	1.65457790683485e-05	0	0	0	0	0	0	FALSE	FALSE
M	CD8	TGTGCCAGCAGCCGGGGACAGGGTCAGCCCCAGCATTTT	TRBV7-6	TRBJ1-5	CASSRGQGQPQHF	131_CD8	TGTGCTCTGGGGTCGGCAGGAGGAAGCTACATACCTACATTT	FALSE	NA	2.7136680805048e-05	1.41584400230783e-05	0	0	0	6.15154452980054e-07	0	0	0	0	0	0	0	0	0	0	0	1.06947067618353e-05	0	0	0	0	0	0	0	0	0	0	0	0	0	0	0	0	0	0	0	0	FALSE	FALSE
M	CD8	TGTGCCACCAGTGAAGCTAGCGGGGGAAACACCGGGGAGCTGTTTTTT	TRBV24-1	TRBJ2-2	CATSEASGGNTGELFF	132_CD8	TGTGCTGTGGGGGGATTTTATAACCAGGGAGGAAAGCTTATCTTC	FALSE	NA	3.17447964134524e-05	2.47772700403869e-05	5.6582400383855e-07	0	0	0	0	0	2.75519133150683e-06	0	0	0	0	0	0	0	0	4.06398856949741e-05	5.32242354782109e-06	0	0	1.17384118398317e-06	0	0	0	0	0	0	0	0	0	0	0	0	0	0	0	0	FALSE	FALSE
M	CD8	TGTGCCAGCAGCGCGAACAGGGCTGAAGCTTTCTTT	TRBV6-5	TRBJ1-1	CASSANRAEAFF	133_CD8	TGCCTCGTGGGCCCCCAAACTGGGGCAAACAACCTCTTCTTT	FALSE	NA	2.15045395058871e-05	2.12376600346174e-05	0	0	0	0	0	0	0	0	0	0	0	0	0	0	0	5.98903578662777e-05	0	0	0	0	0	0	0	0	0	0	0	0	0	0	0	0	0	0	0	0	FALSE	FALSE
M	CD8	TGTGCCAGCAGGTTATCGGTGGGGCAGCCAGCCTACAATGAGCAGTTCTTC	TRBV5-5	TRBJ2-1	CASRLSVGQPAYNEQFF	134_CD8	TGTGCAGAGAATGGGGGGAGCAGGGCGGGAGGAGGAAACAAACTCACCTTT	FALSE	NA	2.20165523512654e-05	2.0352757533175e-05	0	0	0	0	0	0	0	0	0	0	0	0	0	0	0	2.13894135236706e-05	0	0	1.87405067620434e-06	0	0	0	0	0	0	0	0	0	0	0	0	0	0	0	0	0	FALSE	FALSE
M	CD4	TGCGCCAGCAGCTTTGAGGGGAGAGGGGAAGAGACCCAGTACTTC	TRBV5-1	TRBJ2-5	CASSFEGRGEETQYF	119_CD4	TGTGCTGTGAGTGATCGCAGTTCTGCAAGGCAACTGACCTTT	FALSE	NA	1.99685009697523e-05	1.5928245025963e-05	4.5265920307084e-06	7.90389832425196e-06	5.73435047967842e-06	1.1687934606621e-05	4.85813151845317e-06	1.89564116271046e-06	0	1.6741370381614e-06	0	0	7.95463293218034e-05	3.67859330591982e-05	2.63217465005238e-05	1.13675008833495e-05	1.64054105043843e-06	0	0	0	0	0	0	4.37172803479895e-05	0	0	0	5.63107452164022e-06	0	0	1.88082349976114e-05	2.06822238354357e-06	0	0	0	0	0	0	FALSE	FALSE
M	CD8	TGCGCCAGCAGCCAAGATGGGAACAATGAGCAGTTCTTC	TRBV4-1	TRBJ2-1	CASSQDGNNEQFF	89_CD8	TGCCTCGTGGGCCCCCAAACTGGGGCAAACAACCTCTTCTTT	FALSE	NA	2.25285651966437e-05	1.85829525302902e-05	0	0	0	0	4.41648319859379e-07	7.58256465084185e-07	0	0	0	0	0	0	0	0	0	8.76965954470494e-05	0	0	2.8110760143065e-06	0	0	0	0	0	0	0	3.63543825208129e-06	0	0	0	0	0	0	0	0	0	FALSE	FALSE
M	CD8	TGTGCCAGCAGAACAGGGTACCAAGAGACCCAGTACTTC	TRBV6-6	TRBJ2-5	CASRTGYQETQYF	135_CD8	TGTGCAGGTGGGGGAGGAAAGCTTATCTTC	FALSE	NA	1.94564881243741e-05	2.83168800461565e-05	0	0	0	0	0	0	5.51038266301365e-07	0	0	1.27310364846044e-06	0	0	0	0	0	2.35283548760377e-05	0	0	0	0	0	0	0	0	0	0	0	0	0	0	0	0	0	0	0	0	TRUE	FALSE
M	CD4	TGTGCTAGCAGCTTAGAGGCTTCTTCACCCCTCCACTTT	TRBV7-7	TRBJ1-6	CASSLEASSPLHF	120_CD4	TGTGCTGCCCGGAATTATGGAGGAAGCCAAGGAAATCTCATCTTT	FALSE	NA	1.22883082890784e-05	2.0352757533175e-05	5.09241603454695e-06	7.29590614546334e-06	4.46005037308321e-06	8.61216234172076e-06	8.3913180773282e-06	2.27476939525256e-06	0	5.58045679387132e-07	0	0	3.59241487259757e-05	1.11957187571473e-05	8.7739155001746e-06	1.04202091430704e-05	0	0	0	0	0	0	0	2.73233002174935e-06	0	0	0	0	0	0	0	0	0	0	0	0	0	0	FALSE	FALSE
M	CD8	TGCGCCAGCAGCCCTCGAGACACCCTGACTGAAGCTTTCTTT	TRBV5-1	TRBJ1-1	CASSPRDTLTEAFF	136_CD8	TGCCTCGTGGGTCAATATAACACCGACAAGCTCATCTTT	FALSE	NA	2.15045395058871e-05	2.0352757533175e-05	0	0	0	0	0	0	0	0	0	0	0	0	0	0	0	3.85009443426071e-05	0	0	0	0	0	5.46466004349869e-06	0	0	0	0	0	0	0	0	0	0	0	0	0	0	FALSE	FALSE
M	CD4	TGCGCCAGCAGCCAAGAGGGCTATCCTTCCACAGATACGCAGTATTTT	TRBV4-1	TRBJ2-3	CASSQEGYPSTDTQYF	121_CD4	TGTGCAGCAAGCGCGGGTCTGAGCAACACAGGCAAACTAATCTTT	FALSE	NA	2.20165523512654e-05	2.21225625360598e-05	3.96076802686985e-06	1.76317731848698e-05	1.84773515456305e-05	1.35333979655612e-05	0	1.89564116271046e-06	2.75519133150683e-06	1.6741370381614e-06	0	0	4.10561699725437e-05	3.518654466532e-05	7.01913240013968e-06	2.84187522083739e-06	0	0	0	0	0	0	0	2.73233002174935e-05	0	0	6.76979318281827e-06	1.12621490432804e-05	0	0	0	6.2046671506307e-06	0	0	0	0	0	0	FALSE	FALSE
M	CD4	TGTGCCAGCAGCTTCAGCGGGAACACCGGGGAGCTGTTTTTT	TRBV5-5	TRBJ2-2	CASSFSGNTGELFF	122_CD4	TGTGCTCTGAGTGATCGGTCTTATAACACCGACAAGCTCATCTTT	FALSE	NA	1.68964238974827e-05	1.41584400230783e-05	6.22406404222405e-06	4.25594525152028e-06	0	0	3.53318655887503e-06	5.68692348813139e-06	0	0	0	0	3.33581381026917e-05	7.99694196939091e-06	3.50956620006984e-06	0	1.64054105043843e-06	0	0	0	0	0	0	0	0	0	0	0	0	0	0	2.06822238354357e-06	0	0	0	0	0	0	FALSE	FALSE
M	CD8	TGCGCCAGCAGTGAGTCCTAGCGGTAGCACAGATACGCAGTATTTT	TRBV10-1	TRBJ2-3	CASSES*R_STDTQYF	137_CD8	TGTGCTGTGAGAGACCATAACAATGACATGCGCTTT	FALSE	NA	1.33123339798349e-05	2.65470750432717e-05	2.2632960153542e-06	1.21598435757722e-06	0	1.23030890596011e-06	4.41648319859379e-07	3.79128232542093e-07	0	0	0	0	0	0	0	0	0	3.4223061637873e-05	7.09656473042812e-06	3.61591726781291e-06	0	0	0	0	0	0	0	0	0	0	0	0	0	0	0	0	0	0	FALSE	FALSE
M	CD4	TGTGCCAGCATGGACAGGGCGGACGGCTACACCTTC	TRBV25-1	TRBJ1-2	CASMDRADGYTF	123_CD4	TGTGGCACAGAGTGGGTCGGAGATGACAAGATCATCTTT	FALSE	NA	2.25285651966437e-05	2.30074650375022e-05	4.5265920307084e-06	4.8639374303089e-06	8.92010074616643e-06	8.61216234172076e-06	3.97483487873441e-06	3.41215409287883e-06	5.51038266301365e-07	2.79022839693566e-06	0	0	3.33581381026917e-05	1.27951071510254e-05	1.05286986002095e-05	2.84187522083739e-06	1.64054105043843e-06	0	0	0	0	0	9.53406999914193e-06	1.63939801304961e-05	0	0	2.03093795484548e-05	5.63107452164022e-06	0	0	7.52329399904454e-06	0	0	0	0	0	0	0	FALSE	FALSE
M	CD8	TGTGCCTACCTAGAGGCGAACTCCTACGAGCAGTACTTC	TRBV30	TRBJ2-7	CAYLEANSYEQYF	138_CD8	TGTGCAGAGAATGGGGGGAGCAGGGCGGGAGGAGGAAACAAACTCACCTTT	TRUE	NA	2.04805138151306e-05	2.0352757533175e-05	0	0	0	1.23030890596011e-06	0	0	0	0	0	0	0	0	0	0	0	2.35283548760377e-05	0	0	9.37025338102168e-07	0	0	0	0	0	0	0	0	0	0	0	0	0	0	0	0	0	FALSE	FALSE
M	CD4	TGTGCCAGCAGCCAAAGGACGGGGGGAGAGACCCAGTACTTC	TRBV7-6	TRBJ2-5	CASSQRTGGETQYF	124_CD4	TGTGCAATGGCTCGGGCTGGGGCAAACAACCTCTTCTTT	FALSE	NA	1.99685009697523e-05	1.85829525302902e-05	1.1316480076771e-06	7.29590614546334e-06	0	3.07577226490027e-06	1.32494495957814e-06	1.51651293016837e-06	0	5.58045679387132e-07	0	0	5.64522337122476e-05	0	0	8.52562566251216e-06	0	0	0	0	0	0	0	0	0	0	0	0	0	0	0	0	0	0	0	0	0	0	FALSE	FALSE
M	CD8	TGTGCCAGCAGTTACCTCCGGACTGTACAAGAGACCCAGTACTTC	TRBV6-6	TRBJ2-5	CASSYLRTVQETQYF	139_CD8	TGTGCAGGAGTTGGGGGAGATGCTGGTGGTACTAGCTATGGAAAGCTGACATTT	FALSE	NA	0.000109570748910949	8.22959326341424e-05	0.000104677440710132	0.000114302529612259	0.000119147059966652	0.00011626419161323	0.000132494495957814	0.000136486163715153	4.35320230378078e-05	3.85051518777121e-05	0.00018054485565131	4.45586276961152e-05	0	0	0	9.47291740279129e-07	0	0.000205338369827238	0.000186284824173738	0.000309160926398004	0.000288603804135468	0.000120905641950267	0	0.000243177371935692	1.1078982063128e-05	2.65929156472716e-05	0	0.000394175216514815	0	0.000124084874053853	0	0.000111684008711353	0	0	7.74203538110169e-05	0	0	0	TRUE	TRUE
M	CD4	TGTGCCAGCAGGCAACCCAGGGAAGGAGAGACCCAGTACTTC	TRBV28	TRBJ2-5	CASRQPREGETQYF	125_CD4	TGTGTGGTGAACATTCCTAGCAACACAGGCAAACTAATCTTT	FALSE	NA	2.20165523512654e-05	1.23886350201935e-05	1.1316480076771e-06	3.64795307273167e-06	2.54860021319041e-06	1.23030890596011e-06	4.41648319859379e-07	1.51651293016837e-06	0	0	0	0	2.30940956095558e-05	3.19877678775636e-06	0	0	3.28108210087687e-06	0	0	0	0	0	0	0	0	0	0	0	0	0	0	0	0	0	0	0	0	0	FALSE	FALSE
M	CD4	TGTGCCAGCAGCCAAGGGCTGGCGGGGCTGGTAGAGACCCAGTACTTC	TRBV4-2	TRBJ2-5	CASSQGLAGLVETQYF	126_CD4	TGTGCTCTCTTGAATAATGCAGGCAACATGCTCACCTTT	FALSE	NA	2.15045395058871e-05	1.15037325187511e-05	6.22406404222405e-06	4.25594525152028e-06	1.91145015989281e-06	6.15154452980054e-06	3.53318655887503e-06	4.17041055796302e-06	0	5.58045679387132e-07	0	0	3.84901593492597e-05	4.79816518163454e-06	1.40382648002794e-05	6.6310421819539e-06	3.28108210087687e-06	0	0	0	0	0	0	3.00556302392428e-05	0	0	0	0	0	0	0	0	0	0	0	0	0	0	FALSE	FALSE
M	CD8	TGTGCCAGCAGTCACAACTACGAGCAGTACTTC	TRBV27	TRBJ2-7	CASSHNYEQYF	140_CD8	TGTGCTACGGACGGAGGAGGTTCCGGGTATGCACTCAACTTC	FALSE	NA	2.30405780420219e-05	1.76980500288478e-05	0	0	0	0	0	0	0	0	0	0	0	0	3.50956620006984e-06	0	0	3.636200299024e-05	0	0	1.87405067620434e-06	0	0	0	0	0	0	0	0	0	0	0	0	0	0	0	0	0	FALSE	FALSE
M	CD4	TGTGCCAGCAGCAAGGAACAGGGCGTGAACACTGAAGCTTTCTTT	TRBV5-5	TRBJ1-1	CASSKEQGVNTEAFF	127_CD4	TGTGCTTATAACTTTGGAAATGAGAAATTAACCTTT	FALSE	NA	2.56006422689132e-05	1.76980500288478e-05	5.6582400383855e-06	1.39838201121381e-05	1.14687009593568e-05	7.9970078887407e-06	1.45743945553595e-05	8.71994934846813e-06	1.6531147989041e-06	3.34827407632279e-06	0	0	2.82261168561238e-05	1.759327233266e-05	5.26434930010476e-06	6.6310421819539e-06	2.13270336556997e-05	0	0	0	0	0	9.53406999914193e-06	3.27879602609922e-05	0	0	6.76979318281827e-06	5.63107452164022e-06	0	0	0	6.2046671506307e-06	0	0	0	0	0	0	FALSE	FALSE
M	CD8	TGCAGTGCCAGAAAGCAGGGAGGGCCGAGGTACGAGCAGTACTTC	TRBV20-1	TRBJ2-7	CSARKQGGPRYEQYF	141_CD8	TGTGCAGAGAATGGGGGGAGCAGGGCGGGAGGAGGAAACAAACTCACCTTT	FALSE	NA	2.20165523512654e-05	1.85829525302902e-05	0	0	0	0	0	0	0	0	0	0	0	0	0	0	0	2.35283548760377e-05	0	0	0	0	0	0	0	0	0	0	0	0	0	0	0	0	0	0	0	0	FALSE	FALSE
M	CD4	TGCGCCAGCAGCCAAGTTCGGGACAGTAACTATGGCTACACCTTC	TRBV4-1	TRBJ1-2	CASSQVRDSNYGYTF	128_CD4	TGTGCTGCCGCACGGACCGGTAACCAGTTCTATTTT	FALSE	NA	2.81607064958046e-05	2.38923675389446e-05	6.7898880460626e-06	4.8639374303089e-06	3.82290031978561e-06	6.15154452980054e-07	4.85813151845317e-06	2.27476939525256e-06	3.30622959780819e-06	1.6741370381614e-06	0	0	2.30940956095558e-05	1.11957187571473e-05	3.50956620006984e-06	4.73645870139565e-06	4.9216231513153e-06	0	0	0	0	0	0	0	0	0	0	0	0	0	0	2.06822238354357e-06	0	0	0	0	0	0	FALSE	FALSE
M	CD4	TGTGCCAGCAGCCCCGGGGCAGGGGGTCCAGATACGCAGTATTTT	TRBV7-2	TRBJ2-3	CASSPGAGGPDTQYF	129_CD4	TGTGCTGGCAGGAATTATGGAGGAAGCCAAGGAAATCTCATCTTT	FALSE	NA	2.35525908874002e-05	1.94678550317326e-05	0	6.68791396667473e-06	4.46005037308321e-06	6.7666989827806e-06	8.83296639718758e-07	0	1.10207653260273e-06	1.11609135877426e-06	0	0	4.36221805958277e-05	1.59938839387818e-06	1.75478310003492e-05	1.89458348055826e-06	0	0	0	0	0	0	0	0	0	0	0	0	0	0	0	0	0	0	3.87101769055085e-05	0	0	0	FALSE	TRUE
M	CD8	TGTGCCAGCAGTAATAACTTAAGAGAGCAGTTCTTC	TRBV27	TRBJ2-1	CASSNNLREQFF	142_CD8	TGTGCCGTGGACATGGACAGCAACTATCAGTTAATCTGG	FALSE	NA	1.84324624336175e-05	2.21225625360598e-05	1.1316480076771e-06	0	0	0	0	0	0	0	0	0	0	0	0	0	0	4.49177683997082e-05	0	0	0	0	0	0	0	0	0	0	0	0	0	0	0	0	0	0	0	0	FALSE	FALSE
M	CD4	TGTGCCAGCTCACCATGGGCGGCCGCGAACACCGGGGAGCTGTTTTTT	TRBV18	TRBJ2-2	CASSPWAAANTGELFF	130_CD4	TGTGCAGGGCTCAGCAGTGCTTCCAAGATAATCTTT	FALSE	NA	2.04805138151306e-05	1.94678550317326e-05	9.0531840614168e-06	7.90389832425196e-06	6.37150053297602e-07	1.84546335894016e-06	5.74142815817193e-06	1.89564116271046e-06	0	2.23218271754853e-06	0	0	2.30940956095558e-05	1.43944955449036e-05	0	4.73645870139565e-06	0	0	0	0	0	0	0	5.46466004349869e-06	0	0	0	0	0	0	0	0	0	0	0	0	0	0	FALSE	FALSE
M	CD8	TGTGCCAGCAGCGGGTTTGGTGGGGAGGGATCACCCACAGATACGCAGTATTTT	TRBV3-1	TRBJ2-3	CASSGFGGEGSPTDTQYF	143_CD8	TGTGCAATGAGCCCCGGGCGGGAGTACAACTTCAACAAATTTTACTTT	FALSE	NA	9.67704277764921e-05	9.55694701557782e-05	7.41229445028501e-05	8.9374850281926e-05	7.96437566622002e-05	9.78095580238286e-05	7.90550492548289e-05	8.53038523219709e-05	4.29809847715065e-05	3.62729691601636e-05	5.02653291301944e-05	1.27310364846044e-05	2.56601062328398e-06	1.59938839387818e-06	0	0	0	0.000220310959293807	0.000145479576973776	0.000233226663773933	0.000192090194310944	9.15596123506874e-05	0	0.00020765708165295	0	0	0	0.00026466050251709	1.81771912604064e-05	0	0	0.000124093343012614	0	0	0	0	0	0	TRUE	FALSE
M	CD8	TGTGCCAGCAGTCGCCAGGAGCGGGGCTTCAATGAGCAGTTCTTC	TRBV6-1	TRBJ2-1	CASSRQERGFNEQFF	144_CD8	TGTGCAGCAAGTATAAGCGGGGAGAAAAGCAGCGGAGACAAGCTGACTTTT	FALSE	NA	1.94564881243741e-05	1.50433425245206e-05	5.6582400383855e-07	3.03996089394306e-06	1.2743001065952e-06	3.07577226490027e-06	0	1.51651293016837e-06	0	0	0	0	0	0	0	0	0	2.78062375807718e-05	1.77414118260703e-06	0	9.37025338102168e-07	0	0	0	0	0	0	0	0	0	0	0	0	0	0	0	0	0	FALSE	FALSE
M	CD4	TGCGCCAGCAGTCAAGGGGATAGCTCCTACAATGAGCAGTTCTTC	TRBV23-1	TRBJ2-1	CASSQGDSSYNEQFF	131_CD4	TGCGTTACTCAGGGCGGATCTGAAAAGCTGGTCTTT	FALSE	NA	1.63844110521045e-05	2.47772700403869e-05	1.1316480076771e-06	0	3.82290031978561e-06	0	0	2.65389762779465e-06	0	5.58045679387132e-07	0	0	2.30940956095558e-05	1.11957187571473e-05	3.50956620006984e-06	1.89458348055826e-06	0	0	0	0	0	0	0	0	0	0	0	1.68932235649207e-05	0	0	0	0	0	0	0	0	0	0	FALSE	FALSE
M	CD4	TGTGCCAGCAGCTTAGACTCTGTAAACACCGGGGAGCTGTTTTTT	TRBV7-2	TRBJ2-2	CASSLDSVNTGELFF	132_CD4	TGTGCTGTGAGAGACGAGGGGAGTGGGGGCTTTGGGAATGTGCTGCATTGC	FALSE	NA	2.5088629423535e-05	2.21225625360598e-05	6.22406404222405e-06	1.03358670394064e-05	4.46005037308321e-06	6.15154452980054e-06	1.32494495957814e-06	1.51651293016837e-06	1.6531147989041e-06	2.23218271754853e-06	0	0	3.33581381026917e-05	1.59938839387818e-05	3.50956620006984e-06	5.68375044167477e-06	0	0	0	0	0	0	0	1.91263101522454e-05	0	0	0	0	0	0	0	0	0	0	0	0	0	0	FALSE	FALSE
M	CD4	TGCGCCAGCAGCCTGAGTTGGGGCCCGGACAGGGGCAATCAGCCCCAGCATTTT	TRBV4-3	TRBJ1-5	CASSLSWGPDRGNQPQHF	133_CD4	TGTGCTGTGAGTGATCGCAGTTCTGCAAGGCAACTGACCTTT	FALSE	NA	2.45766165781567e-05	2.21225625360598e-05	1.47114240998023e-05	9.11988268182918e-06	8.28295069286883e-06	7.38185343576065e-06	5.74142815817193e-06	6.82430818575767e-06	2.20415306520546e-06	3.34827407632279e-06	0	0	6.92822868286675e-05	2.55902143020509e-05	1.75478310003492e-05	1.42093761041869e-05	1.64054105043843e-06	0	0	0	0	0	9.53406999914193e-06	2.18586401739948e-05	0	0	0	0	0	0	0	8.27288953417427e-06	0	0	0	0	0	0	FALSE	FALSE
M	CD4	TGTGCCAGCAGCCGATCTGGGACGGATAATTCACCCCTCCACTTT	TRBV7-2	TRBJ1-6	CASSRSGTDNSPLHF	134_CD4	TGTGCTTATTATGGAAACAAACTGGTCTTT	FALSE	NA	9.11382864773311e-05	9.82241776601054e-05	4.5265920307084e-05	2.49276793303331e-05	3.05832025582849e-05	5.16729740503246e-05	5.34394467029849e-05	3.82919514867514e-05	3.4715410776986e-05	3.85051518777121e-05	0	3.31006948599713e-05	0.000123168509917631	8.63669732694218e-05	9.30035043018508e-05	8.62035483654007e-05	0.000134524366135952	0	0	0	0	0	0	6.55759205219843e-05	0	0	0	0.000123883639476085	0	0	3.76164699952227e-06	9.30700072594606e-05	0	0	0.000619362830488135	0	0	0	TRUE	TRUE
M	CD8	TGTGCCAGCAGCCCTAGGGGTCGGGGGGGCTTGGATGAGCAGTTCTTC	TRBV7-9	TRBJ2-1	CASSPRGRGGLDEQFF	145_CD8	TGTGCAGGGTATATGAATAATAATGCAGGCAACATGCTCACCTTT	FALSE	NA	2.04805138151306e-05	1.76980500288478e-05	0	0	1.2743001065952e-06	1.23030890596011e-06	0	0	0	0	0	0	0	0	0	0	0	2.13894135236706e-05	5.32242354782109e-06	0	1.87405067620434e-06	0	0	2.73233002174935e-06	0	0	0	0	0	0	0	0	0	0	0	0	0	0	FALSE	FALSE
M	CD4	TGCAGTGCCGAGACCGCCGGGACAGGAGATCAGCCCCAGCATTTT	TRBV20-1	TRBJ1-5	CSAETAGTGDQPQHF	135_CD4	TGCCTCGTGGGTGACAGCTTCAACAAATTTTACTTT	FALSE	NA	4.19850533210177e-05	5.04394425822163e-05	1.6408896111318e-05	1.58077966485039e-05	1.40173011725472e-05	1.72243246834415e-05	1.01579113567657e-05	1.74398986969363e-05	7.71453572821911e-06	1.56252790228397e-05	1.02582304347335e-06	1.14579328361439e-05	8.72443611916553e-05	3.19877678775636e-05	2.45669634004889e-05	3.50497943903278e-05	3.28108210087687e-05	0	0	0	0	1.17384118398317e-06	0	1.91263101522454e-05	0	0	0	3.37864471298413e-05	0	0	0	2.895511336961e-05	0	0	0.000154840707622034	0	0	0	TRUE	TRUE
M	CD4	TGTGCCAGCTCTGTCAGGATGGAGGCTTGGAATTCACCCCTCCACTTT	TRBV18	TRBJ1-6	CASSVRMEAWNSPLHF	136_CD4	TGTGCAATGATCTCAGGATACAGCACCCTCACCTTT	FALSE	NA	1.7408436742861e-05	1.94678550317326e-05	1.18823040806096e-05	1.45918122909267e-05	1.01944008527616e-05	6.15154452980054e-06	3.97483487873441e-06	4.92866702304721e-06	1.6531147989041e-06	1.11609135877426e-06	0	0	4.61881912191116e-05	3.35871562714418e-05	1.57930479003143e-05	9.47291740279129e-06	3.28108210087687e-06	0	0	0	0	0	5.72044199948516e-05	2.73233002174935e-05	0	0	3.38489659140913e-05	5.63107452164022e-06	0	0	0	0	0	0	0	0	0	0	FALSE	FALSE
M	CD4	TGTGCCAGCAGCCCGGGGGAGACCCAGTACTTC	TRBV7-6	TRBJ2-5	CASSPGETQYF	2_CD4	TGTGCCTGGGTGAATTATGGAGGAAGCCAAGGAAATCTCATCTTT	FALSE	NA	1.7408436742861e-05	2.65470750432717e-05	0	4.8639374303089e-06	1.91145015989281e-06	0	1.32494495957814e-06	3.79128232542093e-07	0	1.6741370381614e-06	0	0	5.38862230889636e-05	0	0	1.89458348055826e-06	1.64054105043843e-06	2.13894135236706e-06	0	1.80795863390646e-06	1.87405067620434e-06	0	0	8.19699006524804e-06	0	0	6.76979318281827e-06	0	0	0	0	2.06822238354357e-06	0	0	0	0	0	0	FALSE	FALSE
M	CD8	TGCAGTGCTAGGGCCGAGCGGGGGGTGTACGAGCAGTACTTC	TRBV20-1	TRBJ2-7	CSARAERGVYEQYF	146_CD8	TGTGCTACGGAGCAATATGGAAACAAACTGGTCTTT	FALSE	NA	1.22883082890784e-05	2.83168800461565e-05	0	6.07992178788612e-07	0	1.23030890596011e-06	0	0	0	0	0	0	0	0	0	0	0	6.84461232757459e-05	0	0	0	0	0	0	0	0	0	0	0	0	0	0	0	0	0	0	0	0	FALSE	FALSE
M	CD8	TGTGCCAGCAGTTTAGGAGCGGCCTACGAGCAGTACTTC	TRBV12-4	TRBJ2-7	CASSLGAAYEQYF	147_CD8	TGCACACCTGTCTGGTTCTGCAAGGCAACTGACCTTT	FALSE	NA	1.38243468252132e-05	2.74319775447141e-05	0	0	0	0	0	0	0	0	0	0	0	0	0	0	0	4.06398856949741e-05	0	0	0	0	0	0	0	0	0	0	0	0	0	0	0	0	0	0	0	0	FALSE	FALSE
M	CD4	TGTGCCAGCAGTCCAAGTATCCTAGCGGGGGAGTTCAACAATGAGCAGTTCTTC	TRBV6-5	TRBJ2-1	CASSPSILAGEFNNEQFF	137_CD4	TGTGCTGGGTTGAATGCTGGCAACAACCGTAAGCTGATTTGG	FALSE	NA	2.35525908874002e-05	1.50433425245206e-05	0	0	0	0	0	0	0	0	0	0	7.18482974519515e-05	0	0	0	0	0	0	0	0	0	0	0	0	0	0	0	0	0	0	0	0	0	0	0	0	0	FALSE	FALSE
M	CD4	TGTGCCACCAGCAGAGGAACTCATACGCAGTATTTT	TRBV15	TRBJ2-3	CATSRGTHTQYF	138_CD4	TGTGTTGTGAGGCTGACATATGGAGGAAGCCAAGGAAATCTCATCTTT	FALSE	NA	4.4545117547909e-05	5.04394425822163e-05	1.75405441189951e-05	1.64157888272925e-05	9.55725079946403e-06	1.23030890596011e-05	1.05995596766251e-05	9.85733404609441e-06	8.26557399452048e-06	1.56252790228397e-05	0	0	0.000118036488671063	3.19877678775636e-05	3.50956620006984e-05	1.70512513250243e-05	4.75756904627146e-05	0	0	0	0	0	0	3.27879602609922e-05	0	0	0	1.12621490432804e-05	0	0.000124084874053853	0	2.48186686025228e-05	0	0	0	0	0	0	FALSE	FALSE
M	CD4	TGCGCCAGCAGCGTCATAGCGGGGGGAGATACGCAGTATTTT	TRBV5-1	TRBJ2-3	CASSVIAGGDTQYF	1_CD4	TGTGCTTTCATGAGGGAATACAACTTCAACAAATTTTACTTT	FALSE	NA	2.61126551142915e-05	1.32735375216359e-05	1.1316480076771e-06	0	0	0	3.09153823901565e-06	0	1.10207653260273e-06	0	0	0	5.64522337122476e-05	0	0	0	0	0	0	0	0	0	0	1.09293200869974e-05	0	0	0	0	0	0	0	0	0	0	0	0	0	0	FALSE	FALSE
M	CD4	TGCGCCAGCAGCTCCGGGACAGAGGGGACTGAAGCTTTCTTT	TRBV5-1	TRBJ1-1	CASSSGTEGTEAFF	139_CD4	TGTGCTTTCATGAAGCATGAGCTCGGTTCCGGGTATGCACTCAACTTC	FALSE	NA	2.61126551142915e-05	1.5928245025963e-05	2.82912001919275e-06	1.21598435757722e-05	2.54860021319041e-06	4.30608117086038e-06	5.74142815817193e-06	3.79128232542093e-06	1.10207653260273e-06	2.23218271754853e-06	1.02582304347335e-06	2.54620729692087e-06	4.10561699725437e-05	1.27951071510254e-05	1.40382648002794e-05	8.52562566251216e-06	9.84324630263061e-06	0	0	0	0	0	4.76703499957097e-05	0	0	0	0	0	0	0	1.12849409985668e-05	0	0	0	0	0	0	0	TRUE	FALSE
M	CD8	TGTGCCAGCAGTCAGTCATTAGCGGGCGAGCAGTACTTC	TRBV27	TRBJ2-7	CASSQSLAGEQYF	148_CD8	TGTGTGGTGATGAGCTGGAATGCCAGACTCATGTTT	FALSE	NA	2.40646037327784e-05	1.41584400230783e-05	0	0	0	0	0	0	0	0	0	0	0	0	0	0	0	2.56672962284047e-05	0	0	0	0	0	0	0	0	0	0	0	0	0	0	0	0	0	0	0	0	FALSE	FALSE
M	CD4	TGCGCCAGCAGTGGGGACTCGCGAGAGACCCAGTACTTC	TRBV10-2	TRBJ2-5	CASSGDSRETQYF	140_CD4	TGTGCAGAGGAGGGTGGTACTAGCTATGGAAAGCTGACATTT	FALSE	NA	1.48483725159697e-05	1.32735375216359e-05	1.52772481036409e-05	1.03358670394064e-05	8.28295069286883e-06	1.90697880423817e-05	7.50802143760945e-06	2.65389762779465e-06	1.10207653260273e-06	5.58045679387132e-07	0	0	3.84901593492597e-05	6.39755357551272e-06	2.98313127005936e-05	3.78916696111652e-06	0	0	0	0	0	0	0	2.18586401739948e-05	0	0	6.76979318281827e-06	1.68932235649207e-05	0	0	0	2.06822238354357e-06	0	0	0	0	0	0	FALSE	FALSE
M	CD8	TGTGCCAGTAGTGTCCGGGAGCGGGGGTACAATGAGCAGTTCTTC	TRBV19	TRBJ2-1	CASSVRERGYNEQFF	149_CD8	TGTGTGCCCTCCTCTGGTGGCTACAATAAGCTGATTTTT	FALSE	NA	1.33123339798349e-05	1.85829525302902e-05	0	6.68791396667473e-06	1.91145015989281e-06	3.07577226490027e-06	1.76659327943752e-06	7.58256465084185e-07	0	0	0	0	0	0	0	0	0	3.636200299024e-05	1.06448470956422e-05	0	3.74810135240867e-06	1.17384118398317e-06	0	1.09293200869974e-05	0	0	0	0	0	0	0	0	0	0	0	0	0	0	FALSE	FALSE
M	CD4	TGTGCCATCAGTCCAGCTAACACCGGGGAGCTGTTTTTT	TRBV10-3	TRBJ2-2	CAISPANTGELFF	141_CD4	TGTGCAGCAAGTTCATCAGGATACAGCACCCTCACCTTT	FALSE	NA	1.79204495882393e-05	1.32735375216359e-05	2.82912001919275e-06	3.03996089394306e-06	5.09720042638082e-06	6.15154452980054e-07	0	1.51651293016837e-06	0	0	0	0	1.79620743629879e-05	1.59938839387818e-06	0	0	4.9216231513153e-06	0	0	0	0	0	0	1.36616501087467e-05	0	0	0	0	0	0	0	0	0	0	0	0	0	0	FALSE	FALSE
M	CD4	TGCGCCAGCAGCCGACTAGCGGGGGCAGATACGCAGTATTTT	TRBV5-1	TRBJ2-3	CASSRLAGADTQYF	142_CD4	TGTGCTTTCATGAAGCATGAGCTCGGTTCCGGGTATGCACTCAACTTC	FALSE	NA	2.5088629423535e-05	1.06188300173087e-05	1.1316480076771e-06	4.8639374303089e-06	6.37150053297602e-07	3.07577226490027e-06	6.62472479789069e-06	2.65389762779465e-06	1.6531147989041e-06	0	4.10329217389342e-06	3.81931094538131e-06	2.05280849862718e-05	3.35871562714418e-05	5.26434930010476e-06	9.47291740279129e-06	0	0	0	0	0	0	0	0	0	0	0	5.63107452164022e-06	0	0	0	0	0	0	0	0	0	0	TRUE	FALSE
M	CD8	TGTGCCAGCAGCTTAGGGGGAGATCACAGGTTAGATACGCAGTATTTT	TRBV11-2	TRBJ2-3	CASSLGGDHRLDTQYF	150_CD8	TGTGCTCCTCCGGACCAGTTCTATTTT	FALSE	NA	1.79204495882393e-05	1.76980500288478e-05	1.1316480076771e-06	2.43196871515445e-06	0	1.23030890596011e-06	0	0	0	0	0	0	0	0	0	0	0	5.13345924568094e-05	5.32242354782109e-06	0	0	0	0	2.73233002174935e-06	0	0	0	0	0	0	0	0	0	0	0	0	0	0	FALSE	FALSE
M	CD4	TGTGCCAGCAGTCGGACAGGGGGCAATCAGCCCCAGCATTTT	TRBV12-4	TRBJ1-5	CASSRTGGNQPQHF	143_CD4	TGTGCAATGATGGGGAACACCGACAAGCTCATCTTT	FALSE	NA	2.81607064958046e-05	3.18564900519261e-05	5.6582400383855e-06	6.07992178788612e-06	7.64580063957122e-06	7.9970078887407e-06	7.94966975746882e-06	4.92866702304721e-06	3.85726786410956e-06	5.02241111448419e-06	1.02582304347335e-06	0	4.36221805958277e-05	9.59633036326909e-06	2.45669634004889e-05	1.42093761041869e-05	4.9216231513153e-06	0	0	0	0	0	1.90681399982839e-05	1.63939801304961e-05	0	0	2.70791727312731e-05	1.68932235649207e-05	0	0	1.50465879980891e-05	4.13644476708714e-06	0	0	0	0	0	0	TRUE	FALSE
M	CD4	TGCGCCAGCAGCTTTCATGGGAACACTGAAGCTTTCTTT	TRBV5-1	TRBJ1-1	CASSFHGNTEAFF	144_CD4	TGTGCTGTGAGTGCCATACTCACGGGAGGAGGAAACAAACTCACCTTT	FALSE	NA	1.48483725159697e-05	2.0352757533175e-05	3.3949440230313e-06	3.03996089394306e-06	5.73435047967842e-06	1.23030890596011e-06	0	1.51651293016837e-06	0	5.58045679387132e-07	0	0	3.84901593492597e-05	1.59938839387818e-06	8.7739155001746e-06	0	0	0	0	0	0	0	0	0	0	0	0	0	0	0	0	0	0	0	0	0	0	0	FALSE	FALSE
M	CD8	TGCGCCAGCAGCTTCCTACTAGCGGACACAGATACGCAGTATTTT	TRBV5-1	TRBJ2-3	CASSFLLADTDTQYF	28_CD8	TGTGCAATGAGAGATGAGGATAGCAGCTATAAATTGATCTTC	FALSE	NA	2.04805138151306e-05	1.23886350201935e-05	3.3949440230313e-06	1.21598435757722e-06	1.91145015989281e-06	6.15154452980054e-07	0	0	0	0	0	0	0	0	0	0	0	2.35283548760377e-05	0	0	0	0	0	5.46466004349869e-06	0	0	0	0	0	0	0	0	0	0	0	0	0	0	FALSE	FALSE
M	CD4	TGTGCCAGCAGGATCATAGACAGGGGGCGGAGTAACGAGCAGTACTTC	TRBV12-4	TRBJ2-7	CASRIIDRGRSNEQYF	145_CD4	TGTGCTGTGTGCGGTGGAGGCTTCAAAACTATCTTT	FALSE	NA	2.09925266605089e-05	1.5928245025963e-05	2.2632960153542e-06	2.43196871515445e-06	6.37150053297602e-06	1.23030890596011e-06	2.64988991915628e-06	1.13738469762628e-06	0	1.6741370381614e-06	0	0	4.10561699725437e-05	7.99694196939091e-06	5.26434930010476e-06	7.57833392223303e-06	0	0	0	0	0	0	0	0	0	0	0	0	0	0	1.12849409985668e-05	0	0	0	0	0	0	0	FALSE	FALSE
M	CD8	TGCAGTGCACGAAACAGGGTTTTCTATGGCTACACCTTC	TRBV20-1	TRBJ1-2	CSARNRVFYGYTF	151_CD8	TGTGTGGTGAACGACCCTGGGGCTGGGAGTTACCAACTCACTTTC	FALSE	NA	1.79204495882393e-05	2.0352757533175e-05	0	0	0	0	0	0	0	0	0	0	0	0	0	0	0	3.20841202855059e-05	0	0	0	0	0	0	0	0	0	0	0	0	0	0	0	0	0	0	0	0	FALSE	FALSE
M	CD8	TGCAGTGCTAGACATCAGGGTGATAAGACTGAAGCTTTCTTT	TRBV20-1	TRBJ1-1	CSARHQGDKTEAFF	152_CD8	TGTGCAGAGACTCTCACCGGTAACCAGTTCTATTTT	FALSE	NA	1.89444752789958e-05	1.85829525302902e-05	0	0	6.37150053297602e-07	0	0	0	0	0	0	0	0	0	0	0	0	4.49177683997082e-05	0	0	0	0	0	0	0	0	0	0	0	0	0	0	0	0	0	0	0	0	FALSE	FALSE
M	CD8	TGTGCCAGCAGCGCTGGGACACTCCAGGGTCAGCCCCAGCATTTT	TRBV7-6	TRBJ1-5	CASSAGTLQGQPQHF	153_CD8	TGTGCTGAACGGGCTGCAGGCAACAAGCTAACTTTT	FALSE	NA	2.20165523512654e-05	1.50433425245206e-05	0	0	0	0	0	0	0	0	0	0	0	0	0	0	0	3.636200299024e-05	0	0	0	0	0	0	0	0	0	0	0	0	0	0	0	0	0	0	0	0	FALSE	FALSE
M	CD4	TGTGCCAGCAGCCCGGACTACTCCTACAATGAGCAGTTCTTC	TRBV4-2	TRBJ2-1	CASSPDYSYNEQFF	146_CD4	TGTGCTTGTACTTCTGGTGGCTACAATAAGCTGATTTTT	FALSE	NA	1.07522697529436e-05	2.47772700403869e-05	1.1316480076771e-06	0	6.37150053297602e-07	3.07577226490027e-06	8.83296639718758e-07	3.79128232542093e-07	0	0	1.02582304347335e-06	0	4.36221805958277e-05	0	8.7739155001746e-06	0	0	0	0	0	0	0	4.76703499957097e-05	5.46466004349869e-06	0	0	6.76979318281827e-06	0	0	0	0	2.06822238354357e-06	0	0	0	0	0	0	TRUE	FALSE
M	CD4	TGCAGTGCAGCAGGATCTAACTATGGCTACACCTTC	TRBV20-1	TRBJ1-2	CSAAGSNYGYTF	147_CD4	TGTGCTCTCTTGAATAATGCAGGCAACATGCTCACCTTT	FALSE	NA	1.68964238974827e-05	1.06188300173087e-05	1.30139520882867e-05	5.47192960909751e-06	6.37150053297602e-07	6.7666989827806e-06	4.41648319859379e-06	3.41215409287883e-06	5.51038266301365e-07	5.58045679387132e-07	0	0	1.79620743629879e-05	7.99694196939091e-06	1.75478310003492e-05	0	1.64054105043843e-06	0	0	0	0	0	0	5.46466004349869e-06	0	0	0	0	0	0	0	0	0	0	0	0	0	0	FALSE	FALSE
M	CD4	TGTGCCAGCAGCTTAGAGAGGACAGAGAATGAGCAGTTCTTC	TRBV7-2	TRBJ2-1	CASSLERTENEQFF	148_CD4	TGTGCTTATAGGAGTTACTATTCAGGAGGAGGTGCTGACGGACTCACCTTT	FALSE	NA	2.81607064958046e-05	1.5928245025963e-05	9.0531840614168e-06	1.0943859218195e-05	7.64580063957122e-06	5.53639007682049e-06	7.94966975746882e-06	6.44517995321558e-06	3.85726786410956e-06	1.6741370381614e-06	0	0	1.79620743629879e-05	1.43944955449036e-05	1.22834817002444e-05	2.27350017666991e-05	4.9216231513153e-06	0	0	0	0	0	9.53406999914193e-06	3.00556302392428e-05	1.1078982063128e-05	0	6.76979318281827e-06	5.63107452164022e-06	3.63543825208129e-06	0	0	0	0	0	0	0	0	0	FALSE	FALSE
M	CD4	TGCGCCAGCAGCCAAGTGGGACAGGCGACCTACGAGCAGTACGTC	TRBV4-1	TRBJ2-7	CASSQVGQATYEQYV	149_CD4	TGTGCTTATAGGAGCGCGTTGACCAGTGGCTCTAGGTTGACCTTT	FALSE	NA	1.89444752789958e-05	1.23886350201935e-05	3.3949440230313e-06	2.43196871515445e-06	1.91145015989281e-06	1.23030890596011e-06	0	3.79128232542093e-07	0	0	0	0	7.69803186985194e-06	0	0	5.68375044167477e-06	0	0	0	0	0	0	0	5.46466004349869e-06	0	0	0	0	0	0	2.25698819971336e-05	0	0	0	0	0	0	0	FALSE	FALSE
M	CD8	TGTGCCAGCAGTTTATCGAACGGAGATAATTCACCCCTCCACTTT	TRBV27	TRBJ1-6	CASSLSNGDNSPLHF	154_CD8	TGTGCTGTGTTTTATGGAAACAAACTGGTCTTT	FALSE	NA	1.84324624336175e-05	1.5928245025963e-05	4.5265920307084e-06	2.43196871515445e-06	3.18575026648801e-06	1.23030890596011e-06	8.83296639718758e-07	1.13738469762628e-06	0	5.58045679387132e-07	0	0	0	0	0	0	0	3.636200299024e-05	1.06448470956422e-05	1.80795863390646e-06	9.37025338102168e-07	0	0	0	0	0	0	1.68932235649207e-05	0	0	0	0	0	0	0	0	0	0	FALSE	FALSE
M	CD8	TGTGCCAGCAGACAGGGGATCGGGAATGAGCAGTTCTTC	TRBV12-4	TRBJ2-1	CASRQGIGNEQFF	155_CD8	TGTGCTGTGGTAGCCTCATACTCTGGGGCTGGGAGTTACCAACTCACTTTC	FALSE	NA	0.000171524303201719	0.000139814595227898	7.80837125297199e-05	9.48467798910235e-05	0.00012488141044633	0.00011749450051919	0.000111295376604564	0.000111463700367375	7.99005486136979e-05	7.25459383203271e-05	0.00014361522608627	3.81931094538131e-05	2.56601062328398e-06	0	0	0	0	0.000293034965274287	0.000232412494921521	0.000296505215960659	0.00020333449836817	0.000127948689054166	0	0.000360667562870914	0	0	2.70791727312731e-05	0.000197087608257408	0	0	2.63315289966559e-05	0.000262664242710033	3.32654717709207e-06	0	0	0.000115884926268216	9.68569906533004e-06	0	TRUE	TRUE
M	CD4	TGTGCCAGCAGTTCAAACGCGGTCACAGATACGCAGTATTTT	TRBV27	TRBJ2-3	CASSSNAVTDTQYF	150_CD4	TGTGCTGTGTGCGGTGGAGGCTTCAAAACTATCTTT	FALSE	NA	1.79204495882393e-05	7.07922001153913e-06	6.22406404222405e-06	2.43196871515445e-06	1.46544512258448e-05	1.23030890596011e-05	3.09153823901565e-06	4.92866702304721e-06	0	5.58045679387132e-07	0	0	5.13202124656796e-05	4.79816518163454e-06	1.75478310003492e-05	1.13675008833495e-05	0	0	0	0	0	0	0	0	0	0	0	5.63107452164022e-06	0	0	0	0	0	0	0	0	0	0	FALSE	FALSE
M	CD4	TGCGCCAGCGGCGACCCCGGGACAGTGCAAGAGACCCAGTACTTC	TRBV5-1	TRBJ2-5	CASGDPGTVQETQYF	151_CD4	TGTGCACCGTCATACAGCACCCTCACCTTT	FALSE	NA	1.84324624336175e-05	1.15037325187511e-05	6.22406404222405e-06	1.82397653636584e-06	1.91145015989281e-06	1.23030890596011e-06	0	7.58256465084185e-07	0	0	0	0	3.33581381026917e-05	0	0	0	0	0	0	0	0	0	0	0	0	0	0	0	0	0	0	0	0	0	0	0	0	0	FALSE	FALSE
M	CD4	TGTGCCAGCAGCTTAGTGGGGGGCTTCTACAATGAGCAGTTCTTC	TRBV7-2	TRBJ2-1	CASSLVGGFYNEQFF	152_CD4	TGTGTGGTGAACATACCCTCCCTTAATGCTGGTGGTACTAGCTATGGAAAGCTGACATTT	FALSE	NA	1.22883082890784e-05	1.76980500288478e-05	7.35571204990115e-06	2.43196871515445e-06	0	1.84546335894016e-06	8.83296639718758e-07	1.51651293016837e-06	0	0	0	1.27310364846044e-06	7.69803186985194e-06	0	3.50956620006984e-06	6.6310421819539e-06	1.64054105043843e-06	0	0	0	0	0	0	0	0	0	0	0	0	0	0	0	0	0	0	0	0	0	TRUE	FALSE
M	CD8	TGTGCCAGCAGTGACCGGCGGGCAGCGCAGTACTTC	TRBV25-1	TRBJ2-7	CASSDRRAAQYF	156_CD8	TGTGCAATGAGAGGTGGCCAGAAGCTGCTCTTT	FALSE	NA	1.58723982067262e-05	2.21225625360598e-05	0	0	0	0	0	0	0	0	0	0	0	0	0	0	0	4.06398856949741e-05	0	0	0	0	0	0	0	0	0	0	0	0	0	0	0	0	0	0	0	0	FALSE	FALSE
M	CD4	TGTGCCTGGAGTGTACAGGACAATCAGCCCCAGCATTTT	TRBV30	TRBJ1-5	CAWSVQDNQPQHF	153_CD4	TGTGCAGGACCGAAGAACACAGGCTTTCAGAAACTTGTATTT	FALSE	NA	1.43363596705914e-05	2.12376600346174e-05	3.3949440230313e-06	1.21598435757722e-06	1.91145015989281e-06	3.69092671788033e-06	1.32494495957814e-06	3.79128232542093e-07	1.10207653260273e-06	0	0	0	2.05280849862718e-05	4.79816518163454e-06	3.50956620006984e-06	4.73645870139565e-06	4.9216231513153e-06	0	0	0	0	0	0	1.09293200869974e-05	0	0	6.76979318281827e-06	0	0	0	0	0	0	0	0	0	0	0	FALSE	FALSE
M	CD8	TGTGCCAGCAGTTTATACAGGACCGGGGAGCTGTTTTTT	TRBV6-5	TRBJ2-2	CASSLYRTGELFF	157_CD8	TGTGCTACGGACGGAGGAGGTTCCGGGTATGCACTCAACTTC	FALSE	NA	2.04805138151306e-05	1.5928245025963e-05	5.6582400383855e-07	0	0	0	0	0	0	0	0	0	0	0	0	0	0	3.20841202855059e-05	0	0	0	0	0	0	0	0	0	0	0	0	0	0	0	0	0	0	0	0	FALSE	FALSE
M	CD4	TGTGCCAGCAGTTTTGGACAGGGGTATGAGCAGTTCTTC	TRBV12-4	TRBJ2-1	CASSFGQGYEQFF	154_CD4	TGTGCTGTGAGTGAAAAGGCAGGAACTGCTCTGATCTTT	FALSE	NA	1.94564881243741e-05	9.7339275158663e-06	1.6408896111318e-05	2.00637419000242e-05	1.40173011725472e-05	1.78394791364216e-05	9.27461471704696e-06	7.96169288338395e-06	1.10207653260273e-06	1.6741370381614e-06	0	0	3.07921274794078e-05	3.518654466532e-05	3.33408789006635e-05	1.51566678444661e-05	6.56216420175374e-06	0	0	0	0	0	2.86022099974258e-05	5.46466004349869e-06	0	0	0	3.37864471298413e-05	0	0	0	0	0	0	0	0	0	0	FALSE	FALSE
M	CD8	TGCAGTGCTAGAGGGGACAGGGCAGATACGCAGTATTTT	TRBV20-1	TRBJ2-3	CSARGDRADTQYF	158_CD8	TGTGCAGGAGTTGGGGGAGATGCTGGTGGTACTAGCTATGGAAAGCTGACATTT	FALSE	NA	0.00016538014905718	0.000138044790225013	0.000127876224867512	0.000134974263691072	0.000214082417907994	0.000151943149886073	0.000167384713226705	0.000165299909388352	7.49412042169856e-05	7.75683494348113e-05	0.00014977016434711	8.91172553922305e-05	0	1.59938839387818e-06	0	9.47291740279129e-07	1.64054105043843e-06	0.00026950661039825	0.000228864212556307	0.000388711106289888	0.000370125008550356	0.00016668544812561	0	0.000428975813414647	0	0	0	0.000349126620341694	0	0	0	0.00032471091421634	0	0	0	0.000159341773618797	0	0	TRUE	TRUE
M	CD4	TGTGCCAGCAGTGTCGCAGTTCAGATGAACACTGAAGCTTTCTTT	TRBV2	TRBJ1-1	CASSVAVQMNTEAFF	155_CD4	TGTGTGGTGGATTGGGCCGACAAGCTCATCTTT	FALSE	NA	1.48483725159697e-05	1.23886350201935e-05	1.07506560729325e-05	1.15518513969836e-05	5.09720042638082e-06	2.46061781192022e-06	4.85813151845317e-06	7.58256465084185e-07	0	5.58045679387132e-07	0	0	2.56601062328398e-05	7.99694196939091e-06	3.15860958006286e-05	8.52562566251216e-06	0	0	0	0	0	0	1.90681399982839e-05	1.63939801304961e-05	0	2.65929156472716e-05	0	2.81553726082011e-05	0	0	0	0	0	0	0	0	0	0	FALSE	FALSE
M	CD4	TGTGCCAGCAGTCCCGGGGAGACCCAGTACTTC	TRBV7-6	TRBJ2-5	CASSPGETQYF	2_CD4	TGTGCAGAGAATATAGAGCCCACAGGCAAACTAATCTTT	FALSE	NA	2.81607064958046e-05	1.68131475274054e-05	0	0	0	4.30608117086038e-06	4.41648319859379e-07	3.03302586033674e-06	0	2.79022839693566e-06	1.02582304347335e-06	1.27310364846044e-06	5.38862230889636e-05	1.59938839387818e-06	3.50956620006984e-06	0	1.64054105043843e-06	0	0	0	1.87405067620434e-06	0	0	1.63939801304961e-05	0	0	0	0	0	0	0	2.06822238354357e-06	0	0	0	0	0	0	TRUE	FALSE
M	CD8	TGCGCCAGCAGCAGGGAAGACACAGATACGCAGTATTTT	TRBV4-3	TRBJ2-3	CASSREDTDTQYF	159_CD8	TGTGTGGTGATCGATCACGAGGCGGGCTATGGAGGAAGCCAAGGAAATCTCATCTTT	FALSE	NA	1.28003211344566e-05	2.38923675389446e-05	1.69747201151565e-06	0	0	0	0	7.58256465084185e-07	0	0	0	0	0	0	0	0	0	3.85009443426071e-05	0	0	0	3.52152355194952e-06	0	0	0	0	0	0	0	0	0	0	0	0	0	0	0	0	FALSE	FALSE
M	CD8	TGTGCCAGCAGCTTCGGCAGGGGCTGGTCCAAAAACATTCAGTACTTC	TRBV5-6	TRBJ2-4	CASSFGRGWSKNIQYF	160_CD8	TGTGTGGTGAACATTCTCAATGACATGCGCTTT	FALSE	NA	1.79204495882393e-05	2.56621725418293e-05	0	0	0	1.84546335894016e-06	0	0	0	1.6741370381614e-06	0	0	0	0	0	0	0	5.34735338091765e-05	0	5.42387590171937e-06	0	0	0	0	0	0	0	0	0	0	0	0	0	0	0	0	0	0	FALSE	FALSE
M	CD8	TGCAGTGCTAATTGGCTAGGAATCCCAGATACGCAGTATTTT	TRBV20-1	TRBJ2-3	CSANWLGIPDTQYF	161_CD8	TGTGCTTGTCGGAGTGGAGGTAGCAACTATAAACTGACATTT	FALSE	NA	1.58723982067262e-05	2.0352757533175e-05	1.69747201151565e-06	0	0	0	0	0	0	0	0	0	0	0	0	0	0	1.92504721713035e-05	0	0	0	0	0	0	0	0	0	0	0	0	0	0	0	0	0	0	0	0	FALSE	FALSE
M	CD4	TGTGCCAGCAGTTTATTTCCGGGAATCGGCGAGCAGTACGTC	TRBV27	TRBJ2-7	CASSLFPGIGEQYV	156_CD4	TGTGCCGTGCAAGGGGATAACAATGCCAGACTCATGTTT	FALSE	NA	1.28003211344566e-05	1.76980500288478e-05	2.2632960153542e-06	3.03996089394306e-06	5.09720042638082e-06	1.23030890596011e-06	0	7.58256465084185e-07	0	0	0	0	5.13202124656796e-06	9.59633036326909e-06	3.50956620006984e-06	2.84187522083739e-06	0	0	0	0	0	0	9.53406999914193e-06	2.73233002174935e-06	0	0	0	0	0	0	0	0	0	0	0	0	0	0	FALSE	FALSE
M	CD4	TGTGCCAGCAGCTTTCGGACGTTGGGTTTGGGAACTAATGAAAAACTGTTTTTT	TRBV7-6	TRBJ1-4	CASSFRTLGLGTNEKLFF	157_CD4	TGTGCTGTGTTCTATGGAAACAAACTGGTCTTT	FALSE	NA	1.53603853613479e-05	1.5928245025963e-05	0	6.68791396667473e-06	6.37150053297602e-07	0	0	1.89564116271046e-06	0	0	0	0	1.02640424931359e-05	7.99694196939091e-06	0	0	0	0	0	0	0	0	0	0	0	0	0	0	0	0	0	0	0	0	0	0	0	0	FALSE	FALSE
M	CD8	TGTGCCAGCAGCTTTTTAAGCCTCAAAGACCATACCAAAAACATTCAGTACTTC	TRBV7-9	TRBJ2-4	CASSFLSLKDHTKNIQYF	162_CD8	TGTGCTGTGGGGGGAGTAAAAAACCAGGGAGGAAAGCTTATCTTC	FALSE	NA	1.99685009697523e-05	1.50433425245206e-05	0	1.82397653636584e-06	0	0	0	0	0	0	0	0	0	0	0	0	0	3.20841202855059e-05	0	0	0	0	0	0	0	0	0	0	0	0	0	0	0	0	0	0	0	0	FALSE	FALSE
M	CD4	TGTGCCAGCAGTTACTCGACGGGTGAGCAGTTCTTC	TRBV6-6	TRBJ2-1	CASSYSTGEQFF	158_CD4	TGTGCTGTGAGTGCCATACTCACGGGAGGAGGAAACAAACTCACCTTT	FALSE	NA	1.94564881243741e-05	1.85829525302902e-05	1.69747201151565e-06	2.43196871515445e-06	6.37150053297602e-07	1.84546335894016e-06	0	4.17041055796302e-06	1.6531147989041e-06	0	1.02582304347335e-06	1.27310364846044e-06	3.07921274794078e-05	4.79816518163454e-06	0	0	0	0	0	0	0	0	0	0	0	0	0	5.63107452164022e-06	0	0	0	0	0	0	0	0	0	0	TRUE	FALSE
M	CD8	TGTGCCAGCAGCTTAGCAAGTCAGGCAGCCAAAAACATTCAGTACTTC	TRBV7-2	TRBJ2-4	CASSLASQAAKNIQYF	163_CD8	TGTGCTTATAATAGGGGAAGCCAAGGAAATCTCATCTTT	FALSE	NA	1.79204495882393e-05	7.96412251298152e-06	1.07506560729325e-05	2.24957106151786e-05	2.10259517588209e-05	4.30608117086038e-06	8.83296639718758e-07	1.13738469762628e-06	5.51038266301365e-07	1.11609135877426e-06	0	0	0	0	0	0	0	1.92504721713035e-05	2.48379765564984e-05	1.08477518034387e-05	7.49620270481734e-06	1.17384118398317e-06	0	2.45909701957441e-05	0	0	0	0	0	0	0	0	0	0	0	0	0	0	FALSE	FALSE
M	CD8	TGTGCCAGCAGCCCACCAGACTACAATGAGCAGTTCTTC	TRBV7-6	TRBJ2-1	CASSPPDYNEQFF	164_CD8	TGTGCTGTGCAGGAAGACAGAGATGACAAGATCATCTTT	FALSE	NA	1.02402569075653e-05	2.83168800461565e-05	0	0	0	0	0	0	0	0	0	0	0	0	0	0	0	2.56672962284047e-05	0	0	0	0	0	0	0	0	0	0	0	0	0	0	0	0	0	0	0	0	FALSE	FALSE
M	CD8	TGCGCCAGCAGTGATGATAACACCGGGGAGCTGTTTTTT	TRBV5-1	TRBJ2-2	CASSDDNTGELFF	165_CD8	TGTGCTTATAGGAGCGCGATCTCACCCGACAAGCTCATCTTT	FALSE	NA	1.94564881243741e-05	1.50433425245206e-05	0	0	1.2743001065952e-06	0	0	7.58256465084185e-07	0	0	0	0	0	0	0	0	0	5.56124751615435e-05	0	0	2.8110760143065e-06	0	0	0	0	0	0	0	0	0	0	0	0	0	0	0	0	0	FALSE	FALSE
M	CD4	TGTGCCAGCAGCCTCGTCGGAGGGGACAGGGAGGGCTACTATGGCTACACCTTC	TRBV4-2	TRBJ1-2	CASSLVGGDREGYYGYTF	159_CD4	TGTGCTGTGAGACGGGGGTCTGGTTCTGCAAGGCAACTGACCTTT	FALSE	NA	0.000116226915900866	0.000137159887723571	7.35571204990115e-05	8.08629597788854e-05	5.6069204690189e-05	5.90548274860852e-05	4.50481286256567e-05	7.08969794853713e-05	5.45527883638351e-05	6.13850247325845e-05	0	0	0.000248903030458546	0.000134348625085767	0.000154420912803073	0.000143988344522428	0.000123040578782883	0	0	0	0	0	3.81362799965677e-05	5.73789304567363e-05	0	0	6.76979318281826e-05	9.00971923462435e-05	0	0	4.1378116994745e-05	9.72064520265477e-05	0	0	0	0	0	0	FALSE	FALSE
M	CD4	TGCGCCAGCAGCTTAAATGGGAATCAGCCCCAGCATTTT	TRBV5-1	TRBJ1-5	CASSLNGNQPQHF	7_CD4	TGTGCAGCAAGTAGACTAATCTTT	FALSE	NA	1.48483725159697e-05	1.23886350201935e-05	1.24481280844481e-05	1.0943859218195e-05	1.21058510126544e-05	1.23030890596011e-05	0	2.27476939525256e-06	0	1.6741370381614e-06	0	0	2.30940956095558e-05	3.83853214530763e-05	1.57930479003143e-05	2.84187522083739e-06	9.84324630263061e-06	0	0	0	0	0	0	1.09293200869974e-05	0	0	0	1.68932235649207e-05	0	0	0	1.03411119177178e-05	0	0	0	0	0	0	FALSE	FALSE
M	CD8	TGTGCCAGCAGTTTAGATGGAAACAGCCTCTATGGCTACACCTTC	TRBV28	TRBJ1-2	CASSLDGNSLYGYTF	166_CD8	TGTGCTGGTTTTAGTACTACCTCAGGAACCTACAAATACATCTTT	FALSE	NA	2.15045395058871e-05	1.32735375216359e-05	0	6.07992178788612e-07	0	0	0	0	0	0	0	0	0	0	0	0	0	1.92504721713035e-05	1.77414118260703e-06	1.80795863390646e-06	1.87405067620434e-06	0	0	0	0	0	0	0	0	0	0	0	0	0	0	0	0	0	FALSE	FALSE
M	CD4	TGCAGTGCTAGAGATCCCAGGGTCGAAGAAAAACTGTTTTTT	TRBV20-1	TRBJ1-4	CSARDPRVEEKLFF	160_CD4	TGTGCAATGAGCGCGTCAAGCAACACAGGCAAACTAATCTTT	FALSE	NA	1.12642825983218e-05	9.7339275158663e-06	8.48736005757825e-06	5.47192960909751e-06	8.92010074616643e-06	6.15154452980054e-06	3.09153823901565e-06	6.82430818575767e-06	0	0	2.05164608694671e-06	2.54620729692087e-06	7.69803186985194e-06	1.59938839387818e-05	1.75478310003492e-05	1.13675008833495e-05	0	0	0	0	0	0	9.53406999914193e-06	0	0	0	2.03093795484548e-05	0	0	0	0	0	0	0	0	0	0	0	TRUE	FALSE
M	CD8	TGTGCCAGCACCGGAACAGGGGGTACAGATACGCAGTATTTT	TRBV12-4	TRBJ2-3	CASTGTGGTDTQYF	167_CD8	TGCCTCGTGGAGGGTGCAGGCAACATGCTCACCTTT	FALSE	NA	2.40646037327784e-05	2.12376600346174e-05	1.58430721074794e-05	2.31037027939673e-05	3.56804029846657e-05	2.89122592900625e-05	9.71626303690634e-06	4.92866702304721e-06	3.30622959780819e-06	5.02241111448419e-06	0	0	0	0	0	0	1.64054105043843e-06	4.06398856949741e-05	3.37086824695336e-05	4.70069244815679e-05	1.40553800715325e-05	8.2168882878822e-06	9.53406999914193e-06	2.45909701957441e-05	0	0	0	5.63107452164022e-06	3.63543825208129e-06	0	3.76164699952227e-06	2.06822238354357e-06	0	0	0	0	0	0	FALSE	FALSE
M	CD8	TGTGCCAGCAGCCACCCAATTGACAGGGCGAACTATAATTCACCCCTCCACTTT	TRBV9	TRBJ1-6	CASSHPIDRANYNSPLHF	168_CD8	TGTGCCGAAACCGGTAACCAGTTCTATTTT	FALSE	NA	1.58723982067262e-05	1.85829525302902e-05	0	0	0	1.23030890596011e-06	4.41648319859379e-07	7.58256465084185e-07	0	0	0	0	0	0	0	0	0	3.20841202855059e-05	0	0	0	0	0	0	0	0	0	0	0	0	0	0	0	0	0	0	0	0	FALSE	FALSE
M	CD4	TGTGCCAGCAGCCAGGCGGGGGGGTACCAAGAGACCCAGTACTTC	TRBV4-2	TRBJ2-5	CASSQAGGYQETQYF	161_CD4	TGTGTGGTGGATTGGGCCGACAAGCTCATCTTT	FALSE	NA	1.84324624336175e-05	1.23886350201935e-05	5.6582400383855e-06	1.82397653636584e-06	5.73435047967842e-06	1.23030890596011e-06	0	1.13738469762628e-06	5.51038266301365e-07	5.58045679387132e-07	0	0	1.28300531164199e-05	1.59938839387818e-05	8.7739155001746e-06	2.84187522083739e-06	0	0	0	0	0	0	0	1.09293200869974e-05	0	0	0	0	0	0	0	0	0	0	0	0	0	0	FALSE	FALSE
M	CD8	TGTGCCAGCAGTTACGGCAGGGGGACCTACAATGAGCAGTTCTTC	TRBV6-5	TRBJ2-1	CASSYGRGTYNEQFF	111_CD8	TGTGCTGTGGCCTCTGACAGAGGCTCAACCCTGGGGAGGCTATACTTT	FALSE	AFLLFLVLI,FLAFLLFLV,FYLCFLAFL,FYLCFLAFLL,IDFYLCFLAF,IELSLIDFYL,LIDFYLCFL,LLFLVLIML,MIELSLIDFY,SLIDFYLCFL,YLCFLAFLL	1.94564881243741e-05	1.50433425245206e-05	0	6.07992178788612e-07	0	0	0	0	0	0	0	0	0	0	0	0	0	5.13345924568094e-05	0	0	0	0	0	0	0	0	0	0	0	0	0	0	0	0	0	0	0	0	FALSE	FALSE
M	CD4	TGTGCCAGCTCACCACAGGACTTGGCCTACAATGAGCAGTTCTTC	TRBV18	TRBJ2-1	CASSPQDLAYNEQFF	162_CD4	TGTGCTGTGAGTGGGAACACCGGTAACCAGTTCTATTTT	FALSE	NA	1.94564881243741e-05	1.68131475274054e-05	6.7898880460626e-06	8.51189050304057e-06	5.73435047967842e-06	1.84546335894016e-06	2.64988991915628e-06	3.79128232542093e-06	2.20415306520546e-06	5.58045679387132e-07	0	0	5.13202124656796e-06	1.43944955449036e-05	7.01913240013968e-06	1.32620843639078e-05	6.56216420175374e-06	0	0	0	0	0	2.86022099974258e-05	5.46466004349869e-06	0	0	0	0	0	0	3.76164699952227e-06	4.13644476708714e-06	0	0	0	0	0	0	FALSE	FALSE
M	CD4	TGTGCCAGCAGAATAAACCCCTTGGCGTCTACGCAGTATTTT	TRBV27	TRBJ2-3	CASRINPLASTQYF	163_CD4	TGTGCAGCCTCTGCCTCTCAACTTCAGAAACTTGTATTT	FALSE	NA	2.04805138151306e-05	7.07922001153913e-06	3.96076802686985e-06	3.03996089394306e-06	5.73435047967842e-06	2.46061781192022e-06	2.2082415992969e-06	5.68692348813139e-06	0	5.58045679387132e-07	0	0	2.56601062328398e-05	1.759327233266e-05	1.40382648002794e-05	4.73645870139565e-06	6.56216420175374e-06	0	0	0	0	0	0	8.19699006524804e-06	0	0	2.03093795484548e-05	1.12621490432804e-05	0	0	0	6.2046671506307e-06	0	0	0	0	0	0	FALSE	FALSE
M	CD8	TGCGCCAGCAGCCAAGGACCAGGGGAGGCTCAGCCCCAGCATTTT	TRBV4-1	TRBJ1-5	CASSQGPGEAQPQHF	169_CD8	TGTGCTGTGAGACCCCCGAGGGAAACAGGCTTTCAGAAACTTGTATTT	FALSE	NA	4.04490147848829e-05	3.09715875504837e-05	3.28177922226359e-05	3.58715385485281e-05	3.37689528247729e-05	3.01425681960227e-05	2.82654924710003e-05	3.6775438556583e-05	8.81661226082184e-06	1.22770049465169e-05	2.35939299998872e-05	1.14579328361439e-05	0	0	0	0	0	6.20292992186447e-05	6.0320800208639e-05	0.000103053642132668	5.52844949480279e-05	2.46506648636466e-05	9.53406999914193e-06	5.19142704132376e-05	0	0	4.06187590969096e-05	2.25242980865609e-05	0	0	1.88082349976114e-05	1.4477556684805e-05	0	0	0	2.89712315670539e-05	0	0	TRUE	TRUE
M	CD8	TGCAGTGCTTCCAAGGACAGGAACTATGGCTACACCTTC	TRBV20-1	TRBJ1-2	CSASKDRNYGYTF	170_CD8	TGTGCAGGAGTTGGGGGAGATGCTGGTGGTACTAGCTATGGAAAGCTGACATTT	FALSE	NA	6.55376442084179e-05	5.13243450836587e-05	3.50810882379901e-05	5.41113039121865e-05	5.03348542105106e-05	6.09002908450254e-05	7.28719727767976e-05	8.60621087870551e-05	2.03884158531505e-05	2.56701012518081e-05	6.3601028695348e-05	1.52772437815252e-05	0	0	0	0	0	0.000126197539789657	9.22553414955655e-05	0.000131980980275171	0.000159294307477369	6.45612651190744e-05	0	0.000122954850978721	0	0	0	0.000168932235649207	0	0	2.25698819971336e-05	9.92746744100913e-05	0	0	0	0	0	0	TRUE	FALSE
M	CD8	TGTGCCAGCAGCCCACTTAACTACAATGAGCAGTTCTTC	TRBV7-2	TRBJ2-1	CASSPLNYNEQFF	171_CD8	TGTGCTTATACCCACAATGCCAGACTCATGTTT	FALSE	NA	2.30405780420219e-05	6.19431751009674e-06	1.1316480076771e-06	2.43196871515445e-06	3.18575026648801e-06	6.15154452980054e-07	1.76659327943752e-06	5.68692348813139e-06	0	1.11609135877426e-06	0	0	0	0	0	0	0	8.55576540946824e-06	2.48379765564984e-05	1.08477518034387e-05	4.68512669051084e-06	5.86920591991586e-06	0	0	0	0	0	5.63107452164022e-06	0	0	0	0	0	0	0	0	0	0	FALSE	FALSE
M	CD4	TGTGCCAGCAGTCACGCAGGGAAACCCTACGAGCAGTACTTC	TRBV4-2	TRBJ2-7	CASSHAGKPYEQYF	164_CD4	TGTGCAGCAAGTAGACTAATCTTT	FALSE	NA	1.63844110521045e-05	5.30941500865435e-06	9.0531840614168e-06	1.76317731848698e-05	8.92010074616643e-06	1.35333979655612e-05	4.41648319859379e-06	1.51651293016837e-06	5.51038266301365e-07	0	0	0	1.53960637397039e-05	3.518654466532e-05	2.98313127005936e-05	1.89458348055826e-06	6.56216420175374e-06	0	0	0	0	0	0	4.91819403914882e-05	0	0	0	0	0	0	0	2.06822238354357e-06	0	0	0	0	0	0	FALSE	FALSE
M	CD8	TGTGCCAGCGGTCCCACAGGGTACTATGGCTACACCTTC	TRBV27	TRBJ1-2	CASGPTGYYGYTF	172_CD8	TGTGCTGTGAGACCCCCGAGGGAAACAGGCTTTCAGAAACTTGTATTT	FALSE	NA	3.17447964134524e-05	3.09715875504837e-05	2.31987841573806e-05	2.49276793303331e-05	2.42117020253089e-05	1.47637068715213e-05	1.45743945553595e-05	1.55442575342258e-05	5.51038266301365e-06	1.00448222289684e-05	0	0	0	0	0	0	0	3.636200299024e-05	4.79018119303898e-05	5.42387590171937e-05	3.46699375097802e-05	2.34768236796634e-05	9.53406999914193e-06	4.91819403914882e-05	0	0	0	6.19418197380424e-05	0	0	7.52329399904454e-06	1.03411119177178e-05	0	0	0	0	0	0	FALSE	FALSE
M	CD4	TGTGCCAGCAGCCGTGGGACAGCGATAAACACTGAAGCTTTCTTT	TRBV5-8	TRBJ1-1	CASSRGTAINTEAFF	165_CD4	TGTGCTGGCCTTAATTATGGAGGAAGCCAAGGAAATCTCATCTTT	FALSE	NA	1.94564881243741e-05	3.09715875504837e-05	1.69747201151565e-06	1.82397653636584e-06	0	6.15154452980054e-07	4.41648319859379e-07	1.13738469762628e-06	0	3.90631975570992e-06	0	0	2.05280849862718e-05	0	7.01913240013968e-06	9.47291740279129e-07	0	0	0	0	0	0	0	2.73233002174935e-06	0	0	0	0	0	0	0	0	0	0	0	0	0	0	FALSE	FALSE
M	CD4	TGTGCCAGCAGCTCAAATGACGGGGGGGCCGCCAAAAACATTCAGTACTTC	TRBV3-1	TRBJ2-4	CASSSNDGGAAKNIQYF	166_CD4	TGTGTGGTGGATTGGGCCGACAAGCTCATCTTT	FALSE	NA	1.07522697529436e-05	1.68131475274054e-05	3.96076802686985e-06	4.25594525152028e-06	5.73435047967842e-06	4.92123562384043e-06	2.64988991915628e-06	5.3077952555893e-06	0	1.11609135877426e-06	0	0	1.28300531164199e-05	1.91926607265382e-05	1.05286986002095e-05	3.78916696111652e-06	0	0	0	0	0	0	1.90681399982839e-05	2.45909701957441e-05	0	0	0	0	0	0	0	0	0	0	0	0	0	0	FALSE	FALSE
M	CD4	TGTGCCAGCAGCACCAGGGGGGGCAGGGACATTCAGTACTTC	TRBV2	TRBJ2-4	CASSTRGGRDIQYF	167_CD4	TGTGCTTTCCTCGGGGGCAATAACAATGACATGCGCTTT	FALSE	NA	1.84324624336175e-05	4.42451250721196e-06	1.07506560729325e-05	1.33758279333495e-05	1.72030514390353e-05	2.09152514013218e-05	2.64988991915628e-06	3.79128232542093e-06	1.10207653260273e-06	5.58045679387132e-07	0	0	4.61881912191116e-05	2.23914375142945e-05	3.50956620006984e-05	6.6310421819539e-06	0	0	0	0	0	0	9.53406999914193e-06	2.45909701957441e-05	0	0	6.76979318281827e-06	0	0	0	0	4.13644476708714e-06	0	0	0	0	0	0	FALSE	FALSE
M	0	TGTGCCAGCAACGAGGACAGATACTACAATGAGCAGTTCTTC	TRBV12-3	TRBJ2-1	CASNEDRYYNEQFF	2_0	TGTGCTTATAGGAGTGGGGGTAGCAACTATAAACTGACATTT	FALSE	NA	8.7042183714305e-06	2.83168800461565e-05	0	0	0	0	0	0	0	0	0	0	0	0	0	0	0	0	0	0	0	0	0	0	0	0	0	0	0	0	0	0	0	0	0	0	0	0	FALSE	FALSE
M	CD8	TGTGCCAGTAGTAATCTCTCAGGAGACAGAAATTCACCCCTCCACTTT	TRBV19	TRBJ1-6	CASSNLSGDRNSPLHF	173_CD8	TGTGTGGTGATGAGCTGGAATGCCAGACTCATGTTT	FALSE	NA	1.99685009697523e-05	1.41584400230783e-05	0	0	0	0	0	0	0	0	0	0	0	0	0	0	0	2.56672962284047e-05	0	0	0	0	0	0	0	0	0	0	0	0	0	0	0	0	0	0	0	0	FALSE	FALSE
M	CD8	TGTGCCAGCAGTTACAGCCGGGGTCCTTCCTACAATGAGCAGTTCTTC	TRBV6-2	TRBJ2-1	CASSYSRGPSYNEQFF	174_CD8	TGTGCAGCAACTGATTCAGGAGGAGGTGCTGACGGACTCACCTTT	FALSE	NA	2.45766165781567e-05	8.84902501442391e-06	1.69747201151565e-06	0	4.46005037308321e-06	4.30608117086038e-06	2.2082415992969e-06	7.58256465084185e-07	5.51038266301365e-07	1.11609135877426e-06	0	0	0	0	0	0	0	4.27788270473412e-05	1.77414118260703e-06	3.61591726781291e-06	4.68512669051084e-06	2.34768236796634e-06	0	8.19699006524804e-06	0	0	0	5.63107452164022e-06	0	0	0	0	0	0.000150731045571019	0	0	0	0	FALSE	FALSE
M	CD4	TGTGCCAGCAGCTTGCCAGGTTCTGGGGCCAACGTCCTGACTTTC	TRBV5-4	TRBJ2-6	CASSLPGSGANVLTF	168_CD4	TGTGCCGTGAAGAACACCAATGCAGGCAAATCAACCTTT	FALSE	NA	2.25285651966437e-05	2.56621725418293e-05	8.48736005757825e-06	3.64795307273167e-06	5.73435047967842e-06	1.84546335894016e-05	5.29977983831255e-06	5.3077952555893e-06	1.6531147989041e-06	5.58045679387132e-06	0	1.27310364846044e-06	3.07921274794078e-05	1.11957187571473e-05	1.05286986002095e-05	9.47291740279129e-06	4.9216231513153e-06	0	0	0	0	0	1.90681399982839e-05	1.63939801304961e-05	0	0	4.06187590969096e-05	5.63107452164022e-06	0	0	7.52329399904454e-06	1.4477556684805e-05	0	0	0	0	0	0	TRUE	FALSE
M	CD8	TGTGCCAGCAGCGATAATTTCCGGGACAGGCATTGTGAGCAGTTCTTC	TRBV7-2	TRBJ2-1	CASSDNFRDRHCEQFF	175_CD8	TGTGAGAAGCTTATCTTC	FALSE	NA	1.22883082890784e-05	2.30074650375022e-05	0	6.07992178788612e-07	0	0	0	0	0	0	0	0	0	0	0	0	0	4.27788270473412e-05	0	0	0	0	0	0	0	0	0	0	0	0	0	0	0	0	0	0	0	0	FALSE	FALSE
M	CD8	TGTGCCAGCATCCCCTTTAGCGGGGGGGCCATAGATACGCAGTATTTT	TRBV11-2	TRBJ2-3	CASIPFSGGAIDTQYF	176_CD8	TGTGCCCCCAGTAGGGGCAGCAGTGCTTCCAAGATAATCTTT	FALSE	NA	2.7136680805048e-05	4.42451250721196e-06	5.6582400383855e-07	0	0	0	0	0	0	0	0	0	0	0	0	0	0	1.28336481142024e-05	0	0	0	1.17384118398317e-06	0	0	0	0	0	0	0	0	0	0	0	0	0	0	0	0	FALSE	FALSE
M	CD4	TGTGCCAGCAAACAGGGGAGGTTGAACACCATATATTTT	TRBV12-4	TRBJ1-3	CASKQGRLNTIYF	169_CD4	TGTGCAGAGAGTATTCACGGAGGCAAACTAATCTTT	FALSE	NA	1.99685009697523e-05	7.96412251298152e-06	1.69747201151565e-06	2.43196871515445e-06	1.2743001065952e-06	4.30608117086038e-06	0	0	0	0	0	0	5.13202124656796e-06	0	5.26434930010476e-06	1.04202091430704e-05	0	0	0	0	0	0	0	1.09293200869974e-05	0	0	0	0	0	0	0	4.13644476708714e-06	0	0	0	0	0	0	FALSE	FALSE
M	CD8	TGTGCCAGCAGGGATGGTACGCTATGGCTGGACGAGCAGTACTTC	TRBV2	TRBJ2-7	CASRDGTLWLDEQYF	177_CD8	TGTGCTTATGGGGGCTGGGGGAAATTGCAGTTT	FALSE	NA	1.7408436742861e-05	1.23886350201935e-05	5.6582400383855e-07	3.64795307273167e-06	1.91145015989281e-06	0	8.83296639718758e-07	0	0	0	0	0	0	0	0	0	0	3.4223061637873e-05	1.77414118260703e-06	1.80795863390646e-06	9.37025338102168e-07	1.17384118398317e-06	0	2.73233002174935e-06	0	0	0	0	0	0	0	0	0	0	0	0	0	0	FALSE	FALSE
M	CD4	TGTGCCAGCAGCCAAGATCGGTGGGGGGTAGATACGCAGTATTTT	TRBV4-2	TRBJ2-3	CASSQDRWGVDTQYF	170_CD4	TGTGCACCGTCATACAGCACCCTCACCTTT	FALSE	NA	2.20165523512654e-05	8.84902501442391e-06	1.1316480076771e-06	0	0	0	0	1.89564116271046e-06	0	0	0	0	3.84901593492597e-05	0	0	0	0	0	0	0	0	0	0	0	0	0	0	0	0	0	0	0	0	0	0	0	0	0	FALSE	FALSE
M	CD4	TGTGCCACCAGTGTTTTCGGGGGGGGCCTTGACACCGGGGAGCTGTTTTTT	TRBV24-1	TRBJ2-2	CATSVFGGGLDTGELFF	171_CD4	TGTGCTTATAGGAGCGCGTTGACCAGTGGCTCTAGGTTGACCTTT	FALSE	NA	1.43363596705914e-05	1.41584400230783e-05	2.2632960153542e-06	7.29590614546334e-06	2.54860021319041e-06	1.84546335894016e-06	2.2082415992969e-06	3.79128232542093e-06	1.10207653260273e-06	0	0	0	2.82261168561238e-05	0	0	4.73645870139565e-06	0	0	0	0	0	0	0	5.46466004349869e-06	0	0	2.03093795484548e-05	5.63107452164022e-06	0	0	0	2.06822238354357e-06	0	0	0	0	0	0	FALSE	FALSE
M	CD8	TGTGCCAGCAGCCAAGATTTGCGGGGGCGGAGCTCCTACGAGCAGTACTTC	TRBV4-2	TRBJ2-7	CASSQDLRGRSSYEQYF	178_CD8	TGCATCGACCCCGCTCCAGGAGGAAGCTACATACCTACATTT	FALSE	NA	2.04805138151306e-05	1.41584400230783e-05	6.22406404222405e-06	3.64795307273167e-06	1.91145015989281e-06	6.7666989827806e-06	1.32494495957814e-06	7.58256465084185e-07	0	2.23218271754853e-06	0	0	0	0	0	0	0	1.49725894665694e-05	7.09656473042812e-06	7.23183453562582e-06	4.68512669051084e-06	0	0	1.09293200869974e-05	0	0	0	0	0	0	0	6.2046671506307e-06	0	0	0	0	0	0	FALSE	FALSE
M	CD4	TGTGCCACCGGGGGCCGGAGCAGTCCACTAACGCAGTATTTT	TRBV24-1	TRBJ2-3	CATGGRSSPLTQYF	172_CD4	TGTGCTGTGGACGACGCTGGTGGTACTAGCTATGGAAAGCTGACATTT	FALSE	NA	6.09295286000135e-05	3.6281002559138e-05	2.88570241957661e-05	3.22235854757964e-05	3.69547030912609e-05	4.06001938966836e-05	2.25240643128283e-05	2.54015915803202e-05	1.87353010542464e-05	1.50672333434526e-05	4.10329217389342e-06	1.01848291876835e-05	0.000110338456801211	7.51712545122745e-05	7.54556733015016e-05	7.95725061834468e-05	6.23405599166605e-05	0	0	0	0	0	0	1.91263101522454e-05	0	0	0	6.75728942596826e-05	0	0	0	4.34326700544149e-05	0	0	0.000116130530716525	0	0	0	TRUE	TRUE
M	CD4	TGCAGCACGAACGGGGGGCTGGATCAGCCCCAGCATTTT	TRBV20-1	TRBJ1-5	CSTNGGLDQPQHF	173_CD4	TGTGCTCTCTTGAATAATGCAGGCAACATGCTCACCTTT	FALSE	NA	2.25285651966437e-05	1.5928245025963e-05	4.5265920307084e-06	3.64795307273167e-06	5.73435047967842e-06	1.84546335894016e-06	4.85813151845317e-06	3.79128232542093e-06	1.6531147989041e-06	1.6741370381614e-06	0	0	4.36221805958277e-05	4.79816518163454e-06	2.2812180300454e-05	1.70512513250243e-05	0	0	0	0	0	0	0	1.36616501087467e-05	0	0	0	0	0	0	0	2.06822238354357e-06	0	0	0	0	0	0	FALSE	FALSE
M	CD8	TGTGCCATCCAGTACGGAAACACCGGGGAGCTGTTTTTT	TRBV2	TRBJ2-2	CAIQYGNTGELFF	179_CD8	TGTGCTACGGACGGAGGAGGTTCCGGGTATGCACTCAACTTC	FALSE	NA	1.94564881243741e-05	1.41584400230783e-05	0	0	0	0	0	0	0	0	0	0	0	0	0	0	0	2.99451789331388e-05	0	0	0	0	0	0	0	0	0	0	0	0	0	0	0	0	0	0	0	0	FALSE	FALSE
M	CD4	TGCGCCAGCAGCTACAGCGACAGCACAGATACGCAGTATTTT	TRBV5-1	TRBJ2-3	CASSYSDSTDTQYF	174_CD4	TGTGCTGTGCAGGCAGATACTGGAGGCTTCAAAACTATCTTT	FALSE	NA	2.86727193411828e-05	1.76980500288478e-06	0	0	4.46005037308321e-06	1.23030890596011e-06	0	3.03302586033674e-06	0	5.58045679387132e-07	0	0	5.90182443355315e-05	0	3.50956620006984e-06	9.47291740279129e-06	0	0	0	0	0	0	0	0	0	0	0	0	0	0	0	0	0	0	0	0	0	0	FALSE	FALSE
M	CD8	TGCGCCAGCAGCTTGAGGACAGGGTCGGATACGCAGTATTTT	TRBV5-1	TRBJ2-3	CASSLRTGSDTQYF	180_CD8	TGTGCCGTCGAATCCCTCCCGGGCAAGCTCATCTTT	FALSE	NA	4.4545117547909e-05	4.68998325764467e-05	2.88570241957661e-05	2.9791616760642e-05	4.84234040506177e-05	4.5521429520524e-05	4.41648319859379e-05	4.17041055796302e-05	1.32249183912328e-05	1.78574617403882e-05	3.48779834780941e-05	2.16427620238274e-05	0	0	0	0	0	9.62523608565177e-05	8.51587767651374e-05	7.77422212579776e-05	0.000116191141924669	5.04751709112764e-05	9.53406999914193e-06	0.000136616501087467	0	0	1.35395863656365e-05	0.000135145788519365	0	0	3.76164699952227e-05	7.6524228191112e-05	0	0	0	0	0	0	TRUE	FALSE
M	CD4	TGCGCCAGCAGCCACCAGGACAGGTACACCGGGGAGCTGTTTTTT	TRBV4-3	TRBJ2-2	CASSHQDRYTGELFF	175_CD4	TGTGCTCTCTTGAATAATGCAGGCAACATGCTCACCTTT	FALSE	NA	1.7408436742861e-05	1.06188300173087e-05	2.82912001919275e-06	4.8639374303089e-06	4.46005037308321e-06	6.15154452980054e-07	2.64988991915628e-06	3.41215409287883e-06	1.10207653260273e-06	0	0	0	2.82261168561238e-05	1.59938839387818e-06	1.75478310003492e-06	1.89458348055826e-06	0	0	0	0	0	0	0	1.09293200869974e-05	0	0	6.76979318281827e-06	0	0	0	0	2.06822238354357e-06	0	0	0	0	0	0	FALSE	FALSE
M	CD8	TGCGCCAGCAGCTTGGAAGGACAGTTCACAGATACGCAGTATTTT	TRBV5-1	TRBJ2-3	CASSLEGQFTDTQYF	181_CD8	TGTGCAGCACTTTACCCCGAATTCAGGAAACACACCTCTTGTCTTT	FALSE	NA	6.04175157546352e-05	3.6281002559138e-05	1.52772481036409e-05	2.24957106151786e-05	2.54860021319041e-05	2.33758692132421e-05	8.83296639718758e-06	3.07093868359095e-05	9.36765052712321e-06	2.23218271754853e-05	1.64131686955737e-05	1.40041401330648e-05	0	0	1.75478310003492e-06	0	0	0.000119780715732555	3.19345412869265e-05	1.9887544972971e-05	1.1244304057226e-05	2.34768236796634e-05	0	0.000112025530891723	0	0	0	2.25242980865609e-05	0	0	0	2.68868909860664e-05	0	0	0	4.34568473505809e-05	0	0	TRUE	TRUE
M	CD8	TGTGCCAGCAGCTTAGCGAGCCAGGGGGCCAAAAACATTCAGTACTTC	TRBV7-2	TRBJ2-4	CASSLASQGAKNIQYF	163_CD8	TGTGCCGTGGACGGTAGGTCCGGCACTGCCAGTAAACTCACCTTT	FALSE	NA	1.38243468252132e-05	1.06188300173087e-05	7.9215360537397e-06	5.47192960909751e-06	2.54860021319041e-06	1.84546335894016e-06	0	0	0	0	0	0	0	0	0	0	0	3.85009443426071e-05	1.06448470956422e-05	5.42387590171937e-06	2.8110760143065e-06	3.52152355194952e-06	0	0	0	0	0	0	0	0	0	0	0	0	0	0	0	0	FALSE	FALSE
M	CD8	TGTGCCACCAGTGATTTGTGGGGGACGCAGTATTTT	TRBV24-1	TRBJ2-3	CATSDLWGTQYF	182_CD8	TGTGTGGTGAACATTCTCAATGACATGCGCTTT	FALSE	NA	1.17762954437001e-05	2.21225625360598e-05	1.1316480076771e-06	0	0	0	0	0	0	0	0	0	0	0	0	0	0	3.85009443426071e-05	0	5.42387590171937e-06	0	0	0	0	0	0	0	0	0	0	0	0	0	0	0	0	0	0	FALSE	FALSE
M	CD8	TGTGCCAGCAGTCAAGGCGGGGCTGGCGAGACCCAGTACTTC	TRBV6-2	TRBJ2-5	CASSQGGAGETQYF	183_CD8	TGTGCCGTGAACTTTTACACGGGCAGGAGAGCACTTACTTTT	FALSE	NA	2.66246679596698e-05	3.53961000576956e-06	0	0	1.2743001065952e-06	0	0	0	0	0	0	0	0	0	0	0	0	7.0585064628113e-05	3.54828236521406e-06	3.61591726781291e-06	0	0	0	5.46466004349869e-06	0	0	0	0	0	0	0	0	0	0	0	0	0	0	FALSE	FALSE
M	CD8	TGTGCCAGCAGCTGGGGGGTTGGCGGGGGCGCTAGCACAGATACGCAGTATTTT	TRBV7-2	TRBJ2-3	CASSWGVGGGASTDTQYF	184_CD8	TGTGCTGTGAGTGATCGGGGCCACAAGCTCAGCTTT	FALSE	NA	1.63844110521045e-05	1.5928245025963e-05	1.69747201151565e-06	0	0	0	0	0	0	0	0	0	0	0	0	0	0	4.70567097520753e-05	0	0	0	0	0	0	0	0	0	0	0	0	0	0	0	0	0	0	0	0	FALSE	FALSE
M	CD8	TGTGCCAGCAGCCCGTCGGGGAAGGGAGGTGTAGGACACTGAAGCTTTCTTT	TRBV7-4	TRBJ1-1	CASSPSGKG_V*DTEAFF	185_CD8	TGTGCCGTGGACGGTAGGTCCGGCACTGCCAGTAAACTCACCTTT	FALSE	NA	1.99685009697523e-05	1.76980500288478e-05	1.1316480076771e-05	4.8639374303089e-06	6.37150053297602e-06	5.53639007682049e-06	8.83296639718758e-07	5.3077952555893e-06	5.51038266301365e-07	3.34827407632279e-06	0	0	0	0	0	0	0	3.636200299024e-05	1.06448470956422e-05	9.03979316953228e-06	9.37025338102168e-06	3.52152355194952e-06	0	0	0	0	0	5.63107452164022e-06	0	0	0	8.27288953417427e-06	0	0	0	0	0	0	FALSE	FALSE
M	CD4	TGTGCCAGCATCTACGGGGGTATCAATGAGCAGTTCTTC	TRBV12-4	TRBJ2-1	CASIYGGINEQFF	176_CD4	TGCATCCTGAGAGATGGAGCTAGTGGAGGTAGCAACTATAAACTGACATTT	FALSE	NA	1.94564881243741e-05	1.76980500288478e-05	3.96076802686985e-06	0	0	2.46061781192022e-06	3.97483487873441e-06	3.79128232542093e-07	1.10207653260273e-06	1.11609135877426e-06	0	0	1.79620743629879e-05	9.59633036326909e-06	0	9.47291740279129e-07	4.9216231513153e-06	0	0	0	0	0	0	8.19699006524804e-06	0	0	0	0	0	0	0	0	0	0	0	0	0	0	FALSE	FALSE
M	CD8	TGTGCCAGCAGCTTAGGGGCCGGGGAGCTGTTTTTT	TRBV11-2	TRBJ2-2	CASSLGAGELFF	186_CD8	TGCATCGTCAGTCTCGACGCTGGTTCTGCAAGGCAACTGACCTTT	FALSE	NA	2.04805138151306e-05	1.41584400230783e-05	7.35571204990115e-06	1.21598435757722e-06	3.18575026648801e-06	0	3.09153823901565e-06	1.51651293016837e-06	1.10207653260273e-06	1.11609135877426e-06	2.05164608694671e-06	0	0	0	0	2.84187522083739e-06	0	2.99451789331388e-05	8.87070591303515e-06	0	9.37025338102168e-07	1.17384118398317e-06	0	8.19699006524804e-06	0	0	0	0	0	0	0	0	0	0	0	0	0	0	TRUE	FALSE
M	CD4	TGCGCCAGCAGCGGGGGCCTGGTTGATACGCAGTATTTT	TRBV10-2	TRBJ2-3	CASSGGLVDTQYF	177_CD4	TGTGCTGTGGACGACGCTGGTGGTACTAGCTATGGAAAGCTGACATTT	FALSE	NA	5.06892716924482e-05	4.15904175677924e-05	3.904185626486e-05	5.47192960909751e-05	4.07776034110465e-05	5.10578195973445e-05	4.59314252653754e-05	5.83857478114823e-05	1.48780331901369e-05	1.89735530991625e-05	6.15493826084013e-06	1.65503474299857e-05	9.23763824382233e-05	4.79816518163454e-05	6.4926974701292e-05	6.6310421819539e-05	3.44513620592071e-05	0	0	0	0	1.17384118398317e-06	0	0.000114757860913473	0	0	0	0.000106990415911164	0	0.000124084874053853	0	0.000113752231094896	0	0	0	0	0	0	TRUE	FALSE
M	CD4	TGTGCCAGCAGTTACTCCAGCGGGGGCTCCTACGAGCAGTACTTC	TRBV6-5	TRBJ2-7	CASSYSSGGSYEQYF	25_CD4	TGTGCCGTGCAAGGGGATAACAATGCCAGACTCATGTTT	FALSE	NA	1.33123339798349e-05	7.96412251298152e-06	1.41456000959638e-05	5.47192960909751e-06	1.84773515456305e-05	6.7666989827806e-06	1.76659327943752e-06	1.13738469762628e-06	5.51038266301365e-07	0	0	0	0	2.07920491204164e-05	1.75478310003492e-05	2.84187522083739e-06	8.20270525219217e-06	0	0	0	0	0	0	4.09849503262402e-05	0	2.65929156472716e-05	0	0	0	0	3.76164699952227e-06	6.2046671506307e-06	0	0	0	0	0	0	FALSE	FALSE
M	CD8	TGTGCCAGCAGCTTAGCGGGGGGCACAGATACGCAGTATTTT	TRBV7-3	TRBJ2-3	CASSLAGGTDTQYF	187_CD8	TGTGCAGCAAGCGCGCAGGGCGGATCTGAAAAGCTGGTCTTT	FALSE	NA	2.5088629423535e-05	2.12376600346174e-05	1.01848320690939e-05	9.11988268182918e-06	8.28295069286883e-06	9.22731679470081e-06	7.94966975746882e-06	8.71994934846813e-06	3.85726786410956e-06	3.90631975570992e-06	1.02582304347335e-05	1.01848291876835e-05	5.13202124656796e-06	9.59633036326909e-06	1.57930479003143e-05	9.47291740279129e-06	1.1483787353069e-05	2.99451789331388e-05	3.54828236521406e-06	9.03979316953228e-06	8.43322804291951e-06	3.52152355194952e-06	0	3.55202902827415e-05	0	0	6.76979318281827e-06	1.68932235649207e-05	0	0	0	0	0	0	0	1.4485615783527e-05	3.87427962613202e-05	0	TRUE	TRUE
M	CD4	TGCGCCAGCAGCCAAGAGGCCAGGCCTAGCACAGATACGCAGTATTTT	TRBV4-1	TRBJ2-3	CASSQEARPSTDTQYF	121_CD4	TGTGCAGCAAGTAGACTAATCTTT	FALSE	NA	1.02402569075653e-05	7.07922001153913e-06	2.2632960153542e-05	1.33758279333495e-05	5.73435047967842e-06	5.53639007682049e-06	1.32494495957814e-06	3.79128232542093e-07	0	0	0	0	0	3.67859330591982e-05	1.57930479003143e-05	0	0	0	0	0	0	0	0	5.46466004349869e-06	0	0	0	0	0	0	0	0	0	0	0	0	0	0	FALSE	FALSE
M	CD8	TGCAGTGCCGGACCCCAATTACTAGTCATTACGCAGTATTTT	TRBV20-1	TRBJ2-3	CSAGPQLLVITQYF	188_CD8	TGTGCTCTGGGGCAATCAGGAGGAAGCTACATACCTACATTT	FALSE	NA	1.58723982067262e-05	1.23886350201935e-05	2.82912001919275e-06	4.8639374303089e-06	0	0	0	0	0	0	0	0	0	0	0	0	0	1.28336481142024e-05	5.32242354782109e-06	0	0	0	0	2.73233002174935e-06	0	0	0	0	0	0	0	0	0	0	0	0	0	0	FALSE	FALSE
M	CD4	TGTGCCAGCAGCTTAGTTGGGGGGTACTACAATGAGCAGTTCTTC	TRBV7-2	TRBJ2-1	CASSLVGGYYNEQFF	152_CD4	TGTGCAGGCATATCTAACTTTGGAAATGAGAAATTAACCTTT	FALSE	NA	1.43363596705914e-05	2.30074650375022e-05	0	0	0	0	0	1.13738469762628e-06	0	5.58045679387132e-07	0	0	1.02640424931359e-05	0	0	0	1.64054105043843e-06	0	0	0	0	0	0	0	0	0	0	0	0	0	0	0	0	0	0	0	0	0	FALSE	FALSE
M	CD8	TGTGCCAGCAGACAGGGGGCCGACACTGAAGCTTTCTTT	TRBV7-9	TRBJ1-1	CASRQGADTEAFF	189_CD8	TGTGCAGCAAGCGCAGAAGACATGCGCTTT	FALSE	NA	2.04805138151306e-05	1.68131475274054e-05	2.2632960153542e-06	5.47192960909751e-06	4.46005037308321e-06	3.07577226490027e-06	8.83296639718758e-07	1.13738469762628e-06	1.6531147989041e-06	1.11609135877426e-06	0	0	0	0	0	0	0	1.28336481142024e-05	1.06448470956422e-05	3.61591726781291e-06	7.49620270481734e-06	0	9.53406999914193e-06	8.19699006524804e-06	0	0.00106371662589086	0	0	0	0	0	0	0	0.00105511731899714	0	0	0	0	FALSE	FALSE
M	CD8	TGTGCCAGCAGTTATACGGCTGGCGGGGGGGCCCACACAGATACGCAGTATTTT	TRBV6-5	TRBJ2-3	CASSYTAGGGAHTDTQYF	190_CD8	TGTGTGGTGATGAGCTGGAATGCCAGACTCATGTTT	FALSE	NA	1.94564881243741e-05	1.23886350201935e-05	0	0	0	0	0	0	0	0	0	0	0	0	0	0	0	2.35283548760377e-05	0	0	0	0	0	0	0	0	0	0	0	0	0	0	0	0	0	0	0	0	FALSE	FALSE
M	CD8	TGCGCCAGCAGCCCCACAGGGGGAGGCACAGATACGCAGTATTTT	TRBV5-1	TRBJ2-3	CASSPTGGGTDTQYF	79_CD8	TGTGCTTTCCGTTTCGAGATCGGCACTGCCAGTAAACTCACCTTT	FALSE	NA	1.17762954437001e-05	1.76980500288478e-05	0	1.82397653636584e-06	6.37150053297602e-07	3.69092671788033e-06	0	7.58256465084185e-07	0	0	0	0	0	0	0	0	0	4.49177683997082e-05	1.77414118260703e-06	5.42387590171937e-06	0	2.34768236796634e-06	0	5.46466004349869e-06	0	0	0	0	0	0	0	0	0	0	0	0	0	0	FALSE	FALSE
M	CD8	TGTGCCAGCAGCCTGGGACGGGGCTCCTACAATGAGCAGTTCTTC	TRBV6-5	TRBJ2-1	CASSLGRGSYNEQFF	111_CD8	TGTGCTACGGACGGAGGAGGTTCCGGGTATGCACTCAACTTC	FALSE	AFLLFLVLI,FLAFLLFLV,FYLCFLAFL,FYLCFLAFLL,IDFYLCFLAF,IELSLIDFYL,LIDFYLCFL,LLFLVLIML,MIELSLIDFY,SLIDFYLCFL,YLCFLAFLL	1.7408436742861e-05	1.41584400230783e-05	5.6582400383855e-07	0	0	0	0	0	0	0	0	0	0	0	0	0	0	3.636200299024e-05	0	0	0	0	0	0	0	0	0	0	0	0	0	0	0	0	0	0	0	0	FALSE	FALSE
M	CD4	TGTGCCAGCTCACCCGGACAGTGGGGTTTCACCTTC	TRBV18	TRBJ1-2	CASSPGQWGFTF	178_CD4	TGTGCTACGGATTTAGATGGCCAGAAGCTGCTCTTT	FALSE	NA	4.30090790117742e-05	4.15904175677924e-05	1.24481280844481e-05	1.58077966485039e-05	2.54860021319041e-05	1.66091702304615e-05	2.03158227135314e-05	1.81981551620205e-05	1.10207653260273e-05	1.50672333434526e-05	1.64131686955737e-05	2.67351766176691e-05	6.92822868286675e-05	3.83853214530763e-05	3.86052282007682e-05	4.92591704945147e-05	3.60919031096456e-05	0	0	0	0	0	1.90681399982839e-05	3.00556302392428e-05	0	0	1.35395863656365e-05	6.75728942596826e-05	0	0	7.52329399904454e-06	7.44560058075684e-05	0	0	0.000541942476677118	0	0	0	TRUE	TRUE
M	CD8	TGTGCCAGCAGCTTAGCTCCGGTCGGGGAGCTGTTTTTT	TRBV7-9	TRBJ2-2	CASSLAPVGELFF	191_CD8	TGTGCTGTGAGAGACCATAACAATGACATGCGCTTT	FALSE	NA	1.17762954437001e-05	1.94678550317326e-05	0	0	1.91145015989281e-06	0	0	1.51651293016837e-06	0	0	0	0	0	0	0	0	0	5.56124751615435e-05	7.09656473042812e-06	3.61591726781291e-06	0	0	0	5.46466004349869e-06	2.21579641262561e-05	0	0	0	0	0	0	0	0	0	0	0	0	0	FALSE	FALSE
M	CD8	TGTGCCAGCAGCCAAGATCTTACACGACCCCCGGGAGGGACCCAGTACTTC	TRBV3-1	TRBJ2-5	CASSQDLTRPPGGTQYF	192_CD8	TGTGTGCCCTCCTCTGGTGGCTACAATAAGCTGATTTTT	FALSE	NA	1.12642825983218e-05	1.32735375216359e-05	3.3949440230313e-06	4.25594525152028e-06	1.2743001065952e-06	5.53639007682049e-06	1.32494495957814e-06	3.79128232542093e-07	0	0	0	0	0	0	0	0	0	2.99451789331388e-05	5.32242354782109e-06	1.80795863390646e-06	2.8110760143065e-06	1.17384118398317e-06	0	1.36616501087467e-05	0	0	0	1.68932235649207e-05	0	0	0	0	0	5.02436818570065e-05	0	0	0	0	FALSE	FALSE
M	CD4	TGCGCCAGCAGCTTGGAGGCAGGGGGCTCTCGGGACACTGAAGCTTTCTTT	TRBV5-1	TRBJ1-1	CASSLEAGGSRDTEAFF	179_CD4	TGTGCTGTGACGGGAAGTTATGGAGGAAGCCAAGGAAATCTCATCTTT	FALSE	NA	1.12642825983218e-05	7.07922001153913e-06	6.22406404222405e-06	7.29590614546334e-06	1.40173011725472e-05	3.07577226490027e-06	4.41648319859379e-06	2.27476939525256e-06	0	0	0	0	0	0	1.57930479003143e-05	2.84187522083739e-06	3.28108210087687e-06	0	0	0	0	0	9.53406999914193e-06	1.09293200869974e-05	0	2.65929156472716e-05	6.76979318281827e-06	0	0	0	0	0	0	0	0	0	0	0	FALSE	FALSE
M	CD4	TGCGCCAGCAGCTCCCCCACAAACACCGGGGAGCTGTTTTTTT	TRBV5-1	TRBJ2-2	CASSSPT_TPGSCFF	180_CD4	TGTGCTGTTCTCCCTTCTGGGGGTTACCAGAAAGTTACCTTT	FALSE	NA	2.91847321865611e-05	0	0	0	0	0	0	0	0	0	0	0	8.21123399450874e-05	0	8.24748057016413e-05	0	0	0	0	0	0	1.17384118398317e-06	0	0	0	0	0	0.000152039012084286	0	0	0	0.000138570899697419	0	0	0	5.79424631341078e-05	0	0	FALSE	TRUE
M	CD8	TGTGCCAGCAGCCGAAAAAGGGATTCAAGGAACACTGAAGCTTTCTTT	TRBV3-1	TRBJ1-1	CASSRKRDSRNTEAFF	193_CD8	TGTGGCACCCCAACAGGGGCTGCAGGCAACAAGCTAACTTTT	FALSE	NA	1.38243468252132e-05	1.85829525302902e-05	0	0	0	0	0	0	0	0	0	0	0	0	0	0	0	1.28336481142024e-05	0	0	0	0	0	0	0	0	0	0	0	0	0	0	0	0	0	0	0	0	FALSE	FALSE
M	CD8	TGTGCCAGCAGTTTCGGCAGCGACTCCTACAATGAGCAGTTCTTC	TRBV12-4	TRBJ2-1	CASSFGSDSYNEQFF	194_CD8	TGTGTGCCCTCCTCTGGTGGCTACAATAAGCTGATTTTT	FALSE	NA	7.68019268067397e-06	1.5928245025963e-05	5.6582400383855e-06	1.03358670394064e-05	1.2743001065952e-06	1.84546335894016e-06	4.41648319859379e-07	0	0	0	0	0	0	0	0	0	0	2.56672962284047e-05	7.09656473042812e-06	9.03979316953228e-06	0	2.34768236796634e-06	0	0	5.53949103156402e-06	0	0	0	0	0	0	0	6.65309435418413e-06	0	0	0	0	0	FALSE	FALSE
M	CD4	TGTGCCAGCAGTTATCCGGGACTAGGTGGGGTGAATGAGCAGTTCTTC	TRBV2	TRBJ2-1	CASSYPGLGGVNEQFF	181_CD4	TGTGCTTTCCTCGGGGGCAATAACAATGACATGCGCTTT	FALSE	NA	2.30405780420219e-05	1.94678550317326e-05	1.98038401343493e-05	2.55356715091217e-05	3.31318027714753e-05	2.82971048370825e-05	7.50802143760945e-06	9.47820581355232e-06	1.10207653260273e-06	7.81263951141985e-06	0	0	6.67162762053835e-05	5.11804286041018e-05	6.4926974701292e-05	1.61039595847452e-05	1.64054105043843e-06	0	1.77414118260703e-06	1.80795863390646e-06	0	0	9.53406999914193e-06	1.36616501087467e-05	0	0	2.03093795484548e-05	5.63107452164022e-06	0	0	0	4.13644476708714e-06	0	0	0	0	0	0	FALSE	FALSE
M	CD8	TGCGCCAGCAGACGTGTCGGGGGGGACTTTGATGAGCAGTTCTTC	TRBV5-1	TRBJ2-1	CASRRVGGDFDEQFF	195_CD8	TGTGCTGTGGCCTCTGACAGAGGCTCAACCCTGGGGAGGCTATACTTT	FALSE	NA	1.58723982067262e-05	1.5928245025963e-05	0	0	0	0	0	0	0	0	0	0	0	0	0	0	0	4.70567097520753e-05	0	0	0	0	0	0	0	0	0	0	0	0	0	0	0	0	0	0	0	0	FALSE	FALSE
M	CD8	TGTGCCAGCAGGTTCCCGGGGTCTTACAATGAGCAGTTCTTC	TRBV27	TRBJ2-1	CASRFPGSYNEQFF	196_CD8	TGTGCAGGGCTAGACAATGCCAGACTCATGTTT	FALSE	NA	1.84324624336175e-05	1.15037325187511e-05	2.82912001919275e-06	1.82397653636584e-06	2.54860021319041e-06	2.46061781192022e-06	8.83296639718758e-07	0	0	5.58045679387132e-07	0	0	0	0	0	0	0	5.13345924568094e-05	5.32242354782109e-06	0	2.8110760143065e-06	0	0	1.09293200869974e-05	5.53949103156402e-06	0	0	5.63107452164022e-06	0	0	0	0	0	0	0	0	0	0	FALSE	FALSE
M	CD4	TGTGCCAGCAGCTTAGAGGAGACCCAGTACTTC	TRBV7-2	TRBJ2-5	CASSLEETQYF	182_CD4	TGCCTCGTGGGTGCCTTGTATTCAGGAGGAGGTGCTGACGGACTCACCTTT	FALSE	NA	4.19850533210177e-05	3.6281002559138e-05	1.86721921266722e-05	2.49276793303331e-05	3.69547030912609e-05	2.58364870251623e-05	0	1.81981551620205e-05	0	2.39959642136467e-05	0	0	0.000107772446177927	5.43792053918582e-05	0	0	0	0	0	3.61591726781291e-06	9.37025338102168e-07	0	0	7.1040580565483e-05	0	0	0	0	0	0	3.76164699952227e-06	0	0	0	0	0	0	0	FALSE	FALSE
M	CD4	TGCAGTGCCAGTCAGACTAGCGGCCTCACAGATACGCAGTATTTT	TRBV20-1	TRBJ2-3	CSASQTSGLTDTQYF	183_CD4	TGCCTCGTGGGTGACATGTCTGGAGGCTTCAAAACTATCTTT	FALSE	NA	3.02087578773176e-05	2.30074650375022e-05	2.15013121458649e-05	2.67516558666989e-05	4.65119538907249e-05	5.04426651443644e-05	1.81075811142345e-05	3.18467715335358e-05	6.61245919561638e-06	8.37068519080698e-06	0	2.54620729692087e-06	3.84901593492597e-05	3.518654466532e-05	0.00011757046770234	2.65241687278156e-05	1.80459515548228e-05	0	0	0	0	0	0	2.18586401739948e-05	0	0	6.76979318281827e-06	5.0679670694762e-05	0	0	0	2.895511336961e-05	0	0	0	0	0	0	TRUE	FALSE
M	CD4	TGTGCCAGCAGTTCAGGGTACAATCAGCCCCAGCATTTT	TRBV12-3	TRBJ1-5	CASSSGYNQPQHF	184_CD4	TGTGCTCTGAGTCGACGGGCTGGGAGTTACCAACTCACTTTC	FALSE	NA	2.40646037327784e-05	1.5928245025963e-05	5.6582400383855e-06	3.64795307273167e-06	5.09720042638082e-06	4.30608117086038e-06	7.50802143760945e-06	8.71994934846813e-06	2.20415306520546e-06	3.34827407632279e-06	1.02582304347335e-06	0	4.10561699725437e-05	2.55902143020509e-05	3.50956620006984e-06	7.57833392223303e-06	1.1483787353069e-05	0	0	0	0	0	7.62725599931355e-05	0	0	0	8.12375181938192e-05	0	3.63543825208129e-06	0	4.1378116994745e-05	0	0	0	0	0	0	0	TRUE	FALSE
M	CD4	TGTGCCAGCAGCTTGGGCAGTCCTTACGAGCAGTACTTC	TRBV5-6	TRBJ2-7	CASSLGSPYEQYF	185_CD4	TGTGCCGCTCCCGCAATGAATTATGGAGGAAGCCAAGGAAATCTCATCTTT	FALSE	NA	1.17762954437001e-05	1.50433425245206e-05	1.01848320690939e-05	7.90389832425196e-06	1.2743001065952e-06	6.7666989827806e-06	3.09153823901565e-06	3.03302586033674e-06	0	1.6741370381614e-06	0	0	7.69803186985194e-06	2.07920491204164e-05	2.45669634004889e-05	7.57833392223303e-06	1.1483787353069e-05	0	0	0	0	0	0	4.09849503262402e-05	5.53949103156402e-06	0.000239336240825444	0	0	0	0	0	6.2046671506307e-06	0	0	0	0	0	0	FALSE	FALSE
M	CD8	TGTGCCAGCAGCTTAGCGAGCCAGGGCGCCAAAAACATTCAGTACTTC	TRBV7-2	TRBJ2-4	CASSLASQGAKNIQYF	163_CD8	TGTGCTCTGAGTGAGGCAATCGGTATACGTGCTGGTGGTACTAGCTATGGAAAGCTGACATTT	FALSE	NA	1.48483725159697e-05	1.15037325187511e-05	6.39381124337561e-05	5.1679335197032e-05	3.56804029846657e-05	1.96849424953617e-05	6.62472479789069e-06	6.06605172067348e-06	5.51038266301365e-07	3.34827407632279e-06	0	0	0	0	1.75478310003492e-06	0	0	6.84461232757459e-05	8.69329179477444e-05	4.88148831154743e-05	1.1244304057226e-05	1.17384118398317e-06	0	0.000101096210804726	0	0	0	2.25242980865609e-05	0	0	0	2.06822238354357e-06	0	0	0	0	0	0	FALSE	FALSE
M	CD4	TGTGCCAGCAGATTGGGACAGGGGACGGATGGCTACACCTTC	TRBV12-4	TRBJ1-2	CASRLGQGTDGYTF	186_CD4	TGTGCTGTGAGTGCCATACTCACGGGAGGAGGAAACAAACTCACCTTT	FALSE	NA	1.43363596705914e-05	1.5928245025963e-05	1.69747201151565e-06	3.64795307273167e-06	1.2743001065952e-06	1.23030890596011e-06	0	2.65389762779465e-06	0	5.58045679387132e-07	0	0	1.53960637397039e-05	4.79816518163454e-06	1.75478310003492e-06	9.47291740279129e-07	0	0	0	0	0	0	0	2.73233002174935e-06	0	0	0	0	0	0	0	4.13644476708714e-06	0	0	0	0	0	0	FALSE	FALSE
M	CD4	TGCGCCAGCAGCATGGGAAGAAACACCATATATTTT	TRBV5-1	TRBJ1-3	CASSMGRNTIYF	187_CD4	TGTGCCGTGAACACCCTTTATGGAGGAAGCCAAGGAAATCTCATCTTT	FALSE	NA	1.33123339798349e-05	1.85829525302902e-05	3.96076802686985e-06	6.07992178788612e-07	1.91145015989281e-06	0	1.76659327943752e-06	0	5.51038266301365e-07	0	0	0	4.36221805958277e-05	1.91926607265382e-05	1.75478310003492e-06	4.73645870139565e-06	0	0	0	0	0	0	2.86022099974258e-05	0	0	0	0	0	0	0	0	2.06822238354357e-06	0	0	0	0	0	0	FALSE	FALSE
M	CD8	TGCGCCAGCAGCCGAGACACAGGGGGCTACAATGAGCAGTTCTTC	TRBV5-1	TRBJ2-1	CASSRDTGGYNEQFF	197_CD8	TGTGGCACCCCAACAGGGGCTGCAGGCAACAAGCTAACTTTT	FALSE	NA	1.33123339798349e-05	1.85829525302902e-05	0	0	0	0	0	0	0	0	0	0	0	0	0	0	0	8.55576540946824e-06	0	0	0	0	0	0	0	0	0	0	0	0	0	0	0	0	0	0	0	0	FALSE	FALSE
M	CD8	TGTGCCAGCAGCAACCGACGGCTAGCGGACAATGAGCAGTTCTTC	TRBV7-6	TRBJ2-1	CASSNRRLADNEQFF	198_CD8	TGCATCGTCAGTCTCGACGCTGGTTCTGCAAGGCAACTGACCTTT	FALSE	NA	1.7408436742861e-05	7.07922001153913e-06	3.3949440230313e-06	2.43196871515445e-06	1.2743001065952e-06	1.84546335894016e-06	8.83296639718758e-07	1.13738469762628e-06	0	0	0	0	0	0	0	0	0	2.99451789331388e-05	3.54828236521406e-06	0	0	1.17384118398317e-06	0	1.36616501087467e-05	0	0	0	0	0	0	0	0	0	0	0	0	0	0	FALSE	FALSE
M	CD4	TGTGCCAGCAGCCCACAGCCGGCTAATGAAAAACTGTTTTTT	TRBV7-2	TRBJ1-4	CASSPQPANEKLFF	188_CD4	TGTGCTGTGGACGACGCTGGTGGTACTAGCTATGGAAAGCTGACATTT	FALSE	NA	6.195355429077e-05	3.09715875504837e-05	4.97925123377924e-05	1.8847757542447e-05	1.52916012791424e-05	2.64516414781423e-05	1.41327462355001e-05	2.57807198128623e-05	1.212284185863e-05	2.1205735816711e-05	0	1.52772437815252e-05	7.95463293218034e-05	3.99847098469545e-05	5.26434930010476e-05	3.59970861306069e-05	3.44513620592071e-05	0	0	0	0	0	0	2.73233002174935e-05	0	0	6.76979318281827e-06	4.50485961731218e-05	0	0	3.76164699952227e-06	1.24093343012614e-05	0	0	0.000193550884527542	0	0	0	TRUE	TRUE
M	CD8	TGCAGTGCTCTCGTACTAGCGCCTTACAATGAGCAGTTCTTC	TRBV20-1	TRBJ2-1	CSALVLAPYNEQFF	199_CD8	TGTGCTACGGACGGAGGAGGTTCCGGGTATGCACTCAACTTC	FALSE	NA	1.48483725159697e-05	1.68131475274054e-05	0	0	0	0	0	0	0	0	0	0	0	0	0	0	0	3.636200299024e-05	0	0	0	0	0	0	0	0	0	0	0	0	0	0	0	0	0	0	0	0	FALSE	FALSE
M	CD4	TGTGCCAGCAGGAGGGGGCGTGCTAATGAAAAACTGTTTTTT	TRBV12-4	TRBJ1-4	CASRRGRANEKLFF	189_CD4	TGTGCTGTCGCCGGAGGAAGCTACATACCTACATTT	FALSE	NA	1.63844110521045e-05	1.23886350201935e-05	2.82912001919275e-06	0	1.2743001065952e-06	0	0	0	0	0	0	0	1.79620743629879e-05	0	0	0	0	0	0	0	0	0	0	0	0	0	0	0	0	0	0	0	0	0	0	0	0	0	FALSE	FALSE
M	CD4	TGTGCCAGCAGCCCCACAGGGATAGGTCAAGAGACCCAGTACTTC	TRBV5-4	TRBJ2-5	CASSPTGIGQETQYF	190_CD4	TGTGCAGCTGGGGATACGGGAGGAGGAAACAAACTCACCTTT	FALSE	NA	1.43363596705914e-05	1.68131475274054e-05	3.3949440230313e-06	3.64795307273167e-06	1.91145015989281e-06	2.46061781192022e-06	1.76659327943752e-06	2.27476939525256e-06	1.10207653260273e-06	5.58045679387132e-07	0	0	2.05280849862718e-05	6.39755357551272e-06	3.50956620006984e-06	0	3.28108210087687e-06	0	0	0	0	0	0	1.09293200869974e-05	0	0	6.76979318281827e-06	5.63107452164022e-06	0	0	1.12849409985668e-05	0	0	0	0	0	0	0	FALSE	FALSE
M	CD4	TGCGCCAGCAGCCAAGGAGTGGAGAATCAGCCCCAGCATTTT	TRBV4-1	TRBJ1-5	CASSQGVENQPQHF	191_CD4	TGTGCAGGACCGAAGAACACAGGCTTTCAGAAACTTGTATTT	FALSE	NA	1.43363596705914e-05	1.06188300173087e-05	3.96076802686985e-06	5.47192960909751e-06	6.37150053297602e-06	4.30608117086038e-06	8.83296639718758e-07	1.51651293016837e-06	5.51038266301365e-07	0	0	0	1.79620743629879e-05	9.59633036326909e-06	3.50956620006984e-06	8.52562566251216e-06	6.56216420175374e-06	0	0	0	0	0	0	0	0	0	1.35395863656365e-05	0	0	0	7.52329399904454e-06	0	0	0	0	0	0	0	FALSE	FALSE
M	CD4	TGTGCCAGCAGCCAAGAGGCCGAGACAGCCAACACCGGGGAGCTGTTTTTT	TRBV4-2	TRBJ2-2	CASSQEAETANTGELFF	192_CD4	TGTGCACCGTCATACAGCACCCTCACCTTT	FALSE	NA	1.68964238974827e-05	1.15037325187511e-05	2.82912001919275e-06	0	0	0	8.83296639718758e-07	0	0	0	0	0	3.07921274794078e-05	0	0	0	0	0	0	0	0	0	0	0	0	0	0	0	0	0	0	0	0	0	0	0	0	0	FALSE	FALSE
M	CD8	TGTGCCAGCACGTCGGGGGGCCCCCGGAATGAGCAGTTCTTC	TRBV6-5	TRBJ2-1	CASTSGGPRNEQFF	200_CD8	TGTGCTTTCGTATCAGAGGGCGGATCTGAAAAGCTGGTCTTT	FALSE	NA	2.09925266605089e-05	8.84902501442391e-06	0	0	0	0	0	0	0	0	0	0	0	0	0	0	0	3.20841202855059e-05	0	0	0	0	0	0	0	0	0	0	0	0	0	0	0	0	0	0	0	0	FALSE	FALSE
M	CD8	TGTGCCAGCAGCTGGACAGTTGGAAACACCATATATTTT	TRBV9	TRBJ1-3	CASSWTVGNTIYF	201_CD8	TGTGCAATGAGAGAGCCGCGATCTGGGGCTGGGAGTTACCAACTCACTTTC	FALSE	NA	1.79204495882393e-05	9.7339275158663e-06	5.6582400383855e-07	1.21598435757722e-06	2.54860021319041e-06	0	0	3.79128232542093e-07	0	0	0	0	0	0	0	0	0	2.56672962284047e-05	0	3.61591726781291e-06	0	0	0	0	0	0	0	0	0	0	0	0	0	5.02436818570065e-05	0	0	0	0	FALSE	FALSE
M	CD8	TGTGCCAGCAGTTCCCTTGCGGCGAACACCGGGGAGCTGTTTTTT	TRBV12-4	TRBJ2-2	CASSSLAANTGELFF	202_CD8	TGTGAGAAGCTTATCTTC	FALSE	NA	1.53603853613479e-05	1.41584400230783e-05	0	6.07992178788612e-07	0	0	1.32494495957814e-06	3.79128232542093e-07	0	0	0	0	0	0	0	0	0	4.27788270473412e-05	0	0	0	0	0	0	0	0	0	0	0	0	0	0	0	0	0	0	0	0	FALSE	FALSE
M	CD4	TGTGCCAGCAGTACGCCAAGACAGCCCAATCAGCCCCAGCATTTT	TRBV6-2	TRBJ1-5	CASSTPRQPNQPQHF	193_CD4	TGTGCTCTGAGTGAACGTGCAGGAACTGCTCTGATCTTT	FALSE	NA	2.15045395058871e-05	7.96412251298152e-06	0	0	0	0	0	0	0	0	0	0	2.82261168561238e-05	0	0	0	0	0	0	0	0	0	0	0	0	0	0	0	0	0	0	0	0	0	0	0	0	0	FALSE	FALSE
M	CD8	TGTGCCAGCAGCCCAGCCGACAGCTACGAGCAGTACTTC	TRBV7-6	TRBJ2-7	CASSPADSYEQYF	203_CD8	TGTGCTGTGACGGGAAGTTATGGAGGAAGCCAAGGAAATCTCATCTTT	FALSE	NA	1.33123339798349e-05	8.84902501442391e-06	7.9215360537397e-06	8.51189050304057e-06	3.18575026648801e-06	4.92123562384043e-06	7.06637311775007e-06	1.51651293016837e-06	0	1.11609135877426e-06	0	0	0	0	0	9.47291740279129e-07	0	0	0	1.80795863390646e-06	8.43322804291951e-06	0	2.86022099974258e-05	1.36616501087467e-05	0	0	0	0	0	0	0	0	0	0	0	0	0	0	FALSE	FALSE
M	CD8	TGTGCCAGCAGCCCTCGTTGGGACACCTCTGGGGCCAACGTCCTGACTTTC	TRBV13	TRBJ2-6	CASSPRWDTSGANVLTF	204_CD8	TGTGCAATGAGCCCCGGGCGGGAGTACAACTTCAACAAATTTTACTTT	FALSE	NA	4.19850533210177e-05	3.89357100634652e-05	3.11203202111203e-05	4.19514603364142e-05	3.69547030912609e-05	3.69092671788033e-05	4.41648319859379e-05	4.28414902772565e-05	1.15718035923287e-05	1.72994160610011e-05	4.10329217389342e-05	3.81931094538131e-06	0	0	0	9.47291740279129e-07	0	6.41682405710118e-05	4.61276707477828e-05	9.58218075970422e-05	8.05841790767864e-05	1.76076177597476e-05	9.53406999914193e-06	0.000163939801304961	0	0	0	8.44661178246033e-05	0	0	0	7.23877834240249e-05	0	0	0	0	0	0	TRUE	FALSE
M	CD8	TGTGCCAGCAGCTCTAACAGGGGGCGTGGGACTGAAGCTTTCTTT	TRBV7-6	TRBJ1-1	CASSSNRGRGTEAFF	205_CD8	TGTGCAGCCCCATGGGGAAGCCAAGGAAATCTCATCTTT	FALSE	NA	9.72824406218703e-06	1.23886350201935e-05	4.5265920307084e-06	3.64795307273167e-06	2.54860021319041e-06	5.53639007682049e-06	2.2082415992969e-06	7.58256465084185e-07	0	0	0	0	0	0	0	0	0	1.49725894665694e-05	1.06448470956422e-05	7.23183453562582e-06	1.87405067620434e-06	3.52152355194952e-06	0	5.46466004349869e-06	0	0	0	0	0	0	0	0	0	0	0	0	0	0	FALSE	FALSE
M	CD8	TGTGCCAGCAGCTGGATTCCTAGCGGGGGAAGTTCCGAGACCCAGTACTTC	TRBV7-2	TRBJ2-5	CASSWIPSGGSSETQYF	206_CD8	TGCCTCGTGGGTGCCACTATGCGGAACTTCAACAAATTTTACTTT	FALSE	NA	7.16817983529571e-06	2.30074650375022e-05	1.69747201151565e-06	6.07992178788612e-07	0	0	4.41648319859379e-07	7.58256465084185e-07	0	0	0	0	0	0	0	0	0	3.85009443426071e-05	0	0	0	4.69536473593269e-06	0	0	0	0	0	0	0	0	0	0	0	0	0	0	0	0	FALSE	FALSE
M	CD4	TGTGCCAGCAGACACACTATACGAGGGGAGACCCAGTACTTC	TRBV12-4	TRBJ2-5	CASRHTIRGETQYF	194_CD4	TGTGCTGTGAGTGATCGCAGTTCTGCAAGGCAACTGACCTTT	FALSE	NA	2.15045395058871e-05	1.85829525302902e-05	6.7898880460626e-06	8.51189050304057e-06	5.09720042638082e-06	7.9970078887407e-06	7.94966975746882e-06	4.17041055796302e-06	1.6531147989041e-06	4.46436543509706e-06	1.02582304347335e-06	0	5.90182443355315e-05	1.91926607265382e-05	1.75478310003492e-05	9.47291740279129e-06	3.28108210087687e-06	0	0	0	0	0	9.53406999914193e-06	3.27879602609922e-05	0	0	6.76979318281827e-06	5.63107452164022e-06	0	0	0	4.13644476708714e-06	0	0	0	0	0	0	TRUE	FALSE
M	CD8	TGTGCCAGCAGTAGGGGGGGTCTCTACGAGCAGTACTTC	TRBV2	TRBJ2-7	CASSRGGLYEQYF	207_CD8	TGTGCCTGTTCCGGTGGCTACAATAAGCTGATTTTT	FALSE	NA	1.38243468252132e-05	1.68131475274054e-05	0	0	0	0	0	0	0	0	0	0	0	0	0	0	0	1.92504721713035e-05	1.77414118260703e-06	0	0	0	0	0	0	0	0	0	0	0	0	0	0	0	0	0	0	0	FALSE	FALSE
M	0	TGCGCCAGCATAGACCCCGGGCCCTTAAATGAGCAGTTCTTC	TRBV5-1	TRBJ2-1	CASIDPGPLNEQFF	3_0	TGTGCTTATAGGAGTGGGGGTAGCAACTATAAACTGACATTT	FALSE	NA	1.7408436742861e-05	1.15037325187511e-05	1.69747201151565e-06	0	0	0	0	0	0	0	0	0	0	0	0	0	0	0	0	0	0	0	0	0	0	0	0	0	0	0	0	0	0	0	0	0	0	0	FALSE	FALSE
M	CD8	TGTGCCAGCAGCAAAGGGAAGAGGAGGGATGAGCAGTTCTTC	TRBV21-1	TRBJ2-1	CASSKGKRRDEQFF	208_CD8	TATATACGGAATAACAATGCCAGACTCATGTTT	FALSE	NA	9.72824406218703e-06	1.85829525302902e-05	1.1316480076771e-06	2.43196871515445e-06	6.37150053297602e-07	6.15154452980054e-07	4.41648319859379e-07	3.79128232542093e-07	0	0	0	0	0	0	0	0	0	4.27788270473412e-05	3.54828236521406e-06	0	0	0	0	0	0	0	0	5.63107452164022e-06	0	0	0	0	0	0	0	0	0	0	FALSE	FALSE
M	CD4	TGCGCCAGCTGTCCGAGGGGGAACGACTACGAGCAGTACTTC	TRBV5-1	TRBJ2-7	CASCPRGNDYEQYF	195_CD4	TGTGTGGTGAACCCCGGAGGGGGCAAATCAACCTTT	FALSE	NA	8.7042183714305e-06	8.84902501442391e-06	1.07506560729325e-05	3.03996089394306e-06	2.54860021319041e-05	1.35333979655612e-05	1.23661529560626e-05	9.85733404609441e-06	0	5.58045679387132e-07	0	0	0	0	2.63217465005238e-05	2.46295852472574e-05	6.56216420175374e-06	0	0	0	0	0	1.90681399982839e-05	0	0	0	6.76979318281827e-06	2.25242980865609e-05	0	0	0	0	0	0	0	0	0	0	FALSE	FALSE
M	CD8	TGTGCCAGCAACAGGGCCCCGGCGGAAATTAACTATGGCTACACCTTC	TRBV6-6	TRBJ1-2	CASNRAPAEINYGYTF	209_CD8	TGTGTGGTGATGAGCTGGAATGCCAGACTCATGTTT	FALSE	NA	1.68964238974827e-05	1.23886350201935e-05	0	0	0	0	0	0	0	0	0	0	0	0	0	0	0	2.56672962284047e-05	0	0	0	0	0	0	0	0	0	0	0	0	0	0	0	0	0	0	0	0	FALSE	FALSE
M	CD8	TGTGCCAGCAGCCTCTGGGGGAACACTGAAGCTTTCTTT	TRBV12-3	TRBJ1-1	CASSLWGNTEAFF	210_CD8	TGTGCTGTGGAGGACCGGTTTTCAGATGGCCAGAAGCTGCTCTTT	FALSE	NA	1.17762954437001e-05	1.23886350201935e-05	3.3949440230313e-06	3.64795307273167e-06	0	1.23030890596011e-06	1.76659327943752e-06	1.13738469762628e-06	0	0	0	0	0	0	1.75478310003492e-06	0	0	2.99451789331388e-05	1.95155530086773e-05	1.80795863390646e-06	0	0	0	0	0	0	1.35395863656365e-05	0	0	0	0	0	0	0	0	0	0	0	FALSE	FALSE
M	CD4	TGTGCCAGCAGCGGTTACCCAGGCTACACCTTC	TRBV9	TRBJ1-2	CASSGYPGYTF	196_CD4	TGTGCTGTGGCTACGAATAGTGGAGGTAGCAACTATAAACTGACATTT	FALSE	NA	7.16817983529571e-06	7.96412251298152e-06	1.30139520882867e-05	1.94557497212356e-05	1.01944008527616e-05	5.53639007682049e-06	2.2082415992969e-06	5.3077952555893e-06	0	0	0	0	5.13202124656796e-06	1.59938839387818e-05	8.7739155001746e-06	1.89458348055826e-06	6.56216420175374e-06	0	0	0	0	0	9.53406999914193e-06	8.19699006524804e-06	0	0	0	0	0	0	0	0	0	0	0	0	0	0	FALSE	FALSE
M	CD4	TGCGCCAGCAGCCAAGAAACTACAGGACGCATTAACACCGGGGAGCTGTTTTTT	TRBV4-3	TRBJ2-2	CASSQETTGRINTGELFF	197_CD4	TGTGCTGTGAGTGATCGCAGTTCTGCAAGGCAACTGACCTTT	FALSE	NA	2.61126551142915e-05	1.94678550317326e-05	4.5265920307084e-06	5.47192960909751e-06	7.00865058627362e-06	6.7666989827806e-06	3.53318655887503e-06	1.89564116271046e-06	2.75519133150683e-06	4.46436543509706e-06	0	0	7.69803186985194e-05	2.07920491204164e-05	2.45669634004889e-05	2.27350017666991e-05	4.9216231513153e-06	0	0	0	0	0	0	5.46466004349869e-06	0	0	6.76979318281827e-06	2.81553726082011e-05	0	0	0	2.06822238354357e-05	0	0	0	0	0	0	FALSE	FALSE
M	CD4	TGTGCCAGCAGCGAGACTAGCGGGGGGGAAAATGAGCAGTTCTTC	TRBV5-4	TRBJ2-1	CASSETSGGENEQFF	198_CD4	TGTGCTTTCCTCGGGGGCAATAACAATGACATGCGCTTT	FALSE	NA	2.45766165781567e-05	7.96412251298152e-06	3.3949440230313e-05	2.31037027939673e-05	1.91145015989281e-05	2.09152514013218e-05	1.54576911950783e-05	1.2132103441347e-05	2.75519133150683e-06	3.90631975570992e-06	0	0	4.61881912191116e-05	5.91773705734927e-05	5.08887099010127e-05	1.79985430653034e-05	1.64054105043843e-06	0	0	0	0	0	9.53406999914193e-06	7.37729105872324e-05	0	0	0	1.68932235649207e-05	0	0	0	4.13644476708714e-06	0	0	0	0	0	0	FALSE	FALSE
M	CD8	TGTGCCAGCAGCCCCACAGGGCGGGGTAGCACAGATACGCAGTATTTT	TRBV7-9	TRBJ2-3	CASSPTGRGSTDTQYF	2_CD8	TGTGGCACCCCAACAGGGGCTGCAGGCAACAAGCTAACTTTT	FALSE	NA	1.48483725159697e-05	1.32735375216359e-05	0	0	0	2.46061781192022e-06	0	0	0	0	0	0	0	0	0	0	0	1.28336481142024e-05	0	0	0	0	0	0	0	0	0	0	0	0	0	0	0	0	0	0	0	0	FALSE	FALSE
M	CD8	TGTGCCAGCAGCTTAGGGGGGACTGAAGCTTTCTTT	TRBV11-3	TRBJ1-1	CASSLGGTEAFF	211_CD8	TGTGCTGCCAGAGATGACAAGATCATCTTT	FALSE	LLYDANYFL,LLYDANYFLC,LYDANYFLCW,NPLLYDANY,PLLYDANYFL,YDANYFLCW	2.20165523512654e-05	2.0352757533175e-05	2.2632960153542e-06	1.82397653636584e-06	1.91145015989281e-06	0	1.32494495957814e-06	1.13738469762628e-06	2.75519133150683e-06	1.11609135877426e-06	3.07746913042006e-06	0	2.56601062328398e-06	3.19877678775636e-06	0	4.73645870139565e-06	0	4.06398856949741e-05	3.54828236521406e-06	3.61591726781291e-06	4.68512669051084e-06	2.34768236796634e-06	0	0	0	0	2.03093795484548e-05	5.63107452164022e-06	0	0	0	0	0	0	0	0	0	0	TRUE	FALSE
M	CD8	TGTGCCAGCAGTTATAGTTATCAGAATGAGCAGTTCTTC	TRBV6-6	TRBJ2-1	CASSYSYQNEQFF	212_CD8	TGTGCAGGGCCAAGTAACCAGGGAGGAAAGCTTATCTTC	FALSE	NA	1.7408436742861e-05	1.06188300173087e-05	0	0	1.2743001065952e-06	0	0	0	0	0	0	0	0	0	0	0	0	8.55576540946824e-06	0	0	0	0	0	0	0	0	0	0	0	0	0	0	0	0	0	0	0	0	FALSE	FALSE
M	CD4	TGTGCCAGCAGCATATGGGTCGACAATGAGCAGTTCTTC	TRBV7-2	TRBJ2-1	CASSIWVDNEQFF	199_CD4	TGTGCAGGACCGAAGAACACAGGCTTTCAGAAACTTGTATTT	FALSE	NA	6.65616698991744e-06	2.47772700403869e-05	2.82912001919275e-06	4.25594525152028e-06	7.00865058627362e-06	6.15154452980054e-06	6.18307647803131e-06	5.3077952555893e-06	0	2.79022839693566e-06	1.02582304347335e-06	0	2.05280849862718e-05	6.39755357551272e-06	7.01913240013968e-06	1.98931265458617e-05	1.47648694539459e-05	2.13894135236706e-06	0	0	0	0	1.90681399982839e-05	1.09293200869974e-05	0	0	2.03093795484548e-05	0	0	0	2.63315289966559e-05	1.86140014518921e-05	0	0	0	0	0	0	TRUE	FALSE
M	CD4	TGTGCCAGCAGCTTGGTCCGGGGGAACAGCTATGAGCAGTTCTTC	TRBV5-6	TRBJ2-1	CASSLVRGNSYEQFF	200_CD4	TGTGCAGGACCGAAGAACACAGGCTTTCAGAAACTTGTATTT	FALSE	NA	1.48483725159697e-05	7.96412251298152e-06	4.5265920307084e-06	1.82397653636584e-06	2.54860021319041e-06	7.9970078887407e-06	4.41648319859379e-06	1.13738469762628e-06	0	5.58045679387132e-07	0	0	2.05280849862718e-05	1.11957187571473e-05	0	8.52562566251216e-06	1.64054105043843e-06	0	0	0	0	0	2.86022099974258e-05	1.09293200869974e-05	0	0	6.76979318281827e-06	1.12621490432804e-05	0	0	7.52329399904454e-06	1.86140014518921e-05	0	0	0	0	0	0	FALSE	FALSE
M	CD4	TGCGCCAGCAGCCAAGAAGTGGCCCGGACACTGAACACCGGGGAGCTGTTTTTT	TRBV4-3	TRBJ2-2	CASSQEVARTLNTGELFF	201_CD4	TGTGCTCTGAGTAATACTGGAGGCTTCAAAACTATCTTT	FALSE	NA	1.33123339798349e-05	1.32735375216359e-05	2.2632960153542e-06	0	8.28295069286883e-06	1.84546335894016e-06	2.2082415992969e-06	0	5.51038266301365e-07	0	0	0	5.13202124656796e-06	1.27951071510254e-05	1.75478310003492e-06	0	0	0	0	0	0	0	0	0	0	0	0	5.63107452164022e-06	0	0	0	0	0	0	0	0	0	0	FALSE	FALSE
M	CD4	TGTGCCAGCTCACCCCCGAGCGGCTACGGAGGCGGGGAGCTGTTTTTT	TRBV18	TRBJ2-2	CASSPPSGYGGGELFF	202_CD4	TGTGTGGTGAACATACCCTCCCTTAATGCTGGTGGTACTAGCTATGGAAAGCTGACATTT	FALSE	NA	1.02402569075653e-05	1.32735375216359e-05	3.96076802686985e-06	2.43196871515445e-06	6.37150053297602e-07	2.46061781192022e-06	1.76659327943752e-06	7.58256465084185e-07	0	0	0	0	2.30940956095558e-05	0	5.26434930010476e-06	3.78916696111652e-06	1.64054105043843e-06	0	0	0	0	0	0	0	0	0	0	0	0	0	0	0	0	0	0	0	0	0	FALSE	FALSE
M	CD4	TGTGCCAGCAGTTTGGGTACAGGGGGCTGGGGTCAGCCCCAGCATTTT	TRBV12-4	TRBJ1-5	CASSLGTGGWGQPQHF	203_CD4	TGTGCTGTGAGTGGTCGCATGGATAGCAACTATCAGTTAATCTGG	FALSE	NA	1.28003211344566e-05	8.84902501442391e-06	5.09241603454695e-06	3.64795307273167e-06	1.91145015989281e-06	1.23030890596011e-06	1.76659327943752e-06	1.51651293016837e-06	0	0	0	0	1.79620743629879e-05	2.55902143020509e-05	3.50956620006984e-06	0	4.9216231513153e-06	0	0	0	0	0	0	2.45909701957441e-05	0	0	0	0	0	0	0	0	0	0	0	0	0	0	FALSE	FALSE
M	CD4	TGCGCCAGCAGCTTGGGGACGGACTTTCATAATTCACCCCTCCACTTT	TRBV5-1	TRBJ1-6	CASSLGTDFHNSPLHF	204_CD4	TGTGCTTATAGGAGTATAAGAGATGACAAGATCATCTTT	FALSE	NA	1.48483725159697e-05	7.07922001153913e-06	3.96076802686985e-06	6.07992178788612e-06	5.09720042638082e-06	0	3.97483487873441e-06	6.06605172067348e-06	5.51038266301365e-07	0	0	2.54620729692087e-06	1.02640424931359e-05	7.99694196939091e-06	1.40382648002794e-05	7.57833392223303e-06	9.84324630263061e-06	0	0	0	0	0	0	8.19699006524804e-06	0	0	0	1.12621490432804e-05	0	0	0	1.03411119177178e-05	0	0	0.000116130530716525	0	0	0	TRUE	TRUE
M	CD4	TGCGCCAGCAGCTTCTCTGACATAACGGAGACCCAGTACTTC	TRBV5-1	TRBJ2-5	CASSFSDITETQYF	205_CD4	TGTGCAGAGATAGTTTCCTTCACGGGAGGAGGAAACAAACTCACCTTT	FALSE	NA	1.17762954437001e-05	1.68131475274054e-05	0	0	0	0	0	1.13738469762628e-06	0	0	0	0	5.13202124656796e-06	0	1.75478310003492e-06	0	0	0	0	0	0	0	0	0	0	0	0	0	0	0	0	0	0	0	0	0	0	0	FALSE	FALSE
M	CD8	TGTGCCAGCAGCTTATTAGCCGGGACAGGGTACCACAATGAGCAGTTCTTC	TRBV7-9	TRBJ2-1	CASSLLAGTGYHNEQFF	213_CD8	TGTGCAATGAGAGAGATTAATTCAATTTCTTCTGGTTCTGCAAGGCAACTGACCTTT	FALSE	NA	1.43363596705914e-05	7.96412251298152e-06	1.1316480076771e-06	4.25594525152028e-06	3.82290031978561e-06	3.07577226490027e-06	0	3.79128232542093e-07	0	0	0	0	0	0	0	0	0	5.98903578662777e-05	5.32242354782109e-06	1.80795863390646e-06	0	0	0	0	0	0	0	0	0	0	0	0	0	0	0	0	0	0	FALSE	FALSE
M	CD8	TGTGCCAGCAGTTTGAAGGGGAGGCCGTTCTTC	TRBV27	TRBJ2-1	CASSLKGRPFF	214_CD8	TGTGCAGCAACTGATTCAGGAGGAGGTGCTGACGGACTCACCTTT	FALSE	NA	6.65616698991744e-06	1.5928245025963e-05	0	1.21598435757722e-06	6.37150053297602e-06	8.61216234172076e-06	0	7.58256465084185e-07	0	0	0	0	0	0	0	0	0	1.49725894665694e-05	0	9.03979316953228e-06	3.74810135240867e-06	0	0	0	0	0	0	0	0	0	0	0	0	0	0	0	0	0	FALSE	FALSE
M	CD8	TGTGCCAGCAGTGAATTGGCGGGGGGAAACACCGGGGAGCTGTTTTTT	TRBV2	TRBJ2-2	CASSELAGGNTGELFF	215_CD8	TGCACACCTGTCTGGTTCTGCAAGGCAACTGACCTTT	FALSE	YLQPRTFL,YLQPRTFLL,YYVGYLQPRTF	1.22883082890784e-05	1.68131475274054e-05	0	0	0	0	0	0	0	0	0	0	0	0	0	0	0	2.35283548760377e-05	0	0	0	0	0	0	0	0	0	0	0	0	0	0	0	0	0	0	0	0	FALSE	FALSE
M	CD4	TGTGCCAGCAGTTTTTTTCAGGGGGGCATCCCCGGGGAGCTGTTTTTT	TRBV27	TRBJ2-2	CASSFFQGGIPGELFF	206_CD4	TGTGCAGCAAAGGGTCGTAACACCGACAAGCTCATCTTT	FALSE	NA	1.53603853613479e-05	1.15037325187511e-05	1.1316480076771e-06	4.8639374303089e-06	6.37150053297602e-07	6.15154452980054e-07	1.32494495957814e-06	2.27476939525256e-06	5.51038266301365e-07	0	0	0	2.56601062328398e-05	3.19877678775636e-06	5.26434930010476e-06	2.84187522083739e-06	0	0	0	0	0	0	0	0	0	0	1.35395863656365e-05	0	0	0	0	0	0	0	0	0	0	0	FALSE	FALSE
M	0	TGCGCCAGCAGCGCGATAGGATCCGCCGGGGAGCTGTTTTTT	TRBV4-1	TRBJ2-2	CASSAIGSAGELFF	4_0	TGTGCTGTGAGAGACATCCATGGCTCTAGCAACACAGGCAAACTAATCTTT	FALSE	NA	8.19220552605224e-06	8.84902501442391e-06	1.35797760921252e-05	7.29590614546334e-06	1.08315509060592e-05	1.59940157774814e-05	7.50802143760945e-06	1.28903599064312e-05	0	1.11609135877426e-06	0	0	0	0	0	0	0	0	0	0	0	0	0	4.91819403914882e-05	0.000121868802694408	0	0	0	6.90733267895445e-05	0	0	0	6.65309435418413e-06	0	0	0	0	0	FALSE	FALSE
M	CD8	TGCAGTGCTAGAGATGGCCAGGCTCAAAACACCGGGGAGCTGTTTTTT	TRBV20-1	TRBJ2-2	CSARDGQAQNTGELFF	216_CD8	TGTGCTGTGAGACTTAACAATGCCAGACTCATGTTT	FALSE	YLQPRTFL,YLQPRTFLL,YYVGYLQPRTF	1.33123339798349e-05	1.50433425245206e-05	0	0	0	0	0	0	0	0	0	0	2.56601062328398e-06	0	0	0	0	8.55576540946824e-06	0	0	0	0	0	0	0	0	0	0	0	0	0	0	0	0	0	0	0	0	FALSE	FALSE
M	CD4	TGTGCCAGCAGTTACGGCGGGGCTAGCGGGGGTGGTACGCAGTATTTT	TRBV6-5	TRBJ2-3	CASSYGGASGGGTQYF	207_CD4	TGTGCTCTGAGTGAACGTGCAGGAACTGCTCTGATCTTT	FALSE	NA	9.21623121680877e-06	1.94678550317326e-05	5.6582400383855e-07	0	0	0	4.41648319859379e-07	0	0	0	0	0	2.05280849862718e-05	0	1.75478310003492e-06	0	1.64054105043843e-06	0	0	0	0	0	0	5.46466004349869e-06	0	0	2.03093795484548e-05	0	0	0	0	0	0	0	0	0	0	0	FALSE	FALSE
M	CD8	TGTGCCAGCAGCCATAGCCTAGCGGGCTACGAGCAGTACTTC	TRBV14	TRBJ2-7	CASSHSLAGYEQYF	217_CD8	TGTGCCCCAATAGGAGGAGGAAACAAACTCACCTTT	FALSE	NA	1.07522697529436e-05	1.76980500288478e-05	0	0	0	6.15154452980054e-07	0	0	0	0	0	0	0	0	0	0	0	1.92504721713035e-05	1.77414118260703e-06	0	0	0	0	0	0	0	0	0	0	0	0	0	0	0	0	0	0	0	FALSE	FALSE
M	CD4	TGTGCCAGCTCTACCCGGACTTTATATAATTCACCCCTCCACTTT	TRBV2	TRBJ1-6	CASSTRTLYNSPLHF	208_CD4	TGTGCTGGCCTTAATTATGGAGGAAGCCAAGGAAATCTCATCTTT	FALSE	NA	9.72824406218703e-06	1.50433425245206e-05	5.6582400383855e-07	1.82397653636584e-06	0	4.30608117086038e-06	0	1.51651293016837e-06	0	0	0	0	1.53960637397039e-05	1.59938839387818e-06	1.75478310003492e-06	0	0	0	0	0	0	0	0	2.73233002174935e-06	0	0	0	0	0	0	0	4.13644476708714e-06	0	0	0	0	0	0	FALSE	FALSE
M	CD8	TGTGCCAGCAGCTTACTAGCGGGGGGGTTCTACAATGAGCAGTTCTTC	TRBV11-2	TRBJ2-1	CASSLLAGGFYNEQFF	58_CD8	TGTGCTACGGAGCAATATGGAAACAAACTGGTCTTT	FALSE	NA	1.48483725159697e-05	1.23886350201935e-05	5.6582400383855e-07	0	0	6.15154452980054e-07	0	3.79128232542093e-07	0	0	0	0	0	0	0	0	0	4.27788270473412e-05	0	0	0	0	0	5.46466004349869e-06	0	0	0	0	0	0	0	0	0	0	0	0	0	0	FALSE	FALSE
M	CD8	TGTGCCAGCACTATCCGGGACAGGGGGCCAGAAGAGCAGTTCTTC	TRBV6-1	TRBJ2-1	CASTIRDRGPEEQFF	218_CD8	TGCATCGTCAGTCTCGACGCTGGTTCTGCAAGGCAACTGACCTTT	FALSE	NA	1.48483725159697e-05	8.84902501442391e-06	2.82912001919275e-06	6.07992178788612e-07	1.91145015989281e-06	1.23030890596011e-06	4.41648319859379e-07	1.13738469762628e-06	0	0	0	0	0	0	0	0	0	2.35283548760377e-05	1.24189882782492e-05	0	1.87405067620434e-06	0	0	0	0	0	0	5.63107452164022e-06	0	0	0	0	0	0	0	0	0	0	FALSE	FALSE
M	CD8	TGTGCCAGCTCACCACCCCCGGGGAAAAACTATGAGCAGTTCTTC	TRBV18	TRBJ2-1	CASSPPPGKNYEQFF	219_CD8	TGTGCTGTGAGATCCCCGAACTCAAATTCCGGGTATGCACTCAACTTC	FALSE	NA	1.38243468252132e-05	1.06188300173087e-05	2.2632960153542e-06	3.64795307273167e-06	6.37150053297602e-07	6.15154452980054e-07	0	0	0	0	0	0	0	0	0	0	0	2.35283548760377e-05	3.54828236521406e-06	5.42387590171937e-06	2.8110760143065e-06	0	0	0	0	0	0	0	0	0	0	0	0	0	0	0	0	0	FALSE	FALSE
M	CD8	TGTGCCAGCAGCCAAACCGAAAGCACAGATACGCAGTATTTT	TRBV4-2	TRBJ2-3	CASSQTESTDTQYF	220_CD8	TGTGTGGTGAACATTCTCAATGACATGCGCTTT	TRUE	NA	8.19220552605224e-06	2.47772700403869e-05	1.1316480076771e-06	0	0	1.84546335894016e-06	0	0	0	5.58045679387132e-07	0	0	0	0	0	0	0	4.91956511044424e-05	0	3.61591726781291e-06	0	0	0	0	0	0	0	0	0	0	0	0	0	0	0	0	0	0	FALSE	FALSE
M	CD8	TGTGCCAGCAGCATGGATCCCGGGAACACTGAAGCTTTCTTT	TRBV7-2	TRBJ1-1	CASSMDPGNTEAFF	221_CD8	TGTGTGGTGATGAGCTGGAATGCCAGACTCATGTTT	FALSE	NA	1.58723982067262e-05	1.15037325187511e-05	0	0	0	0	0	0	0	0	0	0	0	0	0	0	0	2.13894135236706e-05	0	1.80795863390646e-06	0	0	0	2.73233002174935e-06	0	0	0	0	0	0	0	0	0	0	0	0	0	0	FALSE	FALSE
M	CD4	TGTGCCAGCAGCTTCCTCGTGAACACTGAAGCTTTCTTT	TRBV7-2	TRBJ1-1	CASSFLVNTEAFF	209_CD4	TGTGCAGAGGAGGGTGGTACTAGCTATGGAAAGCTGACATTT	FALSE	NA	8.7042183714305e-06	1.15037325187511e-05	2.82912001919275e-06	8.51189050304057e-06	2.54860021319041e-05	1.29182435125811e-05	7.50802143760945e-06	5.68692348813139e-06	0	1.6741370381614e-06	0	0	7.69803186985194e-06	1.43944955449036e-05	2.45669634004889e-05	2.178771002642e-05	0	0	0	0	0	0	0	5.46466004349869e-06	0	0	0	1.68932235649207e-05	0	0	0	2.06822238354357e-06	0	0	0	0	0	0	FALSE	FALSE
M	CD8	TGTGCCAGCAGCTTCAGGGACGGCATTCAGTACTTC	TRBV11-3	TRBJ2-4	CASSFRDGIQYF	222_CD8	TGTGCTCTTTTAGGTGGTACTAGCTATGGAAAGCTGACATTT	FALSE	NA	1.38243468252132e-05	1.41584400230783e-05	0	0	0	0	0	0	0	0	0	0	0	0	0	0	0	4.27788270473412e-05	0	1.80795863390646e-06	0	0	0	0	0	0	0	0	0	0	0	0	0	0	0	0	0	0	FALSE	FALSE
M	CD8	TGTGCCAGCAGTGATAGGGTCGGTGGGGCCAACGTCCTGACTTTC	TRBV2	TRBJ2-6	CASSDRVGGANVLTF	223_CD8	TGTGCTGTGAGGCCCCACCAGGCAGGAACTGCTCTGATCTTT	FALSE	NA	1.48483725159697e-05	1.15037325187511e-05	0	1.21598435757722e-06	1.2743001065952e-06	0	0	0	0	0	0	0	0	0	0	0	0	1.28336481142024e-05	0	0	0	0	0	0	0	0	0	0	0	0	0	0	0	0	0	0	0	0	FALSE	FALSE
M	CD8	TGTGCCAGCAGTCTCACGGGGGGGCATACCTACAATGAGCAGTTCTTC	TRBV27	TRBJ2-1	CASSLTGGHTYNEQFF	224_CD8	TGTGCAGCCCCATGGGGAAGCCAAGGAAATCTCATCTTT	FALSE	NA	1.79204495882393e-05	8.84902501442391e-06	6.7898880460626e-06	4.8639374303089e-06	2.54860021319041e-06	1.23030890596011e-06	1.76659327943752e-06	3.79128232542093e-07	1.10207653260273e-06	0	0	0	2.56601062328398e-06	0	0	0	0	2.13894135236706e-05	1.06448470956422e-05	1.08477518034387e-05	5.62215202861301e-06	1.17384118398317e-06	0	1.36616501087467e-05	0	0	0	0	0	0	0	0	0	0	0	0	0	0	FALSE	FALSE
M	CD4	TGCGCCAGCAGTCAATCGTTACTAGCGGGGAGACAGATACGCAGTATTTT	TRBV23-1	TRBJ2-3	CASSQSLL_GETDTQYF	210_CD4	TGTGCCGCCCCTCGCGGTTCTGGTTCTGCAAGGCAACTGACCTTT	FALSE	NA	3.07207707226959e-05	8.84902501442391e-06	3.96076802686985e-06	9.72787486061779e-06	5.73435047967842e-06	2.46061781192022e-06	1.32494495957814e-05	7.20343641829976e-06	4.40830613041092e-06	2.79022839693566e-06	0	0	8.21123399450874e-05	2.87889910898073e-05	3.50956620006984e-06	1.42093761041869e-05	9.84324630263061e-06	0	0	0	0	0	9.53406999914193e-06	8.19699006524804e-06	5.53949103156402e-06	0	2.70791727312731e-05	0	0	0	0	0	0	0	0	0	0	0	FALSE	FALSE
M	CD8	TGTGCCAGTAGTGGGACTAGCGGGGATTACAATGAGCAGTTCTTC	TRBV19	TRBJ2-1	CASSGTSGDYNEQFF	225_CD8	TGTGCCGTCGAATCCCTCCCGGGCAAGCTCATCTTT	FALSE	NA	6.04175157546352e-05	5.75186625937554e-05	6.56355844452718e-05	7.96469754213082e-05	7.90066066089026e-05	7.07427620927062e-05	6.93387862179225e-05	7.01387230202872e-05	2.20415306520546e-05	3.12505580456794e-05	9.84790121734421e-05	2.0369658375367e-05	0	0	0	0	0	0.000117641774380188	0.000150802000521598	0.0001681401529533	0.000124624369967588	3.99106002554278e-05	0	0.00012568718100047	3.87764372209481e-05	0	0	0.000168932235649207	8.36150797978696e-05	0	0	4.55008924379585e-05	4.32451133021969e-05	0	0	0	0	0	TRUE	FALSE
M	CD8	TGTGCCAGCAACCAGGCGAACACCGGGGAGCTGTTTTTT	TRBV7-9	TRBJ2-2	CASNQANTGELFF	226_CD8	TGTGCCGTTATTCCAGGGAGTGGCCAGGGAGGAAAGCTTATCTTC	FALSE	NA	1.38243468252132e-05	1.32735375216359e-05	0	0	6.37150053297602e-07	6.15154452980054e-07	0	0	0	0	0	0	0	0	0	0	0	1.06947067618353e-05	0	0	9.37025338102168e-07	0	0	0	0	0	0	0	0	0	0	0	0	0	0	0	0	0	FALSE	FALSE
M	CD8	TGCGCCAGCGGGGAAGAGAACACCGGGGAGCTGTTTTTT	TRBV5-1	TRBJ2-2	CASGEENTGELFF	227_CD8	TGCCTCGTGGGTGAGAGAGATGACAAGATCATCTTT	FALSE	YLQPRTFL,YLQPRTFLL,YYVGYLQPRTF	1.63844110521045e-05	7.07922001153913e-06	1.69747201151565e-06	6.07992178788612e-07	0	4.92123562384043e-06	0	0	0	0	0	0	0	0	0	0	0	6.41682405710118e-06	0	3.61591726781291e-06	2.8110760143065e-06	0	0	0	0	0	6.76979318281827e-06	0	0	0	0	0	0	0	0	0	0	0	FALSE	FALSE
M	CD8	TGCGCCAGCAGCCAAGACGGGACAGGGATCACAGATACGCAGTATTTT	TRBV4-3	TRBJ2-3	CASSQDGTGITDTQYF	228_CD8	TGCCTCGTGGGTGCCACTATGCGGAACTTCAACAAATTTTACTTT	FALSE	NA	1.48483725159697e-05	9.7339275158663e-06	2.82912001919275e-06	4.8639374303089e-06	1.2743001065952e-06	6.7666989827806e-06	0	0	0	5.58045679387132e-07	0	0	0	0	0	0	0	5.34735338091765e-05	0	0	0	5.86920591991586e-06	0	0	0	0	0	0	0	0	0	0	0	0	0	0	0	0	FALSE	FALSE
M	CD4	TGTGCCAGCAGCCGAGACCGGGGGCCCTACGAGCAGTACTTC	TRBV7-2	TRBJ2-7	CASSRDRGPYEQYF	211_CD4	TGTGTGGTGAACTTTGCCGACAGAGATGACAAGATCATCTTT	FALSE	NA	6.65616698991744e-06	1.15037325187511e-05	4.5265920307084e-06	2.43196871515445e-06	1.52916012791424e-05	2.46061781192022e-06	2.64988991915628e-06	0	0	0	0	0	1.79620743629879e-05	6.39755357551272e-06	5.26434930010476e-06	4.73645870139565e-06	0	0	0	0	0	0	0	2.45909701957441e-05	0	0	0	1.12621490432804e-05	0	0	0	0	0	0	0	0	0	0	FALSE	FALSE
M	CD8	TGTGCCAGCTTTAGGGAAAACACCGGGGAGCTGTTTTTT	TRBV9	TRBJ2-2	CASFRENTGELFF	229_CD8	TGTGTGGTGATGAGCTGGAATGCCAGACTCATGTTT	FALSE	NA	1.48483725159697e-05	1.23886350201935e-05	0	0	0	0	0	0	0	0	0	0	0	0	0	0	0	2.35283548760377e-05	0	0	0	0	0	0	0	0	0	0	0	0	0	0	0	0	0	0	0	0	FALSE	FALSE
M	CD4	TGTGCCAGCAGCTCTGCGGGGGGGGGTTACAATGAGCAGTTCTTC	TRBV7-3	TRBJ2-1	CASSSAGGGYNEQFF	212_CD4	TGTGTGGTGACTTCCTATGGGAACAACAGACTCGCTTTT	FALSE	NA	1.28003211344566e-05	1.32735375216359e-05	0	2.43196871515445e-06	0	6.15154452980054e-07	0	0	0	0	0	0	2.56601062328398e-06	1.59938839387818e-06	0	9.47291740279129e-07	1.64054105043843e-06	0	0	0	0	0	0	0	0	0	0	0	0	0	0	0	0	0	0	0	0	0	FALSE	FALSE
M	CD4	TGTGCCAGCAGCTCAAGCGGGGGGGGATACAATGAGCAGTTCTTC	TRBV7-2	TRBJ2-1	CASSSSGGGYNEQFF	213_CD4	TGTGTGGTGAACGAACCTAGCAACACAGGCAAACTAATCTTT	FALSE	NA	8.19220552605224e-06	1.85829525302902e-05	5.6582400383855e-07	6.07992178788612e-07	0	0	8.83296639718758e-07	7.58256465084185e-07	0	0	0	0	2.30940956095558e-05	1.59938839387818e-06	0	0	0	0	0	0	0	0	0	0	0	0	0	0	0	0	0	0	0	0	0	0	0	0	FALSE	FALSE
M	CD8	TGTGCCAGCAGCAAAGAGGCTCCTGCGGGTCGAAACATTCAGTACTTC	TRBV21-1	TRBJ2-4	CASSKEAPAGRNIQYF	230_CD8	TGTGCTGTGAGATACATTTCTTCTGGTTCTGCAAGGCAACTGACCTTT	FALSE	NA	9.72824406218703e-06	1.5928245025963e-05	0	6.07992178788612e-07	1.2743001065952e-06	1.23030890596011e-06	0	1.51651293016837e-06	0	0	0	0	0	0	0	0	0	2.78062375807718e-05	1.77414118260703e-06	0	9.37025338102168e-07	1.17384118398317e-06	0	2.73233002174935e-06	0	0	0	0	0	0	0	0	0	0	0	0	0	0	FALSE	FALSE
M	CD8	TGTGCCAGCAGTGCAGGGATGGAGTCCCATTACACTGAAGCTTTCTTT	TRBV2	TRBJ1-1	CASSAGMESHYTEAFF	231_CD8	TGTGCTGTGGCCTCTGACAGAGGCTCAACCCTGGGGAGGCTATACTTT	FALSE	NA	1.48483725159697e-05	1.15037325187511e-05	0	0	0	0	0	0	0	0	0	0	0	0	0	0	0	3.85009443426071e-05	0	0	0	0	0	0	0	0	0	0	0	0	0	0	0	0	0	0	0	0	FALSE	FALSE
M	CD8	TGCAGTGCCCAGGGGACTAGCGGCACCCAAGAGACCCAGTACTTC	TRBV20-1	TRBJ2-5	CSAQGTSGTQETQYF	232_CD8	TGTGCTACGGACGGAGGAGGTTCCGGGTATGCACTCAACTTC	FALSE	NA	1.33123339798349e-05	1.32735375216359e-05	0	0	0	0	0	0	0	0	0	0	0	0	0	0	0	3.20841202855059e-05	0	0	0	0	0	0	0	0	0	0	0	0	0	0	0	0	0	0	0	0	FALSE	FALSE
M	CD8	TGTGCCAGCAGTTACGGGCGGGGGTCTTACAATGAGCAGTTCTTC	TRBV6-5	TRBJ2-1	CASSYGRGSYNEQFF	111_CD8	TGTGCAGAGAGTAGCCAGGCAGGAACTGCTCTGATCTTT	FALSE	AFLLFLVLI,FLAFLLFLV,FYLCFLAFL,FYLCFLAFLL,IDFYLCFLAF,IELSLIDFYL,LIDFYLCFL,LLFLVLIML,MIELSLIDFY,SLIDFYLCFL,YLCFLAFLL	1.53603853613479e-05	9.7339275158663e-06	5.6582400383855e-07	1.21598435757722e-06	0	6.15154452980054e-07	4.41648319859379e-07	0	0	0	0	0	0	0	0	0	0	1.71115308189365e-05	0	0	0	0	9.53406999914193e-06	0	0	0	0	0	0	0	0	0	0	0	0	0	0	0	FALSE	FALSE
M	CD8	TGTGCCAGCAGCGCTACCGAGGGGATAACTCGGGAGCAGTACTTC	TRBV9	TRBJ2-7	CASSATEGITREQYF	233_CD8	TGTGCAATGAGAGAGATTAATTCAATTTCTTCTGGTTCTGCAAGGCAACTGACCTTT	FALSE	NA	1.79204495882393e-05	1.23886350201935e-05	1.1316480076771e-06	0	6.37150053297602e-07	0	0	0	5.51038266301365e-07	0	0	0	0	0	0	0	0	5.34735338091765e-05	5.32242354782109e-06	1.80795863390646e-06	0	0	0	2.73233002174935e-06	1.66184730946921e-05	0	0	0	0	0	0	0	0	0	0	0	0	0	FALSE	FALSE
M	CD4	TGTGCCAGCAGCGGGACAGGGTCCACAGATACGCAGTATTTT	TRBV7-9	TRBJ2-3	CASSGTGSTDTQYF	214_CD4	TGTGCTGTGAGTGGTCGCATGGATAGCAACTATCAGTTAATCTGG	FALSE	NA	9.21623121680877e-06	9.7339275158663e-06	7.9215360537397e-06	1.03358670394064e-05	3.18575026648801e-06	7.9970078887407e-06	3.09153823901565e-06	6.06605172067348e-06	0	5.58045679387132e-07	0	0	3.33581381026917e-05	2.39908259081727e-05	8.7739155001746e-06	1.89458348055826e-06	0	0	0	0	0	0	5.72044199948516e-05	2.18586401739948e-05	0	2.65929156472716e-05	2.03093795484548e-05	0	0	0	0	0	0	0	0	0	0	0	FALSE	FALSE
M	CD8	TGCGCCAGCAGCCAAGACGGGAACACTGAAGCTTTCTTT	TRBV4-1	TRBJ1-1	CASSQDGNTEAFF	14_CD8	TGTGCTTTCGTATCAGAGGGCGGATCTGAAAAGCTGGTCTTT	FALSE	NA	1.84324624336175e-05	7.07922001153913e-06	0	0	0	0	0	0	0	0	0	0	0	0	0	0	0	2.13894135236706e-05	0	0	0	0	9.53406999914193e-06	0	0	0	0	0	0	0	0	0	0	0	0	0	0	0	FALSE	FALSE
M	CD4	TGCAGCGTTGTGGGGGATACACCTAACTATGGCTACACCTTC	TRBV29-1	TRBJ1-2	CSVVGDTPNYGYTF	215_CD4	TGTGCTGTGAGAGACATCCATGGCTCTAGCAACACAGGCAAACTAATCTTT	FALSE	NA	1.02402569075653e-05	7.96412251298152e-06	1.35797760921252e-05	1.33758279333495e-05	1.46544512258448e-05	2.76819503841024e-05	6.18307647803131e-06	5.68692348813139e-06	0	1.6741370381614e-06	0	0	0	0	1.75478310003492e-06	0	0	0	0	0	0	0	0	1.09293200869974e-05	0.000116329311662844	0	0	5.63107452164022e-06	1.81771912604064e-05	0	0	0	0	0	0	0	0	0	FALSE	FALSE
M	CD8	TGTGCCAGCAGTGGGGACAGGGATAGCAATCAGCCCCAGCATTTT	TRBV2	TRBJ1-5	CASSGDRDSNQPQHF	234_CD8	TGTGCAGAGAATGGGGGGAGCAGGGCGGGAGGAGGAAACAAACTCACCTTT	FALSE	NA	1.33123339798349e-05	1.23886350201935e-05	5.6582400383855e-07	0	0	0	0	0	0	0	0	0	0	0	0	0	0	1.71115308189365e-05	0	0	0	0	0	0	0	0	0	0	0	0	0	0	0	0	0	0	0	0	FALSE	FALSE
M	CD8	TGCAGTGCTAGAGACCAAAGGGACAAAGTGGAGCAGTACTTC	TRBV20-1	TRBJ2-7	CSARDQRDKVEQYF	235_CD8	TGTGCTTTCGTATCAGAGGGCGGATCTGAAAAGCTGGTCTTT	FALSE	NA	1.43363596705914e-05	1.15037325187511e-05	0	0	0	0	0	0	0	0	0	0	0	0	0	0	0	2.35283548760377e-05	0	1.80795863390646e-06	0	0	0	5.46466004349869e-06	0	0	0	0	0	0	0	0	0	0	0	0	0	0	FALSE	FALSE
M	CD8	TGTGCCAGCAGCTCGCTGAACACCGGGGAGCTGTTTTTT	TRBV2	TRBJ2-2	CASSSLNTGELFF	24_CD8	TGTGCCCCGAAGGAAATGCCAGACTCATGTTT	TRUE	YLQPRTFL,YLQPRTFLL,YYVGYLQPRTF	1.12642825983218e-05	1.32735375216359e-05	0	1.21598435757722e-06	6.37150053297602e-07	1.84546335894016e-06	0	7.58256465084185e-07	0	0	1.02582304347335e-06	0	0	0	0	0	0	2.56672962284047e-05	3.54828236521406e-06	7.23183453562582e-06	0	0	0	0	0	0	0	0	0	0	0	0	0	0	0	0	0	0	TRUE	FALSE
M	CD4	TGTGCCAGCAGTCCCTCAGGGGGCACAGATACGCAGTATTTT	TRBV12-4	TRBJ2-3	CASSPSGGTDTQYF	216_CD4	TGTGCAATGGCTCGGGCTGGGGCAAACAACCTCTTCTTT	FALSE	NA	9.21623121680877e-06	1.06188300173087e-05	4.5265920307084e-06	3.03996089394306e-06	2.54860021319041e-06	6.15154452980054e-06	4.41648319859379e-07	0	0	0	0	0	3.59241487259757e-05	0	1.75478310003492e-06	0	0	0	0	0	0	0	0	0	0	0	0	0	0	0	0	0	0	0	0	0	0	0	FALSE	FALSE
M	CD8	TGTGCCAGCAGGGGACTAGCGGGGGGGTCGAGTTACAATGAGCAGTTCTTC	TRBV6-1	TRBJ2-1	CASRGLAGGSSYNEQFF	236_CD8	TGTGCTTATAGGACCCGCAATCGGGGCGGATCTGAAAAGCTGGTCTTT	FALSE	NA	1.12642825983218e-05	1.32735375216359e-05	0	6.07992178788612e-07	2.54860021319041e-06	0	0	1.13738469762628e-06	0	0	0	0	0	0	0	0	0	1.06947067618353e-05	7.09656473042812e-06	5.42387590171937e-06	0	0	0	0	0	0	0	0	0	0	0	0	0	0	0	0	0	0	FALSE	FALSE
M	CD8	TGTGCCAGCAGTTACTTACGGGCTGCGGTCAACGAGCAGTACTTC	TRBV6-5	TRBJ2-7	CASSYLRAAVNEQYF	237_CD8	TGTGCTTTCGTATCAGAGGGCGGATCTGAAAAGCTGGTCTTT	FALSE	NA	1.63844110521045e-05	8.84902501442391e-06	0	0	0	0	0	0	0	0	0	0	0	0	0	0	0	1.71115308189365e-05	0	0	0	0	0	0	0	0	0	0	0	0	0	0	0	0	0	0	0	0	FALSE	FALSE
M	CD4	TGTGCCAGCAGTTTACAGGGATCCACCCTCCACTTT	TRBV12-3	TRBJ1-6	CASSLQGSTLHF	217_CD4	TGTGCAGCAAGTTCATCAGGATACAGCACCCTCACCTTT	FALSE	NA	1.02402569075653e-05	2.0352757533175e-05	5.6582400383855e-07	1.21598435757722e-06	0	6.15154452980054e-07	0	5.68692348813139e-06	0	1.11609135877426e-06	0	0	2.56601062328398e-06	0	5.26434930010476e-06	0	0	0	0	0	0	0	0	1.63939801304961e-05	0	0	0	0	0	0	0	0	0	0	0	0	0	0	FALSE	FALSE
M	CD4	TGTGCCAGCAGCTCATGGGGCAGGGGGGCGGGAGAGACCCAGTACTTC	TRBV5-4	TRBJ2-5	CASSSWGRGAGETQYF	218_CD4	TGTGCAGAGAATATAACGTACAACTTCAACAAATTTTACTTT	FALSE	NA	1.68964238974827e-05	9.7339275158663e-06	4.5265920307084e-06	6.07992178788612e-06	6.37150053297602e-07	4.92123562384043e-06	2.64988991915628e-06	3.41215409287883e-06	0	2.23218271754853e-06	2.05164608694671e-06	3.81931094538131e-06	2.56601062328398e-05	1.11957187571473e-05	8.7739155001746e-06	1.32620843639078e-05	4.9216231513153e-06	0	0	0	0	0	0	0	0	0	0	5.63107452164022e-06	0	0	0	6.2046671506307e-06	0	0	7.74203538110169e-05	0	0	0	TRUE	TRUE
M	CD4	TGTGCCAGCAGCGTAGCTTCCGGGGGCCTGGACATTCAGTACTTC	TRBV9	TRBJ2-4	CASSVASGGLDIQYF	219_CD4	TGTGTGGTGAACCCCGGAGGGGGCAAATCAACCTTT	FALSE	NA	9.72824406218703e-06	5.30941500865435e-06	1.1316480076771e-06	3.64795307273167e-06	1.40173011725472e-05	1.23030890596011e-05	1.76659327943752e-06	2.65389762779465e-06	0	0	0	0	1.28300531164199e-05	1.27951071510254e-05	2.45669634004889e-05	1.42093761041869e-05	3.28108210087687e-06	0	0	0	0	0	0	0	0	0	0	5.63107452164022e-06	0	0	0	6.2046671506307e-06	0	0	0	0	0	0	FALSE	FALSE
M	CD8	TGTGCCAGCAGCCCGGGGTCTGGGGAGACCCAGTACTTC	TRBV7-6	TRBJ2-5	CASSPGSGETQYF	238_CD8	TGTGCTTATAGGGAGGGCGGATCTGAAAAGCTGGTCTTT	FALSE	NA	3.12327835680742e-05	1.41584400230783e-05	3.16861442149588e-05	2.85756324030648e-05	2.86717523983921e-05	1.53788613245014e-05	1.23661529560626e-05	9.09907758101023e-06	2.20415306520546e-06	1.06028679083555e-05	0	0	0	6.39755357551272e-06	0	0	0	7.91408300375812e-05	3.37086824695336e-05	5.42387590171937e-05	1.21813293953282e-05	1.40860942077981e-05	0	2.45909701957441e-05	5.53949103156402e-06	0	0	4.50485961731218e-05	0	0	0	8.27288953417427e-06	0	0	0	0	0	0	FALSE	FALSE
M	CD4	TGCGCCAGCAGCCAAGAGGTGGACGGAGGCCTAGGTGGGGCCAACGTCCTGACTTTC	TRBV4-3	TRBJ2-6	CASSQEVDGGLGGANVLTF	220_CD4	TGTGCTTACTTGAGGTGGGGTACTAGCTATGGAAAGCTGACATTT	FALSE	NA	1.22883082890784e-05	6.19431751009674e-06	6.22406404222405e-06	1.82397653636584e-06	5.73435047967842e-06	1.23030890596011e-06	2.64988991915628e-06	0	0	0	0	0	5.13202124656796e-06	0	8.7739155001746e-06	0	0	0	0	0	0	0	4.76703499957097e-05	1.36616501087467e-05	0	0	0	1.12621490432804e-05	0	0	0	0	0	0	0	0	0	0	FALSE	FALSE
M	CD8	TGTGCCAGCAGTTTCGAAGCTCTTCTACCGACTAGCACAGATACGCAGTATTTT	TRBV12-4	TRBJ2-3	CASSFEALLPTSTDTQYF	239_CD8	TGTGTGGTGAACGGCATTTCTGGCTCTAGCAACACAGGCAAACTAATCTTT	FALSE	NA	1.17762954437001e-05	1.15037325187511e-05	1.1316480076771e-06	3.64795307273167e-06	0	0	8.83296639718758e-07	0	0	0	0	0	0	0	0	0	0	2.56672962284047e-05	0	0	1.87405067620434e-06	0	0	0	0	0	0	0	0	0	0	0	0	0	0	0	0	0	FALSE	FALSE
M	CD4	TGTGCCAGCAGCCAAGATGACAGGGGCCCGGGGACAGATACGCAGTATTTT	TRBV3-1	TRBJ2-3	CASSQDDRGPGTDTQYF	221_CD4	TGTGCAGAGATAGTTTCCTTCACGGGAGGAGGAAACAAACTCACCTTT	FALSE	NA	1.58723982067262e-05	7.96412251298152e-06	5.6582400383855e-07	0	0	2.46061781192022e-06	0	0	0	0	0	0	5.13202124656796e-06	0	0	0	0	0	0	0	0	0	0	2.73233002174935e-06	0	0	0	0	0	0	0	0	0	0	0	0	0	0	FALSE	FALSE
M	CD4	TGTGCCAGCAGTTTGGGCGGGTATCAGTCACCCCTCCACTTT	TRBV12-4	TRBJ1-6	CASSLGGYQSPLHF	222_CD4	TGTGCAATGAGCGCGGAAAATGCAGGCAACATGCTCACCTTT	FALSE	NA	1.33123339798349e-05	9.7339275158663e-06	9.61900806525535e-06	1.82397653636584e-06	1.91145015989281e-06	0	8.83296639718758e-07	7.58256465084185e-07	0	5.58045679387132e-07	0	0	1.02640424931359e-05	4.79816518163454e-06	5.26434930010476e-06	0	0	0	0	0	0	0	1.90681399982839e-05	1.63939801304961e-05	0	0	0	1.12621490432804e-05	0	0	0	0	0	0	0	0	0	0	FALSE	FALSE
M	CD8	TGTGCCAGCAGTTACACGGGGGTTGCAACTAATGAAAAACTGTTTTTT	TRBV6-6	TRBJ1-4	CASSYTGVATNEKLFF	240_CD8	TGTGCAGCTGTGGTAGCAGGCAAATCAACCTTT	FALSE	NA	1.43363596705914e-05	1.50433425245206e-05	0	6.07992178788612e-07	0	6.15154452980054e-07	0	1.13738469762628e-06	0	5.58045679387132e-07	0	0	0	0	0	0	0	3.636200299024e-05	0	1.80795863390646e-06	0	0	0	0	0	0	0	1.12621490432804e-05	0	0	0	0	0	0	0	0	0	0	FALSE	FALSE
M	CD4	TGCAGTGCCACCCATCAGGCTGAAGCTTTCTTT	TRBV20-1	TRBJ1-1	CSATHQAEAFF	223_CD4	TGTGCAGCAAGTAAACTCACGGGAGGAGGAAACAAACTCACCTTT	FALSE	NA	1.28003211344566e-05	1.41584400230783e-05	6.7898880460626e-06	4.8639374303089e-06	7.00865058627362e-06	6.15154452980054e-06	7.94966975746882e-06	1.89564116271046e-06	5.51038266301365e-07	2.23218271754853e-06	0	0	2.05280849862718e-05	1.759327233266e-05	7.01913240013968e-06	1.51566678444661e-05	6.56216420175374e-06	0	0	0	0	0	9.53406999914193e-06	1.09293200869974e-05	0	0	4.06187590969096e-05	5.63107452164022e-06	0	0	3.76164699952227e-06	8.27288953417427e-06	0	0	0	0	0	0	FALSE	FALSE
M	CD4	TGCGCCAGCAGCTCCTCGGGGCTAGCCCTCACAGATACGCAGTATTTT	TRBV5-1	TRBJ2-3	CASSSSGLALTDTQYF	72_CD4	TGTGTGGTGAACGAACCTAGCAACACAGGCAAACTAATCTTT	FALSE	NA	9.72824406218703e-06	1.15037325187511e-05	2.82912001919275e-06	2.43196871515445e-06	6.37150053297602e-07	0	2.64988991915628e-06	1.89564116271046e-06	0	0	0	0	2.56601062328398e-05	4.79816518163454e-06	0	0	3.28108210087687e-06	0	0	0	0	0	0	0	0	0	0	0	0	0	0	0	0	0	0	0	0	0	FALSE	FALSE
M	CD4	TGTGCCAGCAGCTTCGGGGATTCACCCCTCCACTTT	TRBV7-9	TRBJ1-6	CASSFGDSPLHF	224_CD4	TGTGCTGTGAGTGATCGAGGGTCTAGCAACACAGGCAAACTAATCTTT	FALSE	NA	1.63844110521045e-05	5.30941500865435e-06	0	4.25594525152028e-06	0	6.15154452980054e-07	8.83296639718758e-07	7.58256465084185e-07	0	0	0	0	2.30940956095558e-05	7.99694196939091e-06	0	9.47291740279129e-07	0	0	0	0	0	0	0	0	0	0	0	0	0	0	0	0	0	0	0	0	0	0	FALSE	FALSE
M	CD8	TGTGCCAGCATCATTTGGGGCAGGGGTACCACAGATACGCAGTATTTT	TRBV6-1	TRBJ2-3	CASIIWGRGTTDTQYF	241_CD8	TGTGCCCCCAGTAGGGGCAGCAGTGCTTCCAAGATAATCTTT	FALSE	NA	1.84324624336175e-05	5.30941500865435e-06	0	0	6.37150053297602e-07	6.15154452980054e-07	0	0	0	0	0	0	0	0	0	0	0	1.28336481142024e-05	0	0	0	0	0	0	0	0	0	0	0	0	0	0	0	0	0	0	0	0	FALSE	FALSE
M	CD8	TGTGCCAGCAGCTTAGAGGACACTAACTATGGCTACACCTTC	TRBV7-2	TRBJ1-2	CASSLEDTNYGYTF	1_CD8	TGTGCCCCGAAGGAAATGCCAGACTCATGTTT	FALSE	NQKLIANQF	7.16817983529571e-06	1.41584400230783e-05	4.5265920307084e-06	1.21598435757722e-06	1.2743001065952e-06	0	2.2082415992969e-06	1.89564116271046e-06	0	0	0	0	0	0	0	0	0	2.56672962284047e-05	1.77414118260703e-06	7.23183453562582e-06	9.37025338102168e-07	1.17384118398317e-06	0	8.19699006524804e-06	0	0	0	5.63107452164022e-06	0	0	0	2.06822238354357e-06	0	0	0	0	0	0	FALSE	FALSE
M	CD4	TGCAGTGCTAGGGGACAGGAAAACTCTGGGGCCAACGTCCTGACTTTC	TRBV20-1	TRBJ2-6	CSARGQENSGANVLTF	225_CD4	TGTGCACCGTCATACAGCACCCTCACCTTT	FALSE	NA	1.68964238974827e-05	6.19431751009674e-06	0	3.03996089394306e-06	0	0	0	3.79128232542093e-07	0	0	0	1.27310364846044e-06	2.30940956095558e-05	0	1.75478310003492e-06	0	0	0	0	0	0	0	0	0	0	0	0	0	0	0	0	0	0	0	0	0	0	0	TRUE	FALSE
M	CD4	TGCGCCAGCAGCTCTGGTTACAGGGACGAGCAGTACTTC	TRBV5-1	TRBJ2-7	CASSSGYRDEQYF	226_CD4	TGTGCTGGGTTGAATGCTGGCAACAACCGTAAGCTGATTTGG	FALSE	NA	1.94564881243741e-05	1.06188300173087e-05	2.2632960153542e-06	0	0	0	0	1.89564116271046e-06	1.6531147989041e-06	0	0	0	3.07921274794078e-05	0	7.01913240013968e-06	0	0	0	0	0	0	0	0	0	0	0	0	0	0	0	0	0	0	0	0	0	0	0	FALSE	FALSE
M	CD4	TGCGCCAGCAGCACAGGGACAGGGGGCACAGATACGCAGTATTTT	TRBV5-1	TRBJ2-3	CASSTGTGGTDTQYF	41_CD4	TGTGCTTATAGGAGCGCGTTGACCAGTGGCTCTAGGTTGACCTTT	FALSE	NA	8.7042183714305e-06	8.84902501442391e-06	7.35571204990115e-06	7.29590614546334e-06	3.82290031978561e-06	3.07577226490027e-06	0	0	0	0	0	0	1.02640424931359e-05	1.59938839387818e-06	0	5.68375044167477e-06	0	0	0	0	0	0	0	1.63939801304961e-05	0	0	0	0	0	0	0	0	0	0	0	0	0	0	FALSE	FALSE
M	CD4	TGTGCCAGCAGCCCAGTGGAAGAGACCCAGTACTTC	TRBV7-6	TRBJ2-5	CASSPVEETQYF	227_CD4	TGTGTGGTGACTTCCTATGGGAACAACAGACTCGCTTTT	FALSE	NA	1.38243468252132e-05	6.19431751009674e-06	0	2.43196871515445e-06	3.82290031978561e-06	1.84546335894016e-06	3.53318655887503e-06	0	0	0	0	0	2.56601062328398e-06	0	0	0	0	0	0	0	0	0	0	0	0	0	0	0	0	0	0	0	0	0	0	0	0	0	FALSE	FALSE
M	CD4	TGCGCCAGCAGCCAAGATTTGGGAAACACTGAGCAGTTCTTC	TRBV4-3	TRBJ2-1	CASSQDLGNTEQFF	228_CD4	TGTGCTTATAGGAGTGGGGGTAGCAACTATAAACTGACATTT	FALSE	NA	1.48483725159697e-05	8.84902501442391e-06	0	1.21598435757722e-06	0	0	0	0	0	0	0	0	0	0	1.75478310003492e-06	0	0	0	0	0	0	0	0	0	0	0	0	0	0	0	0	4.13644476708714e-06	0	0	0	0	0	0	FALSE	FALSE
M	CD4	TGTGCCAGCAGCCCTCTAGTATCTGGGGCCAACGTCCTGACTTTC	TRBV7-2	TRBJ2-6	CASSPLVSGANVLTF	229_CD4	TGTGCTGTGAGAGACATCTACGCTTCCAAGATAATCTTT	FALSE	NA	1.38243468252132e-05	7.96412251298152e-06	0	1.21598435757722e-06	0	1.23030890596011e-06	3.97483487873441e-06	0	0	0	0	0	0	0	0	3.78916696111652e-06	0	0	0	0	0	0	0	0	0	0	0	0	0	0	0	0	0	0	0	0	0	0	FALSE	FALSE
M	CD8	TGTGCCAGCAGCTCCACGGAGGGGCTCAGTCGGGAGCAGTTCTTC	TRBV9	TRBJ2-1	CASSSTEGLSREQFF	242_CD8	TGTGCTTTCGTATCAGAGGGCGGATCTGAAAAGCTGGTCTTT	FALSE	NA	1.58723982067262e-05	7.96412251298152e-06	0	0	0	0	0	3.79128232542093e-07	0	0	0	0	0	0	0	0	0	1.92504721713035e-05	0	0	0	0	0	0	0	0	0	0	0	0	0	2.06822238354357e-06	0	0	0	0	0	0	FALSE	FALSE
M	CD8	TGTGCCAGCAGCTTAATGTACGGTAATCAGCCCCAGCATTTT	TRBV7-8	TRBJ1-5	CASSLMYGNQPQHF	243_CD8	TGTGCTGTGAGGCCCCACCAGGCAGGAACTGCTCTGATCTTT	FALSE	NA	1.7408436742861e-05	6.19431751009674e-06	0	0	0	0	0	0	0	0	0	0	0	0	0	0	0	8.55576540946824e-06	0	0	0	0	0	0	0	0	0	0	0	0	0	0	0	0	0	0	0	0	FALSE	FALSE
M	CD4	TGTGCCAGCAGTTTAGGGAACTCTGGGGCCAACGTCCTGACTTTC	TRBV28	TRBJ2-6	CASSLGNSGANVLTF	230_CD4	TGTGCTGTGAGAGACGAGGGGAGTGGGGGCTTTGGGAATGTGCTGCATTGC	FALSE	NA	1.43363596705914e-05	1.94678550317326e-05	3.96076802686985e-06	6.68791396667473e-06	3.82290031978561e-06	3.07577226490027e-06	8.83296639718758e-07	5.3077952555893e-06	0	3.90631975570992e-06	0	0	3.59241487259757e-05	1.27951071510254e-05	3.50956620006984e-06	3.78916696111652e-06	0	0	0	0	0	0	9.53406999914193e-06	2.73233002174935e-06	0	0	6.76979318281827e-06	1.68932235649207e-05	0	0	0	2.06822238354357e-06	0	0	0	0	0	0	FALSE	FALSE
M	CD8	TGTGCCAGCAGAGGCATCCCCTATGGCTACACCTTC	TRBV6-5	TRBJ1-2	CASRGIPYGYTF	244_CD8	TGTGTGCCAGGGGGAGGAGGAAGCTACATACCTACATTT	FALSE	NA	1.53603853613479e-05	1.23886350201935e-05	2.82912001919275e-06	6.07992178788612e-07	0	0	8.83296639718758e-07	0	5.51038266301365e-07	0	0	0	0	0	0	0	0	3.4223061637873e-05	1.77414118260703e-06	1.80795863390646e-06	0	0	0	0	0	0	0	0	0	0	0	0	0	0	0	0	0	0	FALSE	FALSE
M	CD4	TGCGCCAGCAGCTTGGAAACAGGGTCAAGCACAGATACGCAGTATTTT	TRBV5-1	TRBJ2-3	CASSLETGSSTDTQYF	231_CD4	TGTGCAGGACCGAAGAACACAGGCTTTCAGAAACTTGTATTT	FALSE	NA	1.12642825983218e-05	1.76980500288478e-05	2.2632960153542e-06	3.03996089394306e-06	2.54860021319041e-06	1.84546335894016e-06	4.41648319859379e-07	0	0	1.6741370381614e-06	0	0	1.79620743629879e-05	6.39755357551272e-06	3.50956620006984e-06	4.73645870139565e-06	6.56216420175374e-06	0	0	0	0	0	0	0	0	0	0	0	0	0	2.63315289966559e-05	0	0	0	0	0	0	0	FALSE	FALSE
M	CD4	TGCGCCAGCAGCGAGGACGGTCCGAACACCGGGGAGCTGTTTTTT	TRBV5-1	TRBJ2-2	CASSEDGPNTGELFF	232_CD4	TGTGGCACAGAGTGGGTCGGAGATGACAAGATCATCTTT	FALSE	NA	6.14415414453918e-06	2.12376600346174e-05	2.2632960153542e-06	4.25594525152028e-06	3.18575026648801e-06	3.69092671788033e-06	5.29977983831255e-06	3.79128232542093e-06	0	2.23218271754853e-06	0	0	1.28300531164199e-05	1.27951071510254e-05	1.05286986002095e-05	1.51566678444661e-05	1.64054105043843e-06	0	0	0	0	0	1.90681399982839e-05	1.09293200869974e-05	0	0	0	0	0	0	1.88082349976114e-05	0	0	0	0	0	0	0	FALSE	FALSE
M	CD8	TGCGCCAGCAGCCAATTCTCGGCAGGGACCACTTTCTTT	TRBV4-1	TRBJ1-1	CASSQFSAGTTFF	245_CD8	TGTGCAGGGTATATGAATAATAATGCAGGCAACATGCTCACCTTT	FALSE	NA	1.48483725159697e-05	7.96412251298152e-06	0	3.03996089394306e-06	0	1.23030890596011e-06	0	0	0	0	0	0	0	0	0	0	0	2.35283548760377e-05	3.54828236521406e-06	1.80795863390646e-06	0	0	0	0	0	0	0	0	0	0	0	0	0	0	0	0	0	0	FALSE	FALSE
M	CD4	TGCGCCAGCAGCTTGGACCCCAACAATGAGCAGTTCTTC	TRBV5-1	TRBJ2-1	CASSLDPNNEQFF	85_CD4	TGTGTGGTGAACAAAAGCTTTCAGAAACTTGTATTT	FALSE	NA	1.28003211344566e-05	7.96412251298152e-06	2.82912001919275e-06	0	1.2743001065952e-06	0	8.83296639718758e-07	3.03302586033674e-06	0	0	0	0	3.59241487259757e-05	0	1.75478310003492e-06	2.84187522083739e-06	0	0	0	0	0	0	9.53406999914193e-06	0	0	0	2.03093795484548e-05	0	0	0	0	8.27288953417427e-06	0	0	0	0	0	0	FALSE	FALSE
M	CD4	TGTGCCAGTAGTATCCCAGAGACCGGGGAGCTGTTTTTT	TRBV19	TRBJ2-2	CASSIPETGELFF	233_CD4	TGTGCTGTGAGTGCCATACTCACGGGAGGAGGAAACAAACTCACCTTT	FALSE	NA	9.21623121680877e-06	1.41584400230783e-05	5.6582400383855e-07	6.07992178788612e-07	3.18575026648801e-06	0	0	3.79128232542093e-07	0	0	0	0	1.02640424931359e-05	3.19877678775636e-06	1.75478310003492e-06	0	0	0	0	0	0	0	0	0	0	0	0	0	0	0	0	0	0	0	0	0	0	0	FALSE	FALSE
M	CD4	TGTGCCAGCAGCCTGGGGGGAGGGTCCTACAATGAGCAGTTCTTC	TRBV4-2	TRBJ2-1	CASSLGGGSYNEQFF	234_CD4	TGTGCAGAGATAGTTTCCTTCACGGGAGGAGGAAACAAACTCACCTTT	FALSE	NA	1.63844110521045e-05	6.19431751009674e-06	1.69747201151565e-06	0	0	0	0	0	0	0	0	0	1.02640424931359e-05	1.59938839387818e-06	0	0	0	0	0	0	0	0	0	0	0	0	0	0	0	0	0	0	0	0	0	0	0	0	FALSE	FALSE
M	CD8	TGTGCCAGCCAAGAGGCGAACACCGGGGAGCTGTTTTTT	TRBV19	TRBJ2-2	CASQEANTGELFF	246_CD8	TGTGCAATGAGAGAGGGCCCGTATGGTGCTACAAACAAGCTCATCTTT	TRUE	YLQPRTFL,YLQPRTFLL,YYVGYLQPRTF	1.02402569075653e-05	1.85829525302902e-05	2.2632960153542e-06	6.07992178788612e-07	0	0	4.41648319859379e-07	0	0	5.58045679387132e-07	0	0	0	0	0	0	0	4.27788270473412e-05	1.77414118260703e-06	0	0	0	0	2.73233002174935e-06	0	0	0	0	0	0	0	0	0	0.000100487363714013	0	0	0	0	FALSE	FALSE
M	CD4	TGTGCCAGCAGCTTGAGACTAGCGGGGGCGACCGGGGAGCTGTTTTTT	TRBV5-5	TRBJ2-2	CASSLRLAGATGELFF	235_CD4	TGTGCAGCAAACGGGTACAATAACAATGACATGCGCTTT	FALSE	NA	1.07522697529436e-05	1.15037325187511e-05	0	0	0	6.15154452980054e-07	8.83296639718758e-07	2.65389762779465e-06	0	0	0	0	1.79620743629879e-05	1.59938839387818e-06	7.01913240013968e-06	1.89458348055826e-06	0	0	0	0	0	0	0	8.19699006524804e-06	0	0	0	0	0	0	0	0	0	0	0	0	0	0	FALSE	FALSE
M	CD4	TGTGCCAGCAGGGAACTAGCGGGGGACAGCTCCTACAATGAGCAGTTCTTC	TRBV28	TRBJ2-1	CASRELAGDSSYNEQFF	236_CD4	TGTGCAATGGCTCGGGCTGGGGCAAACAACCTCTTCTTT	FALSE	NA	1.12642825983218e-05	8.84902501442391e-06	1.1316480076771e-06	5.47192960909751e-06	1.91145015989281e-06	6.15154452980054e-07	8.83296639718758e-07	0	0	0	0	0	2.82261168561238e-05	0	0	3.78916696111652e-06	0	0	0	0	0	0	0	1.36616501087467e-05	0	0	0	0	0	0	0	0	0	0	0	0	0	0	FALSE	FALSE
M	CD4	TGTGCCAGCAGTTTAGGACAGGGTTACGAGCAGTACTTC	TRBV12-4	TRBJ2-7	CASSLGQGYEQYF	237_CD4	TGTGCTGTGAGTGAAAAGGCAGGAACTGCTCTGATCTTT	FALSE	NA	2.5088629423535e-05	1.76980500288478e-06	2.15013121458649e-05	7.90389832425196e-06	2.03888017055233e-05	2.09152514013218e-05	4.41648319859379e-06	1.09947187437207e-05	2.20415306520546e-06	3.34827407632279e-06	0	0	7.44143080752354e-05	1.91926607265382e-05	2.80765296005587e-05	1.79985430653034e-05	3.28108210087687e-06	0	1.77414118260703e-06	0	0	0	1.90681399982839e-05	7.37729105872324e-05	0	0	0	1.12621490432804e-05	0	0	0	0	0	0	0	0	0	0	FALSE	FALSE
M	CD8	TGTGCCAGCAGCCTGAACTCGGGAACTGAAGCTTTCTTT	TRBV11-2	TRBJ1-1	CASSLNSGTEAFF	247_CD8	TGTGTGGTGAACAGTCACGGTGACAGCTGGGGGAAATTGCAGTTT	FALSE	NA	1.28003211344566e-05	1.68131475274054e-05	0	0	0	0	0	0	5.51038266301365e-07	0	0	0	0	0	0	0	0	3.636200299024e-05	0	0	0	1.17384118398317e-06	0	0	0	0	0	0	0	0	0	0	0	0	0	0	0	0	FALSE	FALSE
M	CD4	TGCGCCAGCAGCTTGAAGGCAGATTCACCCCTCCACTTT	TRBV5-1	TRBJ1-6	CASSLKADSPLHF	54_CD4	TGTGTGGTGGATTGGGCCGACAAGCTCATCTTT	FALSE	NA	9.21623121680877e-06	1.06188300173087e-05	1.69747201151565e-06	6.07992178788612e-06	6.37150053297602e-07	1.23030890596011e-06	1.32494495957814e-06	3.79128232542093e-07	0	0	0	0	1.28300531164199e-05	9.59633036326909e-06	1.93026141003841e-05	5.68375044167477e-06	1.64054105043843e-06	0	0	0	0	0	0	1.63939801304961e-05	0	0	0	1.12621490432804e-05	0	0	0	0	0	0	0	0	0	0	FALSE	FALSE
M	CD4	TGCGCCAGCAGCTATCTGGGGAACAATGAGCAGTTCTTC	TRBV4-1	TRBJ2-1	CASSYLGNNEQFF	238_CD4	TGTGCAATGAGCGCGTCAAGCAACACAGGCAAACTAATCTTT	FALSE	NA	1.79204495882393e-05	5.30941500865435e-06	4.5265920307084e-06	1.27678357545609e-05	7.00865058627362e-06	6.15154452980054e-06	5.74142815817193e-06	5.68692348813139e-06	1.10207653260273e-06	1.6741370381614e-06	2.05164608694671e-05	0	2.82261168561238e-05	3.19877678775636e-06	2.98313127005936e-05	1.42093761041869e-05	0	0	0	0	0	2.34768236796634e-06	0	0	0	0	0	5.63107452164022e-06	0	0	0	4.13644476708714e-05	0	0	0	0	0	0	TRUE	FALSE
M	CD4	TGTGCCAGCAGAGGACCAGAGTACCAAGAGACCCAGTACTTC	TRBV12-3	TRBJ2-5	CASRGPEYQETQYF	239_CD4	TGTGCTGGCAGGAATTATGGAGGAAGCCAAGGAAATCTCATCTTT	FALSE	NA	8.19220552605224e-06	1.32735375216359e-05	4.5265920307084e-06	0	2.54860021319041e-06	1.23030890596011e-06	0	0	0	0	0	0	7.69803186985194e-06	0	1.22834817002444e-05	3.78916696111652e-06	1.1483787353069e-05	0	0	0	0	0	0	5.46466004349869e-06	0	0	0	0	0	0	0	0	0	0	0	0	0	0	FALSE	FALSE
M	CD4	TGTGCCAGCAGCCAAACCTTGGGACTAGCGGGTTATACGCAGTATTTT	TRBV11-2	TRBJ2-3	CASSQTLGLAGYTQYF	240_CD4	TGTGCTTTCATGGGCCGAATTCAGGGAGCCCAGAAGCTGGTATTT	FALSE	NA	1.43363596705914e-05	3.53961000576956e-06	3.3949440230313e-06	1.21598435757722e-06	3.18575026648801e-06	3.69092671788033e-06	8.83296639718758e-07	1.13738469762628e-06	0	0	0	0	7.69803186985194e-06	1.59938839387818e-06	1.05286986002095e-05	0	4.9216231513153e-06	0	0	0	0	0	0	0	0	0	0	0	0	0	1.12849409985668e-05	0	0	0	0	0	0	0	FALSE	FALSE
M	CD4	TGTGCCATCGGAATAGCGGACCAAGAGACCCAGTACTTC	TRBV28	TRBJ2-5	CAIGIADQETQYF	241_CD4	TGCATCGTCAGATTCCGCAGTGGAGGTAGCAACTATAAACTGACATTT	FALSE	NA	1.17762954437001e-05	7.96412251298152e-06	1.1316480076771e-06	0	6.37150053297602e-07	3.69092671788033e-06	2.64988991915628e-06	1.51651293016837e-06	0	0	0	0	2.56601062328398e-05	1.59938839387818e-06	7.01913240013968e-06	1.89458348055826e-06	0	0	0	0	0	0	1.90681399982839e-05	0	0	0	2.03093795484548e-05	0	0	0	1.50465879980891e-05	0	0	0	0	0	0	0	FALSE	FALSE
M	CD4	TGTGCCAGCACTGAGTCGGCGGGGGGATACAATGAGCAGTTCTTC	TRBV5-4	TRBJ2-1	CASTESAGGYNEQFF	242_CD4	TGTGCAGAGAGTATTCACGGAGGCAAACTAATCTTT	FALSE	NA	8.7042183714305e-06	1.32735375216359e-05	0	6.07992178788612e-07	1.2743001065952e-06	6.15154452980054e-07	1.76659327943752e-06	7.58256465084185e-07	0	0	0	0	2.05280849862718e-05	0	1.75478310003492e-06	0	0	0	0	0	0	0	0	0	0	0	0	0	0	0	0	0	0	0	0	0	0	0	FALSE	FALSE
M	CD4	TGTGCCAGCAGTGAACCGGATCGCTACGAGCAGTACTTC	TRBV2	TRBJ2-7	CASSEPDRYEQYF	243_CD4	TGTGCTGGGTTGAATGCTGGCAACAACCGTAAGCTGATTTGG	FALSE	NA	1.28003211344566e-05	8.84902501442391e-06	2.82912001919275e-06	6.07992178788612e-07	0	0	0	0	0	0	0	0	4.10561699725437e-05	0	1.75478310003492e-06	0	0	0	0	0	0	0	0	0	0	0	0	0	0	0	0	0	0	0	0	0	0	0	FALSE	FALSE
M	CD8	TGCAGTGCTAGAGGACCTTTCAACTACGAGCAGTACTTC	TRBV20-1	TRBJ2-7	CSARGPFNYEQYF	248_CD8	TGTGTGGTGAACATTCTCAATGACATGCGCTTT	FALSE	NA	6.65616698991744e-06	2.12376600346174e-05	2.82912001919275e-06	0	6.37150053297602e-07	1.84546335894016e-06	0	0	0	5.58045679387132e-07	0	0	0	0	0	0	0	4.49177683997082e-05	0	3.61591726781291e-06	2.8110760143065e-06	0	0	8.19699006524804e-06	0	0	0	0	0	0	0	0	0	0	0	0	0	0	FALSE	FALSE
M	CD8	TGCAGTCTAATAGGGACAGACTCCTACAATGAGCAGTTCTTC	TRBV29-1	TRBJ2-1	CSLIGTDSYNEQFF	249_CD8	TGTGCAATGAGAGAGGGCGGAAAAGCTGCAGGCAACAAGCTAACTTTT	FALSE	NA	1.63844110521045e-05	1.41584400230783e-05	1.1316480076771e-06	6.07992178788612e-07	1.2743001065952e-06	0	0	0	1.10207653260273e-06	0	0	0	0	0	0	0	0	4.06398856949741e-05	3.54828236521406e-06	0	2.8110760143065e-06	2.34768236796634e-06	0	0	0	0	0	0	0	0	0	2.06822238354357e-06	0	0	0	0	0	0	FALSE	FALSE
M	CD4	TGCGCCAGCAGCCCGAGGGGGCAGGGGGCGCTCAATGAGCAGTTCTTC	TRBV5-1	TRBJ2-1	CASSPRGQGALNEQFF	244_CD4	TGTGCTGGATTGAATTATGGAGGAAGCCAAGGAAATCTCATCTTT	FALSE	NA	1.48483725159697e-05	6.19431751009674e-06	0	0	0	3.07577226490027e-06	0	0	0	0	0	0	1.28300531164199e-05	0	0	0	0	0	0	0	0	0	0	0	0	0	0	0	0	0	0	0	0	0	0	0	0	0	FALSE	FALSE
M	CD8	TGTGCCAGCAGCTTATCGGCCCCGGGATGAACATTCAGTACTTC	TRBV7-3	TRBJ2-4	CASSLSA_GMNIQYF	250_CD8	TGTGCTGTGGAGGACCGGTTTTCAGATGGCCAGAAGCTGCTCTTT	FALSE	NA	9.72824406218703e-06	7.96412251298152e-06	5.6582400383855e-06	3.64795307273167e-06	3.18575026648801e-06	4.30608117086038e-06	4.41648319859379e-07	0	0	0	0	0	0	0	0	0	0	1.92504721713035e-05	5.32242354782109e-06	3.61591726781291e-06	3.74810135240867e-06	0	0	2.73233002174935e-05	0	0	0	0	3.63543825208129e-06	0	0	0	0	0	0	0	0	0	FALSE	FALSE
M	CD4	TGTGCCAGCAGCTTAGGACGGGGCAGTGAGCAGTTCTTC	TRBV7-2	TRBJ2-1	CASSLGRGSEQFF	245_CD4	TGTGCAGCAAGCGCGCAAAATACCGGCACTGCCAGTAAACTCACCTTT	FALSE	NA	1.58723982067262e-05	1.50433425245206e-05	1.18823040806096e-05	1.03358670394064e-05	2.73974522917969e-05	1.29182435125811e-05	2.51739542319846e-05	7.20343641829976e-06	0	6.69654815264558e-06	0	0	2.56601062328398e-05	3.35871562714418e-05	2.2812180300454e-05	2.36822935069782e-05	8.20270525219217e-06	0	0	0	0	0	0	5.46466004349869e-06	0	0	3.38489659140913e-05	0	0	0	1.12849409985668e-05	4.13644476708714e-06	0	0	0	0	0	0	FALSE	FALSE
M	CD4	TGTGCCAGCAGTGAGAGTAAAGAGACCCAGTACTTC	TRBV2	TRBJ2-5	CASSESKETQYF	246_CD4	TGTGCCCGCCCGGGAGATGACAAGATCATCTTT	FALSE	NA	1.79204495882393e-05	8.84902501442391e-06	2.82912001919275e-06	1.82397653636584e-06	0	2.46061781192022e-06	4.41648319859379e-07	1.13738469762628e-06	0	1.11609135877426e-06	0	0	2.56601062328398e-06	3.19877678775636e-06	5.26434930010476e-06	1.89458348055826e-06	3.28108210087687e-06	0	0	0	0	0	9.53406999914193e-06	0	0	0	1.35395863656365e-05	5.63107452164022e-06	0	0	0	0	0	0	0	0	0	0	FALSE	FALSE
M	CD4	TGTGCCAGCAGCCTGCAGGGAATTGAACAGCCCCAGCATTTT	TRBV12-4	TRBJ1-5	CASSLQGIEQPQHF	247_CD4	TGTGCTCTCTTGAATAATGCAGGCAACATGCTCACCTTT	FALSE	NA	1.79204495882393e-05	1.5928245025963e-05	3.3949440230313e-06	6.68791396667473e-06	3.82290031978561e-06	3.69092671788033e-06	4.85813151845317e-06	6.82430818575767e-06	5.51038266301365e-07	5.02241111448419e-06	0	0	2.82261168561238e-05	3.19877678775636e-06	1.22834817002444e-05	3.78916696111652e-06	4.9216231513153e-06	0	0	0	0	0	1.90681399982839e-05	2.18586401739948e-05	0	0	2.03093795484548e-05	0	0	0	0	0	0	0	0	0	0	0	FALSE	FALSE
M	CD8	TGTGCCAGCAGCCCTACTAGCGGGGGGACCGGGGAGCTGTTTTTT	TRBV11-2	TRBJ2-2	CASSPTSGGTGELFF	251_CD8	TGTGTGCCAGGGGGAGGAGGAAGCTACATACCTACATTT	FALSE	NA	9.72824406218703e-06	1.15037325187511e-05	2.82912001919275e-06	6.07992178788612e-07	6.37150053297602e-07	6.15154452980054e-07	0	3.79128232542093e-07	0	0	0	0	0	0	0	0	0	1.92504721713035e-05	0	1.80795863390646e-06	0	0	0	2.73233002174935e-06	0	0	0	0	0	0	0	0	0	0	0	0	0	0	FALSE	FALSE
M	CD4	TGTGCCAGCAGTCCTAGTCCCAACTATGGCTACACCTTC	TRBV12-4	TRBJ1-2	CASSPSPNYGYTF	248_CD4	TGTGCAATGAGGAAAGGCGTTTCAGGAGCCCAGAAGCTGGTATTT	FALSE	NA	1.33123339798349e-05	1.15037325187511e-05	2.2632960153542e-06	3.64795307273167e-06	1.2743001065952e-06	0	3.09153823901565e-06	3.41215409287883e-06	0	1.11609135877426e-06	0	0	5.13202124656796e-06	0	5.26434930010476e-06	0	0	0	0	0	0	0	0	8.19699006524804e-06	0	0	0	0	0	0	3.76164699952227e-06	0	0	0	0	0	0	0	FALSE	FALSE
M	CD4	TGTGCCAGCAGCCCCACCGGACCCTCCTACAATGAGCAGTTCTTC	TRBV7-3	TRBJ2-1	CASSPTGPSYNEQFF	249_CD4	TGTGCTGGCCTTAATTATGGAGGAAGCCAAGGAAATCTCATCTTT	FALSE	NA	1.07522697529436e-05	7.07922001153913e-06	1.1316480076771e-06	3.64795307273167e-06	0	7.9970078887407e-06	4.41648319859379e-07	7.58256465084185e-07	0	0	0	0	1.28300531164199e-05	3.19877678775636e-06	1.75478310003492e-06	0	0	0	0	0	0	0	0	0	0	0	0	0	0	0	0	0	0	0	0	0	0	0	FALSE	FALSE
M	CD4	TGCGCCAGCAGCGCCGCCGGGACTTACACAGATACGCAGTATTTT	TRBV4-1	TRBJ2-3	CASSAAGTYTDTQYF	250_CD4	TGTGTTGTGAGTGGATTAGGAACCTACAAATACATCTTT	FALSE	NA	8.7042183714305e-06	9.7339275158663e-06	1.1316480076771e-06	5.47192960909751e-06	0	1.84546335894016e-06	8.83296639718758e-07	3.41215409287883e-06	0	0	0	0	0	3.19877678775636e-06	0	9.47291740279129e-07	0	0	0	0	0	0	0	0	0	0	0	0	0	0	0	0	0	0	0	0	0	0	FALSE	FALSE
M	CD8	TGCGCCAGCAGCTTGGTCGACGGCGGGCAGTTCTTC	TRBV5-1	TRBJ2-1	CASSLVDGGQFF	252_CD8	TGTGCCCCGATGGATAGCAACTATCAGTTAATCTGG	FALSE	NA	1.17762954437001e-05	8.84902501442391e-06	0	0	1.2743001065952e-06	0	2.64988991915628e-06	0	0	0	0	0	0	0	0	0	0	6.41682405710118e-06	0	0	0	0	0	0	0	0	0	0	0	0	0	2.06822238354357e-06	0	0	0	0	0	0	FALSE	FALSE
M	CD4	TGCGCCAGCAGCCTTCAATCCTTGGGGGGCCGGGATACGCAGTATTTT	TRBV4-3	TRBJ2-3	CASSLQSLGGRDTQYF	251_CD4	TGTGTGGTGAACCCCGGAGGGGGCAAATCAACCTTT	FALSE	NA	1.38243468252132e-05	3.53961000576956e-06	2.82912001919275e-06	7.29590614546334e-06	7.00865058627362e-06	1.1687934606621e-05	1.19245046362032e-05	4.17041055796302e-06	5.51038266301365e-07	1.11609135877426e-06	0	0	2.56601062328398e-06	7.99694196939091e-06	4.21147944008381e-05	7.57833392223303e-06	4.9216231513153e-06	0	0	0	0	0	0	2.45909701957441e-05	0	0	0	3.37864471298413e-05	0	0	0	4.13644476708714e-06	0	0	0	0	0	0	FALSE	FALSE
M	CD8	TGTGCCAGCAGCTTAATAGGTCGCGGTGCGGCAGATACGCAGTATTTT	TRBV7-9	TRBJ2-3	CASSLIGRGAADTQYF	253_CD8	TGCGCTGTGAGAGGCGAAGCGGGAGGAGGAAACAAACTCACCTTT	FALSE	NA	1.33123339798349e-05	1.15037325187511e-05	1.69747201151565e-06	8.51189050304057e-06	4.46005037308321e-06	6.15154452980054e-07	4.41648319859379e-06	1.51651293016837e-06	5.51038266301365e-07	1.6741370381614e-06	0	0	0	0	0	0	0	5.34735338091765e-05	7.09656473042812e-06	5.42387590171937e-06	2.8110760143065e-06	0	0	1.91263101522454e-05	0	0	0	0	0	0	0	4.13644476708714e-06	0	0	0	0	0	0	FALSE	FALSE
M	CD4	TGTGCCAGCAGCCAAGGCGGACAGGGGAGAGGAAACACCATATATTTT	TRBV4-2	TRBJ1-3	CASSQGGQGRGNTIYF	252_CD4	TGTGCAGCAAAGGGTCGTAACACCGACAAGCTCATCTTT	FALSE	NA	2.40646037327784e-05	2.65470750432717e-06	1.69747201151565e-06	1.21598435757722e-06	6.37150053297602e-07	6.15154452980054e-07	0	7.58256465084185e-07	0	1.11609135877426e-06	0	0	1.79620743629879e-05	4.79816518163454e-06	8.7739155001746e-06	9.47291740279129e-07	0	0	0	0	0	0	9.53406999914193e-06	0	0	0	0	0	0	0	0	0	0	0	0	0	0	0	FALSE	FALSE
M	CD4	TGTGCCAGCAGACGAACTAGCGGGGGGATCCAAGAGACCCAGTACTTC	TRBV6-5	TRBJ2-5	CASRRTSGGIQETQYF	253_CD4	TGTGCTGTGAGTGATAGAGGCTCTAGCAACACAGGCAAACTAATCTTT	FALSE	NA	1.79204495882393e-05	8.84902501442391e-06	2.82912001919275e-06	0	6.37150053297602e-07	1.84546335894016e-06	8.83296639718758e-07	1.13738469762628e-06	0	1.11609135877426e-06	0	0	3.59241487259757e-05	4.79816518163454e-06	3.50956620006984e-06	0	0	0	0	0	0	0	0	0	0	0	6.76979318281827e-06	0	0	0	0	0	0	0	0	0	0	0	FALSE	FALSE
M	CD4	TGCGCCAGCAGCTTCGTCCCGGGGGCGAACACTGAAGCTTTCTTT	TRBV5-1	TRBJ1-1	CASSFVPGANTEAFF	254_CD4	TGCATCCTGTATACAACTTCAACAAATTTTACTTT	FALSE	NA	1.99685009697523e-05	1.76980500288478e-05	3.3949440230313e-06	4.8639374303089e-06	6.37150053297602e-07	6.7666989827806e-06	6.18307647803131e-06	2.27476939525256e-06	2.20415306520546e-06	4.46436543509706e-06	0	0	5.13202124656796e-05	2.87889910898073e-05	0	1.89458348055826e-06	0	0	0	0	0	0	0	0	0	0	4.06187590969096e-05	1.12621490432804e-05	0	0	0	0	0	0	0	0	0	0	FALSE	FALSE
M	CD8	TGTGCCAGCAGCTTAGGAGACAGGGGTTATCAGCCCCAGCATTTT	TRBV7-2	TRBJ1-5	CASSLGDRGYQPQHF	254_CD8	TGTGTGGTGAACGGCATTTCTGGCTCTAGCAACACAGGCAAACTAATCTTT	FALSE	NA	8.7042183714305e-06	1.06188300173087e-05	1.1316480076771e-06	1.21598435757722e-06	1.2743001065952e-06	0	4.41648319859379e-06	3.79128232542093e-07	0	0	0	0	0	0	0	0	0	3.20841202855059e-05	3.54828236521406e-06	0	1.87405067620434e-06	0	0	8.19699006524804e-06	0	0	0	0	0	0	0	0	0	0	0	0	0	0	FALSE	FALSE
M	CD4	TGTGCCAGTAACACCGGACAGGGGACCCACGAGCAGTACTTC	TRBV19	TRBJ2-7	CASNTGQGTHEQYF	255_CD4	TGTGCAGCAAGTAAACTCACGGGAGGAGGAAACAAACTCACCTTT	FALSE	NA	1.99685009697523e-05	1.5928245025963e-05	1.07506560729325e-05	6.68791396667473e-06	8.28295069286883e-06	7.9970078887407e-06	1.14828563163439e-05	9.09907758101023e-06	1.6531147989041e-06	6.13850247325845e-06	1.02582304347335e-06	0	2.82261168561238e-05	3.83853214530763e-05	1.40382648002794e-05	1.79985430653034e-05	8.20270525219217e-06	0	0	0	0	0	2.86022099974258e-05	8.19699006524804e-06	0	0	2.03093795484548e-05	1.12621490432804e-05	0	0	1.50465879980891e-05	0	0	0	0	0	0	0	TRUE	FALSE
M	CD4	TGCAGCGTTGCTCTTGGGGTTGAGGGTGAGCAGTTCTTC	TRBV29-1	TRBJ2-1	CSVALGVEGEQFF	256_CD4	TGTGCTTATAGGAGCGCGGAGGACTTTGGAAATGAGAAATTAACCTTT	FALSE	NA	1.99685009697523e-05	7.96412251298152e-06	1.1316480076771e-05	7.90389832425196e-06	5.09720042638082e-06	1.84546335894016e-05	1.2807801275922e-05	2.65389762779465e-06	2.20415306520546e-06	3.34827407632279e-06	0	0	3.07921274794078e-05	7.99694196939091e-06	7.01913240013968e-06	1.13675008833495e-05	1.47648694539459e-05	0	0	0	0	0	0	5.46466004349869e-06	0	0	2.70791727312731e-05	5.63107452164022e-06	0	0	0	0	0	0	0	0	0	0	FALSE	FALSE
M	CD4	TGCGGATACAGTTCTAACTATGGCTACACCTTC	TRBV20-1	TRBJ1-2	CGYSSNYGYTF	257_CD4	TGTGCAGCCCTCGATCAAACTGGGGCAAACAACCTCTTCTTT	FALSE	NA	1.07522697529436e-05	1.23886350201935e-05	4.5265920307084e-06	3.03996089394306e-06	0	6.15154452980054e-07	1.32494495957814e-06	7.58256465084185e-07	0	5.58045679387132e-07	0	0	3.07921274794078e-05	3.19877678775636e-06	0	2.84187522083739e-06	0	0	0	0	0	0	2.86022099974258e-05	0	0	0	6.76979318281827e-06	0	0	0	3.76164699952227e-06	0	0	0	0	0	0	0	FALSE	FALSE
M	CD4	TGTGCCAGCAGCCCCCGGGGGAGGAGCCCAGATACGCAGTATTTT	TRBV11-2	TRBJ2-3	CASSPRGRSPDTQYF	258_CD4	TGTGTTGTGAGTGGATTAGGAACCTACAAATACATCTTT	FALSE	NA	1.28003211344566e-05	5.30941500865435e-06	4.5265920307084e-06	0	0	3.69092671788033e-06	4.41648319859379e-07	0	0	0	0	0	0	1.59938839387818e-05	0	2.84187522083739e-06	0	0	0	0	0	0	0	5.46466004349869e-06	0	0	6.76979318281827e-06	0	0	0	0	0	0	0	0	0	0	0	FALSE	FALSE
M	CD4	TGTGCCAGCAGCCAAGAAGGGACAGGGTACTACGAGCAGTACTTC	TRBV4-2	TRBJ2-7	CASSQEGTGYYEQYF	259_CD4	TGTGCTGTGAGTGCCATACTCACGGGAGGAGGAAACAAACTCACCTTT	FALSE	NA	8.19220552605224e-06	1.06188300173087e-05	1.69747201151565e-06	1.82397653636584e-06	2.54860021319041e-06	6.15154452980054e-07	2.64988991915628e-06	0	0	0	0	0	3.07921274794078e-05	6.39755357551272e-06	0	0	0	0	0	0	0	0	0	0	0	0	0	0	0	0	7.52329399904454e-06	0	0	0	0	0	0	0	FALSE	FALSE
M	CD4	TGCGCCAGCAGCTTGGATCCCAACAATGAGCAGTTCTTC	TRBV5-1	TRBJ2-1	CASSLDPNNEQFF	85_CD4	TGCGGCACAGAGGATCGGGGCGACTACAAGCTCAGCTTT	FALSE	NA	1.58723982067262e-05	2.47772700403869e-05	0	4.25594525152028e-06	0	1.84546335894016e-06	8.83296639718758e-07	2.27476939525256e-06	0	6.13850247325845e-06	0	0	3.84901593492597e-05	7.99694196939091e-06	5.26434930010476e-06	9.47291740279129e-07	0	0	0	0	0	0	0	1.91263101522454e-05	0	0	2.03093795484548e-05	0	0	0	7.52329399904454e-06	0	0	0	0	0	0	0	FALSE	FALSE
M	CD4	TGTGCCAGCAGCACGGGACATGACACAGATACGCAGTATTTT	TRBV7-2	TRBJ2-3	CASSTGHDTDTQYF	260_CD4	TGTGCTTGTACTTCTGGTGGCTACAATAAGCTGATTTTT	FALSE	NA	1.12642825983218e-05	5.30941500865435e-06	4.5265920307084e-06	7.29590614546334e-06	0	1.23030890596011e-06	1.32494495957814e-06	0	0	0	0	0	3.33581381026917e-05	0	8.7739155001746e-06	0	1.64054105043843e-06	0	0	0	0	0	0	0	0	0	0	0	0	0	0	2.06822238354357e-06	0	0	0	0	0	0	FALSE	FALSE
M	CD4	TGTGCCAGCAGCTTGGAGGGCCCGACGGGCTACACCTTC	TRBV5-5	TRBJ1-2	CASSLEGPTGYTF	261_CD4	TGTGCTGTGACGGGAAGTTATGGAGGAAGCCAAGGAAATCTCATCTTT	FALSE	NA	1.22883082890784e-05	3.53961000576956e-06	3.3949440230313e-06	6.07992178788612e-06	3.18575026648801e-06	3.07577226490027e-06	4.41648319859379e-07	3.79128232542093e-07	0	0	0	0	2.56601062328398e-06	0	7.01913240013968e-06	2.84187522083739e-06	0	0	0	0	0	0	0	5.46466004349869e-06	0	0	0	0	0	0	0	0	0	0	0	0	0	0	FALSE	FALSE
M	CD4	TGTGCCAGCAGCCCCACTCGGGCCAGCCGCTTATGGCATGAGCAGTTCTTC	TRBV14	TRBJ2-1	CASSPTRASRLWHEQFF	262_CD4	TGTGCAGGAGCGTCTTCCGCCACCGGTAACCAGTTCTATTTT	FALSE	NA	1.68964238974827e-05	1.68131475274054e-05	7.35571204990115e-06	3.64795307273167e-06	1.2743001065952e-06	4.30608117086038e-06	3.09153823901565e-06	3.41215409287883e-06	1.6531147989041e-06	3.90631975570992e-06	1.02582304347335e-06	1.27310364846044e-06	3.33581381026917e-05	3.19877678775636e-06	1.75478310003492e-06	5.68375044167477e-06	1.64054105043843e-06	0	0	0	0	0	0	8.19699006524804e-06	0	0	0	5.63107452164022e-06	0	0	0	6.2046671506307e-06	0	0	3.87101769055085e-05	0	0	0	TRUE	TRUE
M	CD4	TGCAGTGCTCCTCCGGGACAGGGGGTCGGCTACACCTTC	TRBV20-1	TRBJ1-2	CSAPPGQGVGYTF	263_CD4	TGTGCAGGACCGAAGAACACAGGCTTTCAGAAACTTGTATTT	FALSE	NA	1.43363596705914e-05	7.07922001153913e-06	3.3949440230313e-06	4.8639374303089e-06	1.91145015989281e-06	1.23030890596011e-06	0	0	0	5.58045679387132e-07	0	0	1.53960637397039e-05	6.39755357551272e-06	0	1.89458348055826e-06	4.9216231513153e-06	0	0	0	0	0	0	0	0	0	0	0	0	0	0	0	0	0	0	0	0	0	FALSE	FALSE
M	CD4	TGCGCCAGCAGCTTGGACGCAGATACGCAGTATTTT	TRBV5-1	TRBJ2-3	CASSLDADTQYF	264_CD4	TGTGCAATGAGGAAAGGCGTTTCAGGAGCCCAGAAGCTGGTATTT	FALSE	NA	1.22883082890784e-05	1.5928245025963e-05	0	0	1.91145015989281e-06	0	0	1.51651293016837e-06	0	1.6741370381614e-06	2.05164608694671e-06	0	1.28300531164199e-05	0	0	0	0	0	0	0	0	0	0	0	0	0	0	0	0	0	0	0	0	0	0	0	0	0	TRUE	FALSE
M	CD4	TGTGCCAGCACGGGGGGGCACCAAGAGACCCAGTACTTC	TRBV3-1	TRBJ2-5	CASTGGHQETQYF	265_CD4	TGTGCTGTGAGTGGTCGCATGGATAGCAACTATCAGTTAATCTGG	FALSE	NA	1.99685009697523e-05	1.06188300173087e-05	5.6582400383855e-06	3.03996089394306e-06	3.18575026648801e-06	4.92123562384043e-06	3.09153823901565e-06	4.17041055796302e-06	1.6531147989041e-06	2.79022839693566e-06	0	0	1.79620743629879e-05	2.71896026959291e-05	1.57930479003143e-05	6.6310421819539e-06	3.28108210087687e-06	0	0	0	0	0	2.86022099974258e-05	1.09293200869974e-05	0	0	6.76979318281827e-06	0	0	0	3.76164699952227e-06	0	0	0	0	0	0	0	FALSE	FALSE
M	CD4	TGTGCCAGCTCACCAATAAAACATCCGGGGCAGCCCCAGCATTTT	TRBV18	TRBJ1-5	CASSPIKHPGQPQHF	266_CD4	TGTGCAGAGAATATAACGTACAACTTCAACAAATTTTACTTT	FALSE	NA	1.17762954437001e-05	9.7339275158663e-06	3.3949440230313e-06	4.25594525152028e-06	0	5.53639007682049e-06	1.76659327943752e-06	3.79128232542093e-06	0	1.11609135877426e-06	4.10329217389342e-06	0	3.59241487259757e-05	1.43944955449036e-05	7.01913240013968e-06	4.73645870139565e-06	1.64054105043843e-05	0	0	0	0	0	0	8.19699006524804e-06	0	0	0	5.63107452164022e-06	0	0	0	2.06822238354357e-06	0	0	0	0	0	0	TRUE	FALSE
M	CD4	TGTGCCACCAGTTCTAGCGATACGCAGTATTTT	TRBV24-1	TRBJ2-3	CATSSSDTQYF	267_CD4	TGTGCTGTGAGTGATCGCAGTTCTGCAAGGCAACTGACCTTT	FALSE	NA	1.89444752789958e-05	2.38923675389446e-05	6.7898880460626e-06	4.25594525152028e-06	1.40173011725472e-05	1.1687934606621e-05	6.62472479789069e-06	3.79128232542093e-06	1.10207653260273e-06	8.92873087019411e-06	4.10329217389342e-06	5.09241459384174e-06	5.64522337122476e-05	3.19877678775636e-05	3.50956620006984e-05	1.79985430653034e-05	3.28108210087687e-06	0	0	0	0	0	0	4.91819403914882e-05	0	0	6.76979318281827e-06	2.81553726082011e-05	0	0	0	8.27288953417427e-06	0	0	0	0	0	0	TRUE	FALSE
M	CD4	TGTGCCAGCAGCCGAGGGACTAGCGGACCCTACGAGCAGTACTTC	TRBV3-1	TRBJ2-7	CASSRGTSGPYEQYF	268_CD4	TGCATCCTGCGGGGAGGTAGCAACTATAAACTGACATTT	FALSE	NA	1.28003211344566e-05	1.41584400230783e-05	2.82912001919275e-06	1.33758279333495e-05	3.82290031978561e-06	1.84546335894016e-06	2.64988991915628e-06	3.03302586033674e-06	0	3.34827407632279e-06	0	2.54620729692087e-06	1.28300531164199e-05	4.79816518163454e-06	8.7739155001746e-06	5.68375044167477e-06	3.28108210087687e-06	0	0	0	0	0	0	5.46466004349869e-06	0	0	0	1.68932235649207e-05	0	0	0	1.24093343012614e-05	0	0	7.74203538110169e-05	0	0	0	TRUE	TRUE
M	CD4	TGTGCCAGCAGCTTCCAGGGACACACAGATACGCAGTATTTT	TRBV7-3	TRBJ2-3	CASSFQGHTDTQYF	269_CD4	TGTGCAGCAAGTGAGCTTTATAACCAGGGAGGAAAGCTTATCTTC	FALSE	NA	1.63844110521045e-05	0	1.18823040806096e-05	6.68791396667473e-06	3.82290031978561e-06	1.23030890596011e-05	4.41648319859379e-06	1.51651293016837e-06	1.10207653260273e-06	0	0	0	3.33581381026917e-05	3.19877678775636e-06	1.05286986002095e-05	9.47291740279129e-06	1.64054105043843e-06	0	0	0	0	0	1.90681399982839e-05	4.64496103697389e-05	0	0	6.76979318281827e-06	0	0	0	0	0	0	0	0	0	0	0	FALSE	FALSE
M	CD8	TGTGCCAGCAGTTTAAAGCGGGGGGCGTACGAGCAGTACTTC	TRBV27	TRBJ2-7	CASSLKRGAYEQYF	255_CD8	TGCATCCTGCTGTCAGGAGGAGGTGCTGACGGACTCACCTTT	FALSE	NA	1.22883082890784e-05	4.42451250721196e-06	1.1316480076771e-06	3.03996089394306e-06	2.54860021319041e-06	6.15154452980054e-07	1.76659327943752e-06	1.51651293016837e-06	0	0	0	0	0	0	0	0	0	2.99451789331388e-05	5.32242354782109e-06	1.80795863390646e-06	2.8110760143065e-06	0	0	2.73233002174935e-06	0	0	0	5.63107452164022e-06	0	0	0	0	0	0	0	0	0	0	FALSE	FALSE
M	CD4	TGTGCCAGCAGCGCGCCCCACAGGGGGACCTACGAGCAGTACTTC	TRBV7-2	TRBJ2-7	CASSAPHRGTYEQYF	270_CD4	TGTGCTGTGAGTGAGAGTACCGGCACTGCCAGTAAACTCACCTTT	FALSE	NA	9.21623121680877e-06	7.07922001153913e-06	6.22406404222405e-06	0	0	1.23030890596011e-06	3.09153823901565e-06	2.27476939525256e-06	0	0	0	0	5.13202124656796e-06	1.43944955449036e-05	3.50956620006984e-06	0	1.64054105043843e-06	0	1.77414118260703e-06	0	0	0	1.90681399982839e-05	2.73233002174935e-06	0	0	6.76979318281827e-06	0	0	0	0	4.13644476708714e-06	0	0	0	0	0	0	FALSE	FALSE
M	CD8	TGCGCCAGCAGCCTAGAGGGCATGAGCACAGATACGCAGTATTTT	TRBV4-3	TRBJ2-3	CASSLEGMSTDTQYF	256_CD8	TGCCTCGTGGAGGGTGCAGGCAACATGCTCACCTTT	FALSE	NA	3.32808349495872e-05	1.68131475274054e-05	1.07506560729325e-05	5.47192960909751e-06	9.55725079946403e-06	1.96849424953617e-05	7.94966975746882e-06	9.09907758101023e-06	7.16349746191775e-06	8.37068519080698e-06	9.23240739126019e-06	1.01848291876835e-05	0	0	0	0	0	2.35283548760377e-05	2.48379765564984e-05	1.80795863390646e-05	3.3732912171678e-05	1.17384118398317e-05	0	2.45909701957441e-05	0	0	0	1.12621490432804e-05	0	0	1.12849409985668e-05	6.2046671506307e-06	0	0	0	0	0	0	TRUE	FALSE
M	CD4	TGCGCCAGCACAATGGGGACTAGCGGGGGCCCGAGGACCGGGGAGCTGTTTTTT	TRBV5-1	TRBJ2-2	CASTMGTSGGPRTGELFF	271_CD4	TGTGTGGTGAACGAACCTAGCAACACAGGCAAACTAATCTTT	FALSE	NA	1.38243468252132e-05	8.84902501442391e-06	2.2632960153542e-06	3.64795307273167e-06	0	0	0	0	5.51038266301365e-07	0	0	0	7.69803186985194e-06	4.79816518163454e-06	0	0	1.64054105043843e-06	0	0	0	0	0	0	0	0	0	6.76979318281827e-06	0	0	0	0	0	0	0	0	0	0	0	FALSE	FALSE
M	CD4	TGCGCCAGCAGCATGTCGGGACTAGAGCAAGAGACCCAGTACTTC	TRBV5-1	TRBJ2-5	CASSMSGLEQETQYF	272_CD4	TGTGCTTATAGTCTTGGTCGGGGAGCCCAGAAGCTGGTATTT	FALSE	NA	7.68019268067397e-06	6.19431751009674e-06	4.5265920307084e-06	1.21598435757722e-06	4.46005037308321e-06	6.7666989827806e-06	2.2082415992969e-06	3.03302586033674e-06	0	0	0	0	1.28300531164199e-05	0	1.75478310003492e-06	1.61039595847452e-05	0	0	0	0	0	0	0	0	0	0	0	0	0	0	0	1.65457790683485e-05	0	0	0	0	0	0	FALSE	FALSE
M	CD4	TGCGCCAGCAGCTTGGAACCCAATCAGCCCCAGCATTTT	TRBV5-1	TRBJ1-5	CASSLEPNQPQHF	7_CD4	TGTGCTTATAGGAGCGCGTTGACCAGTGGCTCTAGGTTGACCTTT	FALSE	NA	1.22883082890784e-05	4.42451250721196e-06	3.3949440230313e-06	2.43196871515445e-06	2.54860021319041e-06	1.84546335894016e-06	0	0	0	0	0	0	1.02640424931359e-05	0	0	1.89458348055826e-06	0	0	0	0	0	0	0	0	0	0	0	0	0	0	0	0	0	0	0	0	0	0	FALSE	FALSE
M	CD4	TGTGCCAGCAGTTTCAAGACTGGGGCCAACGTCCTGACTTTC	TRBV12-4	TRBJ2-6	CASSFKTGANVLTF	273_CD4	TGTGCCGCTCCCGCAATGAATTATGGAGGAAGCCAAGGAAATCTCATCTTT	FALSE	NA	3.02087578773176e-05	1.15037325187511e-05	6.22406404222405e-06	1.0943859218195e-05	3.82290031978561e-06	3.69092671788033e-06	4.41648319859379e-07	3.41215409287883e-06	2.20415306520546e-06	7.25459383203271e-06	0	0	2.56601062328398e-05	9.59633036326909e-06	4.56243606009079e-05	1.13675008833495e-05	9.84324630263061e-06	0	1.77414118260703e-06	0	0	0	3.81362799965677e-05	2.73233002174935e-05	0	0	2.03093795484548e-05	5.63107452164022e-06	0	0	0	2.06822238354357e-06	0	0	0	0	0	0	FALSE	FALSE
M	CD4	TGTGCCAGCAGCCCGTCGCACTTCCATGAGCAGTTCTTC	TRBV7-2	TRBJ2-1	CASSPSHFHEQFF	274_CD4	TGTGCTGTGTGCGGTGGAGGCTTCAAAACTATCTTT	FALSE	NA	1.17762954437001e-05	8.84902501442391e-07	4.5265920307084e-06	4.8639374303089e-06	7.00865058627362e-06	3.07577226490027e-06	2.2082415992969e-06	2.27476939525256e-06	0	0	0	0	1.79620743629879e-05	3.19877678775636e-06	8.7739155001746e-06	2.84187522083739e-06	0	0	0	0	0	0	0	8.19699006524804e-06	0	0	0	0	0	0	1.50465879980891e-05	0	0	0	0	0	0	0	FALSE	FALSE
M	CD4	TGTGCCAGCAGTGAATTGGGCCCTTCCGCCCCTCTTAACTATGGCTACACCTTC	TRBV25-1	TRBJ1-2	CASSELGPSAPLNYGYTF	275_CD4	TGTGTGGTGAACTTTGCCGACAGAGATGACAAGATCATCTTT	FALSE	NA	1.12642825983218e-05	5.30941500865435e-06	2.82912001919275e-06	1.21598435757722e-05	4.46005037308321e-06	6.15154452980054e-07	3.09153823901565e-06	7.58256465084185e-07	0	5.58045679387132e-07	0	0	2.56601062328398e-06	6.39755357551272e-06	1.75478310003492e-06	1.89458348055826e-06	0	0	0	0	0	0	0	1.36616501087467e-05	0	0	0	1.68932235649207e-05	0	0	0	4.13644476708714e-06	0	0	0	0	0	0	FALSE	FALSE
M	CD4	TGTGCCAGCAGCTTAGGACAGGGAGCCTACAATGAGCAGTTCTTC	TRBV7-2	TRBJ2-1	CASSLGQGAYNEQFF	276_CD4	TGTGCTGTGGCTACGAATAGTGGAGGTAGCAACTATAAACTGACATTT	FALSE	NA	1.28003211344566e-05	1.15037325187511e-05	7.35571204990115e-06	2.79676402242762e-05	1.59287513324401e-05	2.39910236662221e-05	2.64988991915628e-06	2.65389762779465e-06	0	4.46436543509706e-06	1.02582304347335e-06	0	1.53960637397039e-05	6.07767589673709e-05	2.1057397200419e-05	8.52562566251216e-06	8.20270525219217e-06	0	0	0	0	0	9.53406999914193e-06	5.46466004349869e-05	0	0	1.35395863656365e-05	0	0	0	0	6.2046671506307e-06	0	0	0	0	0	0	TRUE	FALSE
M	CD8	TGCAGTGCTCCCCACGTTGATACGCAGTATTTT	TRBV20-1	TRBJ2-3	CSAPHVDTQYF	257_CD8	TATATACGGAATAACAATGCCAGACTCATGTTT	FALSE	NA	9.21623121680877e-06	1.50433425245206e-05	1.69747201151565e-06	0	0	0	0	7.58256465084185e-07	0	5.58045679387132e-07	0	0	0	0	0	0	0	2.78062375807718e-05	1.77414118260703e-06	1.80795863390646e-06	0	0	0	0	0	0	0	0	0	0	7.52329399904454e-06	2.06822238354357e-06	0	0	0	0	0	0	FALSE	FALSE
M	CD8	TGTGCCAGCAGCTTATCGGCTTCGAGCACAGATACGCAGTATTTT	TRBV7-9	TRBJ2-3	CASSLSASSTDTQYF	258_CD8	TGTGCAATGAGAGAGCCGCGATCTGGGGCTGGGAGTTACCAACTCACTTTC	FALSE	NA	1.79204495882393e-05	3.53961000576956e-06	2.2632960153542e-06	0	1.2743001065952e-06	2.46061781192022e-06	0	0	0	5.58045679387132e-07	0	0	0	0	0	0	0	4.91956511044424e-05	0	5.42387590171937e-06	0	0	0	8.19699006524804e-06	0	0	0	0	0	0	0	0	0	0	0	0	0	0	FALSE	FALSE
M	CD4	TGTGCCAGCACTCGGACAGGCGATCAGCCCCAGCATTTT	TRBV12-4	TRBJ1-5	CASTRTGDQPQHF	277_CD4	TGTGCAATGAGCGCGTCAAGCAACACAGGCAAACTAATCTTT	FALSE	NA	8.7042183714305e-06	2.65470750432717e-06	3.3949440230313e-06	4.25594525152028e-06	1.91145015989281e-06	1.84546335894016e-06	1.10412079964845e-05	6.82430818575767e-06	0	0	1.02582304347335e-05	6.36551824230218e-06	5.13202124656796e-06	9.59633036326909e-06	2.45669634004889e-05	9.47291740279129e-06	0	0	0	0	0	0	0	1.36616501087467e-05	0	0	0	1.12621490432804e-05	0	0	3.76164699952227e-06	0	0	0	0	0	0	0	TRUE	FALSE
M	CD4	TGCAGTGCGCCCCGGGGGGCTCGGGGTGGCTACACCTTC	TRBV20-1	TRBJ1-2	CSAPRGARGGYTF	278_CD4	TGTGCAATGCGCCAGGCAGGAACTGCTCTGATCTTT	FALSE	NA	9.21623121680877e-06	1.06188300173087e-05	5.09241603454695e-06	1.82397653636584e-06	7.00865058627362e-06	4.30608117086038e-06	2.2082415992969e-06	2.27476939525256e-06	0	1.6741370381614e-06	0	0	1.28300531164199e-05	1.59938839387818e-06	3.50956620006984e-06	0	0	0	0	0	0	0	1.90681399982839e-05	2.18586401739948e-05	0	0	0	5.63107452164022e-06	0	0	0	0	0	0	0	0	0	0	FALSE	FALSE
M	CD4	TGTGCCAGCAGTTTTAAGGCCGGGGGATCCTACGAGCAGTACGTC	TRBV27	TRBJ2-7	CASSFKAGGSYEQYV	279_CD4	TGTGCTGTGAGTGGTCGCATGGATAGCAACTATCAGTTAATCTGG	FALSE	NA	1.7408436742861e-05	6.19431751009674e-06	6.22406404222405e-06	3.03996089394306e-06	8.28295069286883e-06	1.23030890596011e-06	2.2082415992969e-06	3.03302586033674e-06	1.10207653260273e-06	1.6741370381614e-06	0	0	1.02640424931359e-05	1.91926607265382e-05	1.75478310003492e-05	5.68375044167477e-06	1.64054105043843e-06	0	0	0	0	0	0	1.09293200869974e-05	0	0	0	1.68932235649207e-05	0	0	0	8.27288953417427e-06	0	0	0	0	0	0	FALSE	FALSE
M	CD4	TGTGCCACCAGTGATTTCCCAAGCCCCCATCGGGAGACCCAGTACTTC	TRBV24-1	TRBJ2-5	CATSDFPSPHRETQYF	280_CD4	TGTGCCGTGCAAGGGGATAACAATGCCAGACTCATGTTT	FALSE	NA	8.19220552605224e-06	3.53961000576956e-06	9.0531840614168e-06	6.68791396667473e-06	7.64580063957122e-06	4.92123562384043e-06	3.09153823901565e-06	0	0	0	0	0	2.56601062328398e-06	1.59938839387818e-05	1.93026141003841e-05	1.04202091430704e-05	4.9216231513153e-06	0	0	0	0	0	0	1.09293200869974e-05	0	0	6.76979318281827e-06	0	0	0	0	0	0	0	0	0	0	0	FALSE	FALSE
M	CD8	TGTGCCAGCAGCCCCTTAGCGGGGGGGAACACCGGGGAGCTGTTTTTT	TRBV3-1	TRBJ2-2	CASSPLAGGNTGELFF	259_CD8	TGTGCTTATAGGACCCGCAATCGGGGCGGATCTGAAAAGCTGGTCTTT	TRUE	YLQPRTFL,YLQPRTFLL,YYVGYLQPRTF	8.19220552605224e-06	1.5928245025963e-05	0	0	3.18575026648801e-06	0	4.41648319859379e-07	7.58256465084185e-07	0	5.58045679387132e-07	0	0	0	0	0	0	0	3.636200299024e-05	7.09656473042812e-06	7.23183453562582e-06	2.8110760143065e-06	1.17384118398317e-06	0	0	0	0	0	0	0	0	0	0	0	0	0	0	0	0	FALSE	FALSE
M	CD4	TGTGCCAGCAGCAAACAGCATCTGGCGGGGGCCCAGCGGGATACGCAGTATTTT	TRBV7-2	TRBJ2-3	CASSKQHLAGAQRDTQYF	281_CD4	TGTGCTGTGTTCTATGGAAACAAACTGGTCTTT	FALSE	NA	1.84324624336175e-05	4.42451250721196e-06	1.69747201151565e-06	1.82397653636584e-06	0	1.84546335894016e-06	1.32494495957814e-06	2.65389762779465e-06	1.10207653260273e-06	0	0	0	1.28300531164199e-05	6.39755357551272e-06	0	1.89458348055826e-06	0	0	0	0	0	0	0	0	0	0	0	0	0	0	2.63315289966559e-05	0	0	0	0	0	0	0	FALSE	FALSE
M	CD4	TGCAGTGCTAAAGGACAGGGCCTAGACGAGCAGTACGTC	TRBV20-1	TRBJ2-7	CSAKGQGLDEQYV	282_CD4	TGTGCTACGGAACCAGGAGGAAGCTACATACCTACATTT	FALSE	NA	1.53603853613479e-05	6.19431751009674e-06	2.2632960153542e-06	1.82397653636584e-06	1.91145015989281e-06	3.69092671788033e-06	1.32494495957814e-06	2.27476939525256e-06	1.10207653260273e-06	0	0	0	1.28300531164199e-05	3.19877678775636e-06	3.50956620006984e-06	0	0	0	0	0	0	0	0	2.73233002174935e-06	0	0	1.35395863656365e-05	5.63107452164022e-06	0	0	0	0	0	0	0	0	0	0	FALSE	FALSE
M	CD4	TGTGCCAGCAGCTTAGTCCCTGAATCCTACGAGCAGTACTTC	TRBV7-2	TRBJ2-7	CASSLVPESYEQYF	283_CD4	TGTGCTGTGAGTGGTCGCATGGATAGCAACTATCAGTTAATCTGG	FALSE	NA	6.65616698991744e-06	6.19431751009674e-06	7.9215360537397e-06	4.25594525152028e-06	6.37150053297602e-06	6.15154452980054e-07	8.83296639718758e-07	4.92866702304721e-06	0	0	0	0	1.79620743629879e-05	9.59633036326909e-06	1.75478310003492e-05	5.68375044167477e-06	6.56216420175374e-06	0	0	0	0	0	0	2.73233002174935e-06	0	0	2.70791727312731e-05	3.37864471298413e-05	0	0	0	0	0	0	0	0	0	0	FALSE	FALSE
M	CD4	TGTGCCAGCAGCTTAAATACGGGCTGGACCGGGGAGCTGTTTTTT	TRBV7-2	TRBJ2-2	CASSLNTGWTGELFF	284_CD4	TGTGCCGTGCAAGGGGATAACAATGCCAGACTCATGTTT	FALSE	NA	1.12642825983218e-05	3.53961000576956e-06	3.3949440230313e-06	6.07992178788612e-07	3.82290031978561e-06	1.23030890596011e-06	3.09153823901565e-06	1.51651293016837e-06	0	0	0	0	2.56601062328398e-06	7.99694196939091e-06	8.7739155001746e-06	4.73645870139565e-06	1.47648694539459e-05	0	0	0	0	0	0	0	0	0	6.76979318281827e-06	0	0	0	0	0	0	0	0	0	0	0	FALSE	FALSE
M	CD4	TGCAGTGCTAGACAAACACTGAACACTGAAGCTTTCTTT	TRBV20-1	TRBJ1-1	CSARQTLNTEAFF	285_CD4	TGTGCTGTGGACGACGCTGGTGGTACTAGCTATGGAAAGCTGACATTT	FALSE	NA	2.81607064958046e-05	2.30074650375022e-05	2.60279041765733e-05	1.58077966485039e-05	1.46544512258448e-05	1.84546335894016e-05	1.05995596766251e-05	1.74398986969363e-05	3.85726786410956e-06	1.39511419846783e-05	0	1.27310364846044e-06	2.56601062328398e-05	3.03883794836854e-05	2.45669634004889e-05	4.26281283125608e-05	8.20270525219217e-06	0	0	0	0	0	0	2.45909701957441e-05	0	0	0	4.50485961731218e-05	0	0	3.76164699952227e-06	2.27504462189793e-05	0	0	0	0	0	0	TRUE	FALSE
M	CD4	TGCGCCAGCAGCTTCGGTAGCGGGGGGGCCGAGACCCAGTACTTC	TRBV5-1	TRBJ2-5	CASSFGSGGAETQYF	286_CD4	TGTGCAGAGGAGGGTGGTACTAGCTATGGAAAGCTGACATTT	FALSE	NA	8.19220552605224e-06	1.76980500288478e-06	6.22406404222405e-06	4.8639374303089e-06	1.2743001065952e-05	1.47637068715213e-05	6.62472479789069e-06	5.68692348813139e-06	0	0	0	0	1.53960637397039e-05	2.07920491204164e-05	3.68504451007333e-05	6.6310421819539e-06	1.64054105043843e-06	0	0	0	0	0	0	8.19699006524804e-06	0	0	0	1.12621490432804e-05	0	0	0	0	0	0	0	0	0	0	FALSE	FALSE
M	CD4	TGCAGTGCTAGAGAGGGTCCCACTGAAGCTTTCTTT	TRBV20-1	TRBJ1-1	CSAREGPTEAFF	287_CD4	TGTGCTTACTTGAGGTGGGGTACTAGCTATGGAAAGCTGACATTT	FALSE	NA	7.68019268067397e-06	8.84902501442391e-06	3.96076802686985e-06	6.07992178788612e-07	1.2743001065952e-06	9.22731679470081e-06	5.29977983831255e-06	3.03302586033674e-06	0	5.58045679387132e-07	1.02582304347335e-06	0	2.05280849862718e-05	0	1.22834817002444e-05	3.78916696111652e-06	0	0	0	0	0	0	0	1.36616501087467e-05	0	0	0	5.63107452164022e-06	0	0	0	6.2046671506307e-06	0	0	0	0	0	0	TRUE	FALSE
M	CD4	TGTGCCAGCAGCGTCGGGGGGGACCTGGAGACCCAGTACTTC	TRBV7-2	TRBJ2-5	CASSVGGDLETQYF	288_CD4	TGTGCTGTGACCCAGTTCTATTTT	FALSE	NA	1.12642825983218e-05	9.7339275158663e-06	5.09241603454695e-06	2.43196871515445e-06	0	0	0	3.79128232542093e-07	0	5.58045679387132e-07	0	0	0	0	1.22834817002444e-05	0	0	0	0	0	0	0	9.53406999914193e-06	1.09293200869974e-05	0	0	0	0	0	0	0	0	0	0	0	0	0	0	FALSE	FALSE
M	CD8	TGTGCTAGTGGGACCGCGGATCTAGCCAAAAACATTCAGTACTTC	TRBV12-5	TRBJ2-4	CASGTADLAKNIQYF	260_CD8	TGTGCTTTCATGAAGCTCTCAGGAACCTACAAATACATCTTT	FALSE	NA	1.53603853613479e-05	7.07922001153913e-06	3.3949440230313e-06	1.82397653636584e-06	3.18575026648801e-06	0	1.32494495957814e-06	3.79128232542093e-07	0	1.6741370381614e-06	0	0	0	0	0	0	0	3.20841202855059e-05	5.32242354782109e-06	0	2.8110760143065e-06	0	0	0	0	0	0	5.63107452164022e-06	0	0	0	0	0	0	0	0	0	0	FALSE	FALSE
M	CD4	TGTGCCAGCAGTTACTCGCAGGGGCGACCACAGTACGTC	TRBV6-2	TRBJ2-7	CASSYSQGRPQYV	289_CD4	TGTGCAGAGAGTATTCACGGAGGCAAACTAATCTTT	FALSE	NA	7.68019268067397e-06	1.32735375216359e-05	1.1316480076771e-06	1.21598435757722e-06	1.2743001065952e-06	3.07577226490027e-06	1.32494495957814e-06	1.51651293016837e-06	0	5.58045679387132e-07	0	0	1.02640424931359e-05	0	1.75478310003492e-06	0	0	0	0	0	0	0	0	0	0	0	0	0	0	0	0	0	0	0	0	0	0	0	FALSE	FALSE
M	CD4	TGTGCCAGCAGTTACTTTGCCGGGGGTCCGTCTGGGGCCAACGTCCTGACTTTC	TRBV6-5	TRBJ2-6	CASSYFAGGPSGANVLTF	290_CD4	TGTGCTGCCCGGAACAACAGACTCGCTTTT	FALSE	NA	1.38243468252132e-05	6.19431751009674e-06	0	4.8639374303089e-06	5.09720042638082e-06	2.46061781192022e-06	1.32494495957814e-06	2.65389762779465e-06	0	1.6741370381614e-06	0	0	3.59241487259757e-05	4.79816518163454e-06	3.50956620006984e-06	0	3.28108210087687e-06	0	0	0	0	0	0	3.27879602609922e-05	0	0	0	0	0	0	0	6.2046671506307e-06	0	0	0	0	0	0	FALSE	FALSE
M	CD4	TGTGCCAGCAGCATTAACACAAACTCCTACAATGAGCAGTTCTTC	TRBV7-2	TRBJ2-1	CASSINTNSYNEQFF	291_CD4	TGTGTTGTGAGTGGATTAGGAACCTACAAATACATCTTT	FALSE	NA	7.68019268067397e-06	7.96412251298152e-06	2.82912001919275e-06	4.25594525152028e-06	0	1.23030890596011e-06	0	1.13738469762628e-06	0	0	0	0	1.02640424931359e-05	6.39755357551272e-06	0	0	0	0	0	0	0	0	0	0	0	0	6.76979318281827e-06	0	0	0	0	0	0	0	0	0	0	0	FALSE	FALSE
M	CD4	TGTGCCAGCAGCTTGGCCGGCGGTTACAATGAGCAGTTCTTC	TRBV5-6	TRBJ2-1	CASSLAGGYNEQFF	292_CD4	TGTGCTTATAGGAGCGCGGACGGAACCTACAAATACATCTTT	FALSE	NA	8.7042183714305e-06	1.94678550317326e-05	0	0	0	0	0	0	0	1.6741370381614e-06	0	0	4.61881912191116e-05	0	0	3.78916696111652e-06	0	0	0	0	0	0	0	0	0	0	0	0	0	0	0	0	0	0	0	0	0	0	FALSE	FALSE
M	CD8	TGCAGCGCCTGGAGACAATTCGAGTACACCTTC	TRBV29-1	TRBJ1-2	CSAWRQFEYTF	261_CD8	TGTGCTGTGAGACCCCCGAGGGAAACAGGCTTTCAGAAACTTGTATTT	FALSE	NA	3.78889505579916e-05	2.12376600346174e-05	2.43304321650577e-05	3.03996089394306e-05	3.18575026648801e-05	2.89122592900625e-05	4.1956590386641e-05	4.05667208820039e-05	9.91868879342457e-06	1.50672333434526e-05	9.64273660864954e-05	1.52772437815252e-05	0	0	0	0	0	3.85009443426071e-05	4.25793883825687e-05	0.000119325269837826	6.46547483290496e-05	2.58245060476298e-05	0	7.1040580565483e-05	0	7.97787469418147e-05	0	0.000185825459214127	0	0	7.52329399904454e-06	6.61831162733942e-05	1.99592830625524e-05	0	0	1.4485615783527e-05	0	0	TRUE	TRUE
M	CD4	TGCGCCAGCAGCTTGGCCGTGACAGGGGATGGGTCACCCCTCCACTTT	TRBV5-1	TRBJ1-6	CASSLAVTGDGSPLHF	293_CD4	TGTGCTGTGATCTCATGAACAGAGATGACAAGATCATCTTT	FALSE	NA	1.12642825983218e-05	1.5928245025963e-05	2.82912001919275e-06	6.07992178788612e-07	0	1.84546335894016e-06	0	1.13738469762628e-06	0	2.23218271754853e-06	0	0	3.07921274794078e-05	4.79816518163454e-06	0	3.78916696111652e-06	4.9216231513153e-06	0	0	0	0	0	9.53406999914193e-06	0	0	0	0	0	0	0	0	0	0	0	0	0	0	0	FALSE	FALSE
M	CD4	TGTGCCAGCAGTGTGGACGGAGGTGAGCAGTTCTTC	TRBV7-7	TRBJ2-1	CASSVDGGEQFF	294_CD4	TGTGCAGCAAAGGGTCGTAACACCGACAAGCTCATCTTT	FALSE	NA	8.19220552605224e-06	6.19431751009674e-06	3.96076802686985e-06	2.43196871515445e-06	4.46005037308321e-06	0	8.83296639718758e-07	1.51651293016837e-06	0	0	0	0	2.82261168561238e-05	0	1.75478310003492e-06	9.47291740279129e-06	0	0	0	0	0	0	0	2.73233002174935e-06	0	0	0	0	0	0	0	0	0	0	0	0	0	0	FALSE	FALSE
M	CD4	TGTGCCAGCAGCTTAGATAGGGCTGGAAACACCATATATTTT	TRBV11-2	TRBJ1-3	CASSLDRAGNTIYF	295_CD4	TGTGTGGTGAACCCCGGAGGGGGCAAATCAACCTTT	FALSE	NA	8.19220552605224e-06	2.65470750432717e-06	1.18823040806096e-05	8.51189050304057e-06	1.52916012791424e-05	2.33758692132421e-05	7.50802143760945e-06	1.36486163715153e-05	0	5.58045679387132e-07	0	0	0	9.59633036326909e-06	3.68504451007333e-05	1.79985430653034e-05	1.64054105043843e-06	0	0	0	0	0	0	8.19699006524804e-06	1.66184730946921e-05	0	0	1.68932235649207e-05	3.63543825208129e-05	0	0	0	0	0	0	0	0	0	FALSE	FALSE
M	CD4	TGCAGTGCTAGAGAGGTAGCGGGGGACAATGAGCAGTTCTTC	TRBV20-1	TRBJ2-1	CSAREVAGDNEQFF	296_CD4	TGTGCTTACTTGAGGTGGGGTACTAGCTATGGAAAGCTGACATTT	FALSE	NA	9.72824406218703e-06	1.76980500288478e-06	9.61900806525535e-06	0	1.14687009593568e-05	1.23030890596011e-06	8.83296639718758e-07	1.13738469762628e-06	0	0	0	0	1.53960637397039e-05	0	1.75478310003492e-06	1.89458348055826e-06	0	0	0	0	0	0	9.53406999914193e-06	5.46466004349869e-06	0	0	0	5.63107452164022e-06	0	0	0	8.27288953417427e-06	0	0	0	0	0	0	FALSE	FALSE
M	CD8	TGCGCCAGCAGCTTTCTCCTGGAGACAGGACCCTACGAGCAGTACTTC	TRBV5-1	TRBJ2-7	CASSFLLETGPYEQYF	262_CD8	TGTGTGGTGTTTAGCCCGCGCTTT	FALSE	NA	1.43363596705914e-05	8.84902501442391e-06	9.0531840614168e-06	1.21598435757722e-06	8.28295069286883e-06	0	4.85813151845317e-06	6.44517995321558e-06	1.10207653260273e-06	2.23218271754853e-06	8.20658434778684e-06	0	0	0	0	0	0	1.28336481142024e-05	1.06448470956422e-05	2.16955036068775e-05	2.8110760143065e-05	1.17384118398317e-06	0	3.55202902827415e-05	0	0	0	0	0	0	0	1.4477556684805e-05	0	0	0	0	0	0	TRUE	FALSE
M	CD4	TGTGCCATCAGGCCAACCTCGACAGGGGGGAGAGATACGCAGTATTTT	TRBV10-3	TRBJ2-3	CAIRPTSTGGRDTQYF	297_CD4	TGTGCAGAGGAGGGTGGTACTAGCTATGGAAAGCTGACATTT	FALSE	NA	1.07522697529436e-05	4.42451250721196e-06	1.01848320690939e-05	1.03358670394064e-05	5.09720042638082e-06	9.84247124768087e-06	1.76659327943752e-06	3.79128232542093e-06	0	1.11609135877426e-06	0	0	2.56601062328398e-05	9.59633036326909e-06	1.05286986002095e-05	8.52562566251216e-06	0	0	0	0	0	0	0	1.36616501087467e-05	0	0	3.38489659140913e-05	5.63107452164022e-06	0	0	0	0	0	0	0	0	0	0	FALSE	FALSE
M	CD4	TGTGCCAGCAGCTTGGGGGGGGGCAATCAGCCCCAGCATTTT	TRBV5-5	TRBJ1-5	CASSLGGGNQPQHF	298_CD4	TGTGTGGTGAACCCCGGAGGGGGCAAATCAACCTTT	FALSE	NA	1.02402569075653e-05	5.30941500865435e-06	6.7898880460626e-06	2.43196871515445e-06	2.03888017055233e-05	3.07577226490027e-05	8.3913180773282e-06	7.20343641829976e-06	0	2.23218271754853e-06	0	1.27310364846044e-06	2.30940956095558e-05	2.07920491204164e-05	4.03600113008032e-05	1.23147926236287e-05	6.56216420175374e-06	0	0	1.80795863390646e-06	0	1.17384118398317e-06	0	1.36616501087467e-05	0	0	0	1.68932235649207e-05	0	0	0	1.03411119177178e-05	0	0	0	0	0	0	TRUE	FALSE
M	CD4	TGCGCCAGCAGCTTGTCGGTAACCTACAATGAGCAGTTCTTC	TRBV5-1	TRBJ2-1	CASSLSVTYNEQFF	299_CD4	TGTGCTGTGACGGGAAGTTATGGAGGAAGCCAAGGAAATCTCATCTTT	FALSE	NA	7.68019268067397e-06	5.30941500865435e-06	2.82912001919275e-06	6.07992178788612e-06	1.2743001065952e-06	0	3.97483487873441e-06	2.27476939525256e-06	0	0	8.20658434778684e-06	5.09241459384174e-06	0	0	5.26434930010476e-06	0	0	0	0	0	0	0	0	0	0	0	0	0	0	0	0	0	0	0	0	0	0	0	TRUE	FALSE
M	CD8	TGTGCCAGCAGCAGCGGGACCCCCTACGAGCAGTACTTC	TRBV7-9	TRBJ2-7	CASSSGTPYEQYF	263_CD8	TGTGCAGCAACTGATTCAGGAGGAGGTGCTGACGGACTCACCTTT	FALSE	NA	6.65616698991744e-06	7.96412251298152e-06	0	0	1.91145015989281e-06	4.30608117086038e-06	3.97483487873441e-06	3.79128232542093e-07	0	0	0	0	0	0	0	0	0	2.13894135236706e-05	3.54828236521406e-06	7.23183453562582e-06	9.37025338102168e-07	0	0	0	0	0	0	0	0	0	0	0	0	0	0	0	0	0	FALSE	FALSE
M	CD4	TGCAGCGTTGTCCCAGGGGGCGCGTCAGATACGCAGTATTTT	TRBV29-1	TRBJ2-3	CSVVPGGASDTQYF	300_CD4	TGTGTTGTGAGTGGATTAGGAACCTACAAATACATCTTT	FALSE	NA	1.28003211344566e-05	2.65470750432717e-06	2.2632960153542e-06	6.68791396667473e-06	6.37150053297602e-07	5.53639007682049e-06	2.2082415992969e-06	1.51651293016837e-06	5.51038266301365e-07	0	0	0	5.13202124656796e-06	1.59938839387818e-06	0	2.84187522083739e-06	0	0	0	0	0	0	0	0	0	0	0	5.63107452164022e-06	0	0	0	0	0	0	0	0	0	0	FALSE	FALSE
M	CD4	TGTGCCAGCAGTTTAATGTGGCAGCCCCAGCATTTT	TRBV12-3	TRBJ1-5	CASSLMWQPQHF	301_CD4	TGTGCTCTCTTGAATAATGCAGGCAACATGCTCACCTTT	FALSE	NA	7.68019268067397e-06	1.23886350201935e-05	3.3949440230313e-06	2.43196871515445e-06	2.54860021319041e-06	2.46061781192022e-06	3.53318655887503e-06	2.27476939525256e-06	0	1.11609135877426e-06	1.02582304347335e-06	5.09241459384174e-06	2.05280849862718e-05	4.79816518163454e-06	7.01913240013968e-06	9.47291740279129e-07	4.9216231513153e-06	0	0	0	0	0	0	0	0	0	1.35395863656365e-05	0	0	0	3.76164699952227e-06	0	0	0	0	0	0	0	TRUE	FALSE
W	CD8	TGTGCCAGCAGTCCGACGCAGGGCCGCTACAATGAGCAGTTCTTC	TRBV12-4	TRBJ2-1	CASSPTQGRYNEQFF	264_CD8	TGTGCAGCGCCCCCTTACATGAATTATGGAGGAAGCCAAGGAAATCTCATCTTT	NA	NA	0.000240770970208186	0.000221481850530447	1.78388421164359e-05	2.52381524279973e-05	0	1.62889065623525e-06	0	7.55130735784286e-07	0	0	0	0	1.11299206770553e-06	0	0	NA	0	0.000519366829771805	0.000104605549905564	0	2.6827152655441e-06	0	2.18321543969959e-05	4.80947273750379e-06	0	0	0	0	0	0	0	0	0	0	NA	NA	NA	NA	FALSE	NA
W	CD4	TGCAGTGCTCCCATACCAGGGTTTCACGGGGAGCTGTTTTTT	TRBV20-1	TRBJ2-2	CSAPIPGFHGELFF	302_CD4	TGTGCAGCCCTCTGGGGTCAGAATTTTGTCTTT	NA	NA	0.000101069903538884	0.000123255358184321	1.38251026402378e-05	1.43596384504123e-05	1.10512109167019e-05	1.34383479139408e-05	1.61307419680427e-05	7.17374198995072e-06	4.56504272879994e-06	1.90875119475895e-06	0	0	0.000196999595983879	3.7624699002408e-05	3.72425607984805e-05	1.55919541061968e-05	4.62150348600008e-06	1.63322902443964e-06	0	0	0	0	0	5.29042001125417e-05	0	0	0	0	0	0	0	3.98533397098677e-06	0	0	NA	NA	NA	NA	FALSE	NA
W	CD4	TGTGCCAGCATCAGGACTAGCGGGAACACCGGGGAGCTGTTTTTT	TRBV13	TRBJ2-2	CASIRTSGNTGELFF	303_CD4	TGTGCTGGATGGATTGCAAATGCAGGCAACATGCTCACCTTT	NA	NA	9.83747061111805e-05	0.000110504803889391	8.02747895239616e-06	7.39738950475783e-06	3.55217493751132e-06	1.09950119295879e-05	6.45229678721708e-06	4.90834978259786e-06	0	3.8175023895179e-06	0	0	0.000171400778426652	1.6124871001032e-05	1.24141869328268e-05	6.68226604551291e-06	1.84860139440003e-06	0	0	0	0	0	0	6.7332618325053e-05	0	0	0	0	0	0	0	5.97800095648015e-06	0	0	NA	NA	NA	NA	FALSE	NA
W	CD4	TGCGCCAGCAGCCTCCCAGGAACCACCGGGGAGCTGTTTTTT	TRBV5-1	TRBJ2-2	CASSLPGTTGELFF	304_CD4	TGTGCAGCCGTTTGGGACACAGGCTTTCAGAAACTTGTATTT	NA	NA	9.47811095409091e-05	0.000106254619124415	5.75302658255058e-05	5.61331321243388e-05	3.19695744376019e-05	3.7057262429352e-05	2.90353355424769e-05	2.60520103845579e-05	1.52168090959998e-06	5.72625358427685e-06	0	0	9.46043257549703e-05	6.270783167068e-05	4.96567477313073e-05	2.67290641820517e-05	1.94103146412003e-05	0	0	0	0	0	0	6.7332618325053e-05	0	0	0	0	0	0	0	1.19560019129603e-05	0	0	NA	NA	NA	NA	FALSE	NA
W	CD4	TGTGCCAGCAGCCAAGCGGGAGCGGGGGGGCTCAATGAGCAGTTCTTC	TRBV4-2	TRBJ2-1	CASSQAGAGGLNEQFF	305_CD4	TGTGCAGCCAACGAGGGGGGAGCCCAGAAGCTGGTATTT	NA	NA	0.000112749092392266	9.53930358361412e-05	5.35165263493077e-06	6.96224894565443e-06	7.10434987502265e-06	2.85055864841169e-06	4.14790507749669e-06	3.02052294313715e-06	2.5361348493333e-06	9.54375597379475e-07	0	0	0.000181417707036002	3.583304666896e-06	4.13806231094228e-06	5.56855503792743e-06	2.77290209160005e-06	1.63322902443964e-06	0	0	0	0	0	0	0	0	0	0	0	0	0	0	0	0	NA	NA	NA	NA	FALSE	NA
W	CD4	TGTGCCAGCAGCCAAGAGAGGGCGGGCAATCAGCCCCAGCATTTT	TRBV4-2	TRBJ1-5	CASSQERAGNQPQHF	306_CD4	TGTGTGGTGTCACCTCCTAACGACTACAAGCTCAGCTTT	NA	NA	8.98399142567858e-05	8.40592097962036e-05	1.69469000106141e-05	1.52299195686191e-05	1.30246414375415e-05	2.85055864841169e-06	6.45229678721708e-06	4.90834978259786e-06	0	1.43156339606921e-06	0	0	0.000136898024327781	4.1208003669304e-05	1.24141869328268e-05	1.11371100758549e-05	9.24300697200016e-06	0	0	0	0	0	0	4.80947273750379e-06	0	0	0	0	0	0	0	0	0	0	NA	NA	NA	NA	FALSE	NA
W	CD4	TGTGCCAGCAGCTTAGGAGCCCCTAGGGGACGGGGTTACGAGCAGTACTTC	TRBV7-2	TRBJ2-7	CASSLGAPRGRGYEQYF	307_CD4	TGTGTTGTGAGTTCCCAAACTGGAGGCTTCAAAACTATCTTT	NA	NA	8.08559228311073e-05	6.89474417429536e-05	3.83535105503372e-05	5.00411642968912e-05	1.53927580625491e-05	1.22166799217644e-05	2.48874304649802e-05	1.69904415551464e-05	2.5361348493333e-06	9.54375597379475e-07	0	0	9.90562940257925e-05	0.000130790620341704	4.13806231094228e-06	4.00935962730775e-05	6.47010488040011e-06	0	0	0	0	0	0	9.61894547500758e-05	0	0	0	1.02702092041615e-05	0	0	4.29074058182442e-06	0	0	0	NA	NA	NA	NA	FALSE	NA
W	CD8	TGTGCCACGCCCGATAGGGGGTCCGTCGGGGGCAGCTCCTACAATGAGCAGTTCTTC	TRBV7-9	TRBJ2-1	CATPDRGSVGGSSYNEQFF	265_CD8	TGTGCAGCGCCCCCTTACATGAATTATGGAGGAAGCCAAGGAAATCTCATCTTT	NA	NA	6.69307361213054e-05	7.03641699979457e-05	1.78388421164359e-06	8.70281118206803e-07	1.5787444166717e-06	0	0	7.55130735784286e-07	0	0	0	0	0	0	0	NA	0	0.000173122276590602	8.71712915879704e-06	7.27436731190305e-06	0	0	0	0	0	0	0	0	0	0	0	0	0	0	NA	NA	NA	NA	FALSE	NA
W	CD4	TGTGCCAGCAGTTTTGGTGGACAAGGAGGTGAAAAACTGTTTTTT	TRBV12-4	TRBJ1-4	CASSFGGQGGEKLFF	308_CD4	TGTGCTTTCTCCCCCGGGGCAAACAACCTCTTCTTT	NA	NA	0.000105112699680439	0.000100115463352782	1.33791315873269e-05	1.21839356548952e-05	7.89372208335849e-06	8.14445328117625e-06	3.22614839360854e-06	6.79617662205858e-06	4.05781575893328e-06	6.20344138296659e-06	0	0	0.000184756683239119	7.166609333792e-06	4.13806231094228e-06	1.11371100758549e-05	1.57131118524003e-05	0	0	0	0	0	0	4.80947273750379e-05	1.07781849536538e-05	0	0.000131938885908047	0	0	0	4.29074058182442e-06	0	0	0	NA	NA	NA	NA	FALSE	NA
W	CD4	TGTGCCAGCAGCCCGGACAGGGGCACTGAAGCTTTCTTT	TRBV4-2	TRBJ1-1	CASSPDRGTEAFF	309_CD4	TGTGCAATGAGAAACGGGGAAACCAGTGGCTCTAGGTTGACCTTT	NA	NA	5.92943434094786e-05	7.03641699979457e-05	1.33791315873269e-06	1.74056223641361e-06	1.5787444166717e-06	1.22166799217644e-06	3.68702673555262e-06	3.39808831102929e-06	0	4.77187798689738e-07	0	0	9.57173178226759e-05	0	8.27612462188456e-06	4.45484403034194e-06	0	0	0	0	0	0	0	0	0	0	0	0	0	0	0	0	0	0	NA	NA	NA	NA	FALSE	NA
W	CD4	TGCGCCAGCAGCTTGGCGGGGGGGTATATGTATGAGCAGTTCTTC	TRBV5-1	TRBJ2-1	CASSLAGGYMYEQFF	310_CD4	TGTGCCGTGAACATGGCCGGCACTGCCAGTAAACTCACCTTT	NA	NA	8.35511202588108e-05	6.4697256977977e-05	8.60724132118032e-05	7.09279111338545e-05	8.80150012294472e-05	0.000104249001999056	2.9957092226365e-05	4.79508017223022e-05	7.10117757813324e-06	6.20344138296659e-06	0	0	7.67964526716818e-05	0.000155873753009976	0.000140694118572037	6.45952384399582e-05	1.01673076692002e-05	0	0	7.27436731190305e-06	0	0	0	0.000149093654862617	0	0	0	0	2.93936098292231e-05	0	0	3.98533397098677e-06	0	0	NA	NA	NA	NA	FALSE	NA
W	CD4	TGCGCCAGCAGCCCGCCGGGACACCAAGAGACCCAGTACTTC	TRBV4-1	TRBJ2-5	CASSPPGHQETQYF	311_CD4	TGTGCTTTCATGAAGCATTCGGGAACCGGTAACCAGTTCTATTTT	NA	NA	7.77115258321198e-05	0.000114754988654368	1.78388421164359e-05	3.61166664055823e-05	1.77608746875566e-05	1.66961292264113e-05	1.65916203099868e-05	1.47250493477936e-05	8.62285848773322e-06	7.6350047790358e-06	0	0	0.000172513770494358	4.1208003669304e-05	3.31044984875382e-05	2.89564861972226e-05	1.10916083664002e-05	0	2.90570971959901e-06	0	0	0	0	9.1379982012572e-05	0	0	0	0.000123242510449938	0	0	8.58148116364885e-06	1.99266698549338e-06	0	0	NA	NA	NA	NA	FALSE	NA
W	CD4	TGTGCCAGCAGCTGGGACTGGCTTTCCACAGATACGCAGTATTTT	TRBV5-5	TRBJ2-3	CASSWDWLSTDTQYF	312_CD4	TGTGCTCTGAGGGGTCCTCTGAGGTCTGGTTCTGCAAGGCAACTGACCTTT	NA	NA	8.98399142567858e-05	6.84751989912895e-05	1.07033052698615e-05	2.52381524279973e-05	1.26299553333736e-05	1.54744612342349e-05	6.45229678721708e-06	1.09493956688722e-05	5.0722696986666e-07	9.06656817510502e-06	0	0	0.000115751175041375	1.0749914000688e-05	4.13806231094228e-06	1.33645320910258e-05	3.69720278880006e-06	0	0	0	0	0	0	5.77136728500454e-05	0	0	0	0	0	0	0	1.59413358839471e-05	0	0	NA	NA	NA	NA	FALSE	NA
W	CD8	TGCAGTGCTAGAGGTTGGGTGACAGCAAAACTCAATGAGCAGTTCTTC	TRBV20-1	TRBJ2-1	CSARGWVTAKLNEQFF	266_CD8	TGCATCCTGAGAGCCCTCTCTAATCAGGAGGAGGTGCTGACGGACTCACCTTT	NA	NA	5.61499464104911e-05	5.57246446963597e-05	0	0	1.18405831250377e-06	0	4.60878341944077e-07	3.77565367892143e-07	0	4.77187798689738e-07	0	0	0	0	0	NA	0	0.000143724154150688	0	0	0	0	0	0	0	0	0	0	0	0	0	0	0	0	NA	NA	NA	NA	FALSE	NA
W	CD4	TGTGCCATCAGTGGGGGGACAGGGGAAAACTACGAGCAGTACTTC	TRBV10-3	TRBJ2-7	CAISGGTGENYEQYF	313_CD4	TGTGCAATGAGAAACGGGGAAACCAGTGGCTCTAGGTTGACCTTT	NA	NA	7.09735322628608e-05	3.54182063748049e-05	2.67582631746539e-06	4.78654615013742e-06	1.97343052083962e-06	3.2577813124705e-06	1.84351336777631e-06	1.51026147156857e-06	5.0722696986666e-07	0	0	0	9.23783416195593e-05	0	8.27612462188456e-06	2.22742201517097e-06	1.84860139440003e-06	0	0	0	0	0	0	0	0	0	0	5.13510460208074e-05	0	0	0	3.98533397098677e-06	0	0	NA	NA	NA	NA	FALSE	NA
W	CD4	TGCGCCAGCAGCTCACAAGGCCCTAGGACAGATACGCAGTATTTT	TRBV5-1	TRBJ2-3	CASSSQGPRTDTQYF	314_CD4	TGTGCCGTGAACATGGCCGGCACTGCCAGTAAACTCACCTTT	NA	NA	4.49199571283929e-05	6.09193149646644e-05	3.74615684445154e-05	2.43678713097905e-05	0.000193001504938115	0.000153522944350172	2.90353355424769e-05	2.52968796487736e-05	1.52168090959998e-06	6.20344138296659e-06	0	0	9.46043257549703e-05	5.9124527003784e-05	0.000227593427101825	5.90266834020307e-05	9.24300697200016e-06	0	0	0	0	0	0	9.61894547500758e-05	0	0	0	1.02702092041615e-05	0	0	0	3.98533397098677e-06	0	0	NA	NA	NA	NA	FALSE	NA
W	CD8	TGTGCCAGCAGTTTAACGGGAGTGTTAGATACGCAGTATTTT	TRBV27	TRBJ2-3	CASSLTGVLDTQYF	267_CD8	TGTGCAGAGACCCCGAGGGACCAGGGAGGAAAGCTTATCTTC	NA	NA	8.48987189726626e-05	6.32805287229848e-05	9.81136316403975e-06	5.65682726834422e-06	3.94686104167925e-06	7.33000795305863e-06	3.68702673555262e-06	6.79617662205858e-06	4.56504272879994e-06	2.86312679213843e-06	0	0	0	0	0	NA	0	0.000200887170006076	2.03399680371931e-05	7.27436731190305e-06	1.87790068588087e-05	1.2199894330146e-05	0	2.88568364250227e-05	0	0	0	0	0.000176361658975339	0	0	3.98533397098677e-06	1.26704171101313e-05	0	NA	NA	NA	NA	FALSE	NA
W	CD4	TGTGCCAGCAGCCCCGGGATCTCGAGCTCTGGGGCCAACGTCCTGACTTTC	TRBV7-9	TRBJ2-6	CASSPGISSSGANVLTF	315_CD4	TGTGCTTTCATGAAGCATTCGGGAACCGGTAACCAGTTCTATTTT	NA	NA	7.86099249746876e-05	5.38356736897035e-05	2.54203500159212e-05	1.43596384504123e-05	1.0656524812534e-05	1.46600159061173e-05	1.33654719163782e-05	1.51026147156857e-05	4.05781575893328e-06	4.29469018820764e-06	2.73043506752366e-06	0	9.57173178226759e-05	3.9416351335856e-05	3.31044984875382e-05	2.00467981365387e-05	9.24300697200016e-06	0	0	0	0	0	3.27482315954938e-05	1.44284182125114e-05	0	0	4.39796286360158e-05	0	0	0	1.71629623272977e-05	9.96333492746692e-06	0	0	NA	NA	NA	NA	TRUE	NA
W	CD4	TGTGCCAGCAGCGGGGAGAATCAGCCCCAGCATTTT	TRBV7-2	TRBJ1-5	CASSGENQPQHF	316_CD4	TGTGCTGTGCGGGGGGTTTATGGCTCTAGCAACACAGGCAAACTAATCTTT	NA	NA	0.00026862134362779	0.000240843803348673	0.000146278505354774	0.000120969075430746	0.000102223700979493	9.65117713819386e-05	9.26365467307595e-05	6.45636779095565e-05	5.3766058805866e-05	6.34659772257351e-05	0	0	0.000527558240092423	0.000240081412682032	0.000173798617059576	8.90968806068388e-05	0.000113688985755602	1.63322902443964e-06	0	0	0	0	0	0.000327044146150258	1.07781849536538e-05	0	0	0.000143782928858261	0	0	0	0.000167384026781444	2.53408342202625e-05	0	NA	NA	NA	NA	FALSE	NA
W	CD8	TGTGCCAGCAGCTTCCTAGATTTTGAGACCCAGTACTTC	TRBV5-5	TRBJ2-5	CASSFLDFETQYF	268_CD8	TGTGCTCTTGACGGTGGAGGAAGCCAAGGAAATCTCATCTTT	NA	NA	5.7048345553059e-05	7.13086555012739e-05	1.69469000106141e-05	1.82759034823429e-05	1.89449330000604e-05	1.26239025858232e-05	8.75668849693746e-06	4.53078441470572e-06	4.56504272879994e-06	3.34031459082816e-06	0	0	0	0	0	NA	0	0.000195987482932757	5.52084846723812e-05	2.90974692476122e-05	1.78847684369607e-05	8.4460806901011e-06	1.09160771984979e-05	9.61894547500757e-06	0	0	0	3.08106276124845e-05	0	0	0	1.99266698549338e-06	0	0	NA	NA	NA	NA	FALSE	NA
W	CD8	TGTGCCAGTAGTATATTCGCGAACACTGAAGCTTTCTTT	TRBV19	TRBJ1-1	CASSIFANTEAFF	269_CD8	TGTGCAGAGACCCCGAGGGACCAGGGAGGAAAGCTTATCTTC	NA	AFLLFLVLI,FLAFLLFLV,FYLCFLAFL,FYLCFLAFLL,IDFYLCFLAF,IELSLIDFYL,LIDFYLCFL,LLFLVLIML,MIELSLIDFY,SLIDFYLCFL,YLCFLAFLL	6.46847382648858e-05	5.66691301996878e-05	4.45971052910898e-06	7.83253006386123e-06	3.94686104167925e-06	2.85055864841169e-06	1.01393235227697e-05	2.26539220735286e-06	3.55058878906662e-06	1.43156339606921e-06	0	0	0	0	0	NA	0	0.000217219460250472	1.45285485979951e-05	0	1.43078147495685e-05	2.8153602300337e-06	0	1.92378909500151e-05	0	0	0	0	0	0	0	1.99266698549338e-06	0	0	NA	NA	NA	NA	FALSE	NA
W	CD4	TGTGCCAGCAGCCCGGACAGGGTAATTGCTGTGGTAAAATCACCCCTCCACTTT	TRBV4-2	TRBJ1-6	CASSPDRVIAVVKSPLHF	317_CD4	TGTGCAGGAGCCGTTTATGGAGGAAGCCAAGGAAATCTCATCTTT	NA	NA	3.59359657027143e-05	2.83345650998439e-05	1.7392871063525e-05	1.65353412459293e-05	7.10434987502265e-06	1.05877892655291e-05	1.42872286002664e-05	1.43474839799014e-05	0	0	0	0	4.56326747759269e-05	1.791652333448e-05	1.65522492437691e-05	1.67056651137823e-05	2.77290209160005e-06	0	0	0	0	0	0	4.32852546375341e-05	0	0	0	2.0540418408323e-05	0	0	0	7.97066794197354e-06	0	0	NA	NA	NA	NA	FALSE	NA
W	CD8	TGTGCCAGCAGCTTAGTCACCGGGACAGATACGCAGTATTTT	TRBV7-9	TRBJ2-3	CASSLVTGTDTQYF	270_CD8	TGTGCAGAGAATATAGGTAACCAGTTCTATTTT	NA	KLPDDFTGCV	9.65779078260448e-05	8.02812677828911e-05	7.09093974128327e-05	5.43925698879252e-05	3.19695744376019e-05	3.29850357887638e-05	2.02786470455394e-05	2.52968796487736e-05	1.26806742466665e-05	1.0975319369864e-05	0	0	1.11299206770553e-06	0	0	NA	0	0.000240084666592627	0.000127851227662357	8.72924077428366e-05	4.56061595142497e-05	2.53382420703033e-05	5.45803859924897e-05	0.00010099892748758	1.07781849536538e-05	0	0	2.0540418408323e-05	2.93936098292231e-05	0	0	0	5.91286131806126e-05	0	NA	NA	NA	NA	FALSE	NA
W	CD4	TGTGCCATCAGTGGAGGTGAGGGGGCCAACTATGGCTACACCTTC	TRBV10-3	TRBJ1-2	CAISGGEGANYGYTF	318_CD4	TGCGGCACGGAGCTTTCAGATGGCCAGAAGCTGCTCTTT	NA	NA	4.58183562709608e-05	3.87239056364534e-05	8.02747895239616e-06	7.83253006386123e-06	3.1574888333434e-06	6.92278528899982e-06	3.22614839360854e-06	3.77565367892143e-06	1.01445393973332e-06	0	0	0	8.23614130102095e-05	1.0749914000688e-05	8.27612462188456e-06	6.68226604551291e-06	1.84860139440003e-06	0	0	0	0	0	0	2.88568364250227e-05	0	0	0	0	0	0	4.29074058182442e-06	0	0	0	NA	NA	NA	NA	FALSE	NA
W	CD4	TGCGCCAGCAGCCCCGCCGGGACTAGCGGGGGGAATGAGCAGTACTTC	TRBV5-1	TRBJ2-7	CASSPAGTSGGNEQYF	319_CD4	TGTGCAATGAGCCCTTCTAGCAACACAGGCAAACTAATCTTT	NA	NA	3.50375665601465e-05	2.40843803348673e-05	2.09606394868122e-05	6.52710838655102e-06	3.98632965209604e-05	5.41606143198221e-05	1.01393235227697e-05	9.81669956519572e-06	5.0722696986666e-07	0	0	0	3.89547223696937e-05	1.9708175667928e-05	8.68993085297878e-05	5.56855503792743e-06	0	0	0	0	0	0	5.45803859924897e-05	1.44284182125114e-05	0	0	0	2.0540418408323e-05	0	0	0	1.99266698549338e-06	0	0	NA	NA	NA	NA	FALSE	NA
W	CD8	TGTGCCATCAGTGAGCCCCTTGGACAGGGTAGAGGTGGCTACACCTTC	TRBV10-3	TRBJ1-2	CAISEPLGQGRGGYTF	271_CD8	TGTGCTTTATGGGGGATGGAATATGGAAACAAACTGGTCTTT	NA	NA	4.31231588432572e-05	3.54182063748049e-05	8.47345000530706e-06	6.09196782744762e-06	2.36811662500755e-06	3.2577813124705e-06	2.76527005166446e-06	2.26539220735286e-06	0	9.54375597379475e-07	0	0	0	0	0	NA	0	0.000146990612199568	8.71712915879704e-06	0	3.57695368739213e-06	9.38453410011233e-07	2.18321543969959e-05	0	7.54472946755766e-05	0	0	0	2.93936098292231e-05	0	0	0	0	0	NA	NA	NA	NA	FALSE	NA
W	CD4	TGTGCCAGCAGCCAAGCCGTCCTCCCCACAGATACGCAGTATTTT	TRBV4-2	TRBJ2-3	CASSQAVLPTDTQYF	320_CD4	TGTGCTCTACGTGTAGCTGCAGGCAACAAGCTAACTTTT	NA	NA	3.32407682750108e-05	6.32805287229848e-05	1.56089868518814e-05	1.43596384504123e-05	7.89372208335849e-06	1.01805666014703e-05	3.68702673555262e-06	2.26539220735286e-06	1.01445393973332e-06	3.34031459082816e-06	0	0	8.23614130102095e-05	2.1499828001376e-05	2.48283738656537e-05	1.11371100758549e-05	9.24300697200016e-07	0	0	0	0	0	4.36643087939918e-05	6.7332618325053e-05	0	0	4.39796286360158e-05	0	0	0	0	1.99266698549338e-06	0	0	NA	NA	NA	NA	FALSE	NA
W	CD4	TGCAGTGCTAACGGGGGAGCGGGAACCACAGATACGCAGTATTTT	TRBV20-1	TRBJ2-3	CSANGGAGTTDTQYF	321_CD4	TGTGCTTTCATGAAGCATTCGGGAACCGGTAACCAGTTCTATTTT	NA	NA	5.92943434094786e-05	7.83922967762349e-05	1.69469000106141e-05	1.95813251596531e-05	1.22352692292057e-05	1.05877892655291e-05	1.56698636260986e-05	1.09493956688722e-05	8.11563151786656e-06	5.72625358427685e-06	2.73043506752366e-06	0	9.79433019580869e-05	1.9708175667928e-05	2.06903115547114e-05	2.56153531744662e-05	4.62150348600008e-06	1.63322902443964e-06	0	0	0	0	2.18321543969959e-05	0.00010099892748758	0	0	0	0	0	0	0	7.97066794197354e-06	0	0	NA	NA	NA	NA	TRUE	NA
W	CD4	TGCGCCAGCAGCTTGGACTTAAATGAGCAGTTCTTC	TRBV5-1	TRBJ2-1	CASSLDLNEQFF	322_CD4	TGCATCCTGCTAGACAATGACATGCGCTTT	NA	NA	4.26739592719733e-05	4.62797896630784e-05	0	2.17570279551701e-06	2.36811662500755e-06	2.44333598435288e-06	4.60878341944077e-07	0	0	1.90875119475895e-06	0	0	2.11468492864051e-05	0	0	3.34113302275646e-06	0	0	0	0	0	0	0	1.44284182125114e-05	0	0	0	0	0	0	0	0	0	0	NA	NA	NA	NA	FALSE	NA
W	CD8	TGTGCCAGCAGCTTAGTGTCGGCACCCTACGAGCAGTACTTC	TRBV11-2	TRBJ2-7	CASSLVSAPYEQYF	272_CD8	TGTGCAGAGATTACCCTCAATAACAATGACATGCGCTTT	NA	NA	4.31231588432572e-05	3.87239056364534e-05	8.91942105821795e-07	1.3054216773102e-06	1.5787444166717e-06	1.22166799217644e-06	1.84351336777631e-06	0	5.0722696986666e-07	4.77187798689738e-07	0	0	0	0	0	NA	0	5.71630158553874e-05	2.90570971959901e-06	1.45487346238061e-05	7.15390737478427e-06	5.6307204600674e-06	0	1.92378909500151e-05	0	0	0	0	0	0	0	1.39486688984537e-05	0	0	NA	NA	NA	NA	FALSE	NA
W	CD8	TGTGCCAGCAGCTTAGGAAGGGGGCCTGTAGATACGCAGTATTTT	TRBV11-2	TRBJ2-3	CASSLGRGPVDTQYF	273_CD8	TGCCTCGTGGGTGACATTCGAATAATGCAGGCAACATGCTCACCTTT	NA	NA	3.54867661314304e-05	4.67520324147425e-05	2.67582631746539e-06	4.35140559103402e-07	1.18405831250377e-06	1.62889065623525e-06	0	3.77565367892143e-07	0	9.54375597379475e-07	0	0	0	0	0	NA	0	0.000132291550979611	0	0	0	9.38453410011233e-07	0	0	0	0	0	0	0	0	0	0	0	0	NA	NA	NA	NA	FALSE	NA
W	0	TGTGCCAGCAGTCCACCCCCCGTGGGGGTGAGGTCCTACGAGCAGTACTTC	TRBV28	TRBJ2-7	CASSPPPVGVRSYEQYF	5_0	TGTGCAGCAAGTGCGAATTCTGGGGGTTACCAGAAAGTTACCTTT	NA	NA	2.02139807077768e-05	4.48630614080862e-05	4.90568158201987e-06	3.91626503193061e-06	4.34154714584717e-06	3.66500397652931e-06	3.68702673555262e-06	0	0	0	0	0	0	0	0	NA	0	0	0	0	0	0	0	0	7.54472946755766e-05	0	0	0	0	0	0	0	0	0	NA	NA	NA	NA	FALSE	NA
W	CD4	TGCAGTGCTAGAGATAGCTCTAGCGGGAGGGCCGGATACAATGAGCAGTTCTTC	TRBV20-1	TRBJ2-1	CSARDSSSGRAGYNEQFF	323_CD4	TGTGCTTTCATGAAGCATTCGGGAACCGGTAACCAGTTCTATTTT	NA	NA	6.46847382648858e-05	8.73649090578521e-05	1.15952473756833e-05	2.17570279551701e-05	1.18405831250377e-05	7.73723061711744e-06	7.83493181304931e-06	1.057183030098e-05	1.06517663671999e-05	7.6350047790358e-06	0	5.5600722562279e-05	8.45873971456205e-05	2.5083132668272e-05	2.06903115547114e-05	2.78427751896371e-05	2.12589160356004e-05	0	0	0	0	0	0	4.80947273750379e-05	0	0	0	0	0	0	8.58148116364885e-06	2.5904670811414e-05	0	0	NA	NA	NA	NA	TRUE	NA
W	CD4	TGTGCCAGCTCACCATCGAAGGCCTCGACCGGGGAGCTGTTTTTT	TRBV18	TRBJ2-2	CASSPSKASTGELFF	324_CD4	TGTGCCGTGGGAACAACTGACAGCTGGGGGAAATTGCAGTTT	NA	NA	5.43531481253554e-05	3.96683911397815e-05	8.91942105821795e-06	1.52299195686191e-05	6.70966377085472e-06	8.55167594523507e-06	7.83493181304931e-06	1.88782683946072e-06	1.01445393973332e-06	4.29469018820764e-06	0	0	6.34405478592154e-05	1.4333218667584e-05	4.13806231094228e-06	1.33645320910258e-05	9.24300697200016e-07	0	0	0	0	0	0	9.1379982012572e-05	0	0	0	2.0540418408323e-05	0	0	0	0	0	0	NA	NA	NA	NA	FALSE	NA
W	CD4	TGTGCCAGCAGTTCCAACGGACAACCAGATACGCAGTATTTT	TRBV27	TRBJ2-3	CASSSNGQPDTQYF	325_CD4	TGTGCTGTGCCCCCAGGAGGAAGCTACATACCTACATTT	NA	NA	2.38075772780482e-05	1.65284963082423e-05	1.42710736931487e-05	2.48030118688939e-05	4.77570186043189e-05	3.7057262429352e-05	1.84351336777631e-05	1.585774545147e-05	0	0	0	0	1.6694881015583e-05	1.0749914000688e-05	4.96567477313073e-05	2.56153531744662e-05	1.84860139440003e-06	0	2.90570971959901e-06	0	0	0	8.73286175879836e-05	9.61894547500757e-06	0	0	0	6.16212552249689e-05	0	0	0	0	0	0	NA	NA	NA	NA	FALSE	NA
W	CD8	TGTGCCACCAGTGATTTGGCAGGGATCGGTAGTGAGCAGTTCTTC	TRBV24-1	TRBJ2-1	CATSDLAGIGSEQFF	274_CD8	TGTGCTCTTGACGGTGGAGGAAGCCAAGGAAATCTCATCTTT	NA	NA	4.26739592719733e-05	3.73071773814612e-05	1.65009289577032e-05	6.09196782744762e-06	7.10434987502265e-06	1.18094572577056e-05	5.06966176138485e-06	1.20820917725486e-05	3.04336181919996e-06	4.77187798689738e-07	0	0	0	0	0	NA	0	0.000117592489759654	2.32456777567921e-05	2.90974692476122e-05	3.04041063428331e-05	5.6307204600674e-06	4.36643087939918e-05	1.44284182125114e-05	0	0	0	0	0	0	0	2.39120038259206e-05	0	0.000223147872656947	NA	NA	NA	NA	FALSE	NA
W	CD4	TGTGCCAGCAGCTTAGGCAGGGGGCGAGGCAATGAGCAGTTCTTC	TRBV7-2	TRBJ2-1	CASSLGRGRGNEQFF	326_CD4	TGTGCAGGAGCCGTTTATGGAGGAAGCCAAGGAAATCTCATCTTT	NA	NA	2.51551759919e-05	3.06957788581643e-05	2.67582631746539e-06	6.09196782744762e-06	9.07778039586227e-06	8.55167594523507e-06	1.84351336777631e-06	2.642957575245e-06	0	0	0	0	1.78078730832885e-05	3.2249742002064e-05	8.27612462188456e-06	5.56855503792743e-06	0	0	0	0	0	0	0	0	0	0	0	0	0	0	0	0	0	0	NA	NA	NA	NA	FALSE	NA
W	CD8	TGCGCCAGCAGCTTGACTAGCGGGGGGTCCTTCTCGGACTTC	TRBV5-1	TRBJ2-7	CASSLTSGGSFSDF	275_CD8	TGTGCTGTGAGAGACAGTTCTGGTGGCTACAATAAGCTGATTTTT	NA	NA	2.69519742770358e-05	4.01406338914456e-05	8.91942105821795e-07	4.78654615013742e-06	3.94686104167925e-07	0	0	0	0	0	0	0	0	0	0	NA	0	0.000106159886588577	5.81141943919802e-06	0	1.78847684369607e-06	1.87690682002247e-06	0	0	0	0	0	0	0	0	0	0	0	0.000371913121094912	NA	NA	NA	NA	FALSE	NA
W	CD8	TGTGCCAGCAGTTACTCTTGGGACAGGGACTACTACGAGCAGTACTTC	TRBV6-6	TRBJ2-7	CASSYSWDRDYYEQYF	276_CD8	TGTGCCGTGGAAGGCCTTTCTGGTGGCTACAATAAGCTGATTTTT	NA	NA	0.000117241088105106	0.00011853293066768	1.47170447460596e-05	2.65435741053075e-05	2.13130496250679e-05	2.07683558669994e-05	2.16612820713716e-05	2.26539220735286e-05	2.63758024330663e-05	2.05190753436587e-05	2.18434805401893e-05	1.3591287737446e-05	0	0	0	NA	0	0.000380542362694436	5.52084846723812e-05	5.81949384952244e-05	5.72312589982741e-05	5.16149375506178e-05	2.18321543969959e-05	1.92378909500151e-05	2.15563699073076e-05	0	0	5.13510460208074e-05	0	0	0	7.17360114777618e-05	0	0	NA	NA	NA	NA	TRUE	NA
W	CD4	TGTGCCAGGGGACAGGGTAACACCGGGGAGCTGTTTTTT	TRBV6-1	TRBJ2-2	CARGQGNTGELFF	327_CD4	TGTGCTTTCTCCCCCGGGGCAAACAACCTCTTCTTT	NA	NA	4.85135536986644e-05	4.72242751664065e-05	4.01373947619808e-06	4.78654615013742e-06	2.36811662500755e-06	3.2577813124705e-06	3.22614839360854e-06	3.02052294313715e-06	3.55058878906662e-06	1.90875119475895e-06	0	0	0.000100169286093498	1.2541566334136e-05	4.13806231094228e-06	3.34113302275646e-06	9.24300697200016e-07	0	0	0	0	0	0	0	0	0	0	0	0	0	0	0	0	0	NA	NA	NA	NA	FALSE	NA
W	CD4	TGTGCCAGCAGTTCCACCGCGGCCACAGATACGCAGTATTTT	TRBV12-4	TRBJ2-3	CASSSTAATDTQYF	328_CD4	TGTGCTGTGAGTGGGGGTAACCAGGGAGGAAAGCTTATCTTC	NA	NA	2.74011738483197e-05	2.45566230865314e-05	6.24359474075257e-06	7.83253006386123e-06	5.52560545835095e-06	2.85055864841169e-06	7.37405347110523e-06	5.28591515049e-06	0	0	0	0	4.89716509790435e-05	1.0749914000688e-05	0	1.00233990682694e-05	3.69720278880006e-06	0	0	0	0	0	0	0	0	0	0	0	0	0	8.58148116364885e-06	0	0	0	NA	NA	NA	NA	FALSE	NA
W	CD4	TGCGCCAGCAGCTTGTCGGGGGGCGTCCAAGAGACCCAGTACTTC	TRBV5-1	TRBJ2-5	CASSLSGGVQETQYF	329_CD4	TGTGCTGTGAGCTTGACTGGAGCCAATAGTAAGCTGACATTT	NA	NA	9.29843112557733e-05	8.02812677828911e-05	3.12179737037628e-05	3.91626503193061e-05	2.6049282875083e-05	2.32116918513523e-05	2.25830387552598e-05	1.8500703026715e-05	1.52168090959998e-05	1.52700095580716e-05	0	0	0.000123542119515314	6.9874441004472e-05	6.20709346641342e-05	4.00935962730775e-05	1.66374125496003e-05	0	0	0	0	0	0	2.88568364250227e-05	0	0	7.91633315448284e-05	8.21616736332919e-05	0	0	8.58148116364885e-06	3.58680057388809e-05	4.22347237004375e-06	0	NA	NA	NA	NA	FALSE	NA
W	CD4	TGTGCCAGCAGTTTAATAGCGGGGAGGGGCGAGCAGTACTTC	TRBV12-4	TRBJ2-7	CASSLIAGRGEQYF	330_CD4	TGTGCAATGAGCCCTTCTAGCAACACAGGCAAACTAATCTTT	NA	NA	2.20107789929125e-05	2.40843803348673e-05	1.24871894815051e-05	1.91461846005497e-05	4.30207853543038e-05	3.2577813124705e-05	1.42872286002664e-05	6.04104588627429e-06	5.0722696986666e-07	0	0	0	5.78755875206877e-05	2.1499828001376e-05	8.68993085297878e-05	2.67290641820517e-05	1.84860139440003e-06	0	0	0	0	0	0	2.88568364250227e-05	0	0	0	0	0	0	0	2.39120038259206e-05	0	0	NA	NA	NA	NA	FALSE	NA
W	CD4	TGTGCCAGCAGCTTAGGGAGGGATACGCAGTATTTT	TRBV7-3	TRBJ2-3	CASSLGRDTQYF	331_CD4	TGTGCTGTGCGGGGGGTTTATGGCTCTAGCAACACAGGCAAACTAATCTTT	NA	NA	0.000136107470099031	0.000197869712947243	4.14753079207135e-05	6.00493971562694e-05	5.36773101668378e-05	5.2124500999528e-05	3.36441189619176e-05	4.00219289965672e-05	4.31142924386661e-05	4.15153384860072e-05	8.19130520257098e-06	1.11201445124558e-05	0.00022927636594734	7.166609333792e-05	4.96567477313073e-05	6.57089494475437e-05	7.11711536844012e-05	0	0	0	8.94238421848033e-07	1.87690682002247e-06	0	0.000105808400225083	1.07781849536538e-05	0	0	0.000328646694533168	0	0	0	0.000119560019129603	0	0	NA	NA	NA	NA	TRUE	NA
W	CD4	TGTGCCAGCAGTCCTAGACTAGTGAGCTCCTACAATGAGCAGTTCTTC	TRBV12-4	TRBJ2-1	CASSPRLVSSYNEQFF	332_CD4	TGTGCAGCCGTTTGGGACACAGGCTTTCAGAAACTTGTATTT	NA	NA	5.52515472679233e-05	2.69178368448517e-05	2.89881184392083e-05	3.22004013736517e-05	8.28840818752642e-06	1.42527932420584e-05	5.991418445273e-06	1.28372225083329e-05	3.55058878906662e-06	3.34031459082816e-06	0	0	0.000111299206770553	6.6291136337576e-05	1.65522492437691e-05	1.55919541061968e-05	0	0	0	0	0	0	0	3.36663091625265e-05	1.07781849536538e-05	0	0	0	0	0	0	0	0	0	NA	NA	NA	NA	FALSE	NA
W	CD4	TGTGCCATCAGTGGTGGAGGGGGACAGAACTACGAGCAGTACTTC	TRBV10-3	TRBJ2-7	CAISGGGGQNYEQYF	313_CD4	TGCGGCACGGAGCTTTCAGATGGCCAGAAGCTGCTCTTT	NA	NA	3.00963712760233e-05	2.97512933548361e-05	3.12179737037628e-06	4.78654615013742e-06	1.18405831250377e-06	4.88667196870575e-06	5.06966176138485e-06	5.28591515049e-06	5.0722696986666e-07	0	0	0	7.34574764685652e-05	3.2249742002064e-05	8.27612462188456e-06	4.45484403034194e-06	2.77290209160005e-06	0	0	0	0	0	0	1.92378909500151e-05	0	0	0	0	0	0	0	1.99266698549338e-06	0	0	NA	NA	NA	NA	FALSE	NA
W	CD4	TGTGCCACCAGTGAGTCGACTAGCGGGAGTTTGAATGAGCAGTTCTTC	TRBV24-1	TRBJ2-1	CATSESTSGSLNEQFF	333_CD4	TGTGCTCTACGTGTAGCTGCAGGCAACAAGCTAACTTTT	NA	NA	2.42567768493322e-05	3.54182063748049e-05	1.33791315873269e-06	9.57309230027483e-06	1.18405831250377e-06	2.85055864841169e-06	5.06966176138485e-06	2.642957575245e-06	5.0722696986666e-07	0	0	0	3.78417303019881e-05	1.9708175667928e-05	4.13806231094228e-06	7.7959770530984e-06	0	0	0	0	0	0	0	9.61894547500757e-06	0	0	0	0	0	0	0	0	0	0	NA	NA	NA	NA	FALSE	NA
W	CD4	TGTGCCAGCAGTTTCTTACAGGGATACGAGCAGTACTTC	TRBV12-3	TRBJ2-7	CASSFLQGYEQYF	334_CD4	TGTGCCGTGGGAACAACTGACAGCTGGGGGAAATTGCAGTTT	NA	NA	1.8866381993925e-05	3.30569926164846e-05	8.47345000530706e-06	1.00082328593782e-05	0	3.2577813124705e-06	1.84351336777631e-06	5.66348051838215e-06	0	0	0	0	2.33728334218162e-05	3.583304666896e-06	1.24141869328268e-05	1.67056651137823e-05	9.24300697200016e-06	0	0	0	0	0	4.36643087939918e-05	3.36663091625265e-05	0	0	0	0	0	0	0	0	0	0	NA	NA	NA	NA	FALSE	NA
W	CD4	TGCGCCAGCGCGAGGGGGTTTACAGATACGCAGTATTTT	TRBV5-1	TRBJ2-3	CASARGFTDTQYF	335_CD4	TGTGCAGCCGTTTGGGACACAGGCTTTCAGAAACTTGTATTT	NA	NA	4.62675558422447e-05	4.48630614080862e-05	1.87307842222577e-05	3.35058230509619e-05	2.40758523542434e-05	2.72839184919405e-05	2.67309438327565e-05	1.43474839799014e-05	5.0722696986666e-06	4.77187798689738e-06	1.09217402700946e-05	1.23557161249509e-06	5.34236192498656e-05	2.8666437335168e-05	1.24141869328268e-05	2.22742201517097e-05	1.20159090636002e-05	0	0	0	0	0	5.45803859924897e-05	1.44284182125114e-05	0	0	9.67551829992347e-05	9.24318828374534e-05	0	0	8.58148116364885e-06	7.97066794197354e-06	0	0	NA	NA	NA	NA	TRUE	NA
W	CD4	TGTGCCAGCAGCTTGTACGAAGGACAGGGACGGAATACGCAGTATTTT	TRBV5-6	TRBJ2-3	CASSLYEGQGRNTQYF	336_CD4	TGCGGCACAGACTCTAGCAACACAGGCAAACTAATCTTT	NA	NA	4.4470757557109e-05	3.73071773814612e-05	2.58663210688321e-05	2.78489957826177e-05	8.28840818752642e-06	1.58816838982937e-05	4.14790507749669e-06	1.39699186120093e-05	1.52168090959998e-06	5.24906578558712e-06	0	0	6.78925161300375e-05	3.2249742002064e-05	3.72425607984805e-05	2.22742201517097e-05	1.01673076692002e-05	0	0	0	0	0	1.09160771984979e-05	9.61894547500758e-05	0	0	0	5.13510460208074e-05	0	0	8.58148116364885e-06	0	0	0	NA	NA	NA	NA	FALSE	NA
W	CD8	TGTGCCAGCAGCCCAAGGGACAGTCCCTCGGCGTACTTC	TRBV7-8	TRBJ2-7	CASSPRDSPSAYF	277_CD8	TGTGCAGGGGCCGCTGGCAACAACCGTAAGCTGATTTGG	NA	NA	3.59359657027143e-05	4.76965179180706e-05	1.91767552751686e-05	1.56650601277225e-05	1.14458970208698e-05	1.14022345936468e-05	2.53483088069242e-05	1.54801800835779e-05	2.02890787946664e-06	5.24906578558712e-06	0	0	1.11299206770553e-06	0	0	NA	0	0.000120858947808533	4.64913555135842e-05	6.18321221511759e-05	5.00773516234899e-05	3.19074159403819e-05	0	2.88568364250227e-05	0	0	0	0	0	0	0	1.19560019129603e-05	0	0	NA	NA	NA	NA	FALSE	NA
W	CD4	TGTGCCAGCAACGCTGGGGACGACTCTGGAAACACCATATATTTT	TRBV9	TRBJ1-3	CASNAGDDSGNTIYF	337_CD4	TGTGCTCTACGTGTAGCTGCAGGCAACAAGCTAACTTTT	NA	NA	3.23423691324429e-05	3.11680216098283e-05	4.01373947619808e-06	3.04598391372381e-06	1.97343052083962e-06	3.66500397652931e-06	4.14790507749669e-06	3.02052294313715e-06	5.0722696986666e-07	4.77187798689738e-07	0	0	6.45535399269209e-05	1.791652333448e-06	1.24141869328268e-05	1.11371100758549e-06	1.84860139440003e-06	0	0	0	0	0	0	2.88568364250227e-05	0	0	0	0	0	0	0	0	0	0	NA	NA	NA	NA	FALSE	NA
W	CD4	TGTGCCAGCAGCCCTGCCGGGAGCACCCAGACCCAGTACTTC	TRBV5-6	TRBJ2-5	CASSPAGSTQTQYF	338_CD4	TGCATCGTTCACAAAGCTGCAGGCAACAAGCTAACTTTT	NA	NA	5.7048345553059e-05	5.99748294613363e-05	4.01373947619808e-06	9.57309230027483e-06	1.46033858542132e-05	1.34383479139408e-05	7.83493181304931e-06	6.41861125416643e-06	2.5361348493333e-06	1.14525071685537e-05	5.46087013504732e-06	1.3591287737446e-05	8.23614130102095e-05	7.166609333792e-06	2.06903115547114e-05	1.55919541061968e-05	7.39440557760013e-06	0	0	0	8.94238421848033e-07	0	0	3.84757819000303e-05	0	0	0	9.24318828374534e-05	0	0	0	1.99266698549338e-05	0	0	NA	NA	NA	NA	TRUE	NA
W	CD4	TGTGCCAGCAGTGAAGGGACAGGGTTCTACGAGCAGTACTTC	TRBV12-4	TRBJ2-7	CASSEGTGFYEQYF	339_CD4	TGTGTGGTGAACCCCCGGGGGGGTTACCAGAAAGTTACCTTT	NA	NA	3.23423691324429e-05	1.88897100665626e-05	1.15952473756833e-05	8.70281118206803e-07	3.55217493751132e-06	3.2577813124705e-06	1.84351336777631e-06	0	0	0	0	0	6.34405478592154e-05	5.374957000344e-06	1.24141869328268e-05	1.11371100758549e-06	2.77290209160005e-06	0	0	0	0	0	0	0	0	0	0	0	0	0	0	3.98533397098677e-06	0	0	NA	NA	NA	NA	FALSE	NA
W	CD8	TGTGCCAGCAGCTTGGGAGGCGTGGGCTTGCTCTCCTACGAGCAGTACTTC	TRBV5-4	TRBJ2-7	CASSLGGVGLLSYEQYF	278_CD8	TGTGCAGAGAATATAGGTAACCAGTTCTATTTT	NA	NA	5.43531481253554e-05	5.52524019446957e-05	5.44084684551295e-05	5.13465859742014e-05	2.01289913125642e-05	2.07683558669994e-05	9.21756683888154e-06	2.114366060196e-05	9.63731242746654e-06	7.15781698034607e-06	0	0	1.11299206770553e-06	0	0	NA	0	0.000138824467077369	0.000130756937381956	2.90974692476122e-05	5.72312589982741e-05	2.15844284302584e-05	2.18321543969959e-05	6.7332618325053e-05	0	0	0	4.1080836816646e-05	0	0	0	3.98533397098677e-06	0	0	NA	NA	NA	NA	FALSE	NA
W	CD8	TGCGCCAGCAGCCAAGATCGATCGCCGGGGTGGGGCTCTGGAAACACCATATATTTT	TRBV4-3	TRBJ1-3	CASSQDRSPGWGSGNTIYF	279_CD8	TGTGCTTTCTATTTTGGAAATGAGAAATTAACCTTT	NA	NA	3.27915687037268e-05	3.06957788581643e-05	4.90568158201987e-06	3.04598391372381e-06	1.18405831250377e-06	4.07222664058813e-07	1.38263502583223e-06	7.55130735784286e-07	0	9.54375597379475e-07	0	0	0	0	0	NA	0	0.000109426344637456	8.71712915879704e-06	3.63718365595152e-06	1.78847684369607e-06	9.38453410011233e-07	1.09160771984979e-05	9.61894547500757e-06	0	0	0	0	0	0	0	0	0	0	NA	NA	NA	NA	FALSE	NA
W	CD4	TGTGCCTGCGGAACGGCCACAAAACTAGCGGGGCAAGAGACCCAGTACTTC	TRBV30	TRBJ2-5	CACGTATKLAGQETQYF	340_CD4	TGTGCTCTCGTCTCCGTAATTCAGGGAGCCCAGAAGCTGGTATTT	NA	NA	3.09947704185911e-05	4.58075469114143e-05	0	4.35140559103402e-07	1.97343052083962e-06	1.62889065623525e-06	0	1.13269610367643e-06	5.0722696986666e-07	1.90875119475895e-06	0	0	7.23444844008597e-05	5.374957000344e-06	0	4.45484403034194e-06	0	0	0	0	0	0	0	0	0	0	0	0	0	0	4.29074058182442e-06	1.99266698549338e-06	0	0	NA	NA	NA	NA	FALSE	NA
W	CD4	TGTGCCAGCAGTGGAACAGGACATCAGGGAGATACGCAGTATTTT	TRBV5-4	TRBJ2-3	CASSGTGHQGDTQYF	341_CD4	TGTGCAATGAGAAACGGGGAAACCAGTGGCTCTAGGTTGACCTTT	NA	NA	3.41391674175786e-05	2.12509238248829e-05	1.33791315873269e-06	3.04598391372381e-06	2.76280272917547e-06	1.62889065623525e-06	4.60878341944077e-06	3.02052294313715e-06	5.0722696986666e-07	0	0	0	3.00507858280494e-05	0	4.13806231094228e-06	5.56855503792743e-06	2.77290209160005e-06	0	0	0	0	0	0	1.44284182125114e-05	0	0	0	0	0	0	0	1.99266698549338e-06	0	0	NA	NA	NA	NA	FALSE	NA
W	CD4	TGTGCCATCAGTGGTACTAGCGGGAGCAACTACGAGCAGTACTTC	TRBV10-3	TRBJ2-7	CAISGTSGSNYEQYF	342_CD4	TGTGCTGTGAGTGGGGGTAACCAGGGAGGAAAGCTTATCTTC	NA	NA	3.32407682750108e-05	2.55011085898595e-05	9.81136316403975e-06	9.13795174117143e-06	5.52560545835095e-06	2.44333598435288e-06	5.53054010332892e-06	6.79617662205858e-06	0	2.38593899344869e-06	0	0	5.0084643046749e-05	5.374957000344e-06	4.13806231094228e-06	6.68226604551291e-06	1.57131118524003e-05	0	2.90570971959901e-06	0	0	0	0	4.80947273750379e-05	0	0	0	0	0	0	0	9.96333492746692e-06	0	0	NA	NA	NA	NA	FALSE	NA
W	CD4	TGCAGCGGCGGACAGAACTACGCCGGGGAGCTGTTTTTT	TRBV29-1	TRBJ2-2	CSGGQNYAGELFF	343_CD4	TGTGCTGTGAGCTTGACTGGAGCCAATAGTAAGCTGACATTT	NA	NA	4.04279614155536e-05	5.61968874480238e-05	3.07720026508519e-05	2.13218873960667e-05	1.5787444166717e-05	1.91394652107642e-05	7.83493181304931e-06	1.39699186120093e-05	7.6084045479999e-06	5.72625358427685e-06	0	0	4.11807065051047e-05	3.4041394335512e-05	2.89664361765959e-05	1.78193761213678e-05	1.84860139440003e-05	0	0	0	0	0	0	4.80947273750379e-05	0	0	0	1.02702092041615e-05	0	0	0	1.19560019129603e-05	0	0	NA	NA	NA	NA	FALSE	NA
W	CD4	TGTGCCAGCAGTCATGGGACAGGCTACGAGCAGTACTTC	TRBV12-3	TRBJ2-7	CASSHGTGYEQYF	344_CD4	TGTGCTGTGCCCCCAGGAGGAAGCTACATACCTACATTT	NA	NA	2.47059764206161e-05	1.4167282549922e-05	2.1852581592634e-05	2.13218873960667e-05	4.02579826251283e-05	4.07222664058813e-05	3.22614839360854e-06	1.66128761872543e-05	0	1.43156339606921e-06	0	0	1.6694881015583e-05	4.1208003669304e-05	4.96567477313073e-05	1.55919541061968e-05	1.84860139440003e-06	0	0	0	0	0	0	0	0	0	0	0	0	0	1.28722217454733e-05	0	0	0	NA	NA	NA	NA	FALSE	NA
W	CD4	TGCGCCAGCAGCCAAGATGGTACGGGTATGCGCGGCAATGAGCAGTTCTTC	TRBV4-1	TRBJ2-1	CASSQDGTGMRGNEQFF	345_CD4	TGTGCTGTGAGTGGGGGTAACCAGGGAGGAAAGCTTATCTTC	NA	NA	2.69519742770358e-05	2.40843803348673e-05	7.13553684657436e-06	1.43596384504123e-05	3.94686104167925e-06	8.14445328117625e-06	9.67844518082562e-06	9.06156882941144e-06	0	1.90875119475895e-06	0	0	6.34405478592154e-05	1.4333218667584e-05	0	1.22508210834403e-05	1.01673076692002e-05	0	0	0	0	0	0	6.7332618325053e-05	0	0	0	1.02702092041615e-05	0	0	1.28722217454733e-05	9.96333492746692e-06	0	0	NA	NA	NA	NA	FALSE	NA
W	CD4	TGTGCCAGTAGTTCACCAGGAGTTAGCTACGAGCAGTACTTC	TRBV19	TRBJ2-7	CASSSPGVSYEQYF	346_CD4	TGTGCTGTGGTCGGATCAGGAGGAAGCTACATACCTACATTT	NA	NA	2.69519742770358e-05	2.83345650998439e-05	3.12179737037628e-06	3.91626503193061e-06	1.5787444166717e-06	0	6.45229678721708e-06	1.51026147156857e-06	1.01445393973332e-06	0	0	0	4.22936985728103e-05	3.583304666896e-06	1.24141869328268e-05	1.11371100758549e-06	9.24300697200016e-07	0	0	0	0	0	0	0	0	0	0	0	0	0	0	3.98533397098677e-06	0	0	NA	NA	NA	NA	FALSE	NA
W	CD8	TGTGCCATCAGTGGAGGAACTCTTCCCGAGCAGTTCTTC	TRBV10-3	TRBJ2-1	CAISGGTLPEQFF	280_CD8	TGTGCAGGCCGTTCTAACGACTACAAGCTCAGCTTT	NA	NA	2.33583777067643e-05	3.44737208714768e-05	2.72042342275648e-05	1.3054216773102e-05	1.30246414375415e-05	8.95889860929388e-06	1.98177687035953e-05	1.69904415551464e-05	1.52168090959998e-06	2.86312679213843e-06	0	0	0	0	0	NA	0	6.36959319531459e-05	2.61513874763911e-05	5.45577548392729e-05	7.60102658570828e-05	1.31383477401573e-05	0	0	0	0	0	7.18914644291304e-05	0	0	0	1.19560019129603e-05	0	0	NA	NA	NA	NA	FALSE	NA
W	CD4	TGTGCCAGCAGTCGCCTCGGGACTAGCGGGTCCTACAATGAGCAGTTCTTC	TRBV12-4	TRBJ2-1	CASSRLGTSGSYNEQFF	347_CD4	TGTGCAGAGAAGGGGATTGGCCAGGGAGGAAAGCTTATCTTC	NA	NA	6.42355386936019e-05	5.47801591930316e-05	5.79762368784167e-06	1.74056223641361e-06	5.13091935418302e-06	2.44333598435288e-06	2.71918221747005e-05	1.69904415551464e-05	4.05781575893328e-06	1.43156339606921e-05	0	0	1.11299206770553e-06	0	0	NA	0	0	0	0	0	0	0	0	0	0	0	2.0540418408323e-05	0.000617265806413686	0	0	0	0.000114033753991181	0	NA	NA	NA	NA	FALSE	NA
W	CD4	TGTGCCAGCAGCTACGGACAGGGGGCCACAGATACGCAGTATTTT	TRBV5-4	TRBJ2-3	CASSYGQGATDTQYF	348_CD4	TGTGCTGTGCCCCCAGGAGGAAGCTACATACCTACATTT	NA	NA	3.1893169561159e-05	2.50288658381955e-05	4.19212789736244e-05	4.09032125557197e-05	4.89410769168227e-05	4.27583797261753e-05	1.56698636260986e-05	1.77455722909307e-05	2.5361348493333e-06	3.8175023895179e-06	0	0	1.33559048124664e-05	5.9124527003784e-05	0.000120003807017326	1.67056651137823e-05	1.84860139440003e-06	0	0	0	0	0	0	5.77136728500454e-05	0	0	0	0	0	0	1.71629623272977e-05	1.99266698549338e-06	0	0	NA	NA	NA	NA	FALSE	NA
W	CD4	TGCAGTGCTAGAGAGGGGGGCGCGTATAATTCACCCCTCCACTTT	TRBV20-1	TRBJ1-6	CSAREGGAYNSPLHF	349_CD4	TGTGCTGTGAGCTTGACTGGAGCCAATAGTAAGCTGACATTT	NA	NA	5.88451438381947e-05	5.14744599313831e-05	2.27445236984558e-05	2.26273090733769e-05	1.89449330000604e-05	1.14022345936468e-05	2.02786470455394e-05	1.585774545147e-05	7.6084045479999e-06	1.14525071685537e-05	0	4.94228644998035e-06	0.000145801960869425	3.9416351335856e-05	2.48283738656537e-05	2.45016421668807e-05	1.47888111552003e-05	0	0	0	0	0	0	6.7332618325053e-05	0	0	8.79592572720316e-06	2.0540418408323e-05	0	0	0	2.78973377969074e-05	0	0	NA	NA	NA	NA	TRUE	NA
W	CD4	TGTGCCAGCAGTGAAGTCAATAGCGGGGTCACCGGGGAGCTGTTTTTT	TRBV2	TRBJ2-2	CASSEVNSGVTGELFF	350_CD4	TGTGCTGTCAGATCAAGGTTTGGCACCGACAAGCTCATCTTT	NA	NA	2.20107789929125e-05	2.83345650998439e-05	0	0	0	0	0	0	0	0	0	0	1.00169286093498e-05	0	0	NA	0	0	0	0	0	0	0	0	0	0	0	0	0	0	0	0	0	0	NA	NA	NA	NA	FALSE	NA
W	CD4	TGTGCCTGGAGTGCGAAAGGGAATCAGCCCCAGCATTTT	TRBV30	TRBJ1-5	CAWSAKGNQPQHF	351_CD4	TGTGCTGTGAGCTTGACTGGAGCCAATAGTAAGCTGACATTT	NA	NA	7.5914727546984e-05	6.89474417429536e-05	5.39624974022186e-05	3.56815258464789e-05	3.27589466459378e-05	2.89128091481757e-05	2.76527005166446e-05	3.39808831102929e-05	1.52168090959998e-05	1.813313635021e-05	0	6.17785806247544e-06	0.000127994087786136	7.166609333792e-05	7.4485121596961e-05	2.11605091441242e-05	2.68047202188005e-05	0	0	0	0	0	0	6.7332618325053e-05	0	0	0	6.16212552249689e-05	0	0	0	2.78973377969074e-05	0	0	NA	NA	NA	NA	TRUE	NA
W	CD4	TGTGCCAGCTCACCCGGGACTAGCGGCTACGAGCAGTACTTC	TRBV18	TRBJ2-7	CASSPGTSGYEQYF	352_CD4	TGCATCCTGCTAGACAATGACATGCGCTTT	NA	NA	1.97647811364929e-05	2.55011085898595e-05	1.33791315873269e-06	3.48112447282721e-06	7.89372208335849e-07	1.22166799217644e-06	2.76527005166446e-06	3.77565367892143e-07	0	0	0	0	8.90393654164427e-06	0	0	3.34113302275646e-06	0	0	0	0	0	0	0	0	0	0	0	0	0	0	0	0	0	0	NA	NA	NA	NA	FALSE	NA
W	CD4	TGTGCCAGCTCCCTCCACGGGGGGCAGGAGAACACTGAAGCTTTCTTT	TRBV18	TRBJ1-1	CASSLHGGQENTEAFF	353_CD4	TGTGCACCTGCGAAGGGTTCTGCAAGGCAACTGACCTTT	NA	NA	2.5604375563184e-05	1.93619528182267e-05	2.67582631746539e-06	4.35140559103402e-07	7.89372208335849e-07	4.07222664058813e-07	3.68702673555262e-06	7.55130735784286e-07	0	0	0	0	3.22767699634605e-05	0	0	3.34113302275646e-06	0	0	0	0	0	0	0	4.80947273750379e-06	0	0	0	0	0	0	0	0	0	0	NA	NA	NA	NA	FALSE	NA
W	0	TGCGCCAGCAGCCAAGATGGACAGGGGAATTGGATGAACACTGAAGCTTTCTTT	TRBV4-1	TRBJ1-1	CASSQDGQGNWMNTEAFF	6_0	TGTGCAGCAAGTGCGAATTCTGGGGGTTACCAGAAAGTTACCTTT	NA	NA	2.06631802790607e-05	1.65284963082423e-05	9.81136316403975e-06	5.22168670924082e-06	3.1574888333434e-06	2.03611332029406e-06	5.06966176138485e-06	4.90834978259786e-06	0	0	0	0	0	0	0	NA	0	0	0	0	0	0	0	0	0.000129338219443846	0	0	0	0.000146968049146116	0	0	0	0	0	NA	NA	NA	NA	FALSE	NA
W	CD8	TGTGCCAGCAGCTTAGTGACGGGCACAGATACGCAGTATTTT	TRBV7-9	TRBJ2-3	CASSLVTGTDTQYF	270_CD8	TGTGCTTTCTATTTTGGAAATGAGAAATTAACCTTT	NA	KLPDDFTGCV	2.11123798503447e-05	2.21954093282111e-05	6.24359474075257e-06	1.3054216773102e-06	7.89372208335849e-07	0	9.21756683888154e-07	2.26539220735286e-06	0	0	0	0	1.11299206770553e-06	0	0	NA	0	8.98275963441802e-05	2.90570971959901e-06	3.63718365595152e-06	8.0481457966323e-06	3.75381364004493e-06	0	0	0	0	0	0	0	0	0	0	0	0	NA	NA	NA	NA	FALSE	NA
W	CD4	TGTGCCAGCAGCCGCGGGACAGGGTTCGTCACTGAAGCTTTCTTT	TRBV12-4	TRBJ1-1	CASSRGTGFVTEAFF	354_CD4	TGTGGCGGTCACTTTGAGGAAACCAGTGGCTCTAGGTTGACCTTT	NA	NA	1.79679828513572e-05	1.65284963082423e-05	1.91767552751686e-05	9.57309230027483e-06	3.94686104167925e-06	6.92278528899982e-06	5.06966176138485e-06	4.15321904681357e-06	5.0722696986666e-07	0	0	0	2.44858254895217e-05	1.0749914000688e-05	1.65522492437691e-05	6.68226604551291e-06	2.77290209160005e-06	0	0	0	0	0	0	4.80947273750379e-06	0	0	0	0	0	0	0	0	0	0	NA	NA	NA	NA	FALSE	NA
W	CD8	TGCGCCAGCGCCACAACCTGGGTGTACACAGATACGCAGTATTTT	TRBV4-1	TRBJ2-3	CASATTWVYTDTQYF	281_CD8	TGTGGCACAGAGCTCTTGTATGGTGGTGCTACAAACAAGCTCATCTTT	NA	NA	3.1443969989875e-05	3.02235361065002e-05	4.45971052910898e-06	3.04598391372381e-06	1.18405831250377e-06	3.2577813124705e-06	3.22614839360854e-06	1.13269610367643e-06	1.01445393973332e-06	1.90875119475895e-06	0	0	0	0	0	NA	0	7.51285351242234e-05	8.71712915879704e-06	2.54602855916607e-05	1.16250994840244e-05	2.8153602300337e-06	1.09160771984979e-05	9.61894547500757e-06	0	0.00010088781275222	0	1.02702092041615e-05	0	0	0	0	4.22347237004375e-06	0	NA	NA	NA	NA	FALSE	NA
W	CD4	TGCAGTGCGAAGGACAGGGTCCACGAGCAGTACTTC	TRBV20-1	TRBJ2-7	CSAKDRVHEQYF	355_CD4	TGTGCTCCGTACACCAATGCAGGCAAATCAACCTTT	NA	NA	2.60535751344679e-05	1.55840108049142e-05	1.33791315873269e-06	3.48112447282721e-06	3.94686104167925e-07	4.07222664058813e-07	3.22614839360854e-06	0	0	0	0	0	3.11637778957549e-05	1.791652333448e-06	0	NA	9.24300697200016e-07	0	0	0	0	0	0	0	0	0	0	3.08106276124845e-05	0	0	0	0	0	0	NA	NA	NA	NA	FALSE	NA
W	CD4	TGTGCCAGCAGCTTAGGGGGGACTCGATCCTACAATGAGCAGTTCTTC	TRBV11-3	TRBJ2-1	CASSLGGTRSYNEQFF	356_CD4	TGTGCTGTGAAAAGTGGAAGCCAAGGAAATCTCATCTTT	NA	NA	2.06631802790607e-05	2.92790506031721e-05	4.01373947619808e-06	1.74056223641361e-06	1.18405831250377e-06	2.44333598435288e-06	0	7.55130735784286e-07	0	9.54375597379475e-07	0	1.23557161249509e-06	4.22936985728103e-05	7.166609333792e-06	8.27612462188456e-06	1.11371100758549e-06	1.84860139440003e-06	0	0	0	0	0	1.09160771984979e-05	0	0	0	0	0	0	0	0	0	0	0	NA	NA	NA	NA	TRUE	NA
W	CD4	TGTGCCAGCAGCTTAATCAGGGGGGGCGGCGAGCAGTACTTC	TRBV7-2	TRBJ2-7	CASSLIRGGGEQYF	357_CD4	TGTGCAGCCGTTTGGGACACAGGCTTTCAGAAACTTGTATTT	NA	NA	4.17755601294054e-05	5.10022171797191e-05	5.61923526667731e-05	5.91791160380626e-05	5.17038796459981e-05	7.1671188874351e-05	2.62700654908124e-05	2.34090528093129e-05	6.08672363839992e-06	1.33612583633127e-05	0	0	6.6779524062332e-05	6.8082788671024e-05	6.62089969750765e-05	3.6752463250321e-05	2.03346153384003e-05	0	0	0	0	9.38453410011233e-07	0	4.80947273750379e-05	0	0	6.15714800904221e-05	6.16212552249689e-05	0	0	0	9.96333492746692e-06	0	0	NA	NA	NA	NA	FALSE	NA
W	CD4	TGTGCCAGCTCACCGAAAGCGGGGGGGAGCACAGATACGCAGTATTTT	TRBV18	TRBJ2-3	CASSPKAGGSTDTQYF	358_CD4	TGTGCTGTGCAGGCAGGTAACAATGACATGCGCTTT	NA	NA	2.74011738483197e-05	1.08615832882735e-05	4.01373947619808e-06	8.26767062296463e-06	6.70966377085472e-06	5.29389463276457e-06	3.22614839360854e-06	2.642957575245e-06	0	4.77187798689738e-07	0	0	2.00338572186996e-05	1.9708175667928e-05	4.13806231094228e-06	3.34113302275646e-06	6.47010488040011e-06	0	0	0	0	0	0	6.25231455875492e-05	0	0	0	0	0	0	0	0	0	0	NA	NA	NA	NA	FALSE	NA
W	CD4	TGCAGTGCTAGACCCCTAAGGACAGGAGATTCCTACGAGCAGTACTTC	TRBV20-1	TRBJ2-7	CSARPLRTGDSYEQYF	359_CD4	TGTGCAATGAGCCCTTCTAGCAACACAGGCAAACTAATCTTT	NA	NA	1.52727854236536e-05	1.13338260399376e-05	7.58150789948526e-06	4.35140559103402e-07	1.81555607917245e-05	3.21705904606462e-05	6.45229678721708e-06	2.642957575245e-06	0	0	0	0	1.78078730832885e-05	0	4.96567477313073e-05	8.90968806068389e-06	0	0	0	0	0	0	0	4.80947273750379e-06	0	0	8.79592572720316e-06	0	0	0	0	0	0	0	NA	NA	NA	NA	FALSE	NA
W	CD4	TGCGCCAGCAGCTCCAGCGGGGGGATTTACGAGCAGTACTTC	TRBV5-1	TRBJ2-7	CASSSSGGIYEQYF	360_CD4	TGTGCAGGAGCCGTTTATGGAGGAAGCCAAGGAAATCTCATCTTT	NA	NA	4.13263605581215e-05	3.87239056364534e-05	2.22985526455449e-05	1.43596384504123e-05	1.26299553333736e-05	1.01805666014703e-05	1.70524986519308e-05	1.01942649330879e-05	6.08672363839992e-06	5.72625358427685e-06	0	0	7.34574764685652e-05	2.3291480334824e-05	2.89664361765959e-05	1.78193761213678e-05	3.69720278880006e-06	0	0	0	0	0	0	0	0	0	8.79592572720316e-06	0	0	0	3.86166652364198e-05	1.79340028694405e-05	0	0	NA	NA	NA	NA	FALSE	NA
W	CD8	TGCGCCAGCAGCCGGGGACTCCTACTGGAGGCAGATACGCAGTATTTT	TRBV4-1	TRBJ2-3	CASSRGLLLEADTQYF	282_CD8	TGTGCAGAGACCCCTCTTGGCTACAATAAGCTGATTTTT	NA	NA	5.12087511263679e-05	5.57246446963597e-05	8.20586737356052e-05	8.87686740570939e-05	2.99961439167623e-05	3.46139264449991e-05	2.30439170972039e-05	2.26539220735286e-05	9.13008545759988e-06	1.57471973567613e-05	0	0	0	0	0	NA	0	7.83949931731027e-05	0.000241173906726718	0.000109115509678546	4.82888747797938e-05	3.56612295804269e-05	3.27482315954938e-05	6.25231455875492e-05	0	0	0	7.18914644291304e-05	0.000146968049146116	0	0	2.39120038259206e-05	8.44694474008751e-06	0	NA	NA	NA	NA	FALSE	NA
W	CD4	TGCAGCGTTGCAAAGGGGACCGCTAACACCGGGGAGCTGTTTTTT	TRBV29-1	TRBJ2-2	CSVAKGTANTGELFF	361_CD4	TGTGCTGTGGTGCGATCAGGAGGAAGCTACATACCTACATTT	NA	NA	2.06631802790607e-05	2.55011085898595e-05	4.90568158201987e-06	8.70281118206803e-07	1.18405831250377e-06	4.07222664058813e-06	2.76527005166446e-06	3.02052294313715e-06	5.0722696986666e-07	4.77187798689738e-07	0	0	5.11976351144545e-05	3.583304666896e-06	0	6.68226604551291e-06	9.24300697200016e-07	0	0	0	0	0	0	0	0	0	0	0	0	0	0	1.99266698549338e-06	0	0	NA	NA	NA	NA	FALSE	NA
W	CD4	TGTGCCAGCAGCAGACAGGTCGATACGCAGTATTTT	TRBV7-9	TRBJ2-3	CASSRQVDTQYF	362_CD4	TGTGCTTATAGGTTAACTCAGGGCGGATCTGAAAAGCTGGTCTTT	NA	NA	1.97647811364929e-05	1.13338260399376e-05	1.38251026402378e-05	1.43596384504123e-05	7.89372208335849e-07	1.62889065623525e-06	3.22614839360854e-06	1.88782683946072e-06	0	0	0	0	1.22429127447609e-05	1.791652333448e-06	0	1.11371100758549e-06	0	0	0	0	0	0	0	1.92378909500151e-05	0	0	0	0	0	0	0	5.97800095648015e-06	0	0	NA	NA	NA	NA	FALSE	NA
W	CD4	TGCAGTGCTAGTGACGGACTAGCGGGGGGGTATACGCAGTATTTT	TRBV20-1	TRBJ2-3	CSASDGLAGGYTQYF	363_CD4	TGTGCTGTGAGCTTGACTGGAGCCAATAGTAAGCTGACATTT	NA	NA	6.15403412658983e-05	5.90303439580082e-05	3.96914237090699e-05	3.74220880828925e-05	2.01289913125642e-05	2.6062250499764e-05	2.67309438327565e-05	2.00109644982836e-05	1.47095821261331e-05	1.33612583633127e-05	2.73043506752366e-06	2.47114322499018e-06	9.57173178226759e-05	5.374957000344e-05	3.31044984875382e-05	4.56621513110049e-05	1.94103146412003e-05	0	0	0	0	0	0	6.7332618325053e-05	0	0	0	5.13510460208074e-05	0	0	1.28722217454733e-05	5.1809341622828e-05	4.22347237004375e-06	0	NA	NA	NA	NA	TRUE	NA
W	CD4	TGTGCCAGCAGCTTGGGCCCGGAGCTGTTTTTT	TRBV5-5	TRBJ2-2	CASSLGPELFF	364_CD4	TGTGCCGTGAACATGGCCGGCACTGCCAGTAAACTCACCTTT	NA	NA	1.34759871385179e-05	2.40843803348673e-05	1.38251026402378e-05	1.65353412459293e-05	4.57835880834793e-05	7.37073021946451e-05	1.1982836890546e-05	1.43474839799014e-05	5.0722696986666e-07	2.38593899344869e-06	0	0	1.11299206770553e-05	3.583304666896e-06	9.93134954626147e-05	2.33879311592952e-05	7.39440557760013e-06	0	0	3.63718365595152e-06	0	0	0	0	0	0	0	1.02702092041615e-05	0	0	0	3.98533397098677e-06	0	0	NA	NA	NA	NA	FALSE	NA
W	CD4	TGTGCCAGCAGGCGGGGGGAAGGGGCCAAAAACATTCAGTACTTC	TRBV6-6	TRBJ2-4	CASRRGEGAKNIQYF	365_CD4	TGTGCTCTACGTGTAGCTGCAGGCAACAAGCTAACTTTT	NA	NA	2.02139807077768e-05	2.78623223481799e-05	5.35165263493077e-06	5.65682726834422e-06	1.5787444166717e-06	6.10833996088219e-06	7.83493181304931e-06	4.53078441470572e-06	1.52168090959998e-06	4.77187798689738e-07	0	0	6.78925161300375e-05	7.166609333792e-06	1.24141869328268e-05	3.34113302275646e-06	5.5458041832001e-06	0	0	0	0	0	0	1.44284182125114e-05	0	0	0	0	0	0	4.29074058182442e-06	1.99266698549338e-06	0	0	NA	NA	NA	NA	FALSE	NA
W	CD8	TGTGCCAGCAGCAATGGGGGAACCGGGGAGCTGTTTTTT	TRBV9	TRBJ2-2	CASSNGGTGELFF	283_CD8	TGTGCTGTGAGAGGGCCATACTCTGGGGCTGGGAGTTACCAACTCACTTTC	NA	NA	2.74011738483197e-05	2.45566230865314e-05	1.33791315873269e-06	8.70281118206803e-07	0	8.14445328117625e-07	2.30439170972039e-06	0	1.01445393973332e-06	4.77187798689738e-07	0	0	0	0	0	NA	0	6.20627029287063e-05	0	3.63718365595152e-06	0	0	0	4.80947273750379e-06	0	0	0	0	0	0	0	0	0	0	NA	NA	NA	NA	FALSE	NA
W	CD4	TGTGCCAGCAGTCTGACGGCGGGAGGCTACAATGAGCAGTTCTTC	TRBV7-9	TRBJ2-1	CASSLTAGGYNEQFF	366_CD4	TGTGCAGGAGAACGGGACATGCGCTTT	NA	NA	1.9315581565209e-05	1.03893405366094e-05	9.81136316403975e-06	1.17487950957918e-05	2.96014578125944e-05	1.3031125249882e-05	2.30439170972039e-06	1.01942649330879e-05	5.0722696986666e-07	4.77187798689738e-07	0	0	1.55818889478775e-05	2.1499828001376e-05	2.06903115547114e-05	2.00467981365387e-05	2.77290209160005e-06	0	0	0	0	0	0	1.92378909500151e-05	0	0	0	8.21616736332919e-05	0	0	0	1.99266698549338e-06	0	0	NA	NA	NA	NA	FALSE	NA
W	CD8	TGTGCCAGCAGCCCTCGGACTAGCGGGAATGAGCAGTTCTTC	TRBV13	TRBJ2-1	CASSPRTSGNEQFF	284_CD8	TGTGCTTATAAGTACAATAACAATGACATGCGCTTT	NA	NA	2.65027747057518e-05	3.21125071131564e-05	1.33791315873269e-05	7.39738950475783e-06	8.68309429169434e-06	7.73723061711744e-06	2.76527005166446e-06	3.39808831102929e-06	4.56504272879994e-06	1.43156339606921e-06	0	0	0	0	0	NA	0	0.000106159886588577	2.61513874763911e-05	1.09115509678546e-05	1.25193379058725e-05	6.56917387007863e-06	0	2.88568364250227e-05	0	0	0	1.02702092041615e-05	0	0	0	0	8.44694474008751e-06	0.000148765248437965	NA	NA	NA	NA	FALSE	NA
W	CD4	TGTGCCAGCAGACCCGGACAACGGGAAGCTTTCTTT	TRBV12-4	TRBJ1-1	CASRPGQREAFF	367_CD4	TGTGCTGTGAGCTTGACTGGAGCCAATAGTAAGCTGACATTT	NA	NA	3.32407682750108e-05	4.76965179180706e-05	1.78388421164359e-05	1.56650601277225e-05	9.07778039586227e-06	1.38455705779996e-05	1.33654719163782e-05	1.17045264046564e-05	6.08672363839992e-06	7.6350047790358e-06	0	0	9.68303098903814e-05	2.5083132668272e-05	1.65522492437691e-05	1.44782430986113e-05	1.10916083664002e-05	0	0	0	0	0	1.09160771984979e-05	1.92378909500151e-05	0	0	0	0.000123242510449938	0	0	0	1.39486688984537e-05	0	0	NA	NA	NA	NA	FALSE	NA
W	CD4	TGTGCCAGCAGTAAGAGTGGGCAGGCGACGCAAGAGACCCAGTACTTC	TRBV9	TRBJ2-5	CASSKSGQATQETQYF	368_CD4	TGTGCCGTGAACATGGCCGGCACTGCCAGTAAACTCACCTTT	NA	NA	4.13263605581215e-05	3.06957788581643e-05	4.99487579260205e-05	4.30789153512368e-05	8.72256290211114e-05	8.87745407648212e-05	1.98177687035953e-05	1.3214787876225e-05	6.59395060826658e-06	8.58938037641528e-06	0	0	5.34236192498656e-05	4.1208003669304e-05	0.000186212803992403	2.56153531744662e-05	1.20159090636002e-05	0	0	0	0	0	0	0.000129855763912602	0	0	0	0.000133512719654099	0	0	0	1.39486688984537e-05	0	0	NA	NA	NA	NA	FALSE	NA
W	CD8	TGTGCCAGCAGTTACCTACTAGCACCCTTGGGGGTTTCCTACAATGAGCAGTTCTTC	TRBV6-3	TRBJ2-1	CASSYLLAPLGVSYNEQFF	285_CD8	TGTGCTGTGGTTTTCATGACAACTGACAGCTGGGGGAAATTGCAGTTT	NA	NA	2.5604375563184e-05	1.51117680532501e-05	1.33791315873269e-06	6.09196782744762e-06	5.52560545835095e-06	1.22166799217644e-06	3.22614839360854e-06	1.88782683946072e-06	1.01445393973332e-06	0	0	0	0	0	0	NA	0	4.40971836598703e-05	8.71712915879704e-06	2.54602855916607e-05	1.78847684369607e-06	9.38453410011233e-07	0	4.80947273750379e-06	0	0	0	1.02702092041615e-05	0	0	0	3.98533397098677e-06	4.22347237004375e-06	0	NA	NA	NA	NA	FALSE	NA
W	CD4	TGCGCCAGCAGCTTGGGGCCGGGGTCGTACACAGATACGCAGTATTTT	TRBV5-1	TRBJ2-3	CASSLGPGSYTDTQYF	369_CD4	TGTGCTGTCAGATCAAGGTTTGGCACCGACAAGCTCATCTTT	NA	NA	1.84171824226411e-05	2.21954093282111e-05	0	0	0	0	0	0	0	0	0	0	1.33559048124664e-05	1.791652333448e-06	0	NA	0	0	0	0	0	0	0	0	0	0	0	0	0	0	0	0	0	0	NA	NA	NA	NA	FALSE	NA
W	CD4	TGTGCCAGCAGCCGTACTTCCTACGAGCAGTACTTC	TRBV3-1	TRBJ2-7	CASSRTSYEQYF	370_CD4	TGTGCTGTGAGTGGGGGTAACCAGGGAGGAAAGCTTATCTTC	NA	NA	4.62675558422447e-05	2.03064383215548e-05	7.58150789948526e-06	4.35140559103402e-06	1.0261838708366e-05	5.70111729682338e-06	7.83493181304931e-06	7.92887272573501e-06	1.52168090959998e-06	6.68062918165633e-06	2.73043506752366e-06	0	7.67964526716818e-05	7.166609333792e-06	0	1.11371100758549e-05	9.24300697200016e-06	0	0	0	0	0	0	9.61894547500757e-06	0	0	0	0	0	0	0	3.18826717678942e-05	0	0	NA	NA	NA	NA	TRUE	NA
W	CD8	TGTGCCTGGATAAGCGGGAGAGCGACAGATACGCAGTATTTT	TRBV30	TRBJ2-3	CAWISGRATDTQYF	286_CD8	TGTGGCACAGAGCTCTTGTATGGTGGTGCTACAAACAAGCTCATCTTT	NA	NA	2.06631802790607e-05	1.88897100665626e-05	8.47345000530706e-06	4.35140559103402e-06	1.5787444166717e-06	2.03611332029406e-06	1.84351336777631e-06	3.02052294313715e-06	0	9.54375597379475e-07	0	0	0	0	0	NA	0	3.10313514643531e-05	2.90570971959901e-06	3.63718365595152e-06	5.3654305310882e-06	1.87690682002247e-06	0	4.80947273750379e-06	0	0	0	0	0	0	0	0	0	0	NA	NA	NA	NA	FALSE	NA
W	CD4	TGTGCCAGCAGCTTAGGAGCGGGAGCGTACAATGAGCAGTTCTTC	TRBV7-6	TRBJ2-1	CASSLGAGAYNEQFF	371_CD4	TGTGCAGCAAGTACCACGTTAATGATTTATAACCAGGGAGGAAAGCTTATCTTC	NA	NA	1.61711845662214e-05	1.93619528182267e-05	0	1.3054216773102e-06	0	0	4.14790507749669e-06	3.77565367892143e-06	0	0	0	0	1.55818889478775e-05	1.791652333448e-06	0	1.11371100758549e-06	4.62150348600008e-06	0	0	0	0	0	0	9.61894547500757e-06	0	0	0	0	0	0	0	0	0	0	NA	NA	NA	NA	FALSE	NA
W	CD4	TGTGCCAGCAGCCAAGGGACGGGATATAGCTCCTACAATGAGCAGTTCTTC	TRBV3-1	TRBJ2-1	CASSQGTGYSSYNEQFF	372_CD4	TGTGCTACGGACGGAAACAATGCCAGACTCATGTTT	NA	NA	2.20107789929125e-05	2.55011085898595e-05	6.68956579366347e-06	4.78654615013742e-06	1.18405831250377e-06	4.47944930464694e-06	5.06966176138485e-06	0	0	2.38593899344869e-06	0	0	9.01523574841482e-05	1.2541566334136e-05	0	5.56855503792743e-06	0	1.63322902443964e-06	0	0	0	0	0	3.36663091625265e-05	0	0	0	0	0	0	0	0	0	0	NA	NA	NA	NA	FALSE	NA
W	CD4	TGTGCCATCAGTGGGGGAACGGACAGGAACTATGGCTACACCTTC	TRBV10-3	TRBJ1-2	CAISGGTDRNYGYTF	318_CD4	TGTGCTGTGATTGGGGTTAACGACTACAAGCTCAGCTTT	NA	NA	1.97647811364929e-05	1.51117680532501e-05	3.56776842328718e-06	3.04598391372381e-06	3.94686104167925e-07	1.22166799217644e-06	1.38263502583223e-06	3.77565367892143e-07	0	0	0	0	1.89208651509941e-05	1.4333218667584e-05	0	3.34113302275646e-06	0	0	0	0	0	0	0	4.80947273750379e-06	0	0	0	0	0	0	0	1.99266698549338e-06	0	0	NA	NA	NA	NA	FALSE	NA
W	CD4	TGTGCCAGCAGCGGGACTTCTATGGGCGGGGAGCTGTTTTTT	TRBV7-6	TRBJ2-2	CASSGTSMGGELFF	373_CD4	TGTGCTCCGTACACCAATGCAGGCAAATCAACCTTT	NA	NA	1.75187832800732e-05	1.4639525301586e-05	3.12179737037628e-06	5.65682726834422e-06	3.94686104167925e-07	2.85055864841169e-06	3.22614839360854e-06	1.88782683946072e-06	0	0	0	0	2.44858254895217e-05	5.374957000344e-06	0	1.11371100758549e-06	0	0	0	0	0	0	0	1.44284182125114e-05	0	0	0	0	0	0	0	0	0	0	NA	NA	NA	NA	FALSE	NA
W	CD4	TGTGCCAGCTCCCCTAAGGTTGGCGGTTCCGGGGAGCTGTTTTTT	TRBV18	TRBJ2-2	CASSPKVGGSGELFF	374_CD4	TGTGTGGTGAGGATCGGTAGCAACTATCAGTTAATCTGG	NA	NA	1.12299892820982e-05	1.93619528182267e-05	9.36539211112885e-06	2.61084335462041e-06	2.76280272917547e-06	4.07222664058813e-06	2.30439170972039e-06	1.13269610367643e-06	0	0	0	0	1.89208651509941e-05	5.374957000344e-06	0	2.22742201517097e-06	1.84860139440003e-06	0	0	0	0	0	0	4.80947273750379e-06	0	0	0	3.08106276124845e-05	0	0	0	1.99266698549338e-06	0	0	NA	NA	NA	NA	FALSE	NA
W	CD4	TGTGCCAGCAGCTTAGGAACGGCAGGCCGGAGCTCCTACGAGCAGTACTTC	TRBV7-6	TRBJ2-7	CASSLGTAGRSSYEQYF	375_CD4	TGTGCTGTGAGTGGGGGTAACCAGGGAGGAAAGCTTATCTTC	NA	NA	1.9315581565209e-05	3.02235361065002e-05	3.56776842328718e-06	3.48112447282721e-06	4.34154714584717e-06	7.73723061711744e-06	2.30439170972039e-06	6.04104588627429e-06	1.01445393973332e-06	1.90875119475895e-06	0	0	2.11468492864051e-05	0	0	NA	1.01673076692002e-05	0	0	0	0	0	0	0	0	0	0	5.13510460208074e-05	0	0	0	3.98533397098677e-06	0	0	NA	NA	NA	NA	FALSE	NA
W	CD4	TGTGCCAGCAGTCCGGGGGGACTTCTATACGAGCAGTACTTC	TRBV12-4	TRBJ2-7	CASSPGGLLYEQYF	376_CD4	TGTGCAGCCGTTTGGGACACAGGCTTTCAGAAACTTGTATTT	NA	NA	3.00963712760233e-05	3.21125071131564e-05	3.34478289683173e-05	2.00164657187565e-05	2.09183635209e-05	3.7057262429352e-05	1.56698636260986e-05	1.54801800835779e-05	5.0722696986666e-06	5.24906578558712e-06	0	0	5.0084643046749e-05	5.0166265336544e-05	3.72425607984805e-05	3.11839082123936e-05	2.03346153384003e-05	0	0	0	0	0	0	1.92378909500151e-05	0	0	0	1.02702092041615e-05	0	0	0	3.78606727243743e-05	0	0	NA	NA	NA	NA	FALSE	NA
W	CD4	TGCAGCGGGACGACAGGGGTCGATCAGCCCCAGCATTTT	TRBV29-1	TRBJ1-5	CSGTTGVDQPQHF	377_CD4	TGTGCAGGAGCCGTTTATGGAGGAAGCCAAGGAAATCTCATCTTT	NA	NA	3.50375665601465e-05	2.40843803348673e-05	1.02573342169506e-05	7.39738950475783e-06	9.86715260419812e-06	8.55167594523507e-06	1.24437152324901e-05	8.68400346151929e-06	3.55058878906662e-06	3.8175023895179e-06	0	0	2.78248016926383e-05	1.6124871001032e-05	4.13806231094228e-06	2.00467981365387e-05	2.77290209160005e-06	0	0	0	0	0	0	2.40473636875189e-05	0	0	1.75918514544063e-05	2.0540418408323e-05	0	0	0	1.99266698549338e-06	0	0	NA	NA	NA	NA	FALSE	NA
W	0	TGCGCCAGCAGCCAAGGAGGATTC	TRBV4-3	TRBJ2-5	CASSQGGF	7_0	TGTGCTTATAGGGAGTGGGAAACCAGTGGCTCTAGGTTGACCTTT	NA	NA	1.70695837087893e-05	2.21954093282111e-05	0	0	0	0	0	0	0	0	0	0	0	0	0	NA	0	0	0	0	0	0	0	0	0	0	0	0	0	0	0	0	0	0	NA	NA	NA	NA	FALSE	NA
W	CD4	TGTGCCATCCGAGGCGGCACTGAAGCTTTCTTT	TRBV3-1	TRBJ1-1	CAIRGGTEAFF	378_CD4	TGTGCTGGTCGCCCTTCTGGTTCTGCAAGGCAACTGACCTTT	NA	NA	1.66203841375054e-05	1.65284963082423e-05	1.33791315873269e-06	4.35140559103402e-06	2.36811662500755e-06	4.07222664058813e-07	0	2.26539220735286e-06	0	0	0	0	2.11468492864051e-05	3.583304666896e-06	0	NA	0	0	0	0	0	0	0	4.80947273750379e-06	0	0	0	0	0	0	0	0	0	0	NA	NA	NA	NA	FALSE	NA
W	CD4	TGTGCCAGCAGACACAGGGGAACCGGGGAGCTGTTTTTT	TRBV12-4	TRBJ2-2	CASRHRGTGELFF	379_CD4	TGTGCTGGTCGCCCTTCTGGTTCTGCAAGGCAACTGACCTTT	NA	NA	2.74011738483197e-05	9.91709778494537e-06	3.56776842328718e-06	3.91626503193061e-06	7.89372208335849e-07	0	0	1.51026147156857e-06	5.0722696986666e-07	0	0	0	2.44858254895217e-05	3.583304666896e-06	4.13806231094228e-06	NA	0	0	0	0	0	0	0	0	0	0	0	0	0	0	0	0	0	0	NA	NA	NA	NA	FALSE	NA
W	CD8	TGTGCCACCAGTGCTCTCGGGGGGTACTACGAGCAGTACTTC	TRBV15	TRBJ2-7	CATSALGGYYEQYF	287_CD8	TGCCTCGTGGGCCCCTCGGGAGGAGGAAGCTACATACCTACATTT	NA	NA	1.84171824226411e-05	1.79452245632345e-05	0	4.35140559103402e-07	1.18405831250377e-06	8.14445328117625e-07	9.21756683888154e-07	0	0	0	0	0	0	0	0	NA	0	4.57304126843099e-05	0	3.63718365595152e-06	8.94238421848033e-07	1.87690682002247e-06	0	4.80947273750379e-06	0	0	0	0	0	0	0	0	0	0	NA	NA	NA	NA	FALSE	NA
W	CD8	TGTGCCAGCAGTGAGACAGGGGGCGTCTCTGGCGAGCAGTACTTC	TRBV12-4	TRBJ2-7	CASSETGGVSGEQYF	288_CD8	TGTGCTTATAAGTACAATAACAATGACATGCGCTTT	NA	NA	1.66203841375054e-05	2.92790506031721e-05	3.12179737037628e-06	6.96224894565443e-06	6.70966377085472e-06	3.2577813124705e-06	4.60878341944077e-06	2.26539220735286e-06	1.52168090959998e-06	9.54375597379475e-07	0	0	0	0	0	NA	0	8.00282221975423e-05	2.03399680371931e-05	3.63718365595152e-06	7.15390737478427e-06	2.8153602300337e-06	0	1.92378909500151e-05	0	0	0	0	0	0	0	0	4.64581960704813e-05	0	NA	NA	NA	NA	FALSE	NA
W	CD4	TGTGCCTGGAGTAAGAACCTAAACTATGGCTACACCTTC	TRBV30	TRBJ1-2	CAWSKNLNYGYTF	380_CD4	TGTGCTGTGAGTAGGCACACCGACAAGCTCATCTTT	NA	NA	3.63851652739983e-05	2.69178368448517e-05	1.56089868518814e-05	1.13136545366884e-05	1.49980719583811e-05	1.46600159061173e-05	1.70524986519308e-05	1.54801800835779e-05	5.0722696986666e-06	4.77187798689738e-06	0	0	3.78417303019881e-05	1.9708175667928e-05	3.31044984875382e-05	1.11371100758549e-05	1.38645104580002e-05	0	0	0	0	0	0	1.92378909500151e-05	0	0	8.79592572720316e-06	5.13510460208074e-05	0	0	0	2.5904670811414e-05	0	0	NA	NA	NA	NA	FALSE	NA
W	CD8	TGTGCCAGCAGCTTAGTGGGCGTGGGACGACAAGAGACCCAGTACTTC	TRBV7-3	TRBJ2-5	CASSLVGVGRQETQYF	289_CD8	TGTGCTGTGCAGGCGCACATGGCTGGCAACAACCGTAAGCTGATTTGG	NA	NA	1.39251867098018e-05	2.21954093282111e-05	4.45971052910898e-07	0	1.97343052083962e-06	0	1.38263502583223e-06	0	0	0	0	0	0	0	0	NA	0	1.95987482932757e-05	0	0	0	0	0	0	0	0	0	3.08106276124845e-05	0	0	0	0	0	0	NA	NA	NA	NA	FALSE	NA
W	CD4	TGTGCCAGCAGTTTAAAAACTAGCGGGAGACCCAATGAGCAGTTCTTC	TRBV12-4	TRBJ2-1	CASSLKTSGRPNEQFF	381_CD4	TGTGCTCTACGTGTAGCTGCAGGCAACAAGCTAACTTTT	NA	NA	2.11123798503447e-05	1.93619528182267e-05	1.15952473756833e-05	6.52710838655102e-06	3.55217493751132e-06	1.05877892655291e-05	5.06966176138485e-06	8.68400346151929e-06	2.5361348493333e-06	0	0	0	7.67964526716818e-05	3.2249742002064e-05	1.65522492437691e-05	1.22508210834403e-05	4.62150348600008e-06	0	0	0	0	0	5.45803859924897e-05	5.77136728500454e-05	0	0	2.63877771816095e-05	0	0	0	0	0	0	0	NA	NA	NA	NA	FALSE	NA
W	CD8	TGCGCCAGCAGCCAAGCGGGACAGGGCAATTCACCCCTCCACTTT	TRBV4-3	TRBJ1-6	CASSQAGQGNSPLHF	290_CD8	TGTGCTGTGAGACTTCTGTTTTCTGGTGGCTACAATAAGCTGATTTTT	NA	NA	1.48235858523697e-05	1.98341955698907e-05	2.22985526455449e-06	3.91626503193061e-06	1.5787444166717e-06	6.515562624941e-06	9.21756683888154e-07	1.51026147156857e-06	0	4.77187798689738e-07	0	0	0	0	0	NA	0	7.6761764148663e-05	8.71712915879704e-06	7.27436731190305e-06	4.47119210924017e-06	5.6307204600674e-06	0	0	0	0	0	0	0	0	0	0	0	0	NA	NA	NA	NA	FALSE	NA
W	CD4	TGTGCCAGCAGCGAAGGACAGGGGGCGCCTTATAATTCACCCCTCCACTTT	TRBV9	TRBJ1-6	CASSEGQGAPYNSPLHF	382_CD4	TGTGCAATGAAGCAAACGGGAGGAGGAAACAAACTCACCTTT	NA	NA	1.84171824226411e-05	2.36121375832033e-05	0	2.61084335462041e-06	3.94686104167925e-07	8.14445328117625e-07	1.38263502583223e-06	7.55130735784286e-07	1.01445393973332e-06	0	0	0	4.22936985728103e-05	1.791652333448e-06	4.13806231094228e-06	NA	9.24300697200016e-07	0	0	0	0	0	1.09160771984979e-05	0	0	0	0	2.0540418408323e-05	0	0	0	1.99266698549338e-06	0	0	NA	NA	NA	NA	FALSE	NA
W	CD4	TGTGCCAGCAGTGCCCAAACTGCCGGGTACTACAATGAGCAGTTCTTC	TRBV6-2	TRBJ2-1	CASSAQTAGYYNEQFF	383_CD4	TGTGCAGCAAGTGGGGAAGGGAACAATGACATGCGCTTT	NA	NA	1.57219849949375e-05	9.91709778494537e-06	3.56776842328718e-06	1.26190762139986e-05	7.89372208335849e-06	2.85055864841169e-06	1.84351336777631e-06	4.90834978259786e-06	0	0	0	0	2.33728334218162e-05	5.374957000344e-06	0	1.11371100758549e-06	0	1.63322902443964e-06	0	0	0	0	0	1.92378909500151e-05	0	0	0	0	0	0	0	0	0	0	NA	NA	NA	NA	FALSE	NA
W	CD4	TGTGCCACCAGTGAGCATCCGGGGTCCTCCTACGAGCAGTACTTC	TRBV24-1	TRBJ2-7	CATSEHPGSSYEQYF	384_CD4	TGCATCGTTCACAAAGCTGCAGGCAACAAGCTAACTTTT	NA	NA	1.66203841375054e-05	1.70007390599064e-05	2.22985526455449e-06	1.3054216773102e-06	6.3149776666868e-06	3.66500397652931e-06	9.21756683888154e-07	4.15321904681357e-06	5.0722696986666e-07	0	0	0	3.11637778957549e-05	1.0749914000688e-05	4.13806231094228e-06	3.34113302275646e-06	6.47010488040011e-06	0	0	0	0	0	0	1.44284182125114e-05	0	0	0	0	0	0	0	0	0	0	NA	NA	NA	NA	FALSE	NA
W	CD4	TGTGCCAGCAGCTTGGCGGGGCTCAGGGGGTCGAACACTGAAGCTTTCTTT	TRBV5-6	TRBJ1-1	CASSLAGLRGSNTEAFF	385_CD4	TGTGCTACGGACGCGAACACAGGCAAACTAATCTTT	NA	NA	2.69519742770358e-05	1.4167282549922e-05	1.78388421164359e-06	3.48112447282721e-06	1.18405831250377e-06	0	4.60878341944077e-07	0	0	9.54375597379475e-07	0	0	3.45027540988715e-05	1.0749914000688e-05	4.13806231094228e-06	NA	0	0	0	0	0	0	0	4.80947273750379e-06	0	0	8.79592572720316e-06	0	0	0	0	0	0	0	NA	NA	NA	NA	FALSE	NA
W	CD4	TGTGCCAGCAGCCTAGGGACTAGCGGATTCCAAGAGACCCAGTACTTC	TRBV7-2	TRBJ2-5	CASSLGTSGFQETQYF	386_CD4	TGCATCGTTCACAAAGCTGCAGGCAACAAGCTAACTTTT	NA	NA	2.5604375563184e-05	2.50288658381955e-05	1.07033052698615e-05	4.78654615013742e-06	6.3149776666868e-06	6.92278528899982e-06	2.76527005166446e-06	4.15321904681357e-06	3.04336181919996e-06	1.43156339606921e-06	0	0	3.3389762031166e-05	1.791652333448e-05	1.24141869328268e-05	3.34113302275646e-06	4.62150348600008e-06	0	0	0	0	0	0	3.84757819000303e-05	0	0	0	0	0	0	0	0	0	0	NA	NA	NA	NA	FALSE	NA
W	CD4	TGTGCCAGCAGCCCTAGCGACTTTACCAGAAAGTACTTC	TRBV12-4	TRBJ2-7	CASSPSDFTRKYF	387_CD4	TGTGCTTTCATTAATAATAATGCAGGCAACATGCTCACCTTT	NA	NA	0.000380472036877488	0.000392433726632838	0.000204254742233191	0.00019059156488729	0.000261676887063334	0.000253292497044582	0.000258091871488683	0.000218610348009551	0.000160283722477865	0.000190875119475895	6.55304416205678e-05	0.000164331024461847	0.000714540907466952	0.000320705767687192	0.000525533913489669	0.000484464288299686	0.000343839859358406	0	0	0	8.94238421848033e-07	9.38453410011233e-07	2.18321543969959e-05	0.00125046291175098	0	0	8.79592572720316e-06	0.000852427363945404	0	0	0	0.000677506775067751	1.26704171101313e-05	0	NA	NA	NA	NA	TRUE	NA
W	CD4	TGTGCCAGCAGTCCAAGGACAGGGACAGATACGCAGTATTTT	TRBV12-4	TRBJ2-3	CASSPRTGTDTQYF	216_CD4	TGTGCTTTCATTAATAATAATGCAGGCAACATGCTCACCTTT	NA	NA	9.11875129706376e-05	9.44485503328131e-05	5.70842947725949e-05	4.8735742619581e-05	5.64401128960132e-05	5.8640063624469e-05	4.93139825880162e-05	5.24815861370079e-05	2.73902563727996e-05	3.48347093043509e-05	0	0	0.000144688968801719	0.000114665749340672	7.4485121596961e-05	8.35283255689114e-05	5.08365383460009e-05	0	0	0	0	0	0	0.000149093654862617	0	0	6.15714800904221e-05	2.0540418408323e-05	0	0	0	8.76773473617089e-05	0	0	NA	NA	NA	NA	FALSE	NA
W	CD4	TGCGCCAGCAGCCTGGTTGGGGACGGACAAGAGACCCAGTACTTC	TRBV5-1	TRBJ2-5	CASSLVGDGQETQYF	388_CD4	TGTGCCGTGAACATGGCCGGCACTGCCAGTAAACTCACCTTT	NA	NA	3.23423691324429e-05	2.1723166576547e-05	4.10293368678026e-05	4.04680719966163e-05	0.000118800517354545	0.000100991220686586	3.96355374071906e-05	4.15321904681358e-05	7.10117757813324e-06	3.8175023895179e-06	0	0	3.89547223696937e-05	0.000105707487673432	0.000202765053236172	5.23444173565178e-05	3.05019230076005e-05	0	0	0	0	0	0	0.000240473636875189	0	0	0	1.02702092041615e-05	0	0	0	5.77873425793081e-05	0	0	NA	NA	NA	NA	FALSE	NA
W	CD8	TGTGCCAGCAGCTTAGGGACAGGGGGCGAGCAGTACTTC	TRBV7-6	TRBJ2-7	CASSLGTGGEQYF	291_CD8	TGTGTGGTGAGCAAGAATAACAATGCCAGACTCATGTTT	NA	NA	2.69519742770358e-05	3.25847498648205e-05	1.11492763227724e-05	1.04433734184816e-05	8.28840818752642e-06	1.05877892655291e-05	1.01393235227697e-05	6.41861125416643e-06	4.05781575893328e-06	4.29469018820764e-06	0	0	0	0	4.13806231094228e-06	NA	9.24300697200016e-07	9.63605124419387e-05	2.90570971959901e-05	1.09115509678546e-05	2.41444373898969e-05	5.6307204600674e-06	3.27482315954938e-05	2.88568364250227e-05	0	0	0	0	0	0	0	1.19560019129603e-05	0	0	NA	NA	NA	NA	FALSE	NA
W	CD8	TGTGCCAGCAGCTTAAATTCTCGGTGGGCAGAGACCCAGTACTTC	TRBV7-2	TRBJ2-5	CASSLNSRWAETQYF	292_CD8	TGTGCTTATAGGAGTGGAGGAGGAAGCCAAGGAAATCTCATCTTT	NA	NA	1.57219849949375e-05	1.74729818115704e-05	4.45971052910898e-07	8.70281118206803e-07	1.97343052083962e-06	0	9.21756683888154e-07	2.642957575245e-06	0	0	0	0	0	0	0	NA	0	3.10313514643531e-05	0	0	0	0	0	0	0	0	0	0	0	0	0	1.99266698549338e-06	0	0	NA	NA	NA	NA	FALSE	NA
W	CD4	TGTGCCAGCAGCTCCTGGGACAGGAGCCAAGAGACCCAGTACTTC	TRBV7-9	TRBJ2-5	CASSSWDRSQETQYF	389_CD4	TGCATCGTTCACAAAGCTGCAGGCAACAAGCTAACTTTT	NA	NA	3.99787618442697e-05	3.30569926164846e-05	6.68956579366347e-06	1.78407629232395e-05	1.0656524812534e-05	1.09950119295879e-05	5.06966176138485e-06	6.41861125416643e-06	5.0722696986666e-06	7.15781698034607e-06	0	0	5.45366113175711e-05	1.6124871001032e-05	1.24141869328268e-05	2.22742201517097e-06	4.62150348600008e-06	0	0	0	0	0	0	5.29042001125417e-05	4.31127398146152e-05	0	0	0	0	0	0	1.99266698549338e-06	0	0	NA	NA	NA	NA	FALSE	NA
W	CD4	TGCGCCAGCAGCTTGGCCGGGGGGGCCTTTTCCTACAATGAGCAGTTCTTC	TRBV5-1	TRBJ2-1	CASSLAGGAFSYNEQFF	390_CD4	TGTGCTGTGATTGGGGTTAACGACTACAAGCTCAGCTTT	NA	NA	1.84171824226411e-05	1.55840108049142e-05	4.01373947619808e-06	0	3.94686104167925e-07	0	0	7.55130735784286e-07	0	0	0	0	1.22429127447609e-05	3.583304666896e-06	0	1.11371100758549e-06	0	0	0	0	0	0	2.18321543969959e-05	4.80947273750379e-06	0	0	0	0	0	0	0	0	0	0	NA	NA	NA	NA	FALSE	NA
W	CD4	TGCGCCAGCGGAGAGCCCCCCATCCGGGGCTACACCTTC	TRBV5-1	TRBJ1-2	CASGEPPIRGYTF	391_CD4	TGCATCGTCAGAGCCAGCTCTAGCAACACAGGCAAACTAATCTTT	NA	NA	2.33583777067643e-05	1.32227970465938e-05	1.2933160534416e-05	1.3054216773102e-05	3.31536327501057e-05	4.47944930464694e-05	1.65916203099868e-05	2.114366060196e-05	2.5361348493333e-06	1.43156339606921e-06	0	0	3.67287382342826e-05	2.5083132668272e-05	6.62089969750765e-05	2.33879311592952e-05	5.5458041832001e-06	0	0	0	0	0	0	0	0	0	8.79592572720316e-06	3.08106276124845e-05	0	0	0	3.98533397098677e-06	0	0	NA	NA	NA	NA	FALSE	NA
W	CD8	TGCGCCAGCAGCCAGACAGCAGTTTTTACAGATACGCAGTATTTT	TRBV4-1	TRBJ2-3	CASSQTAVFTDTQYF	293_CD8	TGTGCTGTGGTTTTCATGACAACTGACAGCTGGGGGAAATTGCAGTTT	NA	NA	2.65027747057518e-05	3.73071773814612e-05	1.11492763227724e-05	1.0878513977585e-05	6.3149776666868e-06	4.47944930464694e-06	7.37405347110523e-06	1.13269610367643e-06	5.0722696986666e-06	3.34031459082816e-06	0	0	0	0	0	NA	0	6.53291609775856e-05	3.48685166351881e-05	4.00090202154668e-05	8.94238421848033e-06	6.56917387007863e-06	1.09160771984979e-05	2.88568364250227e-05	0	0	0	0	0	0	0	0	0	0	NA	NA	NA	NA	FALSE	NA
W	CD4	TGTGCAAGTCGGGGAGGGACTGAAGCTTTCTTT	TRBV3-1	TRBJ1-1	CASRGGTEAFF	378_CD4	TGTGCACCTGCGAAGGGTTCTGCAAGGCAACTGACCTTT	NA	NA	1.75187832800732e-05	1.88897100665626e-05	8.91942105821795e-07	0	0	0	0	0	0	0	0	0	3.78417303019881e-05	0	0	NA	0	0	0	0	0	0	0	0	0	0	0	0	0	0	0	0	0	0	NA	NA	NA	NA	FALSE	NA
W	CD4	TGCAGTGCTAGCATAGCGGGAGTAGTGAGTACGCAGTATTTT	TRBV20-1	TRBJ2-3	CSASIAGVVSTQYF	392_CD4	TGTGCTGTGAGCTTGACTGGAGCCAATAGTAAGCTGACATTT	NA	NA	5.92943434094786e-05	5.66691301996878e-05	2.14066105397231e-05	3.61166664055823e-05	2.52599106667472e-05	1.87322425467054e-05	1.88960120197072e-05	1.51026147156857e-05	1.77529439453331e-05	1.28840705646229e-05	5.73391364179968e-05	2.47114322499018e-05	0.000132446056056958	5.9124527003784e-05	3.31044984875382e-05	3.8979885265492e-05	3.60477271908006e-05	0	0	0	0	0	2.18321543969959e-05	1.92378909500151e-05	0	0	0	0	0	0	1.71629623272977e-05	3.78606727243743e-05	0	0	NA	NA	NA	NA	TRUE	NA
W	CD4	TGTGCCAGCAGCGTAGAAGGTCAAGAGACCCAGTACTTC	TRBV9	TRBJ2-5	CASSVEGQETQYF	393_CD4	TGTGCAGCAATAGGAGGGAACAACAGACTCGCTTTT	NA	NA	1.9315581565209e-05	1.18060687916016e-05	4.01373947619808e-06	1.74056223641361e-06	2.36811662500755e-06	0	0	0	0	0	0	0	1.44688968801719e-05	0	4.13806231094228e-06	1.11371100758549e-06	9.24300697200016e-07	0	0	0	0	0	0	0	0	0	0	0	0	0	0	0	0	0	NA	NA	NA	NA	FALSE	NA
W	CD4	TGCGCCAGCAGCCCCCAGACCACTAACAATGAGCAGTTCTTC	TRBV5-1	TRBJ2-1	CASSPQTTNNEQFF	394_CD4	TGTGCAGCAAGGGGGCCCAGCAAAACCAGTGGCTCTAGGTTGACCTTT	NA	NA	1.52727854236536e-05	1.60562535565782e-05	8.91942105821795e-06	1.39244978913089e-05	8.68309429169434e-06	9.36612127335269e-06	1.01393235227697e-05	5.28591515049e-06	5.0722696986666e-07	1.43156339606921e-06	0	0	2.00338572186996e-05	8.95826166724e-06	4.13806231094228e-05	8.90968806068389e-06	1.10916083664002e-05	0	0	0	0	0	0	7.69515638000606e-05	0	0	0	0	0	0	0	1.19560019129603e-05	0	0	NA	NA	NA	NA	FALSE	NA
W	CD4	TGTGCCAGCAGCCTGGACAGGGCGTTCGGCACTGAAGCTTTCTTT	TRBV7-8	TRBJ1-1	CASSLDRAFGTEAFF	395_CD4	TGTGCTGTGAGCTTGACTGGAGCCAATAGTAAGCTGACATTT	NA	NA	7.32195301192805e-05	7.60310830179145e-05	2.05146684339013e-05	2.00164657187565e-05	2.84173995000906e-05	2.52478051716464e-05	2.44265521230361e-05	2.83174025919107e-05	2.18107597042664e-05	2.33822021357971e-05	0	2.22402890249116e-05	0.000160270857749597	5.0166265336544e-05	4.96567477313073e-05	3.22976192199791e-05	2.40318181272004e-05	1.63322902443964e-06	0	0	0	0	0	3.36663091625265e-05	0	0	0	1.02702092041615e-05	0	0	0	7.37286784632552e-05	0	0	NA	NA	NA	NA	TRUE	NA
W	CD4	TGTGCCAGCCGGGGGGGCGCTGAAGCTTTCTTT	TRBV3-1	TRBJ1-1	CASRGGAEAFF	378_CD4	TGTGCAATGAGAGGGCGCACGGGAGGAGGAAACAAACTCACCTTT	NA	NA	1.9315581565209e-05	1.60562535565782e-05	3.56776842328718e-06	8.70281118206803e-07	1.5787444166717e-06	0	0	0	5.0722696986666e-07	0	0	0	4.11807065051047e-05	3.583304666896e-06	0	2.22742201517097e-06	0	0	0	0	0	9.38453410011233e-07	0	0	0	0	0	0	0	0	0	0	0	0	NA	NA	NA	NA	FALSE	NA
W	CD8	TGTGCCAGCAGCCGGACACTGGGTACAGATACGCAGTATTTT	TRBV7-9	TRBJ2-3	CASSRTLGTDTQYF	294_CD8	TGTGGCACAGAGCTCTTGTATGGTGGTGCTACAAACAAGCTCATCTTT	NA	NA	1.75187832800732e-05	2.45566230865314e-05	7.13553684657436e-06	1.74056223641361e-06	3.55217493751132e-06	1.62889065623525e-06	5.06966176138485e-06	7.55130735784286e-07	5.0722696986666e-07	1.90875119475895e-06	0	0	0	0	0	NA	0	5.22633287820684e-05	2.90570971959901e-06	2.18231019357091e-05	1.16250994840244e-05	1.12614409201348e-05	0	0	1.07781849536538e-05	0	0	1.02702092041615e-05	2.93936098292231e-05	0	0	0	0	0	NA	NA	NA	NA	FALSE	NA
W	CD4	TGTGCCACCAGTGCCTGGGCTAGCGGCCTTCCCTCCTACAATGAGCAGTTCTTC	TRBV24-1	TRBJ2-1	CATSAWASGLPSYNEQFF	396_CD4	TGTGCAGCCGTTTGGGACACAGGCTTTCAGAAACTTGTATTT	NA	NA	2.65027747057518e-05	3.54182063748049e-05	2.31904947513667e-05	6.65765055428204e-05	2.28917940417396e-05	3.74644850934108e-05	1.75133769938749e-05	1.96333991303914e-05	3.04336181919996e-06	1.00209437724845e-05	0	0	4.00677144373992e-05	9.31659213392959e-05	1.24141869328268e-05	2.89564861972226e-05	5.5458041832001e-06	0	2.90570971959901e-06	0	0	0	0	6.25231455875492e-05	0	0	2.63877771816095e-05	4.1080836816646e-05	0.000235148878633785	0	4.29074058182442e-06	2.5904670811414e-05	0	0	NA	NA	NA	NA	FALSE	NA
W	CD4	TGTGCCAGCAGTTACACGGGACAGGGGGCCGAGCAGTACTTC	TRBV6-5	TRBJ2-7	CASSYTGQGAEQYF	397_CD4	TGTGTGGTGAACCCCCGGGGGGGTTACCAGAAAGTTACCTTT	NA	NA	8.98399142567858e-06	2.03064383215548e-05	4.90568158201987e-06	1.74056223641361e-06	1.5787444166717e-06	8.14445328117625e-07	9.21756683888154e-07	3.77565367892143e-07	0	0	0	0	2.33728334218162e-05	1.9708175667928e-05	4.13806231094228e-06	NA	0	0	0	0	0	0	5.45803859924897e-05	0	0	0	0	0	0	0	0	0	0	0	NA	NA	NA	NA	FALSE	NA
W	CD4	TGCGCCAGCAGCTTGGAGTCCACGTCCGGAACCGGGGAGCTGTTTTTT	TRBV5-1	TRBJ2-2	CASSLESTSGTGELFF	398_CD4	TGTGCTGTGAGTAGGCACACCGACAAGCTCATCTTT	NA	NA	5.0759551555084e-05	3.25847498648205e-05	3.52317131799609e-05	2.26273090733769e-05	4.65729602918151e-05	4.11294890699401e-05	1.38263502583223e-05	2.34090528093129e-05	7.10117757813324e-06	1.38384461620024e-05	0	0	5.56496033852767e-05	7.166609333792e-05	6.20709346641342e-05	3.34113302275646e-05	1.29402097608002e-05	0	0	0	0	0	0	4.80947273750379e-06	0	0	0	0.000112972301245776	0	0	1.28722217454733e-05	0	0	0	NA	NA	NA	NA	FALSE	NA
W	CD4	TGCGCCAGCAGCTACGGACAGACCCAAGAGACCCAGTACTTC	TRBV5-1	TRBJ2-5	CASSYGQTQETQYF	399_CD4	TGTGCTGTGATTGGGGTTAACGACTACAAGCTCAGCTTT	NA	NA	1.8866381993925e-05	1.03893405366094e-05	1.78388421164359e-06	8.70281118206803e-07	5.92029156251887e-06	0	9.21756683888154e-07	0	0	0	0	0	1.22429127447609e-05	5.374957000344e-06	0	NA	0	0	0	0	0	0	0	0	0	0	0	0	0	0	0	0	0	0	NA	NA	NA	NA	FALSE	NA
W	CD4	TGCGCCAGCAGCCCCCTCGGTCATATCAGCGGGATGGGTAATGAGCAGTTCTTC	TRBV4-3	TRBJ2-1	CASSPLGHISGMGNEQFF	400_CD4	TGTGCTGTTCCCGACAGCAGTGCTTCCAAGATAATCTTT	NA	NA	2.02139807077768e-05	1.65284963082423e-05	2.22985526455449e-06	0	2.36811662500755e-06	4.07222664058813e-07	2.76527005166446e-06	3.77565367892143e-07	5.0722696986666e-07	4.77187798689738e-07	0	0	2.55988175572273e-05	1.2541566334136e-05	0	2.22742201517097e-06	0	0	0	0	0	0	0	0	0	0	0	0	0	0	8.58148116364885e-06	2.39120038259206e-05	0	0	NA	NA	NA	NA	FALSE	NA
W	CD4	TGTGCCAGCAGTTACTTATCCTACGAGCAGTACTTC	TRBV6-2	TRBJ2-7	CASSYLSYEQYF	401_CD4	TGTGCCGTGGGAACAACTGACAGCTGGGGGAAATTGCAGTTT	NA	NA	3.1893169561159e-05	3.30569926164846e-05	4.01373947619808e-06	8.70281118206803e-06	3.1574888333434e-06	3.2577813124705e-06	3.22614839360854e-06	3.77565367892143e-06	3.55058878906662e-06	5.72625358427685e-06	0	0	2.89377937603439e-05	7.166609333792e-06	4.13806231094228e-06	3.34113302275646e-06	1.84860139440003e-06	0	0	0	0	0	1.09160771984979e-05	3.84757819000303e-05	1.07781849536538e-05	0	0	0	0	0	0	1.99266698549338e-06	0	0	NA	NA	NA	NA	FALSE	NA
W	CD8	TGTGCCAGCACTAGAGGACAGAATAGCAATCAGCCCCAGCATTTT	TRBV2	TRBJ1-5	CASTRGQNSNQPQHF	295_CD8	TGCATCGTCATGGATAGCAACTATCAGTTAATCTGG	NA	NA	0.000317134897326454	0.000330569926164846	0.000199795031704082	0.000176667066995981	0.000276674959021715	0.000259400837005464	0.00034934578319361	0.000304317686521067	0.000136444054894132	0.000167970105138788	0.000199321759929227	0.000139619592211945	0.000369513366478237	0.00016124871001032	0.00023586955172371	0.000236106733608123	0.000148812412249203	0.000347877782205643	0.000124945517942758	0.00016731044817377	0.000255752188648537	0.000134198837631606	3.27482315954938e-05	0.000918609292863223	1.07781849536538e-05	0	5.2775554363219e-05	0.0012529655229077	2.93936098292231e-05	0.000921022334791619	8.58148116364885e-06	0.000448350071736011	0	0	NA	NA	NA	NA	TRUE	NA
W	CD4	TGTGCCAGCAGCCCCTGGAACACAGATACGCAGTATTTT	TRBV5-6	TRBJ2-3	CASSPWNTDTQYF	402_CD4	TGCCTCGTGGGTGGAAAATCTGGGGGTTACCAGAAAGTTACCTTT	NA	NA	1.52727854236536e-05	1.74729818115704e-05	0	1.3054216773102e-06	7.89372208335849e-07	0	9.21756683888154e-07	0	0	0	0	0	1.11299206770553e-06	0	0	NA	2.77290209160005e-06	0	0	0	0	0	0	0	0	0	0	0	0	0	0	0	0	0	NA	NA	NA	NA	FALSE	NA
W	CD4	TGTGCCAGCAGCCCCCATACCTCAGACTTCGGGCTCACTGAAGCTTTCTTT	TRBV7-9	TRBJ1-1	CASSPHTSDFGLTEAFF	403_CD4	TGTGGCACAGTCCAGGGCGGATCTGAAAAGCTGGTCTTT	NA	NA	1.34759871385179e-05	1.60562535565782e-05	9.36539211112885e-06	4.35140559103402e-06	4.34154714584717e-06	1.22166799217644e-06	5.53054010332892e-06	7.17374198995072e-06	5.0722696986666e-07	4.77187798689738e-07	0	0	1.78078730832885e-05	5.374957000344e-06	4.13806231094228e-06	NA	4.62150348600008e-06	0	0	0	0	0	8.73286175879836e-05	0	0	0	1.75918514544063e-05	0	0	0	0	0	0	0	NA	NA	NA	NA	FALSE	NA
W	0	TGTGCCAGCCCGAGGGCTAGGACCGACTTC	TRBV27	TRBJ2-5	CASPRARTDF	8_0	TGTGCTTATAGGGAGTGGGAAACCAGTGGCTCTAGGTTGACCTTT	NA	NA	1.39251867098018e-05	2.03064383215548e-05	0	0	0	0	0	0	0	0	0	0	0	0	0	NA	0	0	0	0	0	0	0	0	0	0	0	0	0	0	0	0	0	0	NA	NA	NA	NA	FALSE	NA
W	CD8	TGTGCCAGCAGCTCCCTCGGGGAACAATTGAATTCACCCCTCCACTTT	TRBV7-6	TRBJ1-6	CASSSLGEQLNSPLHF	296_CD8	TGCCTCGTGGGCCCCTCGGGAGGAGGAAGCTACATACCTACATTT	NA	NA	1.257758799595e-05	2.26676520798751e-05	0	4.35140559103402e-07	1.18405831250377e-06	8.14445328117625e-07	0	3.77565367892143e-07	5.0722696986666e-07	0	0	0	0	0	0	NA	0	3.75642675621117e-05	0	7.27436731190305e-06	0	0	0	0	0	0	0	0	0	0	0	0	0	0	NA	NA	NA	NA	FALSE	NA
W	CD4	TGTGCCAGCAGTCATAGGACGAGCAGCACAGATACGCAGTATTTT	TRBV12-4	TRBJ2-3	CASSHRTSSTDTQYF	404_CD4	TGTGGCACAGTCCAGGGCGGATCTGAAAAGCTGGTCTTT	NA	NA	3.32407682750108e-05	2.50288658381955e-05	1.07033052698615e-05	1.04433734184816e-05	6.70966377085472e-06	2.44333598435288e-06	5.53054010332892e-06	5.28591515049e-06	3.04336181919996e-06	5.72625358427685e-06	0	0	3.00507858280494e-05	8.95826166724e-06	4.13806231094228e-06	8.90968806068389e-06	2.77290209160005e-06	1.63322902443964e-06	0	0	0	0	0	1.92378909500151e-05	0	0	0	2.0540418408323e-05	0	0	0	3.98533397098677e-06	0	0	NA	NA	NA	NA	FALSE	NA
W	CD8	TGCGCCAGCAGCCAACCAGGGACAGGGGGAGCCTACGAGCAGTACTTC	TRBV4-1	TRBJ2-7	CASSQPGTGGAYEQYF	297_CD8	TGTGCTCTGATCGACAATGCCAGACTCATGTTT	NA	NA	2.11123798503447e-05	1.51117680532501e-05	3.12179737037628e-06	3.48112447282721e-06	4.34154714584717e-06	8.55167594523507e-06	2.30439170972039e-06	7.55130735784286e-07	1.01445393973332e-06	9.54375597379475e-07	0	0	0	0	0	NA	0	5.8796244879827e-05	2.90570971959901e-06	7.27436731190305e-06	1.96732452806567e-05	7.50762728008987e-06	0	1.44284182125114e-05	0	0	0	0	0	0	0	0	0	0	NA	NA	NA	NA	FALSE	NA
W	CD4	TGCGCCAGCAGCTTGGCCGGGACTAGCGGGGGGGAGCAGTTCTTC	TRBV5-1	TRBJ2-1	CASSLAGTSGGEQFF	405_CD4	TGTGCTTATAAGAGGGATACCGGCACTGCCAGTAAACTCACCTTT	NA	NA	1.48235858523697e-05	1.65284963082423e-05	0	0	1.97343052083962e-06	1.22166799217644e-06	0	0	0	0	0	0	1.44688968801719e-05	0	0	NA	0	0	0	0	0	0	0	0	0	0	0	0	0	0	0	0	0	0	NA	NA	NA	NA	FALSE	NA
W	CD4	TGCGCCAGCAGCAGGATTTCCATGAACACTGAAGCTTTCTTT	TRBV10-2	TRBJ1-1	CASSRISMNTEAFF	406_CD4	TGTGCTGTGAGCTTGACTGGAGCCAATAGTAAGCTGACATTT	NA	NA	5.16579506976519e-05	4.10851193947737e-05	2.09606394868122e-05	2.13218873960667e-05	1.73661885833887e-05	1.42527932420584e-05	1.88960120197072e-05	1.69904415551464e-05	1.42023551562665e-05	9.54375597379476e-06	2.73043506752366e-06	2.47114322499018e-06	0.000105734246432026	3.2249742002064e-05	1.65522492437691e-05	2.56153531744662e-05	1.94103146412003e-05	0	0	0	0	0	0	4.80947273750379e-05	0	0	0	4.1080836816646e-05	0	0	0	4.98166746373346e-05	0	0	NA	NA	NA	NA	TRUE	NA
W	CD4	TGTGCCAGCAGCTTAAACGTGTACAATGAGCAGTTCTTC	TRBV7-9	TRBJ2-1	CASSLNVYNEQFF	407_CD4	TGTGCTCTATTCCACTATGGTCAGAATTTTGTCTTT	NA	NA	1.8866381993925e-05	1.60562535565782e-05	5.35165263493077e-06	2.61084335462041e-06	7.89372208335849e-07	1.22166799217644e-06	9.21756683888154e-07	5.28591515049e-06	1.01445393973332e-06	4.77187798689738e-07	0	0	3.45027540988715e-05	5.374957000344e-06	0	1.11371100758549e-06	9.24300697200016e-07	0	0	0	0	0	0	0	0	0	0	0	0	0	0	7.97066794197354e-06	0	0	NA	NA	NA	NA	FALSE	NA
W	CD8	TGTGCCAGCAGCCAAGATGAGGGGGGCCCGCTCACAGATACGCAGTATTTT	TRBV3-1	TRBJ2-3	CASSQDEGGPLTDTQYF	298_CD8	TGCATCCTGAGAGCCCTCTCTAATCAGGAGGAGGTGCTGACGGACTCACCTTT	NA	NA	2.06631802790607e-05	1.18060687916016e-05	0	8.70281118206803e-07	0	0	0	0	0	0	0	0	0	0	0	NA	0	5.38965578065081e-05	0	0	0	0	0	0	0	0	0	0	0	0	0	0	0	0	NA	NA	NA	NA	FALSE	NA
W	CD4	TGTGCCAGCAGCCTGGCTTGGGTACAGGGGGCCCCCTACAATGAGCAGTTCTTC	TRBV4-2	TRBJ2-1	CASSLAWVQGAPYNEQFF	408_CD4	TGTGCTACGGTTTCTGCGAACACCGGTAACCAGTTCTATTTT	NA	NA	1.61711845662214e-05	1.13338260399376e-05	4.01373947619808e-06	2.17570279551701e-06	1.5787444166717e-06	7.73723061711744e-06	1.84351336777631e-06	1.88782683946072e-06	0	4.77187798689738e-07	0	0	1.11299206770553e-05	0	0	4.45484403034194e-06	3.69720278880006e-06	0	0	0	0	0	0	3.84757819000303e-05	0	0	0	0	0	0	0	0	0	0	NA	NA	NA	NA	FALSE	NA
W	CD4	TGCGCCAGCAGCCCCGGGTCCACCTCTGGGGCCAACGTCCTGACTTTC	TRBV5-1	TRBJ2-6	CASSPGSTSGANVLTF	409_CD4	TGTGCAGCCCTAGGTTCTAACGACTACAAGCTCAGCTTT	NA	NA	2.42567768493322e-05	1.36950397982579e-05	8.02747895239616e-06	2.61084335462041e-06	2.76280272917547e-05	1.87322425467054e-05	8.75668849693746e-06	3.77565367892143e-06	1.52168090959998e-06	2.86312679213843e-06	0	0	3.45027540988715e-05	0	5.79328723531919e-05	2.22742201517097e-06	8.31870627480014e-06	0	0	0	0	0	0	0	0	0	0	0	0	0	0	3.98533397098677e-06	0	0	NA	NA	NA	NA	FALSE	NA
W	CD4	TGTGCCAGCAGCTTAGAACAGTTGATCTCTGGGGCCAACGTCCTGACTTTC	TRBV11-2	TRBJ2-6	CASSLEQLISGANVLTF	410_CD4	TGTGCTGTTCCCGACAGCAGTGCTTCCAAGATAATCTTT	NA	NA	8.98399142567858e-06	1.84174673148985e-05	2.22985526455449e-06	8.70281118206803e-07	7.89372208335849e-07	2.44333598435288e-06	1.38263502583223e-06	1.88782683946072e-06	0	0	0	0	3.00507858280494e-05	1.6124871001032e-05	0	1.11371100758549e-06	0	0	0	0	0	0	1.09160771984979e-05	0	0	0	0	0	0	0	8.58148116364885e-06	0	0	0	NA	NA	NA	NA	FALSE	NA
W	CD4	TGTGCCAGCAGCGCCCACTCGGGTCAGGAGAACACTGAAGCTTTCTTT	TRBV9	TRBJ1-1	CASSAHSGQENTEAFF	411_CD4	TGTGCAGCAAGTAGTCGAGAGAGGGCAAACAAATTTTACTTT	NA	NA	1.79679828513572e-05	1.4639525301586e-05	1.78388421164359e-06	4.35140559103402e-07	1.18405831250377e-06	8.14445328117625e-07	4.60878341944077e-07	1.13269610367643e-06	0	4.77187798689738e-07	0	0	3.89547223696937e-05	0	0	NA	0	0	0	0	0	0	0	9.61894547500757e-06	0	0	0	0	0	0	0	5.97800095648015e-06	0	0	NA	NA	NA	NA	FALSE	NA
W	CD4	TGTGCCAGCAGCGTAGGGGGGAGAAGCAATCAGCCCCAGCATTTT	TRBV9	TRBJ1-5	CASSVGGRSNQPQHF	412_CD4	TGTGCTCTATTCCACTATGGTCAGAATTTTGTCTTT	NA	NA	1.75187832800732e-05	2.40843803348673e-05	2.22985526455449e-06	8.70281118206803e-07	7.89372208335849e-07	1.62889065623525e-06	9.21756683888154e-07	2.642957575245e-06	0	2.38593899344869e-06	0	0	3.11637778957549e-05	1.791652333448e-06	0	1.11371100758549e-06	9.24300697200016e-07	1.63322902443964e-06	0	0	0	0	0	0	0	0	0	0	0	0	0	3.98533397098677e-06	0	0	NA	NA	NA	NA	FALSE	NA
W	CD4	TGTGCCAGCAGCGCCGGACTAGCGGGGAACGAGCAGTACTTC	TRBV11-2	TRBJ2-7	CASSAGLAGNEQYF	413_CD4	TGTGCTGGGCGACAGGGAAGCCAAGGAAATCTCATCTTT	NA	NA	1.84171824226411e-05	1.79452245632345e-05	0	1.74056223641361e-06	0	0	1.38263502583223e-06	0	5.0722696986666e-07	4.77187798689738e-07	0	0	2.89377937603439e-05	0	0	NA	0	0	0	0	0	0	0	0	0	0	0	0	2.93936098292231e-05	0	0	0	0	0	NA	NA	NA	NA	FALSE	NA
W	CD4	TGCAGCGTCGAGGGACAAGCGAACACCGGGGAGCTGTTTTTT	TRBV29-1	TRBJ2-2	CSVEGQANTGELFF	414_CD4	TGTGTGGTGAGGATCGGTAGCAACTATCAGTTAATCTGG	NA	NA	1.07807897108143e-05	1.22783115432657e-05	8.91942105821795e-07	2.61084335462041e-06	1.97343052083962e-06	2.44333598435288e-06	6.91317512916116e-06	3.39808831102929e-06	0	0	0	0	6.6779524062332e-06	5.374957000344e-06	0	NA	1.84860139440003e-06	0	0	0	0	0	0	0	0	0	0	0	0	0	0	0	0	0	NA	NA	NA	NA	FALSE	NA
W	CD4	TGTGCCATCAGTGGTACAGGGGGCATGGAGACCCAGTACTTC	TRBV10-3	TRBJ2-5	CAISGTGGMETQYF	415_CD4	TGTGCTGTGAAAAGTGGAAGCCAAGGAAATCTCATCTTT	NA	NA	1.57219849949375e-05	2.12509238248829e-05	2.22985526455449e-06	1.3054216773102e-06	1.5787444166717e-06	0	0	1.51026147156857e-06	0	1.43156339606921e-06	0	0	2.55988175572273e-05	1.791652333448e-06	8.27612462188456e-06	NA	8.31870627480014e-06	0	0	0	0	0	0	9.61894547500757e-06	0	0	0	0	0	0	0	0	0	0	NA	NA	NA	NA	FALSE	NA
W	CD4	TGCGCCAGCAGCACAGGGGGACAGAATCAAGAGACCCAGTACTTC	TRBV5-1	TRBJ2-5	CASSTGGQNQETQYF	416_CD4	TGTGCAATGAGGTTAATTTATAACCAGGGAGGAAAGCTTATCTTC	NA	NA	2.42567768493322e-05	5.66691301996878e-06	4.45971052910898e-07	0	0	0	2.76527005166446e-06	0	0	0	0	0	2.44858254895217e-05	3.583304666896e-06	4.13806231094228e-06	NA	0	0	0	0	0	0	0	0	0	0	0	0	0	0	0	0	0	0	NA	NA	NA	NA	FALSE	NA
W	CD4	TGTGCCAGCTCACCACCCGGGGGGGGCACTGAAGCTTTCTTT	TRBV18	TRBJ1-1	CASSPPGGGTEAFF	417_CD4	TGTGCTTTCATTAATAATAATGCAGGCAACATGCTCACCTTT	NA	NA	8.80431159716501e-05	9.20873365744928e-05	4.19212789736244e-05	3.65518069646857e-05	3.94686104167925e-05	4.60161610386458e-05	5.06966176138485e-05	4.19097558360279e-05	2.33324406138664e-05	4.34240896807661e-05	1.6382610405142e-05	4.69517212748134e-05	0.000129107079853842	7.166609333792e-05	8.27612462188456e-05	5.67992613868598e-05	7.20954543816012e-05	0	0	0	8.94238421848033e-07	0	0	0.000158712600337625	0	0	0	0.000267025439308199	0	0	0	0.000127530687071577	0	0	NA	NA	NA	NA	TRUE	NA
W	CD4	TGTGCCAGCAGGGGTGGAGCTGAAGCTTTCTTT	TRBV3-1	TRBJ1-1	CASRGGAEAFF	378_CD4	TGTGCAGCAATAGGAGGGAACAACAGACTCGCTTTT	NA	NA	2.11123798503447e-05	1.22783115432657e-05	8.91942105821795e-07	8.70281118206803e-07	7.89372208335849e-07	0	0	0	5.0722696986666e-07	0	0	0	1.44688968801719e-05	0	8.27612462188456e-06	NA	0	0	0	0	0	0	0	0	0	0	0	0	0	0	0	0	0	0	NA	NA	NA	NA	FALSE	NA
W	CD4	TGCAGTGCTATTGGCGGGGGGTTTTACACCGGGGAGCTGTTTTTT	TRBV20-1	TRBJ2-2	CSAIGGGFYTGELFF	418_CD4	TGTGCAGCAAGTATCGCCCAGGCAGGAACTGCTCTGATCTTT	NA	NA	1.34759871385179e-05	1.08615832882735e-05	8.47345000530706e-06	5.65682726834422e-06	2.36811662500755e-06	9.36612127335269e-06	4.60878341944077e-07	1.13269610367643e-06	5.0722696986666e-07	0	0	0	1.44688968801719e-05	8.95826166724e-06	4.13806231094228e-06	2.22742201517097e-06	9.24300697200016e-07	0	0	0	0	0	0	1.44284182125114e-05	0	0	0	1.02702092041615e-05	0	0	0	0	0	0	NA	NA	NA	NA	FALSE	NA
W	CD4	TGTGCCACCATGGGGACAAATTACAATGAGCAGTTCTTC	TRBV24-1	TRBJ2-1	CATMGTNYNEQFF	419_CD4	TGTGCTCCGTACACCAATGCAGGCAAATCAACCTTT	NA	NA	1.9315581565209e-05	8.50036952995318e-06	0	3.48112447282721e-06	0	0	1.84351336777631e-06	1.13269610367643e-06	0	0	0	0	7.79094447393873e-06	5.374957000344e-06	0	NA	0	0	0	0	0	0	0	4.80947273750379e-06	0	0	0	0	0	0	0	0	0	0	NA	NA	NA	NA	FALSE	NA
W	CD4	TGCAGTGCTCCCGGACTAGCGGGAATGTACAATGAGCAGTTCTTC	TRBV20-1	TRBJ2-1	CSAPGLAGMYNEQFF	420_CD4	TGTGGCACAGTCCAGGGCGGATCTGAAAAGCTGGTCTTT	NA	NA	2.42567768493322e-05	1.27505542949298e-05	6.68956579366347e-06	3.48112447282721e-06	3.94686104167925e-06	2.85055864841169e-06	1.84351336777631e-06	1.88782683946072e-06	2.02890787946664e-06	0	0	0	1.78078730832885e-05	1.791652333448e-06	4.13806231094228e-06	4.45484403034194e-06	5.5458041832001e-06	0	0	0	0	0	1.09160771984979e-05	2.40473636875189e-05	0	0	0	0	0	0	0	0	0	0	NA	NA	NA	NA	FALSE	NA
W	CD4	TGCGCCAGCAGCTTAATGGGGAACACTGAAGCTTTCTTT	TRBV5-1	TRBJ1-1	CASSLMGNTEAFF	144_CD4	TGTGGCGGTCACTTTGAGGAAACCAGTGGCTCTAGGTTGACCTTT	NA	NA	1.66203841375054e-05	9.44485503328131e-06	6.68956579366347e-06	6.09196782744762e-06	1.14458970208698e-05	7.33000795305863e-06	7.37405347110523e-06	9.06156882941144e-06	0	1.43156339606921e-06	0	0	1.11299206770553e-05	1.9708175667928e-05	2.06903115547114e-05	1.89330871289533e-05	1.66374125496003e-05	0	0	0	0	0	0	2.88568364250227e-05	0	0	2.63877771816095e-05	1.02702092041615e-05	0	0	8.58148116364885e-06	9.96333492746692e-06	0	0	NA	NA	NA	NA	FALSE	NA
W	CD4	TGTGCCAGCAGTCAAGACCTCAACTACGAGCAGTACTTC	TRBV3-1	TRBJ2-7	CASSQDLNYEQYF	421_CD4	TGTGCTCTATTCCACTATGGTCAGAATTTTGTCTTT	NA	NA	1.39251867098018e-05	2.45566230865314e-05	8.91942105821795e-07	3.48112447282721e-06	3.94686104167925e-07	1.62889065623525e-06	1.38263502583223e-06	0	0	1.90875119475895e-06	0	0	2.78248016926383e-05	8.95826166724e-06	0	1.11371100758549e-06	2.77290209160005e-06	0	0	0	0	0	0	0	0	0	0	0	0	0	0	0	0	0	NA	NA	NA	NA	FALSE	NA
W	CD4	TGTGCCAGCAGTAGGGGGAGGATAAATCAGCCCCAGCATTTT	TRBV5-4	TRBJ1-5	CASSRGRINQPQHF	422_CD4	TGTGCTGTGAAAAGTGGAAGCCAAGGAAATCTCATCTTT	NA	NA	1.48235858523697e-05	2.31398948315392e-05	8.47345000530706e-06	1.74056223641361e-06	2.36811662500755e-06	2.85055864841169e-06	4.60878341944077e-07	7.55130735784286e-07	5.0722696986666e-07	1.90875119475895e-06	0	0	2.67118096249328e-05	5.374957000344e-06	4.13806231094228e-06	1.11371100758549e-06	0	0	0	0	0	0	0	0	0	0	0	0	0	0	0	1.99266698549338e-06	0	0	NA	NA	NA	NA	FALSE	NA
W	CD4	TGTGCCAGCAGTTCCAGACAACTTGGCTACACCTTC	TRBV12-4	TRBJ1-2	CASSSRQLGYTF	423_CD4	TGTGGCGGTCACTTTGAGGAAACCAGTGGCTCTAGGTTGACCTTT	NA	NA	1.79679828513572e-05	8.97261228161724e-06	7.58150789948526e-06	5.22168670924082e-06	4.7362332500151e-06	4.07222664058813e-06	3.68702673555262e-06	2.26539220735286e-06	1.01445393973332e-06	0	0	0	2.22598413541107e-05	1.791652333448e-05	8.27612462188456e-06	7.7959770530984e-06	3.69720278880006e-06	0	0	0	0	0	0	9.61894547500757e-06	0	0	0	0	0	0	0	7.97066794197354e-06	0	0	NA	NA	NA	NA	FALSE	NA
W	CD4	TGTGCCAGCAGCTCCCCGGGACTAGCGGGGGGGCCTCATAATGAGCAGTTCTTC	TRBV5-5	TRBJ2-1	CASSSPGLAGGPHNEQFF	424_CD4	TGTGCTCTAGGCTCCTACAATGCAGGCAACATGCTCACCTTT	NA	NA	1.70695837087893e-05	9.44485503328131e-06	1.56089868518814e-05	5.65682726834422e-06	3.94686104167925e-06	2.85055864841169e-06	4.60878341944077e-07	7.55130735784286e-07	1.01445393973332e-06	0	0	0	7.79094447393873e-06	5.374957000344e-06	4.13806231094228e-06	NA	0	0	0	0	0	0	0	0	0	0	0	4.1080836816646e-05	0	0	0	1.99266698549338e-06	0	0	NA	NA	NA	NA	FALSE	NA
W	CD8	TGTGCCAGCAGCCAACGGTCTGATTCACCCCTCCACTTT	TRBV4-2	TRBJ1-6	CASSQRSDSPLHF	299_CD8	TGTGCTTTCTATTTTGGAAATGAGAAATTAACCTTT	NA	NA	1.57219849949375e-05	1.22783115432657e-05	2.67582631746539e-06	1.74056223641361e-06	0	0	0	7.55130735784286e-07	0	0	0	0	0	0	0	NA	0	7.6761764148663e-05	8.71712915879704e-06	3.63718365595152e-06	2.6827152655441e-06	9.38453410011233e-07	1.09160771984979e-05	0	0	0	0	0	0	0	0	0	1.6893889480175e-05	0	NA	NA	NA	NA	FALSE	NA
W	CD4	TGTGCCAGCAGCTTAGGAATGGGGACCGCAGATACGCAGTATTTT	TRBV7-2	TRBJ2-3	CASSLGMGTADTQYF	425_CD4	TGTGCTGGTCGCCCTTCTGGTTCTGCAAGGCAACTGACCTTT	NA	NA	2.29091781354804e-05	1.60562535565782e-05	1.78388421164359e-06	0	2.76280272917547e-06	8.14445328117625e-07	0	0	1.52168090959998e-06	0	0	0	1.78078730832885e-05	5.374957000344e-06	0	6.68226604551291e-06	0	0	0	0	0	0	0	0	0	0	0	0	0	0	0	0	0	0	NA	NA	NA	NA	FALSE	NA
W	CD8	TGTGCCAGCAGTTTATATTCCAACAATGAGCAGTTCTTC	TRBV27	TRBJ2-1	CASSLYSNNEQFF	300_CD8	TGTGCAGGGCACAAGAAAGGAGGAGGTGCTGACGGACTCACCTTT	NA	QLMCQPILL,QLMCQPILLL	2.11123798503447e-05	1.4639525301586e-05	1.78388421164359e-06	1.74056223641361e-06	0	8.14445328117625e-07	9.21756683888154e-07	1.13269610367643e-06	0	1.43156339606921e-06	0	0	0	0	0	NA	0	4.73636417087495e-05	0	0	4.47119210924017e-06	0	0	0	0	0	0	0	0	0	0	0	0	0	NA	NA	NA	NA	FALSE	NA
W	CD4	TGTGCCAGCAGAGGAGGGACTGAAGCTTTCTTT	TRBV3-1	TRBJ1-1	CASRGGTEAFF	378_CD4	TGCGCTGTGTTCTCTGGAGGTGGAGGCTTCAAAACTATCTTT	NA	NA	1.84171824226411e-05	1.65284963082423e-05	0	1.3054216773102e-06	1.18405831250377e-06	1.22166799217644e-06	9.21756683888154e-07	3.77565367892143e-06	1.01445393973332e-06	4.77187798689738e-07	0	0	2.78248016926383e-05	0	8.27612462188456e-06	1.11371100758549e-06	0	0	0	0	0	0	0	0	0	0	0	0	0	0	0	0	0	0	NA	NA	NA	NA	FALSE	NA
W	CD4	TGTGCCAGCAGAGGGGGCACTGAAGCTTTCTTT	TRBV3-1	TRBJ1-1	CASRGGTEAFF	378_CD4	TGTGCAGCAAGTAGTCGAGAGAGGGCAAACAAATTTTACTTT	NA	NA	1.48235858523697e-05	1.36950397982579e-05	1.78388421164359e-06	1.3054216773102e-06	1.5787444166717e-06	2.03611332029406e-06	4.60878341944077e-07	3.02052294313715e-06	0	4.77187798689738e-07	0	0	2.00338572186996e-05	0	0	2.22742201517097e-06	0	0	0	0	0	0	0	0	0	0	0	0	0	0	0	3.98533397098677e-06	0	0	NA	NA	NA	NA	FALSE	NA
W	CD4	TGTGCCATCAGCGGTGGACTGGATGCTAACTATGGCTACACCTTC	TRBV10-3	TRBJ1-2	CAISGGLDANYGYTF	318_CD4	TGTGCAGCAAGTAGTCGAGAGAGGGCAAACAAATTTTACTTT	NA	NA	2.02139807077768e-05	6.13915577163285e-06	5.35165263493077e-06	4.35140559103402e-07	0	1.22166799217644e-06	0	3.77565367892143e-07	0	0	0	0	2.11468492864051e-05	0	0	1.11371100758549e-06	0	0	0	0	0	0	0	0	0	0	0	0	0	0	0	0	0	0	NA	NA	NA	NA	FALSE	NA
W	CD4	TGCAGTGCTAGTCCGGCCGCTCGTTCCTACGAGCAGTACTTC	TRBV20-1	TRBJ2-7	CSASPAARSYEQYF	426_CD4	TGTGCTACGGACGGGAACACAGGCAAACTAATCTTT	NA	NA	1.34759871385179e-05	1.22783115432657e-05	1.33791315873269e-06	3.04598391372381e-06	1.18405831250377e-06	4.07222664058813e-07	4.60878341944077e-07	2.26539220735286e-06	0	0	0	0	2.00338572186996e-05	0	4.13806231094228e-06	NA	0	0	0	0	0	0	0	0	0	0	0	0	0	0	0	0	0	0	NA	NA	NA	NA	FALSE	NA
W	CD8	TGCGCCAGCAGTGTCGGAGGTACCTACGAGCAGTACTTC	TRBV5-1	TRBJ2-7	CASSVGGTYEQYF	301_CD8	TGTGCTGTGCCGAATAACAATGCCAGACTCATGTTT	NA	NA	1.52727854236536e-05	1.65284963082423e-05	2.67582631746539e-06	4.78654615013742e-06	2.76280272917547e-06	4.07222664058813e-07	1.24437152324901e-05	3.02052294313715e-06	0	1.90875119475895e-06	0	0	0	0	0	NA	0	5.71630158553874e-05	0	7.27436731190305e-06	0	1.87690682002247e-06	0	0	0	0	0	8.21616736332919e-05	0	0	0	0	0	0	NA	NA	NA	NA	FALSE	NA
W	CD4	TGTGCCAGCAGCAAGCTAGCGGGAGCGGTGGAAGATACGCAGTATTTT	TRBV3-1	TRBJ2-3	CASSKLAGAVEDTQYF	427_CD4	TGTGCTTATAAGAGGGATACCGGCACTGCCAGTAAACTCACCTTT	NA	NA	2.38075772780482e-05	8.97261228161724e-06	0	0	3.94686104167925e-07	8.14445328117625e-07	0	0	0	4.77187798689738e-07	0	0	1.00169286093498e-05	0	0	2.22742201517097e-06	0	0	0	0	0	0	0	0	0	0	0	0	0	0	0	0	0	0	NA	NA	NA	NA	FALSE	NA
W	CD4	TGCGCCAGCAGCTTGACAGGGGACACCAGCGAGAACTTC	TRBV5-1	TRBJ2-7	CASSLTGDTSENF	428_CD4	TGTGCTGTGATTGGGGTTAACGACTACAAGCTCAGCTTT	NA	NA	1.66203841375054e-05	9.91709778494537e-06	2.22985526455449e-06	1.74056223641361e-06	1.18405831250377e-06	0	0	1.13269610367643e-06	0	0	0	0	2.33728334218162e-05	5.374957000344e-06	0	NA	0	0	0	0	0	0	0	0	0	0	0	0	0	0	0	0	0	0	NA	NA	NA	NA	FALSE	NA
W	CD4	TGTGCCATCAGTGGGGGACAGGGGAGAAATTACGAGCAGTACTTC	TRBV10-3	TRBJ2-7	CAISGGQGRNYEQYF	313_CD4	TGTGCTCCGTACACCAATGCAGGCAAATCAACCTTT	NA	NA	1.39251867098018e-05	1.4167282549922e-05	1.33791315873269e-06	5.65682726834422e-06	1.5787444166717e-06	0	4.60878341944077e-07	7.55130735784286e-07	5.0722696986666e-07	0	0	0	1.44688968801719e-05	3.583304666896e-06	0	NA	0	0	0	0	0	0	0	3.36663091625265e-05	0	0	0	0	0	0	0	0	0	0	NA	NA	NA	NA	FALSE	NA
W	CD4	TGCGCCAGCAGCTCTTCAGCGGGGGGAGACACCGGGGAGCTGTTTTTT	TRBV5-1	TRBJ2-2	CASSSSAGGDTGELFF	429_CD4	TGTGCACCTGCGAAGGGTTCTGCAAGGCAACTGACCTTT	NA	NA	1.9315581565209e-05	1.70007390599064e-05	4.01373947619808e-06	0	0	2.03611332029406e-06	2.30439170972039e-06	7.55130735784286e-07	0	1.90875119475895e-06	0	0	2.33728334218162e-05	0	0	NA	0	0	0	0	0	0	0	0	0	0	0	0	0	0	0	0	0	0	NA	NA	NA	NA	FALSE	NA
W	0	TGTGCCAGCAGTTTCTACGATCCACCCGGACAGGCCGAGCAGTTCTTC	TRBV27	TRBJ2-1	CASSFYDPPGQAEQFF	9_0	TGTGCGGTTTCAGGATACAGCACCCTCACCTTT	NA	NA	1.52727854236536e-05	5.66691301996878e-06	2.67582631746539e-06	3.04598391372381e-06	1.18405831250377e-06	2.44333598435288e-06	5.991418445273e-06	4.15321904681357e-06	0	0	0	0	0	0	0	NA	0	0	0	0	0	0	0	0	0	0	0	0	0.000293936098292231	0	0	0	0	0	NA	NA	NA	NA	FALSE	NA
W	CD4	TGTGCCAGCAGCCAAGATCAGCTAGCGACAGAGACCCAGTACTTC	TRBV4-2	TRBJ2-5	CASSQDQLATETQYF	430_CD4	TGTGTGGTGAGGATCGGTAGCAACTATCAGTTAATCTGG	NA	NA	1.66203841375054e-05	9.44485503328131e-07	2.22985526455449e-06	4.35140559103402e-06	7.49903597919057e-06	7.33000795305863e-06	7.37405347110523e-06	7.55130735784286e-06	0	0	0	0	6.6779524062332e-06	3.2249742002064e-05	0	2.56153531744662e-05	0	0	0	0	0	0	0	0	0	0	0	0	0.000117574439316893	0	0	0	0	0	NA	NA	NA	NA	FALSE	NA
W	CD8	TGTGCCAGTAGCCACCGGGAGTGGAGGACCAAAAACATTCAGTACTTC	TRBV19	TRBJ2-4	CASSHREWRTKNIQYF	302_CD8	TGTGCAGAGAATAGGTGGGAATATGGAAACAAACTGGTCTTT	NA	NA	1.70695837087893e-05	1.22783115432657e-05	3.12179737037628e-06	2.17570279551701e-06	0	4.07222664058813e-07	0	1.13269610367643e-06	5.0722696986666e-07	0	0	0	0	0	0	NA	0	3.59310385376721e-05	2.90570971959901e-06	0	1.78847684369607e-06	1.87690682002247e-06	0	1.92378909500151e-05	0	0	0	0	0	0	0	3.98533397098677e-06	0	0	NA	NA	NA	NA	FALSE	NA
W	CD4	TGTGCCAGCAGACGCATAAGCTCTGGAAACACCATATATTTT	TRBV6-5	TRBJ1-3	CASRRISSGNTIYF	431_CD4	TGCATCCTGCTAGACAATGACATGCGCTTT	NA	NA	1.257758799595e-05	1.4639525301586e-05	0	8.70281118206803e-07	0	1.22166799217644e-06	1.84351336777631e-06	1.13269610367643e-06	0	0	0	0	2.22598413541107e-06	3.583304666896e-06	0	NA	0	0	0	0	0	0	0	0	0	0	0	0	0	0	0	0	0	0	NA	NA	NA	NA	FALSE	NA
W	CD4	TGTGCCAGCAGCTTGCAATGGGACAATGAGCAGTTCTTC	TRBV5-6	TRBJ2-1	CASSLQWDNEQFF	432_CD4	TGTGCTACGGACGCGAACACAGGCAAACTAATCTTT	NA	NA	1.70695837087893e-05	2.59733513415236e-05	6.68956579366347e-06	8.70281118206803e-06	5.13091935418302e-06	1.22166799217644e-06	3.22614839360854e-06	6.04104588627429e-06	5.0722696986666e-07	4.29469018820764e-06	0	0	2.67118096249328e-05	5.374957000344e-06	4.13806231094228e-06	3.34113302275646e-06	0	0	0	0	0	0	0	4.80947273750379e-06	0	0	0	0	0	0	0	0	0	0	NA	NA	NA	NA	FALSE	NA
W	CD8	TGTGCCAGCAGTCCCCGGGACGGCTTAGGAGTGCAGTTCTTC	TRBV6-6	TRBJ2-1	CASSPRDGLGVQFF	303_CD8	TGTGCTGTGCATCCCCTATGGCATGAGAAATTAACCTTT	NA	NA	2.29091781354804e-05	8.97261228161724e-06	0	0	1.97343052083962e-06	1.62889065623525e-06	1.38263502583223e-06	7.55130735784286e-07	1.01445393973332e-06	0	0	0	0	0	0	NA	0	1.30658321955171e-05	2.90570971959901e-06	7.27436731190305e-06	0	2.8153602300337e-06	0	0	0	0	0	0	0	0	0	0	0	0	NA	NA	NA	NA	FALSE	NA
W	CD4	TGTGCCAGCAGCCAAGGGCAGAAAATAACTGAAGCTTTCTTT	TRBV3-1	TRBJ1-1	CASSQGQKITEAFF	433_CD4	TGTGCTGTGAGTGGGGGTAACCAGGGAGGAAAGCTTATCTTC	NA	NA	2.15615794216286e-05	2.50288658381955e-05	4.01373947619808e-06	2.61084335462041e-06	7.89372208335849e-07	1.62889065623525e-06	3.68702673555262e-06	4.90834978259786e-06	2.02890787946664e-06	2.86312679213843e-06	0	0	4.56326747759269e-05	1.6124871001032e-05	0	NA	2.77290209160005e-06	0	0	0	0	0	0	4.80947273750379e-06	0	0	8.79592572720316e-06	0	0	0	8.58148116364885e-06	0	0	0	NA	NA	NA	NA	FALSE	NA
W	CD4	TGTGCCAGCAGGAAGATAGGTGAGCAGTTCTTC	TRBV12-4	TRBJ2-1	CASRKIGEQFF	434_CD4	TGCATCGTTCACAAAGCTGCAGGCAACAAGCTAACTTTT	NA	NA	2.11123798503447e-05	2.59733513415236e-05	1.07033052698615e-05	9.57309230027483e-06	3.94686104167925e-06	5.29389463276457e-06	6.91317512916116e-06	8.68400346151929e-06	2.5361348493333e-06	4.77187798689738e-06	0	0	5.78755875206877e-05	1.9708175667928e-05	1.65522492437691e-05	2.67290641820517e-05	4.62150348600008e-06	0	0	0	0	0	0	1.92378909500151e-05	0	0	0	0	0	0	0	0	0	0	NA	NA	NA	NA	FALSE	NA
W	CD4	TGTGCCAGCAGTTCCCTCCGGGACTACTTCGTCGGGGAGCAGTTCTTC	TRBV12-3	TRBJ2-1	CASSSLRDYFVGEQFF	435_CD4	TGTGGCGGTCACTTTGAGGAAACCAGTGGCTCTAGGTTGACCTTT	NA	NA	8.98399142567858e-06	7.08364127496098e-06	1.60549579047923e-05	8.70281118206803e-06	4.7362332500151e-06	5.29389463276457e-06	1.38263502583223e-06	1.057183030098e-05	0	0	0	0	2.11468492864051e-05	3.0458089668616e-05	2.06903115547114e-05	8.90968806068389e-06	1.84860139440003e-06	0	0	0	0	0	0	9.61894547500757e-06	0	0	0	1.02702092041615e-05	0	0	0	0	0	0	NA	NA	NA	NA	FALSE	NA
W	CD8	TGTGCCAGCAGCCATCGTGGCCAAAATCAGCCCCAGCATTTT	TRBV5-6	TRBJ1-5	CASSHRGQNQPQHF	304_CD8	TGCCTCGTGGGCCCCTCGGGAGGAGGAAGCTACATACCTACATTT	NA	NA	1.61711845662214e-05	1.51117680532501e-05	1.78388421164359e-06	8.70281118206803e-07	7.89372208335849e-07	1.22166799217644e-06	4.60878341944077e-07	7.55130735784286e-07	5.0722696986666e-07	4.77187798689738e-07	0	0	0	0	0	NA	0	2.77648934154739e-05	0	7.27436731190305e-06	8.94238421848033e-07	9.38453410011233e-07	0	0	0	0	0	0	0	0	0	0	0	0	NA	NA	NA	NA	FALSE	NA
W	CD4	TGTGCCAGCACTACCTCTAGCGGGAGTATCTATGAGCAGTTCTTC	TRBV12-4	TRBJ2-1	CASTTSSGSIYEQFF	436_CD4	TGTGGCGGTCACTTTGAGGAAACCAGTGGCTCTAGGTTGACCTTT	NA	NA	9.88239056824644e-06	1.65284963082423e-05	1.33791315873269e-05	1.00082328593782e-05	5.92029156251887e-06	8.55167594523507e-06	1.84351336777631e-06	3.77565367892143e-06	0	1.90875119475895e-06	0	0	3.3389762031166e-05	2.1499828001376e-05	3.31044984875382e-05	3.6752463250321e-05	3.69720278880006e-06	0	0	0	0	0	0	3.36663091625265e-05	0	0	0	4.1080836816646e-05	0	0	0	0	0	0	NA	NA	NA	NA	FALSE	NA
W	CD8	TGCGCCAGCGGTAAAGGGGACCTCTACGAGCAGTACTTC	TRBV4-1	TRBJ2-7	CASGKGDLYEQYF	305_CD8	TGCCTCGTGGGTCCTCCATCAGGAGGAAGCTACATACCTACATTT	NA	NA	1.43743862810857e-05	9.91709778494537e-06	1.33791315873269e-06	4.35140559103402e-07	1.97343052083962e-06	1.62889065623525e-06	2.30439170972039e-06	0	0	0	0	0	0	0	0	NA	0	3.75642675621117e-05	0	3.63718365595152e-06	3.57695368739213e-06	0	0	0	0	0	0	0	0	0	0	0	0	0	NA	NA	NA	NA	FALSE	NA
W	CD4	TGCGCCAGCAGTCATCCCCACAGGGGCCCAGCACACATGGACGAGCAGTACTTC	TRBV23-1	TRBJ2-7	CASSHPHRGPAHMDEQYF	437_CD4	TGTGCTGTGGACGCCCAGGCAGGAACTGCTCTGATCTTT	NA	NA	1.75187832800732e-05	6.13915577163285e-06	2.67582631746539e-06	3.04598391372381e-06	0	2.03611332029406e-06	4.60878341944077e-07	0	0	0	0	0	1.00169286093498e-05	5.374957000344e-06	8.27612462188456e-06	2.22742201517097e-06	0	0	0	0	0	0	0	0	0	0	0	0	0	0	4.29074058182442e-06	0	0	0	NA	NA	NA	NA	FALSE	NA
W	CD4	TGTGCCAGCAGCTTGGGTTCAAGCCTTGACTATGGCTACACCTTC	TRBV7-9	TRBJ1-2	CASSLGSSLDYGYTF	438_CD4	TGTGCTGTCAGATCAAGGTTTGGCACCGACAAGCTCATCTTT	NA	NA	1.61711845662214e-05	1.18060687916016e-05	0	0	0	0	0	0	0	0	0	0	7.79094447393873e-06	0	0	NA	0	0	0	0	0	0	0	0	0	0	0	0	0	0	0	0	0	0	NA	NA	NA	NA	FALSE	NA
W	CD4	TGCAGTGCTAGAGATATCCCCCGAGTAGCGGGGTACAATGAGCAGTTCTTC	TRBV20-1	TRBJ2-1	CSARDIPRVAGYNEQFF	439_CD4	TGTGCTGTGAGGGGAAACAATAACAATGACATGCGCTTT	NA	NA	1.39251867098018e-05	6.13915577163285e-06	4.01373947619808e-06	5.65682726834422e-06	5.13091935418302e-06	3.2577813124705e-06	5.53054010332892e-06	2.26539220735286e-06	5.0722696986666e-07	0	0	0	6.6779524062332e-06	3.583304666896e-06	4.13806231094228e-06	1.11371100758549e-05	4.62150348600008e-06	0	0	0	0	0	0	4.80947273750379e-06	0	0	0	0	0	0	0	1.19560019129603e-05	4.22347237004375e-06	0	NA	NA	NA	NA	FALSE	NA
W	CD8	TGTGCCAGCAGCCAATTCACAGGACAGTACTACGAGCAGTACTTC	TRBV5-5	TRBJ2-7	CASSQFTGQYYEQYF	306_CD8	TGTGCTTATAGGAGTGGAGGAGGAAGCCAAGGAAATCTCATCTTT	NA	NA	1.30267875672339e-05	1.22783115432657e-05	0	3.04598391372381e-06	0	0	0	3.77565367892143e-07	0	0	0	0	0	0	0	NA	0	1.7965519268836e-05	0	0	0	0	0	0	0	0	0	0	0	0	0	0	0	0	NA	NA	NA	NA	FALSE	NA
[truncated: 97 more rows]
