# Supplementary material for: Longitudinal high-throughput TCR repertoire profiling reveals the dynamics of T-cell memory formation after mild COVID-19 infection
Source: eLife. 2021 Jan 5;10:e63502. doi: 10.7554/eLife.63502 (PMC7806265; doi:10.7554/eLife.63502)
Supplement: Supplementary file 4. [file elife-63502-supp4.tsv]

donor	CD	CDR3.nucleotide.sequence	bestVGene	bestJGene	CDR3.amino.acid.sequence	motif_id	YLQ_tetramer_match	freq_d_15_F1	freq_d_15_F2	freq_d_30_F1	freq_d_30_F2	freq_d_37_F1	freq_d_37_F2	freq_d_45_F1	freq_d_45_F2	freq_d_85_F1	freq_d_85_F2	freq_d_F1_2018	freq_d_F1_2019	freq_d_15_CD4	freq_d_30_CD4	freq_d_37_CD4	freq_d_45_CD4	freq_d_85_CD4	freq_d_15_CD8	freq_d_30_CD8	freq_d_37_CD8	freq_d_45_CD8	freq_d_85_CD8	freq_d_30_CM	freq_d_30_EM	freq_d_30_EMRA	freq_d_30_Tscm	freq_d_45_CM	freq_d_45_EM	freq_d_45_EMRA	freq_d_45_Tscm	freq_d_85_CM	freq_d_85_EM	freq_d_85_EMRA	freq_d_85_SCM	freq_d_2019_0_CM	freq_d_2019_0_EM	freq_d_2019_0_EMRA	freq_d_2019_0_Tscm	preinf_PBMC	preinf_Mem
M	CD8	TGTGCTTATAGGAGCGGTGGATCTGAAAAGCTGGTCTTT	TRAV38-2DV8	TRAJ57	CAYRSGGSEKLVF	1_CD8	FALSE	0.000762152110424422	0.000719508044018401	1.3175189722732e-05	1.59807649701632e-05	3.09516790125176e-06	2.8433586605506e-06	5.87135968360417e-06	8.56751199451679e-06	2.58238285504375e-06	0	0	0	3.27500548563419e-06	0	0	0	0	0.00146536403583446	1.74251589423426e-05	5.66824873786995e-06	1.06220258327668e-05	1.50007350360168e-06	0	0	0	0	0	2.63220236371772e-05	0	0	0	2.02980772646311e-05	0	0	0	0	0	0	FALSE	FALSE
M	CD8	TGTGCTTATAGGAGGCCCGGAGGGGAGAAATTAACCTTT	TRAV38-2DV8	TRAJ48	CAYRRPGGEKLTF	2_CD8	FALSE	0.000541738782322586	0.000747024640602675	8.83512722583205e-05	4.93950917259589e-05	3.09516790125176e-05	4.83370972293602e-05	2.64211185762188e-05	3.22541628028867e-05	9.68393570641406e-06	4.55565744319583e-06	0	0	3.27500548563419e-06	0	0	0	0	0.00143475590975959	8.96151031320479e-05	7.93554823301793e-05	3.42265276833598e-05	2.55012495612285e-05	0	6.25741009089711e-05	0	0	0	5.26440472743545e-05	0	0	0	3.29843755550255e-05	3.90152549646912e-06	0.000317762948840165	0	0	0	0	FALSE	FALSE
M	CD8	TGTGCTGTGCATTCCTCAGGAACCTACAAATACATCTTT	TRAV21	TRAJ40	CAVHSSGTYKYIF	3_CD8	FALSE	0.00365009782501173	0.00334989085083355	0.000659534497296761	0.00064576818447614	0.000617485996299727	0.000543081504165165	0.000339364589712321	0.000354795790831754	0.000208527415544783	0.000163352859748879	4.06436325653042e-06	6.6027345885572e-06	9.82501645690257e-06	1.19322059785125e-05	0	0	1.96285878605036e-06	0.00730195107673649	0.00126456867753001	0.0010807460926872	0.000782489236347156	0.000433521242540884	0	0.000754182584639705	2.46022634082336e-05	9.98601957259836e-05	1.00384472529789e-05	0.00103533292972897	4.98902414687687e-06	0	0	0.000644463953152038	3.90152549646912e-06	0.000158881474420083	0	0	0	0	TRUE	FALSE
M	CD4	TGTGCTGTGCAGGCTGATACTGGAGGCTTCAAAACTATCTTT	TRAV20	TRAJ9	CAVQADTGGFKTIF	1_CD4	FALSE	0.000387051115311357	0.000480011740414543	1.62752343633748e-05	2.97823347171223e-05	2.32137592593882e-05	1.13734346422024e-05	5.87135968360417e-06	1.05833971696972e-05	4.51916999632656e-06	5.20646564936667e-06	0	0	0.000786001316552205	3.10237355441325e-05	2.65544619945298e-05	1.77357974267892e-05	1.96285878605036e-06	0	0	0	0	0	0.000101173613921489	1.97602423923067e-05	0	0	4.01537890119156e-05	0	0	0	0	0	0	0	0	0	0	0	FALSE	FALSE
M	CD8	TGTGCTTATCGCCAGGGCGGATCTGAAAAGCTGGTCTTT	TRAV38-2DV8	TRAJ57	CAYRQGGSEKLVF	1_CD8	FALSE	0.00033261167885247	0.000396442817454898	1.3175189722732e-05	7.2639840773469e-06	1.315446358032e-05	7.81923631651416e-06	7.045631620325e-06	4.53574164415595e-06	1.93678714128281e-06	3.25404103085417e-06	0	0	0	0	0	0	0	0.000614075529377105	9.95723368133865e-06	1.32259137216965e-05	2.47847269431226e-05	4.50022051080503e-06	0	9.88012119615334e-06	0	0	0	1.75480157581182e-05	0	0	0	7.61177897423667e-06	0	0	0	0	0	0	FALSE	FALSE
M	CD4	TGTGCTGGGCAGAATTATGGAGGAAGCCAAGGAAATCTCATCTTT	TRAV35	TRAJ42	CAGQNYGGSQGNLIF	2_CD4	FALSE	0.00050256894389485	0.000478992607207718	6.04508704925351e-05	6.61022551038568e-05	5.41654382719059e-05	5.26021352201861e-05	1.35041272722896e-05	2.11667943393944e-05	1.16207228476969e-05	1.10637395049042e-05	1.35478775217681e-06	0	0.00109385183220182	0.00010500341261091	8.44914699825948e-05	3.42047521802362e-05	1.17771527163021e-05	1.91300787967946e-06	4.97861684066933e-06	3.7788324919133e-06	5.90112546264824e-06	1.50007350360168e-06	0.000101173613921489	7.90409695692267e-05	8.20075446941119e-06	0	4.01537890119156e-05	2.63220236371772e-05	0	0	0	2.02980772646311e-05	0	0	0	0	2.66542280269208e-05	0	TRUE	TRUE
M	CD4	TGTGCAATGGGGGTTTCTGGTGGCTACAATAAGCTGATTTTT	TRAV12-3	TRAJ4	CAMGVSGGYNKLIF	3_CD4	FALSE	0.000232363448300129	0.000284338164704156	1.8600267843857e-05	1.23487729314897e-05	6.19033580250353e-06	1.20842743073401e-05	7.045631620325e-06	4.03177035036084e-06	3.87357428256562e-06	3.25404103085417e-06	0	0	0.000491250822845128	1.909152956562e-05	7.24212599850812e-06	1.64689547534471e-05	7.85143514420142e-06	0	0	0	0	0	0	1.97602423923067e-05	0	0	3.01153417589367e-05	3.50960315162363e-05	0	0	0	2.53725965807889e-06	0	0	0	0	0	0	FALSE	FALSE
M	CD8	TGTGCAGCAAGGCTCAATGCCAGACTCATGTTT	TRAV13-1	TRAJ31	CAARLNARLMF	4_CD8	FALSE	0.000166637787209521	0.000228285838328785	4.65006696096424e-06	1.1622374523755e-05	6.96412777781647e-06	5.6867173211012e-06	7.045631620325e-06	1.51191388138532e-06	1.29119142752187e-06	0	0	0	3.27500548563419e-06	0	0	0	0	0.000401731654732686	9.95723368133865e-06	5.66824873786995e-06	1.41627011103558e-05	1.50007350360168e-06	0	2.30536161243578e-05	0	0	0	8.77400787905908e-06	0	0	0	0	0	0	0	0	0	0	FALSE	FALSE
M	CD4	TGTGCAATGACTGGAGGAAGCCAAGGAAATCTCATCTTT	TRAV12-3	TRAJ42	CAMTGGSQGNLIF	4_CD4	FALSE	0.000183235176373816	0.000197711842124037	1.00751450820892e-05	1.59807649701632e-05	2.32137592593882e-06	1.91926709587166e-05	0	3.52779905656574e-06	1.29119142752187e-06	1.30161641234167e-06	0	0	0.00028165047176454	4.29559415226449e-05	1.20702099975135e-05	6.33421336671041e-06	9.81429393025178e-06	1.91300787967946e-06	0	0	0	0	0	1.64668686602556e-05	0	0	0	0	0	0	0	0	0	0	0	0	0	0	FALSE	FALSE
M	CD4	TGTGCTGGGATGAATTATGGAGGAAGCCAAGGAAATCTCATCTTT	TRAV35	TRAJ42	CAGMNYGGSQGNLIF	2_CD4	FALSE	0.000290122362591875	0.00029554862997923	5.03757254104459e-05	5.1574286949163e-05	4.48799345681506e-05	4.62045782339473e-05	1.35041272722896e-05	1.9150909164214e-05	1.09751271339359e-05	1.1714547711075e-05	5.41915100870722e-06	6.6027345885572e-06	0.000550200921586544	5.25017063054549e-05	8.93195539816002e-05	3.16710668335521e-05	0	0	2.48930842033466e-06	0	0	1.50007350360168e-06	4.33601202520668e-05	4.94006059807667e-05	0	0	4.01537890119156e-05	3.50960315162363e-05	0	0	1.07722055552264e-05	2.53725965807889e-06	0	0	5.21784503000261e-05	1.55339805825243e-05	1.33271140134604e-05	0	TRUE	TRUE
M	CD8	TGTGCTTATTGGGAAGGAAGCCAAGGAAATCTCATCTTT	TRAV38-2DV8	TRAJ42	CAYWEGSQGNLIF	5_CD8	FALSE	0.000163318309376662	0.000138602116128191	0	1.01695777082857e-05	3.09516790125176e-06	0	0	3.52779905656574e-06	6.45595713760937e-07	0	0	0	0	0	0	0	0	0.000265908095275444	2.48930842033466e-06	1.70047462136098e-05	7.08135055517788e-06	0	0	0	0	0	0	0	0	0.000122159784998778	0	0	0	0.000317762948840165	0	0	0	0	FALSE	FALSE
M	CD8	TGTGCTTATCGCCAGGAGAAGGATAGCAGCTATAAATTGATCTTC	TRAV1-2	TRAJ12	CAYRQEKDSSYKLIF	6_CD8	FALSE	0.000194521401005536	0.000228285838328785	4.18506026486781e-05	3.92255140176733e-05	3.71420148150212e-05	2.70119072752307e-05	1.82012150191729e-05	1.56231101076483e-05	9.03833999265312e-06	5.20646564936667e-06	0	0	0	0	0	0	0	0.000476338962040185	7.96578694507092e-05	6.04613198706128e-05	3.54067527758894e-05	1.80008820432201e-05	0	5.59873534448689e-05	2.46022634082336e-05	0	0	1.75480157581182e-05	4.49012173218918e-05	0	0	2.53725965807889e-06	1.56061019858765e-05	0	0	0	0	0	FALSE	FALSE
M	CD8	TGTGCTGCGTTAACCTCAGGAACCTACAAATACATCTTT	TRAV21	TRAJ40	CAALTSGTYKYIF	3_CD8	FALSE	0.000343234007917619	0.000379117552938874	0.000103851495461535	9.22525977823057e-05	9.82715808647435e-05	7.5349004504591e-05	7.28048600766917e-05	6.80361246623392e-05	2.64694242641984e-05	3.12387938962e-05	2.70957550435361e-06	0	0	2.3864411957025e-06	0	0	0	0.000677204789406528	0.00018171951468443	0.000211614619547145	0.000152249036936324	4.05019845972453e-05	1.44533734173556e-05	8.56277170333289e-05	0	0	1.00384472529789e-05	0.0001930281733393	4.98902414687687e-06	0	2.6930513888066e-05	8.11923090585244e-05	0	0	0	0	0	0	TRUE	FALSE
M	CD4	TGTGCTTTCATGAAGGAATATCAGGGAGCCCAGAAGCTGGTATTT	TRAV38-1	TRAJ54	CAFMKEYQGAQKLVF	5_CD4	FALSE	0.000113526141883777	0.000129429917266766	0	0	0	0	0	0	0	0	0	0	0.000225975378508759	0	0	0	0	0	0	0	0	0	0	0	0	0	0	0	0	0	0	0	0	0	0	0	0	0	FALSE	FALSE
M	CD8	TGTGTGGTGATCCTGAATGCCAGACTCATGTTT	TRAV10	TRAJ31	CVVILNARLMF	7_CD8	FALSE	0.000104895499518344	0.000115162052371217	6.20008928128565e-06	9.44317930055097e-06	3.09516790125176e-06	2.8433586605506e-06	2.34854387344167e-06	4.53574164415595e-06	0	0	0	0	3.27500548563419e-06	0	0	0	0	0.000218082898283458	9.95723368133865e-06	9.44708122978325e-06	1.18022509252965e-06	1.50007350360168e-06	0	3.29337373205111e-06	0	0	0	0	0	0	0	2.53725965807889e-06	0	0	0	0	0	0	FALSE	FALSE
M	CD8	TGTGCTCTGGGACAATCAGGAGGAAGCTACATACCTACATTT	TRAV9-2	TRAJ6	CALGQSGGSYIPTF	8_CD8	FALSE	9.89204394191976e-05	0.000113123785957567	5.42507812112494e-06	2.90559363093876e-06	7.73791975312941e-07	3.55419832568825e-06	1.76140790508125e-06	5.03971293795105e-07	0	0	0	0	3.27500548563419e-06	0	0	0	0	0.000191300787967946	2.48930842033466e-06	0	0	0	0	3.29337373205111e-06	0	0	0	0	0	0	0	0	0	0	0	0	0	0	FALSE	FALSE
M	CD8	TGTGCCGTGAACTCCCCGTCTGGAGGAGGAAACAAACTCACCTTT	TRAV12-2	TRAJ10	CAVNSPSGGGNKLTF	9_CD8	TRUE	0.000114853933016921	9.27411218210687e-05	1.55002232032141e-06	5.81118726187752e-06	3.8689598765647e-06	3.55419832568825e-06	5.87135968360417e-07	0	0	6.50808206170833e-07	0	0	0	0	0	0	0	0.000216169890403779	1.24465421016733e-05	3.7788324919133e-06	2.36045018505929e-06	0	0	6.58674746410223e-06	0	0	0	0	0	0.000366479354996335	0	0	0	0	0	0	0	0	FALSE	FALSE
M	CD4	TGTGCTTTCATGAAGCAGGGTTCTGCAAGGCAACTGACCTTT	TRAV38-1	TRAJ22	CAFMKQGSARQLTF	6_CD4	FALSE	0.00014406533794608	0.000134525583300891	1.62752343633748e-05	2.61503426784488e-05	6.96412777781647e-06	9.95175531192711e-06	7.63276758868542e-06	3.52779905656574e-06	3.22797856880469e-06	7.15889026787917e-06	1.35478775217681e-06	3.96164075313432e-06	0.00028165047176454	1.909152956562e-05	1.44842519970162e-05	7.6010560400525e-06	5.88857635815107e-06	0	0	0	0	0	0.000173440481008267	0	0	0	4.01537890119156e-05	0	0	0	5.3861027776132e-06	0	0	0	0	0	0	0	TRUE	FALSE
M	CD4	TGTGCTTTCACCATCGGAAGCAACATGCTCACCTTT	TRAV38-1	TRAJ39	CAFTIGSNMLTF	7_CD4	FALSE	6.70534522237514e-05	9.37602550278937e-05	6.35509151331779e-05	4.64894980950202e-05	3.946339074096e-05	2.55902279449554e-05	1.52655351773708e-05	1.31032536386727e-05	6.45595713760937e-07	0	0	0	0.000232525389480027	0.000116935618589422	8.2077427983092e-05	3.29379095068942e-05	9.81429393025178e-06	1.91300787967946e-06	0	1.88941624595665e-06	0	0	1.44533734173556e-05	0.000151495191674351	0	0	0	8.77400787905908e-06	0	0	1.07722055552264e-05	5.07451931615778e-06	0	0	0	0	0	0	FALSE	FALSE
M	CD4	TGTGCTGGGCCGGACCGGGGCAAACTAATCTTT	TRAV2	TRAJ37	CAGPDRGKLIF	8_CD4	FALSE	0.000183235176373816	0.000184463110435313	5.03757254104459e-05	5.08478885414283e-05	3.79158067903341e-05	4.40720592385343e-05	2.75953905129396e-05	3.72938757408378e-05	1.35575099889797e-05	1.23653559172458e-05	0	0	0.00042247570764681	0.000131254265763637	0.000118288057975633	8.23447737672354e-05	4.51457520791582e-05	3.82601575935891e-06	0	0	0	0	1.44533734173556e-05	6.25741009089711e-05	0	0	0	9.65140866696498e-05	0	0	0	7.61177897423667e-05	0	0	0	0	0	0	FALSE	FALSE
M	CD8	TGTGCTGGGACATACTCTGGGGCTGGGAGTTACCAACTCACTTTC	TRAV21	TRAJ28	CAGTYSGAGSYQLTF	10_CD8	FALSE	8.36508413880463e-05	0.000105989853509793	6.20008928128565e-06	1.1622374523755e-05	6.19033580250353e-06	2.13251899541295e-06	1.76140790508125e-06	2.01588517518042e-06	0	0	0	0	3.27500548563419e-06	0	0	0	0	0.000198952819486663	2.48930842033466e-05	5.66824873786995e-06	2.36045018505929e-06	4.50022051080503e-06	0	2.30536161243578e-05	0	0	0	0	9.97804829375374e-06	0	0	5.07451931615778e-06	0	0	0	0	0	0	FALSE	FALSE
M	CD4	TGTGCTGGGCTGAATTATGGAGGAAGCCAAGGAAATCTCATCTTT	TRAV35	TRAJ42	CAGLNYGGSQGNLIF	2_CD4	FALSE	0.000159334935977231	0.000125353384439467	2.17003124844998e-05	2.39711474552448e-05	9.28550370375529e-06	1.27951139724777e-05	1.409126324065e-05	3.52779905656574e-06	9.68393570641406e-06	5.20646564936667e-06	1.35478775217681e-06	1.32054691771144e-06	0.000366800614391029	3.3410176739835e-05	3.37965879930379e-05	2.02694827734733e-05	3.92571757210071e-06	1.91300787967946e-06	0	5.66824873786995e-06	1.18022509252965e-06	0	5.78134936694224e-05	2.964036358846e-05	0	0	1.00384472529789e-05	8.77400787905908e-06	0	0	2.15444111104528e-05	0	0	0	0.000208713801200104	0	0	0	TRUE	TRUE
M	CD8	TGTGCTGTGAGGCCAACCGACAGAGGCTCAACCCTGGGGAGGCTATACTTT	TRAV21	TRAJ18	CAVRPTDRGSTLGRLYF	11_CD8	FALSE	9.62648571529104e-05	0.000116181185578042	1.3175189722732e-05	1.74335617856326e-05	1.23806716050071e-05	1.56384726330283e-05	4.69708774688334e-06	1.00794258759021e-05	2.58238285504375e-06	2.60323282468333e-06	0	0	0	0	0	0	0	0.000229560945561535	1.4935850522008e-05	3.2120076181263e-05	2.36045018505929e-05	0	0	1.97602423923067e-05	0	0	0	1.75480157581182e-05	4.98902414687687e-06	0	0	5.07451931615778e-06	0	0	0	0	0	0	FALSE	FALSE
M	CD4	TGTGCTGTGCGGGGCTCAGGAACCTACAAATACATCTTT	TRAV22	TRAJ40	CAVRGSGTYKYIF	9_CD4	FALSE	0.000572277978384888	0.000542178866030863	0.000279004017657854	0.000327605681888345	0.000341242261113007	0.000294287621366987	0.000287696624496604	0.00026357698665484	8.39274427889218e-05	8.72082996268917e-05	3.52244815565969e-05	1.32054691771144e-05	0.00115280193094323	0.000577518769360004	0.000767665355841861	0.000573879731023964	0.000182545867102683	5.73902363903837e-06	1.4935850522008e-05	9.44708122978325e-06	4.72090037011859e-06	3.00014700720335e-06	1.44533734173556e-05	0.000790409695692267	0	0	0	0.000930044835180262	4.98902414687687e-06	0	1.07722055552264e-05	0.000301933899311388	0	0	0.000104356900600052	4.66019417475728e-05	0	0	TRUE	TRUE
M	CD4	TGTGCAGCAAGTACCCTCGGTTCTGCAAGGCAACTGACCTTT	TRAV13-1	TRAJ22	CAASTLGSARQLTF	10_CD4	FALSE	0.000112198350750634	0.000126372517646291	2.48003571251426e-05	2.25183506397754e-05	1.77972154321976e-05	2.41685486146801e-05	8.21990355704584e-06	1.4111196226263e-05	5.1647657100875e-06	4.55565744319583e-06	2.70957550435361e-06	0	0.000199775334623685	4.53423827183474e-05	3.62106299925406e-05	1.90026401001312e-05	3.92571757210071e-06	0	0	0	0	0	1.44533734173556e-05	6.25741009089711e-05	0	0	2.00768945059578e-05	8.77400787905908e-06	0	0	1.07722055552264e-05	7.61177897423667e-06	0	0	0	0	0	0	TRUE	FALSE
M	CD8	TGTGCTCTGGGGGATTCCAATGCAGGCAAATCAACCTTT	TRAV9-2	TRAJ27	CALGDSNAGKSTF	12_CD8	FALSE	0.000428212640438808	0.000399500217075373	8.37012052973563e-05	9.22525977823057e-05	9.51764129634917e-05	9.02766374724816e-05	5.75393248993209e-05	5.89646413740273e-05	5.22932528146359e-05	5.33662729060083e-05	0	0	0	0	0	0	0	0.000881896632532229	0.000171762281003092	0.000173826294628012	9.79586826799607e-05	8.55041897052956e-05	1.44533734173556e-05	0.000214069292583322	0	0	1.00384472529789e-05	7.89660709115317e-05	4.98902414687687e-06	0	3.77027194432924e-05	9.134134769084e-05	0	0.000476644423260248	0	0	0	0	FALSE	FALSE
M	CD8	TGTGCAATGAGAGAGTTGCCGGAGGAGGCTGGAGGCTTCAAAACTATCTTT	TRAV14DV4	TRAJ9	CAMRELPEEAGGFKTIF	13_CD8	FALSE	0.000102903812818628	8.76454557869441e-05	0	0	0	0	0	0	0	0	0	0	0	0	0	0	0	0.000267821103155124	0	0	0	0	0	0	0	0	0	0	0	0	0	0	0	0	0	0	0	0	FALSE	FALSE
M	CD4	TGTGCTTATAGGAGCCGAAAAGAAACCAGTGGCTCTAGGTTGACCTTT	TRAV38-2DV8	TRAJ58	CAYRSRKETSGSRLTF	11_CD4	FALSE	0.000317342080821318	0.000356696622388726	0.000116251674024106	9.80637850441832e-05	7.19626537041035e-05	9.38308357981699e-05	7.57405399184938e-05	7.76115792444462e-05	3.0342998546764e-05	5.01122318751542e-05	0	2.64109383542288e-06	0.000455225762503152	0.000193301736851902	0.000210021653956736	0.000107681627234077	6.47743399396617e-05	0	0	0	0	0	2.89067468347112e-05	0.000154788565406402	0	0	1.00384472529789e-05	0.000175480157581181	0	0	1.07722055552264e-05	0.000129400242562023	0	0	0	0	0	0	TRUE	FALSE
M	CD4	TGTGCTGGTCGAGCACTGAAAGCTGCAGGCAACAAGCTAACTTTT	TRAV21	TRAJ17	CAGRALKAAGNKLTF	12_CD4	FALSE	0.000104895499518344	0.000115162052371217	2.32503348048212e-05	2.90559363093876e-05	1.93447993828235e-05	4.97587765596355e-06	1.99626229242542e-05	1.10873684634923e-05	3.87357428256562e-06	4.55565744319583e-06	1.35478775217681e-06	2.64109383542288e-06	0.000183400307195515	6.68203534796699e-05	4.58667979905514e-05	1.26684267334208e-05	1.96285878605036e-06	0	0	0	0	0	1.44533734173556e-05	1.97602423923067e-05	0	0	0	3.50960315162363e-05	0	0	0	1.01490386323156e-05	0	0	5.21784503000261e-05	0	0	0	TRUE	TRUE
M	CD4	TGTGCAGGGATGGCCTCAGGAACCTACAAATACATCTTT	TRAV25	TRAJ40	CAGMASGTYKYIF	13_CD4	FALSE	0.000190538027606105	0.000194654442503562	3.48755022072318e-05	4.35839044640814e-05	4.25585586422117e-05	3.98070212477084e-05	2.93567984180208e-05	2.21747369269846e-05	2.25958499816328e-05	1.04129312987333e-05	1.35478775217681e-06	0	0.000389725652790468	7.15932358710749e-05	6.75931759860758e-05	2.91373814868679e-05	4.71086108652085e-05	0	2.48930842033466e-06	0	0	0	0	7.57475958371756e-05	0	0	0	5.26440472743545e-05	0	0.000244319569997557	0	3.29843755550255e-05	0	0	0	0	0	0	TRUE	FALSE
M	CD8	TGTGCTGTGTATTCCCCACATGCAGGCAACATGCTCACCTTT	TRAV21	TRAJ39	CAVYSPHAGNMLTF	14_CD8	FALSE	0.000108214977351203	8.76454557869441e-05	9.06763057388026e-05	6.46494582883874e-05	4.33323506175247e-05	3.0566105600919e-05	1.52655351773708e-05	1.4111196226263e-05	3.22797856880469e-06	5.20646564936667e-06	0	0	0	0	0	0	0	0.000197039811606984	0.000141890579959076	5.10142386408295e-05	2.95056273132412e-05	1.65008085396184e-05	0	7.90409695692267e-05	0	9.98601957259836e-05	0	6.14180551534135e-05	0	0	0	2.53725965807889e-06	0	0	0	0	0	0	FALSE	FALSE
M	CD4	TGTGCTGTGAGTCGGGCTGGAACTGGGGCAAACAACCTCTTCTTT	TRAV8-6	TRAJ36	CAVSRAGTGANNLFF	14_CD4	FALSE	0.000127467948781785	0.000124334251232642	2.17003124844998e-05	1.96127570088366e-05	7.73791975312941e-06	1.6349312298166e-05	8.21990355704584e-06	1.05833971696972e-05	6.45595713760937e-06	7.15889026787917e-06	0	0	0.000245625411422564	3.81830591312399e-05	1.93123359960217e-05	2.91373814868679e-05	1.76657290744532e-05	1.91300787967946e-06	0	0	0	0	0	2.63469898564089e-05	0	0	1.00384472529789e-05	2.63220236371772e-05	0	0	5.3861027776132e-06	1.52235579484733e-05	0	0	0	0	0	0	FALSE	FALSE
M	CD8	TGTGCTTATAGGGCGGGCGGATCTGAAAAGCTGGTCTTT	TRAV38-2DV8	TRAJ57	CAYRAGGSEKLVF	1_CD8	FALSE	9.62648571529104e-05	0.000121276851612167	6.97510044144636e-06	3.63199203867345e-06	3.09516790125176e-06	4.2650379908259e-06	2.34854387344167e-06	1.00794258759021e-06	3.22797856880469e-06	2.60323282468333e-06	0	0	0	0	0	0	0	0.000200865827366343	1.24465421016733e-05	5.66824873786995e-06	7.08135055517788e-06	0	0	1.64668686602556e-05	0	0	0	1.75480157581182e-05	0	0	0	0	0	0	0	0	0	0	FALSE	FALSE
M	CD8	TGTGCCACCAAAGAAAACCTCCTACGACAAGGTGATATTT	TRAV24	TRAJ50	CATKENL_YDKVIF	15_CD8	FALSE	0.000145393129079223	0.000133506450094066	3.25504687267497e-05	1.88863586011019e-05	2.78565111112659e-05	2.13251899541295e-05	1.58526711457313e-05	8.06354070072169e-06	7.74714856513125e-06	1.10637395049042e-05	0	0	0	0	0	0	0	0.000263995087395765	2.73823926236813e-05	5.85719036246561e-05	3.06858524057708e-05	7.50036751800838e-06	0	5.26939797128178e-05	0	9.98601957259836e-05	0	2.63220236371772e-05	0	0	0	2.79098562388678e-05	0	0	0	0	0	0	FALSE	FALSE
M	CD4	TGTGCTGTGAGTGATCGGGGCTCTAGCAACACAGGCAAACTAATCTTT	TRAV8-4	TRAJ37	CAVSDRGSSNTGKLIF	15_CD4	FALSE	0.000153359875878085	0.000128410784059941	2.24753236446605e-05	3.34143267557957e-05	1.70234234568847e-05	1.6349312298166e-05	1.70269430824521e-05	1.31032536386727e-05	9.68393570641406e-06	1.04129312987333e-05	8.12872651306083e-06	7.92328150626864e-06	0.000150650252339173	2.863729434843e-05	5.31089239890596e-05	2.02694827734733e-05	1.57028702884028e-05	0	0	1.88941624595665e-06	0	6.00029401440671e-06	5.78134936694224e-05	1.31734949282045e-05	0	0	5.01922362648945e-05	0	0	0	2.6930513888066e-05	0	0	0	0	1.55339805825243e-05	0	0	TRUE	TRUE
M	CD8	TGTGCAGGGCATCGGCTTTATAACCAGGGAGGAAAGCTTATCTTC	TRAV25	TRAJ23	CAGHRLYNQGGKLIF	16_CD8	FALSE	9.16175881869078e-05	7.74541237186948e-05	1.55002232032141e-06	0	7.73791975312941e-07	7.10839665137651e-07	0	0	0	0	0	0	0	0	0	0	0	0.000183648756449228	0	0	0	0	0	0	0	0	0	0	0	0	0	0	0	0	0	0	0	0	FALSE	FALSE
M	CD8	TGCCTCGTCGGAAATTCTGGTTCTGCAAGGCAACTGACCTTT	TRAV4	TRAJ22	CLVGNSGSARQLTF	17_CD8	FALSE	8.16591546883309e-05	8.05115233391696e-05	1.55002232032141e-06	7.2639840773469e-07	6.96412777781647e-06	0	1.76140790508125e-06	3.02382776277063e-06	0	0	0	0	0	0	0	0	0	0.000158779654013395	4.97861684066933e-06	2.26729949514798e-05	5.90112546264824e-06	1.50007350360168e-06	0	1.64668686602556e-05	0	0	4.01537890119156e-05	8.77400787905908e-06	0	0	0	0	0	0	0	0	0	0	FALSE	FALSE
M	CD8	TGTGCAGCAATGCCTCACAAACTGGTCTTT	TRAV23DV6	TRAJ47	CAAMPHKLVF	18_CD8	FALSE	0.000130787426614644	0.00015083171461009	4.88257030901245e-05	4.06783108331427e-05	3.63682228397082e-05	2.77227469403684e-05	2.70082545445792e-05	2.92303350401161e-05	9.68393570641406e-06	1.30161641234167e-05	0	0	0	0	0	0	0	0.000260169071636406	5.47647852473626e-05	6.9908401100396e-05	5.90112546264824e-05	1.35006615324151e-05	0	3.62271110525622e-05	0	0	1.00384472529789e-05	6.14180551534135e-05	0	0	0	3.04471158969467e-05	0	0	0	0	0	0	FALSE	FALSE
M	CD8	TGTGCTGTGGGTTCCCCGGCGGATAAATTTTACTTT	TRAV8-3	TRAJ21	CAVGSPADKFYF	19_CD8	FALSE	0.000131451322181216	0.00014879344819644	7.28510490551064e-05	8.78942073358975e-05	6.26771500003482e-05	6.18430508669756e-05	4.40351976270313e-05	3.3262105390477e-05	1.48487014165016e-05	9.11131488639166e-06	0	0	3.27500548563419e-06	2.3864411957025e-06	0	0	0	0.000285038174072239	0.000159315738901418	0.000143595634692705	9.32377823098421e-05	2.40011760576268e-05	0	0.00011856145435384	0	0	0	0.000149158133944004	0	0	0	2.53725965807889e-05	1.17045764894074e-05	0	0	0	0	0	FALSE	FALSE
M	CD8	TGTGCAATGATGGATAGCAGCTATAAATTGATCTTC	TRAV12-3	TRAJ12	CAMMDSSYKLIF	20_CD8	FALSE	6.37339743908924e-05	9.17219886142438e-05	8.52512276176777e-06	7.99038248508159e-06	0	4.97587765596355e-06	4.69708774688334e-06	5.03971293795105e-06	0	0	6.77393876088403e-06	1.05643753416915e-05	3.27500548563419e-06	4.77288239140499e-06	2.41404199950271e-06	0	1.17771527163021e-05	0.000118606488540126	7.46792526100399e-06	0	5.90112546264824e-06	0	1.44533734173556e-05	2.964036358846e-05	0	0	0	0	0	0	5.3861027776132e-06	0	0	0	0	0	0	0	TRUE	FALSE
M	CD8	TGTGCTGTGGTGGGGGCGGATAGCAGCTATAAATTGATCTTC	TRAV8-4	TRAJ12	CAVVGADSSYKLIF	21_CD8	FALSE	7.63479901557565e-05	8.66263225801192e-05	2.32503348048212e-06	7.2639840773469e-07	7.73791975312941e-07	0	0	2.01588517518042e-06	0	0	0	0	0	0	0	0	0	0.000126258520058844	0	7.5576649838266e-06	0	0	0	0	0	0	0	0	0	0	0	0	0	0	0	0	0	0	FALSE	FALSE
M	CD8	TGTGCTACGGACTGGACTGGAGCCAATAGTAAGCTGACATTT	TRAV17	TRAJ56	CATDWTGANSKLTF	22_CD8	FALSE	7.76757812889001e-05	8.35689229596444e-05	7.75011160160706e-07	1.45279681546938e-06	7.73791975312941e-07	1.4216793302753e-06	5.87135968360417e-07	1.51191388138532e-06	0	0	0	0	0	0	0	0	0	0.000145388598855639	0	0	3.54067527758894e-06	0	0	6.58674746410223e-06	0	0	0	0	0	0	0	0	0	0	0	0	0	0	FALSE	FALSE
M	CD4	TGTGCTCTAAGTGGCCAGAACGACTACAAGCTCAGCTTT	TRAV16	TRAJ20	CALSGQNDYKLSF	16_CD4	FALSE	8.09952591217591e-05	7.03201912709203e-05	9.30013392192848e-06	5.81118726187752e-06	2.32137592593882e-06	3.55419832568825e-06	1.76140790508125e-06	4.53574164415595e-06	0	0	0	0	9.49751590833915e-05	2.3864411957025e-06	2.41404199950271e-06	0	0	0	0	0	0	0	0	1.31734949282045e-05	1.64015089388224e-05	0	0	0	9.97804829375374e-06	0	0	0	0	0	0	0	0	0	FALSE	FALSE
M	CD4	TGTGCAATGAGCGGTAGTGGAGGTAGCAACTATAAACTGACATTT	TRAV12-3	TRAJ53	CAMSGSGGSNYKLTF	17_CD4	FALSE	7.36924078894694e-05	8.56071893732942e-05	6.20008928128565e-06	7.99038248508159e-06	2.47613432100141e-05	1.20842743073401e-05	2.93567984180208e-06	6.04765552554127e-06	6.45595713760937e-07	2.60323282468333e-06	4.06436325653042e-06	1.32054691771144e-06	0.00014082523588227	2.3864411957025e-05	1.93123359960217e-05	2.15363254468154e-05	1.96285878605036e-06	0	0	0	0	0	0	6.58674746410223e-06	0	0	3.01153417589367e-05	0	0	0	0	0	0	0	0	0	0	0	TRUE	FALSE
M	CD4	TGTGCAGCCTATTCAGGAGGAGGTGCTGACGGACTCACCTTT	TRAV29DV5	TRAJ45	CAAYSGGGADGLTF	18_CD4	FALSE	9.16175881869078e-05	9.68176546483685e-05	1.24001785625713e-05	1.38015697469591e-05	2.32137592593882e-05	9.24091564678946e-06	8.21990355704584e-06	7.55956940692658e-06	4.51916999632656e-06	3.25404103085417e-06	1.35478775217681e-06	3.96164075313432e-06	0.000265275444336369	9.54576478280999e-06	1.20702099975135e-05	1.77357974267892e-05	3.92571757210071e-06	7.65203151871783e-06	2.48930842033466e-06	0	2.36045018505929e-06	0	1.44533734173556e-05	2.964036358846e-05	0	0	0	1.75480157581182e-05	0	0	0	2.53725965807889e-06	0	0	5.21784503000261e-05	0	0	0	TRUE	TRUE
M	CD8	TGTGCTTATAGGAGCGCGCTCAGAGACATGCGCTTT	TRAV38-2DV8	TRAJ43	CAYRSALRDMRF	23_CD8	FALSE	4.84643763597411e-05	9.57985214415435e-05	6.97510044144636e-06	4.35839044640814e-06	2.32137592593882e-06	6.39755698623885e-06	0	5.03971293795105e-07	0	0	0	0	0	0	0	0	0	0.000114780472780767	2.48930842033466e-06	0	3.54067527758894e-06	0	0	0	2.46022634082336e-05	0	0	0	4.98902414687687e-06	0.000610798924993892	0	0	0	0	0	0	0	0	FALSE	FALSE
M	CD8	TGTGCTGTGAGAGACGTTTCTGCAAGGCAACTGACCTTT	TRAV3	TRAJ22	CAVRDVSARQLTF	24_CD8	FALSE	9.69287527194822e-05	4.68801275139468e-05	1.55002232032141e-06	7.2639840773469e-07	7.73791975312941e-07	0	0	5.03971293795105e-07	0	0	0	0	0	0	0	0	0	9.37373861042934e-05	0	0	0	0	0	0	0	0	0	0	0	0	0	0	0	0	0	0	0	0	FALSE	FALSE
M	CD8	TGCATCGTCAGAGTCGGTTCAGGATACAGCACCCTCACCTTT	TRAV26-1	TRAJ11	CIVRVGSGYSTLTF	25_CD8	FALSE	8.16591546883309e-05	7.33775908913951e-05	7.75011160160706e-07	3.63199203867345e-06	6.19033580250353e-06	4.2650379908259e-06	2.34854387344167e-06	1.00794258759021e-06	2.58238285504375e-06	0	0	0	3.27500548563419e-06	0	0	0	0	0.000120519496419806	9.95723368133865e-06	1.32259137216965e-05	3.54067527758894e-06	0	0	1.31734949282045e-05	0	0	0	0	0	0	0	2.53725965807889e-06	0	0	0	0	0	0	FALSE	FALSE
M	CD4	TGTGCTTATAGGAGGCATGGCTCTAGCAACACAGGCAAACTAATCTTT	TRAV38-2DV8	TRAJ37	CAYRRHGSSNTGKLIF	19_CD4	FALSE	7.03729300566104e-05	6.42053920299707e-05	3.87505580080353e-05	4.86686933182242e-05	5.10702703706541e-05	4.4782898903672e-05	3.5228158101625e-05	1.15913397572874e-05	1.29119142752187e-06	3.904849237025e-06	0	0	0.000104800175540294	9.06847654366949e-05	0.00016898293996519	4.05389655469467e-05	3.92571757210071e-06	0	0	0	0	0	7.22668670867781e-05	3.29337373205111e-05	0	0	2.00768945059578e-05	3.50960315162363e-05	0	0	5.3861027776132e-06	7.61177897423667e-06	0	0	0	0	0	0	FALSE	FALSE
M	CD4	TGTGCTGGGTTGAATTATGGAGGAAGCCAAGGAAATCTCATCTTT	TRAV35	TRAJ42	CAGLNYGGSQGNLIF	2_CD4	FALSE	8.89620059206207e-05	8.66263225801192e-05	1.62752343633748e-05	1.38015697469591e-05	1.315446358032e-05	7.81923631651416e-06	7.045631620325e-06	4.03177035036084e-06	1.93678714128281e-06	5.20646564936667e-06	1.35478775217681e-06	0	0.000150650252339173	2.14779707613225e-05	1.93123359960217e-05	1.01347413867367e-05	1.96285878605036e-06	9.56503939839728e-06	2.48930842033466e-06	1.88941624595665e-06	0	3.00014700720335e-06	1.44533734173556e-05	2.63469898564089e-05	0	0	1.00384472529789e-05	0	0	0	0	1.26862982903944e-05	0	0	0	0	0	0	TRUE	FALSE
M	CD8	TGTGCAGCAAGTATTGATCAGGAATATGGAAACAAACTGGTCTTT	TRAV13-1	TRAJ47	CAASIDQEYGNKLVF	26_CD8	FALSE	8.23230502549027e-05	7.84732569255197e-05	1.08501562422499e-05	1.38015697469591e-05	1.47020475309459e-05	9.24091564678946e-06	2.34854387344167e-06	5.03971293795105e-06	1.93678714128281e-06	3.904849237025e-06	0	0	0	0	0	0	0	0.000198952819486663	3.73396263050199e-05	9.44708122978325e-06	1.29824760178261e-05	6.00029401440671e-06	0	2.964036358846e-05	0	0	0	8.77400787905908e-06	0	0	1.61583083328396e-05	0	0	0	0	0	0	0	FALSE	FALSE
M	CD8	TGCCTCGTGGGTGACCCCCCAAGAGGGGAAAGCAACTATCAGTTAATCTGG	TRAV4	TRAJ33	CLVGDPPRGESNYQLIW	27_CD8	FALSE	6.5061765524036e-05	6.82819248572704e-05	2.32503348048212e-06	7.99038248508159e-06	3.09516790125176e-06	1.4216793302753e-06	0	2.01588517518042e-06	0	0	0	0	0	0	0	0	0	0.000151127622494677	0	0	3.54067527758894e-06	6.00029401440671e-06	0	6.58674746410223e-06	0	0	0	0	0	0	0	0	0	0	0	0	0	0	FALSE	FALSE
M	CD8	TGTGCTTTCACTGGTATTACTGGAGCCAATAGTAAGCTGACATTT	TRAV38-1	TRAJ56	CAFTGITGANSKLTF	28_CD8	FALSE	6.1742287691177e-05	6.01288592026709e-05	1.55002232032141e-05	1.52543665624285e-05	1.315446358032e-05	1.13734346422024e-05	7.63276758868542e-06	1.00794258759021e-05	1.29119142752187e-06	6.50808206170833e-07	0	0	0	0	0	0	0	8.99113703449344e-05	3.98289347253546e-05	3.40094924272197e-05	1.88836014804744e-05	6.00029401440671e-06	0	4.94006059807667e-05	0	0	0	0	0	0	0	1.77608176065522e-05	0	0	0	0	0	0	FALSE	FALSE
M	CD8	TGTGCTATGGGGGTTGGTGGTACTAGCTATGGAAAGCTGACATTT	TRAV17	TRAJ52	CAMGVGGTSYGKLTF	29_CD8	FALSE	0.000113526141883777	0.000110066386337093	2.94504240861068e-05	4.86686933182242e-05	3.55944308643953e-05	3.55419832568825e-05	1.58526711457313e-05	1.66310526952385e-05	9.68393570641406e-06	1.10637395049042e-05	0	0	0	0	0	0	0	0.000223821921922496	4.72968599863586e-05	7.17978173463527e-05	4.72090037011859e-05	1.95009555468218e-05	0	4.94006059807667e-05	0	0	0	6.14180551534135e-05	0	0.000122159784998778	0	2.79098562388678e-05	0	0	0	0	0	0	FALSE	FALSE
M	CD4	TGTGCTGGTCAGAATTATGGAGGAAGCCAAGGAAATCTCATCTTT	TRAV35	TRAJ42	CAGQNYGGSQGNLIF	2_CD4	FALSE	7.63479901557565e-05	6.01288592026709e-05	0	1.08959761160204e-05	0	4.2650379908259e-06	0	5.03971293795105e-06	1.29119142752187e-06	0	0	0	0.000137550230396636	1.19322059785125e-05	1.20702099975135e-05	2.53368534668417e-06	0	0	2.48930842033466e-06	0	0	0	0	0	0	0	0	8.77400787905908e-06	0	0	0	0	0	0	0	0	0	0	FALSE	FALSE
M	CD4	TGTGCTGGGCAGCTTTATGGAGGAAGCCAAGGAAATCTCATCTTT	TRAV35	TRAJ42	CAGQLYGGSQGNLIF	2_CD4	FALSE	6.30700788243206e-05	7.33775908913951e-05	3.10004464064283e-06	7.2639840773469e-06	3.09516790125176e-06	3.55419832568825e-06	1.17427193672083e-06	3.52779905656574e-06	1.29119142752187e-06	0	0	0	0.00014082523588227	9.54576478280999e-06	2.17263779955244e-05	0	0	0	0	0	0	3.00014700720335e-06	0	3.29337373205111e-06	0	0	2.00768945059578e-05	0	0	0	1.61583083328396e-05	0	0	0	0	0	0	0	FALSE	FALSE
M	CD8	TGTGCAGCAAGCGGGGACGATAGCAACTATCAGTTAATCTGG	TRAV23DV6	TRAJ33	CAASGDDSNYQLIW	30_CD8	FALSE	8.43147369546181e-05	6.62436584436205e-05	1.62752343633748e-05	1.1622374523755e-05	6.96412777781647e-06	8.53007598165181e-06	0	4.03177035036084e-06	0	4.55565744319583e-06	0	0	0	0	0	0	0	0.000181735748569548	1.24465421016733e-05	2.26729949514798e-05	1.29824760178261e-05	4.50022051080503e-06	1.44533734173556e-05	1.64668686602556e-05	1.64015089388224e-05	0	0	8.77400787905908e-06	0	0	0	0	0	0	0	0	0	0	FALSE	FALSE
M	CD4	TGTGCTGCTCGATACAACTTCAACAAATTTTACTTT	TRAV21	TRAJ21	CAARYNFNKFYF	20_CD4	FALSE	6.70534522237514e-05	8.56071893732942e-05	5.50257923714101e-05	4.93950917259589e-05	1.08330876543812e-05	1.77709916284413e-05	8.21990355704584e-06	1.20953110510825e-05	3.22797856880469e-06	4.55565744319583e-06	0	0	9.49751590833915e-05	0.000155118677720662	3.86246719920433e-05	2.02694827734733e-05	0	0	0	0	2.36045018505929e-06	0	0	5.26939797128178e-05	0	0	0	0	0	0	0	0	0	0	0	0	0	0	FALSE	FALSE
M	CD8	TGTGTGGTGAACAAGGACAATGACATGCGCTTT	TRAV12-1	TRAJ43	CVVNKDNDMRF	31_CD8	TRUE	6.77173477903232e-05	6.31862588231457e-05	0	0	0	0	0	0	0	6.50808206170833e-07	0	0	6.55001097126838e-06	0	0	0	0	0.000116693480660447	2.48930842033466e-06	0	4.72090037011859e-06	1.50007350360168e-06	0	0	0	0	0	0	4.98902414687687e-06	0	0	0	0	0	0	0	0	0	FALSE	FALSE
M	CD8	TGTGCTGTGACCCTTAACCAGGGAGGAAAGCTTATCTTC	TRAV8-4	TRAJ23	CAVTLNQGGKLIF	32_CD8	FALSE	7.36924078894694e-05	5.19757935480715e-05	0	7.2639840773469e-07	1.54758395062588e-06	2.8433586605506e-06	1.76140790508125e-06	5.03971293795105e-07	6.45595713760937e-07	0	0	0	0	0	0	0	0	0.000197039811606984	2.48930842033466e-06	1.88941624595665e-06	1.18022509252965e-06	1.50007350360168e-06	0	0	0	9.98601957259836e-05	0	0	0	0	0	0	0	0	0	0	0	0	FALSE	FALSE
M	CD8	TGTGCAGCAACCACGAGGGGACTCACGGGAGGAGGAAACAAACTCACCTTT	TRAV13-1	TRAJ10	CAATTRGLTGGGNKLTF	33_CD8	FALSE	5.8422809858318e-05	6.62436584436205e-05	2.32503348048212e-06	4.35839044640814e-06	3.09516790125176e-06	1.4216793302753e-06	0	2.51985646897553e-06	0	6.50808206170833e-07	0	0	0	0	0	0	0	0.000126258520058844	2.48930842033466e-06	5.66824873786995e-06	9.44180074023718e-06	0	0	3.29337373205111e-06	0	0	0	0	0	0	0	2.53725965807889e-06	0	0	0	0	0	0	FALSE	FALSE
M	CD8	TGTGCCGTGAACAGAGATGACAAGATCATCTTT	TRAV12-2	TRAJ30	CAVNRDDKIIF	34_CD8	TRUE	0.000405640191175367	0.000343447890700002	0.000100751450820892	8.78942073358975e-05	6.88674858028517e-05	6.82406078532145e-05	8.45475794439e-05	7.1563923718905e-05	9.2320187067814e-05	5.53186975245208e-05	4.60627835740114e-05	6.47067989678605e-05	9.82501645690257e-05	0.000150345795329257	0.000108631889977622	0.000144420064760997	0.000104031515660669	0.000552859277227363	5.47647852473626e-05	4.53459899029596e-05	4.48485535161266e-05	4.20020581008469e-05	0.00023125397467769	0.00011856145435384	0	0	0.000361384101107241	2.63220236371772e-05	1.99560965875075e-05	0	0.000140038672217943	1.52235579484733e-05	0	0	0	0.000124271844660194	5.33084560538415e-05	0	TRUE	TRUE
M	CD4	TGTGCAATGAGCGGGAGTGGAGGTAGCAACTATAAACTGACATTT	TRAV12-3	TRAJ53	CAMSGSGGSNYKLTF	17_CD4	FALSE	5.70950187251745e-05	0.000120257718405342	3.87505580080353e-06	9.44317930055097e-06	4.64275185187765e-06	9.95175531192711e-06	1.76140790508125e-06	5.03971293795105e-06	6.45595713760937e-06	2.60323282468333e-06	0	2.64109383542288e-06	0.000157200263310441	1.19322059785125e-05	7.24212599850812e-06	2.53368534668417e-06	5.88857635815107e-06	0	0	0	0	0	0	2.63469898564089e-05	0	0	1.00384472529789e-05	8.77400787905908e-06	0	0	0	0	0	0	0	0	0	0	TRUE	FALSE
M	CD8	TGTGCTTATAGGCCAGGAGGTAGCAACTATAAACTGACATTT	TRAV38-2DV8	TRAJ53	CAYRPGGSNYKLTF	35_CD8	FALSE	6.24061832577488e-05	6.62436584436205e-05	0	0	0	0	0	5.03971293795105e-07	0	0	0	0	0	0	0	0	0	0.000122432504299485	0	0	0	0	0	0	0	0	0	0	0	0	0	0	0	0	0	0	0	0	FALSE	FALSE
M	CD4	TGTGTTGTGAGTGATCCCTACGGAACCTACAAATACATCTTT	TRAV8-2	TRAJ40	CVVSDPYGTYKYIF	21_CD4	FALSE	7.63479901557565e-05	6.21671256163208e-05	3.33254798869104e-05	3.48671235712651e-05	1.62496314815718e-05	2.13251899541295e-05	4.69708774688334e-06	1.25992823448776e-05	3.87357428256562e-06	3.25404103085417e-06	0	0	0.000212875356566222	5.96610298925624e-05	6.03510499875677e-05	2.53368534668417e-05	0	0	0	0	0	0	0	6.91608483730734e-05	0	0	1.00384472529789e-05	0	0	0	0	5.07451931615778e-06	0	0	0	0	0	0	FALSE	FALSE
M	CD4	TGTGCAGCAAGCGCGCATGCAGGCAACATGCTCACCTTT	TRAV29DV5	TRAJ39	CAASAHAGNMLTF	22_CD4	FALSE	5.70950187251745e-05	5.80905927890211e-05	1.55002232032141e-06	3.63199203867345e-06	1.16068796296941e-05	4.2650379908259e-06	1.17427193672083e-06	4.03177035036084e-06	6.45595713760937e-07	0	0	0	0.000134275224911002	0	2.41404199950271e-06	1.39352694067629e-05	1.96285878605036e-06	0	0	0	4.72090037011859e-06	0	1.44533734173556e-05	3.29337373205111e-06	0	0	0	0	0	0	5.3861027776132e-06	2.53725965807889e-06	0	0	0	0	0	0	FALSE	FALSE
M	CD4	TGTGCTGTGACGAACACAGGCTTTCAGAAACTTGTATTT	TRAV21	TRAJ8	CAVTNTGFQKLVF	23_CD4	FALSE	6.5061765524036e-05	6.42053920299707e-05	1.55002232032141e-06	8.71678089281628e-06	3.09516790125176e-06	4.2650379908259e-06	0	8.06354070072169e-06	0	2.60323282468333e-06	2.70957550435361e-06	5.28218767084576e-06	8.84251481121231e-05	1.909152956562e-05	1.44842519970162e-05	3.80052802002625e-06	3.92571757210071e-06	0	0	0	0	0	0	0	8.20075446941119e-06	0	0	0	0	0	1.07722055552264e-05	0	0	0	0	0	0	0	TRUE	FALSE
M	CD4	TGTGCAGCAAGCGCGCTGGGCGGATCTGAAAAGCTGGTCTTT	TRAV29DV5	TRAJ57	CAASALGGSEKLVF	24_CD4	FALSE	7.1700721189754e-05	6.52245252367956e-05	2.32503348048212e-05	1.01695777082857e-05	1.54758395062588e-05	1.13734346422024e-05	1.76140790508125e-06	8.56751199451679e-06	3.87357428256562e-06	1.30161641234167e-06	0	0	0.000127725213939733	5.96610298925624e-05	1.6898293996519e-05	1.26684267334208e-05	5.88857635815107e-06	0	0	3.7788324919133e-06	0	1.50007350360168e-06	0	3.62271110525622e-05	0	0	0	0	0	0	0	2.53725965807889e-06	0	0	0	0	0	0	FALSE	FALSE
M	CD4	TGTGCAGCAAGCGGGTACAATAACAATGACATGCGCTTT	TRAV29DV5	TRAJ43	CAASGYNNNDMRF	25_CD4	FALSE	8.89620059206207e-05	7.03201912709203e-05	1.16251674024106e-05	1.1622374523755e-05	9.28550370375529e-06	4.97587765596355e-06	6.45849565196459e-06	5.54368423174616e-06	5.1647657100875e-06	3.25404103085417e-06	2.70957550435361e-06	3.96164075313432e-06	0.000170300285252978	1.19322059785125e-05	1.20702099975135e-05	1.39352694067629e-05	1.37400115023525e-05	1.91300787967946e-06	0	0	0	0	1.44533734173556e-05	9.88012119615334e-06	0	0	0	0	0	0	5.3861027776132e-06	2.53725965807889e-06	0	0	0	1.55339805825243e-05	0	0	TRUE	TRUE
M	CD8	TGTGCAATGAGCGCGTATTCGGGAAACAAACTGGTCTTT	TRAV12-3	TRAJ47	CAMSAYSGNKLVF	36_CD8	FALSE	6.43978699574642e-05	5.9109725995846e-05	7.75011160160706e-07	0	0	0	5.87135968360417e-07	0	0	0	0	0	0	0	0	0	0	0.000110954457021408	0	3.7788324919133e-06	0	0	0	0	0	0	0	0	0	0	0	0	0	0	0	0	0	0	FALSE	FALSE
M	CD8	TGTGCTGTTCGAGGAAACTTCAACAAATTTTACTTT	TRAV22	TRAJ21	CAVRGNFNKFYF	37_CD8	FALSE	7.43563034560412e-05	4.58609943071219e-05	0	0	0	0	0	0	0	0	0	0	0	0	0	0	0	8.41723467058961e-05	0	0	0	0	0	0	0	0	0	0	0	0	0	0	0	0	0	0	0	0	FALSE	FALSE
M	CD8	TGTGTTGATGATCAAACTGGGGCAAACAACCTCTTCTTT	TRAV12-1	TRAJ36	CVDDQTGANNLFF	38_CD8	FALSE	5.37755408923155e-05	5.80905927890211e-05	1.70502455235355e-05	2.32447490475101e-05	1.85710074075106e-05	1.4216793302753e-05	4.10995177852292e-06	1.05833971696972e-05	2.58238285504375e-06	6.50808206170833e-07	0	0	0	0	0	0	0	9.37373861042934e-05	3.23610094643506e-05	3.02306599353064e-05	1.29824760178261e-05	3.00014700720335e-06	0	2.964036358846e-05	2.46022634082336e-05	0	0	8.77400787905908e-06	0	0.000122159784998778	0	0	0	0	0	0	0	0	FALSE	FALSE
M	CD8	TGTGCAGCAAGTGGGTGTTAGGGCTCTAGCAACACAGGCAAACTAATCTTT	TRAV13-1	TRAJ37	CAASGC*GSSNTGKLIF	39_CD8	FALSE	6.57256610906078e-05	6.11479924094959e-05	2.55753682853033e-05	3.0508733124857e-05	2.5535135185327e-05	2.20360296192672e-05	1.93754869558938e-05	1.20953110510825e-05	4.51916999632656e-06	2.60323282468333e-06	0	0	0	0	0	0	0	0.000135823559457241	6.47220189287012e-05	2.83412436893497e-05	3.42265276833598e-05	2.10010290504235e-05	0	4.28138585166645e-05	0	0	0	1.75480157581182e-05	0	0	0	7.61177897423667e-06	1.56061019858765e-05	0	0	0	0	0	FALSE	FALSE
M	CD4	TGTGCAGCAAGAAGGGAGACCGGTAACCAGTTCTATTTT	TRAV23DV6	TRAJ49	CAARRETGNQFYF	26_CD4	FALSE	3.5850360594877e-05	5.50331931685463e-05	3.72005356877139e-05	3.77727172022039e-05	2.39875512347012e-05	2.27468692844048e-05	9.98131146212709e-06	9.575454582107e-06	0	1.30161641234167e-06	0	0	7.20501206839521e-05	9.06847654366949e-05	5.7937007988065e-05	1.14015840600787e-05	3.92571757210071e-06	1.91300787967946e-06	2.48930842033466e-06	0	0	0	1.44533734173556e-05	0.000115268080621789	0	0	1.00384472529789e-05	8.77400787905908e-06	0	0	5.3861027776132e-06	0	0	0	0	0	0	0	FALSE	FALSE
M	CD4	TGTGCTGGCCAGAATTATGGAGGAAGCCAAGGAAATCTCATCTTT	TRAV35	TRAJ42	CAGQNYGGSQGNLIF	2_CD4	FALSE	6.97090344900386e-05	7.23584576845701e-05	7.75011160160706e-06	8.71678089281628e-06	7.73791975312941e-06	4.97587765596355e-06	2.34854387344167e-06	2.51985646897553e-06	5.81036142384843e-06	6.50808206170833e-07	0	0	0.000170300285252978	2.3864411957025e-05	7.24212599850812e-06	3.80052802002625e-06	1.96285878605036e-06	0	2.48930842033466e-06	0	0	0	2.89067468347112e-05	6.58674746410223e-06	0	0	0	8.77400787905908e-06	0	0	0	0	0	0	0	0	0	0	FALSE	FALSE
M	CD8	TGTGCTTATAAAGCAGGAACCTACAAATACATCTTT	TRAV38-2DV8	TRAJ40	CAYKAGTYKYIF	40_CD8	FALSE	4.38171073937385e-05	7.439672409822e-05	0	0	3.09516790125176e-06	1.4216793302753e-06	0	0	0	0	0	0	0	0	0	3.80052802002625e-06	0	0.000137736567336921	4.97861684066933e-06	0	0	0	0	0	0	0	0	0	0	0	0	0	0	0	0	0	0	0	FALSE	FALSE
M	CD8	TGTGCTCTGGTGATGAATTCAGGATACAGCACCCTCACCTTT	TRAV9-2	TRAJ11	CALVMNSGYSTLTF	41_CD8	FALSE	6.24061832577488e-05	5.19757935480715e-05	0	0	0	0	1.17427193672083e-06	0	0	0	0	0	0	0	0	0	0	6.88682836684604e-05	0	0	0	0	0	0	0	0	0	0	0	0	0	0	0	0	0	0	0	0	FALSE	FALSE
M	CD8	TGTGCAGCAAGTATAGCCAACGACTACAAGCTCAGCTTT	TRAV13-1	TRAJ20	CAASIANDYKLSF	42_CD8	FALSE	5.97506009914616e-05	4.4841861100297e-05	2.32503348048212e-06	6.53758566961221e-06	3.09516790125176e-06	2.8433586605506e-06	1.76140790508125e-06	1.00794258759021e-06	0	6.50808206170833e-07	0	0	0	0	0	0	0	8.03463309465372e-05	9.95723368133865e-06	7.5576649838266e-06	2.36045018505929e-06	0	0	6.58674746410223e-06	0	0	0	0	0	0	0	0	0	0	0	0	0	0	FALSE	FALSE
M	CD8	TGTGCAGGGCACAGCAACACAGGCAAACTAATCTTT	TRAV25	TRAJ37	CAGHSNTGKLIF	43_CD8	FALSE	5.51033320254591e-05	6.21671256163208e-05	3.87505580080353e-06	6.53758566961221e-06	6.96412777781647e-06	7.10839665137651e-07	2.93567984180208e-06	3.52779905656574e-06	1.93678714128281e-06	0	0	1.32054691771144e-06	0	0	0	0	0	0.000112867464901088	4.97861684066933e-06	9.44708122978325e-06	1.18022509252965e-06	0	1.44533734173556e-05	0	0	0	0	0	0	0	0	0	0	0	0	0	0	0	TRUE	FALSE
M	CD4	TGTGCTGGCCTGAATTATGGAGGAAGCCAAGGAAATCTCATCTTT	TRAV35	TRAJ42	CAGLNYGGSQGNLIF	2_CD4	FALSE	0.000104231603951772	7.13393244777452e-05	1.16251674024106e-05	2.54239442707142e-05	1.315446358032e-05	9.95175531192711e-06	8.21990355704584e-06	8.56751199451679e-06	7.10155285137031e-06	9.7621230925625e-06	4.06436325653042e-06	9.24382842398008e-06	0.000170300285252978	3.10237355441325e-05	1.20702099975135e-05	1.01347413867367e-05	3.92571757210071e-06	3.82601575935891e-06	9.95723368133865e-06	3.7788324919133e-06	1.18022509252965e-05	1.50007350360168e-05	2.89067468347112e-05	3.29337373205111e-05	0	0	0	3.50960315162363e-05	0	0	1.61583083328396e-05	1.26862982903944e-05	0	0	0	1.55339805825243e-05	0	0	TRUE	TRUE
M	CD4	TGTGCATTATACTTTTTTTATAACCAGGGAGGAAAGCTTATCTTC	TRAV12-3	TRAJ23	CALYFFYNQGGKLIF	27_CD4	FALSE	3.85059428611642e-05	7.54158573050449e-05	2.32503348048212e-06	1.45279681546938e-06	0	0	0	0	0	0	0	0	8.18751371408547e-05	0	0	1.26684267334208e-06	0	1.91300787967946e-06	0	0	0	0	0	0	0	0	0	0	0	0	5.3861027776132e-06	0	0	0	0	0	0	0	FALSE	FALSE
M	CD8	TGTGCTCTAAATAACTATGGTCAGAATTTTGTCTTT	TRAV16	TRAJ26	CALNNYGQNFVF	44_CD8	FALSE	5.17838541926001e-05	5.9109725995846e-05	0	7.2639840773469e-07	7.73791975312941e-07	7.10839665137651e-07	5.87135968360417e-07	1.00794258759021e-06	0	0	0	0	0	0	0	0	0	0.000101389417623011	0	0	2.36045018505929e-06	1.50007350360168e-06	0	0	0	0	0	0	0	0	0	0	0	0	0	0	0	0	FALSE	FALSE
M	CD8	TGTGCTTATAGGCAGGGCGGATCTGAAAAGCTGGTCTTT	TRAV38-2DV8	TRAJ57	CAYRQGGSEKLVF	1_CD8	FALSE	7.23646167563258e-05	7.33775908913951e-05	6.97510044144636e-06	2.90559363093876e-06	3.8689598765647e-06	4.2650379908259e-06	6.45849565196459e-06	9.575454582107e-06	5.81036142384843e-06	2.60323282468333e-06	6.77393876088403e-06	0	3.27500548563419e-06	0	4.82808399900541e-06	2.53368534668417e-06	0	0.000195126803727305	4.97861684066933e-06	3.7788324919133e-06	1.29824760178261e-05	1.50007350360168e-06	0	2.964036358846e-05	0	0	0	0	4.98902414687687e-06	0	0	2.53725965807889e-06	0	0.000158881474420083	0	0	0	0	TRUE	FALSE
M	CD8	TGTGCTGTGAACCACCGAGAGACCGACAAGCTCATCTTT	TRAV3	TRAJ34	CAVNHRETDKLIF	45_CD8	FALSE	3.85059428611642e-05	2.85357297910981e-05	4.10755914885174e-05	4.50367012795508e-05	4.10109746915859e-05	4.33612195733967e-05	3.81638379434271e-05	5.2413014554691e-05	0	0	0	0	0	0	0	0	0	5.16512127513453e-05	4.23182431456893e-05	3.58989086731763e-05	5.07496789787748e-05	0	0	0	0	0	0	0	0	0	0	0	0	0	0	0	0	0	FALSE	FALSE
M	CD8	TGTGTGGTGAATAGGGACAATGACATGCGCTTT	TRAV12-1	TRAJ43	CVVNRDNDMRF	31_CD8	FALSE	5.04560630594565e-05	6.01288592026709e-05	0	0	0	0	0	0	0	0	0	0	0	0	0	0	0	5.93032442700631e-05	0	0	0	0	0	0	0	0	0	0	0	0	0	0	0	0	0	0	0	0	FALSE	FALSE
M	CD8	TGTGCTCTAAGTGCTGGGGGTTACCAGAAAGTTACCTTT	TRAV16	TRAJ13	CALSAGGYQKVTF	46_CD8	FALSE	5.24477497591719e-05	4.28035946866471e-05	6.20008928128565e-06	7.2639840773469e-06	2.32137592593882e-06	4.2650379908259e-06	5.28422371524375e-06	3.02382776277063e-06	0	6.50808206170833e-07	0	0	0	0	0	0	0	0.000109041449141729	1.74251589423426e-05	7.5576649838266e-06	2.36045018505929e-06	0	0	1.31734949282045e-05	0	0	0	2.63220236371772e-05	0	0	0	0	0	0	0	0	0	0	FALSE	FALSE
M	CD4	TGTGCAGAGAATAGGTCTGGTGGCTACAATAAGCTGATTTTT	TRAV13-2	TRAJ4	CAENRSGGYNKLIF	28_CD4	FALSE	6.8381243356895e-05	9.57985214415435e-05	1.47252120430534e-05	1.38015697469591e-05	1.00592956790682e-05	1.20842743073401e-05	4.10995177852292e-06	4.53574164415595e-06	1.09751271339359e-05	2.60323282468333e-06	0	2.64109383542288e-06	0.000167025279767344	1.19322059785125e-05	7.24212599850812e-06	2.91373814868679e-05	3.92571757210071e-06	0	0	0	0	0	0	4.61072322487156e-05	0	0	1.00384472529789e-05	0	0	0	5.3861027776132e-06	2.53725965807889e-06	0	0	0	0	0	0	TRUE	FALSE
M	CD4	TGCCTCGTGGCCCAAAAGTAGGAGGAGGTGCTGACGGACTCACCTTT	TRAV4	TRAJ45	CLVAQK*E_GADGLTF	29_CD4	FALSE	0.000233691239433272	0.000212998840226411	0.000108501562422499	0.000110412557975673	0.000136961179630391	0.000149276329678907	0.000106858746241596	0.000113897512397694	4.26093171082219e-05	5.14138482874958e-05	1.08383020174144e-05	6.6027345885572e-06	0.000415925696675542	0.00020046106043901	0.00038383267792093	0.000269837489421864	7.26257750838631e-05	5.73902363903837e-06	0	0	1.18022509252965e-06	0	1.44533734173556e-05	0.000421551837702542	0	9.98601957259836e-05	3.01153417589367e-05	0.000394830354557658	4.98902414687687e-06	0	0	0.000172533656749364	3.90152549646912e-06	0	0	6.21359223300971e-05	0	0	TRUE	TRUE
M	CD4	TGTGCTGTGTGTCTGATGGATAGCAGCTATAAATTGATCTTC	TRAV8-6	TRAJ12	CAVCLMDSSYKLIF	30_CD4	FALSE	5.04560630594565e-05	5.70714595821961e-05	1.00751450820892e-05	4.35839044640814e-06	1.00592956790682e-05	8.53007598165181e-06	5.28422371524375e-06	8.56751199451679e-06	3.22797856880469e-06	0	0	0	0.000144100241367904	1.67050883699175e-05	2.17263779955244e-05	1.01347413867367e-05	0	0	0	0	0	0	4.33601202520668e-05	0	0	0	2.00768945059578e-05	0	0	0	0	0	0	0	0	0	0	0	FALSE	FALSE
M	CD8	TGTGCTGTGCAGCCAGGCTTTGGGAATGTGCTGCATTGC	TRAV21	TRAJ35	CAVQPGFGNVLHC	47_CD8	FALSE	9.49370660197668e-05	8.66263225801192e-05	3.25504687267497e-05	3.26879283480611e-05	1.62496314815718e-05	2.98552659357813e-05	9.98131146212709e-06	1.20953110510825e-05	1.16207228476969e-05	1.23653559172458e-05	0	0	0	0	0	0	0	0.000237212977080253	2.9871701044016e-05	2.83412436893497e-05	3.06858524057708e-05	2.25011025540251e-05	1.44533734173556e-05	5.928072717692e-05	0	0	0	2.63220236371772e-05	0	0	4.30888222209056e-05	5.07451931615778e-06	0	0	0	0	0	0	FALSE	FALSE
M	CD4	TGTGCTTATAGGAGCGACTCAGGAACCTACAAATACATCTTT	TRAV38-2DV8	TRAJ40	CAYRSDSGTYKYIF	31_CD4	FALSE	6.5061765524036e-05	5.29949267548964e-05	1.70502455235355e-05	1.52543665624285e-05	1.85710074075106e-05	1.35059536376154e-05	1.17427193672083e-05	1.31032536386727e-05	1.29119142752187e-06	6.50808206170833e-06	0	0	7.86001316552205e-05	6.92067946753724e-05	2.89685039940325e-05	1.77357974267892e-05	0	0	0	0	9.44180074023718e-06	0	0	3.62271110525622e-05	0	0	3.01153417589367e-05	8.77400787905908e-06	0	0	0	1.01490386323156e-05	0	0	0	0	0	0	FALSE	FALSE
M	CD4	TGTGCAGCAAGTAAGGGAGATGACAAGATCATCTTT	TRAV13-1	TRAJ30	CAASKGDDKIIF	32_CD4	FALSE	6.30700788243206e-05	4.17844614798222e-05	5.96758593323744e-05	6.24702630651834e-05	0.000127675675926635	0.000167758160972486	3.34667501965438e-05	2.82223924525259e-05	5.1647657100875e-06	3.904849237025e-06	1.35478775217681e-06	1.32054691771144e-06	9.17001535977573e-05	0.000102616971415207	0.000289685039940325	7.85442457472091e-05	1.17771527163021e-05	0	2.48930842033466e-06	1.88941624595665e-06	1.18022509252965e-06	0	2.89067468347112e-05	0.000105387959425636	0	0	1.00384472529789e-05	6.14180551534135e-05	0	0	0	2.53725965807889e-06	0	0	0	0	0	0	TRUE	FALSE
M	CD8	TGTGCTTATAGGAGCGCGGATCCGGGCGGATCTGAAAAGCTGGTCTTT	TRAV38-2DV8	TRAJ57	CAYRSADPGGSEKLVF	48_CD8	FALSE	3.12030916288744e-05	6.62436584436205e-05	7.75011160160706e-07	7.2639840773469e-06	1.54758395062588e-06	4.97587765596355e-06	1.76140790508125e-06	1.00794258759021e-06	0	0	0	0	0	0	0	0	0	0.000133910551577562	0	9.44708122978325e-06	2.24242767580633e-05	6.00029401440671e-06	0	0	0	0	0	0	0	0	0	0	0	0	0	0	0	0	FALSE	FALSE
M	CD8	TGTGCAATCTTGATCGCCACAGGCAAACTAATCTTT	TRAV12-3	TRAJ37	CAILIATGKLIF	49_CD8	FALSE	3.65142561614488e-05	4.28035946866471e-05	1.62752343633748e-05	1.08959761160204e-05	3.79158067903341e-05	2.34577089495425e-05	2.34854387344167e-06	3.52779905656574e-06	1.29119142752187e-06	0	0	0	0	0	0	0	0	8.99113703449344e-05	1.24465421016733e-05	5.47930711327428e-05	8.26157564770753e-06	0	1.44533734173556e-05	0	0	0	1.00384472529789e-05	0	0	0	0	7.61177897423667e-06	0	0	0	0	0	0	FALSE	FALSE
M	CD8	TGTGCAATGAGAGAGAGTGGTGGTACTAGCTATGGAAAGCTGACATTT	TRAV14DV4	TRAJ52	CAMRESGGTSYGKLTF	50_CD8	FALSE	5.31116453257437e-05	5.9109725995846e-05	5.42507812112494e-06	2.17919522320407e-06	3.8689598765647e-06	1.4216793302753e-06	0	5.03971293795105e-07	6.45595713760937e-07	1.9524246185125e-06	0	0	0	0	0	0	0	9.37373861042934e-05	7.46792526100399e-06	7.5576649838266e-06	1.18022509252965e-06	3.00014700720335e-06	0	0	0	0	0	0	0	0	0	0	0	0	0	0	0	0	FALSE	FALSE
M	CD8	TGTGCTTATAGGACTAACCAGGGAGGAAAGCTTATCTTC	TRAV38-2DV8	TRAJ23	CAYRTNQGGKLIF	51_CD8	FALSE	1.99168669971539e-05	5.60523263753712e-05	7.75011160160706e-07	1.01695777082857e-05	2.86303030865788e-05	3.83853419174331e-05	5.87135968360417e-07	3.02382776277063e-06	6.45595713760937e-07	0	0	0	0	0	0	0	0	5.16512127513453e-05	2.48930842033466e-05	4.91248223948729e-05	8.26157564770753e-06	0	0	9.88012119615334e-06	0	0	0	0	0	0	0	0	0	0	0	0	0	0	FALSE	FALSE
M	CD4	TGTGCTTTCATGAAAGTAAGGGCTGGGAGTTACCAACTCACTTTC	TRAV38-1	TRAJ28	CAFMKVRAGSYQLTF	33_CD4	FALSE	0.000127467948781785	0.000137582982921366	6.27759039730172e-05	4.43103028718161e-05	3.8689598765647e-05	4.76262575642226e-05	2.70082545445792e-05	3.93097609160182e-05	1.61398928440234e-05	3.25404103085417e-05	0	0	0.000225975378508759	9.54576478280999e-05	0.000103803805978616	5.57410776270517e-05	2.94428817907553e-05	0	2.48930842033466e-06	0	0	0	0	4.61072322487156e-05	0	0	0	7.89660709115317e-05	0	0	1.07722055552264e-05	6.08942317938933e-05	0	0	0	0	0	0	FALSE	FALSE
M	CD4	TGTGCTTATAGTGGAGGAACTGCTCTGATCTTT	TRAV38-2DV8	TRAJ15	CAYSGGTALIF	34_CD4	FALSE	5.57672275920309e-05	5.9109725995846e-05	5.19257477307673e-05	3.34143267557957e-05	2.630892716064e-05	2.20360296192672e-05	5.28422371524375e-06	7.05559811313148e-06	5.1647657100875e-06	3.904849237025e-06	0	0	8.84251481121231e-05	5.25017063054549e-05	5.31089239890596e-05	2.28031681201575e-05	1.17771527163021e-05	0	0	0	0	0	1.44533734173556e-05	7.24542221051245e-05	0	0	7.02691307708524e-05	1.75480157581182e-05	0	0	0	1.01490386323156e-05	0	0	0	0	0	0	FALSE	FALSE
M	CD8	TGTGCTTATAGCCCGGGGAGTGGAGGTAGCAACTATAAACTGACATTT	TRAV38-2DV8	TRAJ53	CAYSPGSGGSNYKLTF	52_CD8	FALSE	4.18254206940231e-05	5.80905927890211e-05	0	0	0	0	0	0	0	0	0	0	0	0	0	0	0	8.99113703449344e-05	0	0	0	0	0	0	0	0	0	0	0	0	0	0	0	0	0	0	0	0	FALSE	FALSE
M	CD8	TGTGCTGTGAGTCCCCATACTGGAGCCAATAGTAAGCTGACATTT	TRAV21	TRAJ56	CAVSPHTGANSKLTF	53_CD8	FALSE	3.38586738951616e-05	7.84732569255197e-05	7.75011160160706e-07	4.35839044640814e-06	2.32137592593882e-06	3.55419832568825e-06	2.34854387344167e-06	0	6.45595713760937e-07	1.9524246185125e-06	0	0	3.27500548563419e-06	0	0	0	0	0.00010712844126205	2.48930842033466e-06	1.51153299676532e-05	5.90112546264824e-06	1.50007350360168e-06	0	3.29337373205111e-06	0	0	1.00384472529789e-05	0	0	0	0	0	0	0	0	0	0	0	FALSE	FALSE
M	CD8	TGTGCAGAGAATTCGCCTAGCAACACAGGCAAACTAATCTTT	TRAV13-2	TRAJ37	CAENSPSNTGKLIF	54_CD8	FALSE	5.57672275920309e-05	3.97461950661723e-05	0	0	0	0	0	0	0	0	0	0	6.55001097126838e-06	0	0	0	0	0.00010712844126205	0	0	0	0	0	0	0	0	0	0	0	0	0	0	0	0	0	0	0	0	FALSE	FALSE
M	CD4	TGTGCAGAGGGGCAGGCAGGAACTGCTCTGATCTTT	TRAV13-2	TRAJ15	CAEGQAGTALIF	35_CD4	FALSE	6.04144965580334e-05	3.87270618593474e-05	0.00013175189722732	0.00015327006403202	1.93447993828235e-05	3.98070212477084e-05	1.409126324065e-05	1.61270814014434e-05	7.74714856513125e-06	1.30161641234167e-06	0	1.32054691771144e-06	0.000114625191997197	0.000212393266417522	6.51791339865731e-05	4.30726508936308e-05	1.76657290744532e-05	0	2.48930842033466e-06	0	0	0	0.000173440481008267	0.000316163878276907	0	0	5.01922362648945e-05	2.63220236371772e-05	0	0	0	2.53725965807889e-06	0	0	0	0	0	0	TRUE	FALSE
M	CD8	TGTGCTCTGAGCATGACAACTGACAGCTGGGGGAAATTGCAGTTT	TRAV19	TRAJ24	CALSMTTDSWGKLQF	55_CD8	FALSE	4.91282719263129e-05	4.58609943071219e-05	0	0	7.73791975312941e-07	7.10839665137651e-07	0	0	0	0	0	0	0	0	0	0	0	7.26942994278193e-05	2.48930842033466e-06	0	0	0	0	3.29337373205111e-06	0	0	0	0	0	0	0	0	0	0	0	0	0	0	FALSE	FALSE
M	CD8	TGTGCTGCTCGACCCCTTTATAACCAGGGAGGAAAGCTTATCTTC	TRAV21	TRAJ23	CAARPLYNQGGKLIF	56_CD8	FALSE	4.51448985268821e-05	4.99375271344216e-05	0	7.2639840773469e-07	0	0	0	0	0	0	0	0	0	0	0	0	0	7.46073073074988e-05	0	0	0	0	0	0	0	0	0	0	0	0	0	0	7.80305099293824e-06	0	0	0	0	0	FALSE	FALSE
M	CD8	TGTGCTCTTGGGGAATATCATGGATATCTAACTTTGGAAATGAGAAATTAACCTTT	TRDV1	TRAJ48	CALGEYHGY_NFGNEKLTF	57_CD8	FALSE	4.91282719263129e-05	4.28035946866471e-05	0	1.45279681546938e-06	0	0	5.87135968360417e-07	1.00794258759021e-06	6.45595713760937e-07	0	0	0	0	0	0	0	0	8.7998362465255e-05	0	1.88941624595665e-06	1.18022509252965e-06	0	0	0	0	0	0	0	0	0	0	0	0	0	0	0	0	0	FALSE	FALSE
M	CD4	TGCCTCGTGGAGGTTTGAACTGGGGCAAACAACCTCTTCTTT	TRAV4	TRAJ36	CLVEV*TGANNLFF	36_CD4	FALSE	4.31532118271667e-05	3.87270618593474e-05	4.65006696096424e-06	5.81118726187752e-06	2.32137592593882e-06	6.39755698623885e-06	2.34854387344167e-06	1.51191388138532e-06	6.45595713760937e-07	0	0	0	4.91250822845128e-05	1.4318647174215e-05	0	2.53368534668417e-06	5.88857635815107e-06	0	0	0	0	0	1.44533734173556e-05	9.88012119615334e-06	0	0	0	0	0	0	0	2.53725965807889e-06	0	0	0	0	0	0	FALSE	FALSE
M	CD8	TGTGCTTTCATGGGAGATACCGGCACTGCCAGTAAACTCACCTTT	TRAV38-1	TRAJ44	CAFMGDTGTASKLTF	58_CD8	FALSE	3.51864650283052e-05	5.70714595821961e-05	7.75011160160706e-07	0	0	7.10839665137651e-07	5.87135968360417e-07	0	0	0	0	0	0	0	0	0	0	9.75634018636523e-05	0	0	0	0	0	0	0	0	0	0	0	0	0	0	0	0	0	0	0	0	FALSE	FALSE
M	CD4	TGTGCAGCAAGTTCCCCCGACCTCTTTCAGGGAGCCCAGAAGCTGGTATTT	TRAV13-1	TRAJ54	CAASSPDLFQGAQKLVF	37_CD4	FALSE	5.04560630594565e-05	2.75165965842731e-05	1.8600267843857e-05	2.61503426784488e-05	5.72606061731576e-05	5.54454938807367e-05	1.70269430824521e-05	1.25992823448776e-05	1.93678714128281e-06	2.60323282468333e-06	0	0	6.8775115198318e-05	5.25017063054549e-05	9.41476379806056e-05	3.040422416021e-05	1.96285878605036e-06	0	0	1.88941624595665e-06	0	0	7.22668670867781e-05	5.26939797128178e-05	0	0	3.01153417589367e-05	1.75480157581182e-05	0	0	0	0	0	0	0	0	0	0	FALSE	FALSE
M	CD8	TGTGCTGTGGGCCCCTCGTACAATAACAATGACATGCGCTTT	TRAV21	TRAJ43	CAVGPSYNNNDMRF	59_CD8	FALSE	5.70950187251745e-05	3.46505290320477e-05	0	5.81118726187752e-06	3.09516790125176e-06	6.39755698623885e-06	5.87135968360417e-07	2.51985646897553e-06	6.45595713760937e-07	1.30161641234167e-06	0	0	0	0	0	0	0	8.41723467058961e-05	1.74251589423426e-05	3.7788324919133e-06	4.72090037011859e-06	0	0	1.31734949282045e-05	0	0	0	0	0	0	0	5.07451931615778e-06	0	0	0	0	0	0	FALSE	FALSE
M	CD8	TGTGCTCTAAGGGTCTTTCATCATTATAACCAGGGAGGAAAGCTTATCTTC	TRAV16	TRAJ23	CALRVFHHYNQGGKLIF	60_CD8	FALSE	4.64726896600257e-05	3.97461950661723e-05	2.32503348048212e-06	0	7.73791975312941e-07	2.13251899541295e-06	0	0	0	0	0	0	0	0	0	0	0	9.94764097433317e-05	0	0	0	0	0	0	0	0	0	0	0	0	0	0	0	0	0	0	0	0	FALSE	FALSE
M	CD8	TGTGCAGCAGCCAACCAGGCAGGAACTGCTCTGATCTTT	TRAV12-3	TRAJ15	CAAANQAGTALIF	61_CD8	FALSE	5.57672275920309e-05	3.77079286525225e-05	3.10004464064283e-06	7.2639840773469e-06	3.09516790125176e-06	0	0	5.03971293795105e-07	1.93678714128281e-06	0	1.35478775217681e-06	0	0	0	2.41404199950271e-06	1.26684267334208e-06	0	8.60853545855755e-05	2.48930842033466e-06	2.45624111974364e-05	2.36045018505929e-06	0	0	2.964036358846e-05	0	0	0	0	0	0	0	2.53725965807889e-06	0	0	0	0	0	0	TRUE	FALSE
M	CD8	TGTGCTTTCATACCCTCCGGCGGTGGAGGTAGCAACTATAAACTGACATTT	TRAV38-1	TRAJ53	CAFIPSGGGGSNYKLTF	62_CD8	FALSE	4.64726896600257e-05	4.07653282729973e-05	0	0	0	0	0	0	0	0	0	0	3.27500548563419e-06	0	0	0	0	8.22593388262166e-05	0	1.88941624595665e-06	0	0	0	0	0	0	0	0	0	0	0	0	0	0	0	0	0	0	FALSE	FALSE
M	CD8	TGTGCTGTCCTTACCTCAGGAACCTACAAATACATCTTT	TRAV21	TRAJ40	CAVLTSGTYKYIF	3_CD8	FALSE	0.000127467948781785	0.00014471691536914	5.50257923714101e-05	5.01214901336936e-05	5.57130222225317e-05	4.76262575642226e-05	3.46410221332646e-05	3.98137322098133e-05	3.0342998546764e-05	2.79847528653458e-05	1.08383020174144e-05	6.6027345885572e-06	2.29250383994393e-05	3.3410176739835e-05	1.44842519970162e-05	8.86789871339458e-06	1.37400115023525e-05	0.000275473134673842	0.000126954729437068	0.000115254391003356	6.3732154996601e-05	6.60032341584738e-05	1.44533734173556e-05	3.29337373205111e-05	0	0	1.00384472529789e-05	5.26440472743545e-05	4.98902414687687e-06	0	2.6930513888066e-05	6.34314914519722e-05	0	0	0	0	2.66542280269208e-05	0	TRUE	TRUE
M	CD4	TGTGCAGGATAAAAATGACATGCGCTTT	TRAV27	TRAJ43	CAG*K_DMRF	38_CD4	FALSE	4.44810029603103e-05	3.87270618593474e-05	2.32503348048212e-06	1.45279681546938e-06	1.54758395062588e-06	1.4216793302753e-06	5.87135968360417e-07	5.03971293795105e-07	0	0	0	0	6.55001097126838e-05	2.3864411957025e-06	7.24212599850812e-06	1.26684267334208e-06	0	1.91300787967946e-06	0	0	0	0	0	0	0	0	0	0	0	0	0	0	0	0	0	0	0	0	FALSE	FALSE
M	CD4	TGTGTGGTGAACATCCCTAGCAACACAGGCAAACTAATCTTT	TRAV12-1	TRAJ37	CVVNIPSNTGKLIF	39_CD4	FALSE	4.44810029603103e-05	3.77079286525225e-05	3.1775457566589e-05	2.61503426784488e-05	1.315446358032e-05	1.77709916284413e-05	7.63276758868542e-06	1.51191388138532e-05	3.22797856880469e-06	1.30161641234167e-06	0	0	6.22251042270496e-05	4.53423827183474e-05	6.27650919870704e-05	1.77357974267892e-05	9.81429393025178e-06	0	0	0	0	0	1.44533734173556e-05	6.58674746410223e-05	0	0	1.00384472529789e-05	3.50960315162363e-05	0	0	1.61583083328396e-05	5.07451931615778e-06	0	0	0	0	0	0	FALSE	FALSE
M	CD8	TGCATCCTGAGAGACGTTGGGGGAACAGGAGGAGGTGCTGACGGACTCACCTTT	TRAV26-2	TRAJ45	CILRDVGGTGGGADGLTF	63_CD8	FALSE	5.51033320254591e-05	2.9554862997923e-05	0	0	0	7.10839665137651e-07	0	0	0	0	0	0	0	0	0	0	0	8.99113703449344e-05	0	0	0	0	0	0	0	0	0	0	0	0	0	0	0	0	0	0	0	0	FALSE	FALSE
M	CD8	TGTGTTGTGAGTTGGACAGGCTTTCAGAAACTTGTATTT	TRAV8-2	TRAJ8	CVVSWTGFQKLVF	64_CD8	FALSE	4.44810029603103e-05	4.17844614798222e-05	0	0	0	0	0	0	0	0	0	0	0	0	0	0	0	7.26942994278193e-05	0	5.66824873786995e-06	0	0	0	0	0	0	0	0	0	0	0	0	0	0	0	0	0	0	FALSE	FALSE
M	CD8	TGTGCAGTCTCGTATTCAGGAGGAGGTGCTGACGGACTCACCTTT	TRAV29DV5	TRAJ45	CAVSYSGGGADGLTF	65_CD8	FALSE	3.31947783285898e-05	3.87270618593474e-05	6.20008928128565e-06	4.35839044640814e-06	6.19033580250353e-06	9.24091564678946e-06	5.28422371524375e-06	4.03177035036084e-06	6.45595713760937e-07	0	0	0	0	0	0	0	0	5.16512127513453e-05	2.48930842033466e-06	0	7.08135055517788e-06	0	4.33601202520668e-05	0	0	0	0	1.75480157581182e-05	0	0	0	2.53725965807889e-06	0	0	0	0	0	0	FALSE	FALSE
M	CD4	TGTGCAATGATGGGGAACACCGACAAGCTCATCTTT	TRAV12-3	TRAJ34	CAMMGNTDKLIF	40_CD4	FALSE	5.51033320254591e-05	6.01288592026709e-05	9.30013392192848e-06	1.08959761160204e-05	1.00592956790682e-05	1.56384726330283e-05	5.28422371524375e-06	1.00794258759021e-05	7.74714856513125e-06	1.9524246185125e-06	0	1.32054691771144e-06	0.000114625191997197	2.62508531527275e-05	2.89685039940325e-05	3.040422416021e-05	1.17771527163021e-05	0	0	0	0	0	2.89067468347112e-05	6.25741009089711e-05	0	0	2.00768945059578e-05	0	0	0	1.07722055552264e-05	7.61177897423667e-06	0	0	0	0	0	0	TRUE	FALSE
M	CD8	TGTGCAGCCGGTAGCTCTAGGTTGACCTTT	TRAV29DV5	TRAJ58	CAAGSSRLTF	66_CD8	FALSE	3.5850360594877e-05	4.99375271344216e-05	0	1.45279681546938e-06	0	0	0	0	0	0	0	0	0	0	0	0	0	7.65203151871783e-05	0	1.88941624595665e-06	0	1.50007350360168e-06	0	0	0	0	0	0	0	0	0	0	0	0	0	0	0	0	FALSE	FALSE
M	CD8	TGTGCGGGGGACCTTTCTGGTTCTGCAAGGCAACTGACCTTT	TRAV38-2DV8	TRAJ22	CAGDLSGSARQLTF	67_CD8	FALSE	4.24893162605949e-05	4.28035946866471e-05	0	0	0	0	0	0	0	0	0	0	0	0	0	0	0	0.000118606488540126	0	0	0	0	0	0	0	0	0	0	0	0	0	0	0	0	0	0	0	0	FALSE	FALSE
M	CD8	TGTGCAGAGAATATTAACCAGTTCTATTTT	TRAV13-2	TRAJ49	CAENINQFYF	68_CD8	FALSE	3.45225694617334e-05	4.89183939275967e-05	0	0	0	2.13251899541295e-06	5.87135968360417e-07	2.01588517518042e-06	0	0	0	0	0	0	0	0	0	9.37373861042934e-05	0	1.88941624595665e-06	0	0	0	0	0	0	0	0	0	0	0	0	0	0	0	0	0	0	FALSE	FALSE
M	CD8	TGTGCCGTCAGAGGCTCAACCCTGGGGAGGCTATACTTT	TRAV12-2	TRAJ18	CAVRGSTLGRLYF	69_CD8	FALSE	3.98337339943078e-05	4.17844614798222e-05	1.55002232032141e-06	0	7.73791975312941e-07	0	5.87135968360417e-07	2.01588517518042e-06	0	0	0	0	0	2.3864411957025e-06	0	0	0	7.65203151871783e-05	2.48930842033466e-06	0	2.36045018505929e-06	0	0	0	0	0	0	0	0	0	0	0	0	0	0	0	0	0	FALSE	FALSE
M	CD8	TGTGCAGCCTGTACGGGGTACAGCAGTGCTTCCAAGATAATCTTT	TRAV23DV6	TRAJ3	CAACTGYSSASKIIF	70_CD8	FALSE	4.71365852265975e-05	4.17844614798222e-05	0	0	0	7.10839665137651e-07	0	5.03971293795105e-07	1.29119142752187e-06	0	0	0	0	0	0	0	0	7.46073073074988e-05	0	0	0	0	0	0	0	0	0	0	0	0	0	0	0	0	0	0	0	0	FALSE	FALSE
M	CD8	TGTGCAGCCAATTCTGGGGGTTACCAGAAAGTTACCTTT	TRAV13-1	TRAJ13	CAANSGGYQKVTF	71_CD8	FALSE	3.05391960623026e-05	7.13393244777452e-05	0	1.45279681546938e-06	0	1.4216793302753e-06	0	1.51191388138532e-06	2.58238285504375e-06	0	0	1.32054691771144e-06	0	0	0	5.06737069336833e-06	0	0.000156866646133715	2.48930842033466e-06	0	1.18022509252965e-06	0	0	0	0	0	0	0	0	0	0	0	0	0	0	0	0	0	TRUE	FALSE
M	CD4	TGTGCTTATTACACCGGCACTGCCAGTAAACTCACCTTT	TRAV38-2DV8	TRAJ44	CAYYTGTASKLTF	41_CD4	FALSE	2.25724492634411e-05	4.4841861100297e-05	3.87505580080353e-06	1.45279681546938e-05	2.01185913581365e-05	1.13734346422024e-05	0	1.51191388138532e-06	0	0	0	0	1.63750274281709e-05	9.54576478280999e-06	3.13825459935352e-05	1.14015840600787e-05	1.96285878605036e-06	0	0	0	0	0	0	0	0	0	0	2.63220236371772e-05	0	0	0	7.61177897423667e-06	0	0	0	0	0	0	FALSE	FALSE
M	CD8	TGTGCAGAGGGGGCCGGTAACCAGTTCTATTTT	TRAV13-2	TRAJ49	CAEGAGNQFYF	72_CD8	FALSE	0.00016265441381009	0.00015083171461009	0.000130201874906999	0.000112591753198877	0.000112973628395689	0.000105204270440372	8.80703952540625e-05	0.000113897512397694	4.32549128219828e-05	3.38420267208833e-05	5.41915100870722e-06	1.32054691771144e-06	0	2.3864411957025e-06	2.41404199950271e-06	0	3.92571757210071e-06	0.000304168252869034	0.000199144673626773	0.000211614619547145	0.000151068811843795	6.30030871512704e-05	0	0.000382031352917929	0	0	0	0.000298316267888009	0	0.000122159784998778	0	0.000144623800510497	0	0	0	0	0	0	TRUE	FALSE
M	CD8	TGTGCTGTGTATTCAGGAGGAGGTGCTGACGGACTCACCTTT	TRAV21	TRAJ45	CAVYSGGGADGLTF	73_CD8	FALSE	9.69287527194822e-05	9.37602550278937e-05	2.32503348048212e-05	1.30751713392244e-05	2.5535135185327e-05	1.91926709587166e-05	2.58339826078583e-05	1.71350239890336e-05	1.87222756990672e-05	1.62702051542708e-05	2.03218162826521e-05	1.45260160948258e-05	2.94750493707077e-05	2.62508531527275e-05	2.41404199950271e-05	1.26684267334208e-05	3.14057405768057e-05	0.000143475590975959	2.48930842033466e-05	9.44708122978325e-06	2.12440516655336e-05	4.50022051080503e-06	4.33601202520668e-05	9.88012119615334e-06	0	0	2.00768945059578e-05	8.77400787905908e-06	4.98902414687687e-06	0	2.6930513888066e-05	0	0	0	0	3.10679611650485e-05	2.66542280269208e-05	0	TRUE	TRUE
M	CD4	TGTGCTGTGAGACGGGGGTCTGGTTCTGCAAGGCAACTGACCTTT	TRAV3	TRAJ22	CAVRRGSGSARQLTF	42_CD4	FALSE	0.000135434695580646	0.000163061313091989	7.36260602152671e-05	6.90078487347956e-05	6.88674858028517e-05	9.88067134541334e-05	5.28422371524375e-05	5.49328710236665e-05	3.61533599706125e-05	3.44928349270542e-05	0	2.64109383542288e-06	0.000307850515649614	0.000150345795329257	0.000152084645968671	0.000106414784560735	9.81429393025178e-05	0	0	0	0	0	0	0.000102094585693585	0	0	2.00768945059578e-05	0.000184254165460241	0	0	1.07722055552264e-05	7.61177897423667e-05	0	0	0	0	0	0	TRUE	FALSE
M	CD4	TGTGCTGGGCTTAATTATGGAGGAAGCCAAGGAAATCTCATCTTT	TRAV35	TRAJ42	CAGLNYGGSQGNLIF	2_CD4	FALSE	4.04976295608796e-05	3.56696622388726e-05	3.10004464064283e-06	0	1.54758395062588e-06	2.8433586605506e-06	1.76140790508125e-06	2.51985646897553e-06	0	0	0	2.64109383542288e-06	5.89500987414154e-05	4.77288239140499e-06	7.24212599850812e-06	0	0	0	2.48930842033466e-06	0	0	0	0	0	0	0	0	8.77400787905908e-06	0	0	5.3861027776132e-06	0	0	0	0	0	0	0	TRUE	FALSE
M	CD8	TGTGCTGTGGAAGGTGACAGCTGGGGGAAATTGCAGTTT	TRAV22	TRAJ24	CAVEGDSWGKLQF	74_CD8	FALSE	3.51864650283052e-05	4.07653282729973e-05	4.65006696096424e-06	4.35839044640814e-06	3.8689598765647e-06	7.81923631651416e-06	3.5228158101625e-06	5.54368423174616e-06	6.45595713760937e-07	6.50808206170833e-07	0	0	0	0	0	0	0	0.000114780472780767	2.48930842033466e-06	3.7788324919133e-06	4.72090037011859e-06	1.50007350360168e-06	0	6.58674746410223e-06	0	0	0	0	0	0	0	2.53725965807889e-06	0	0	0	0	0	0	FALSE	FALSE
M	CD4	TGTGCAGGGCTCAGCAGTGCTTCCAAGATAATCTTT	TRAV25	TRAJ3	CAGLSSASKIIF	43_CD4	FALSE	3.2530882762018e-05	3.36313958252227e-05	1.47252120430534e-05	7.99038248508159e-06	6.96412777781647e-06	4.2650379908259e-06	6.45849565196459e-06	1.00794258759021e-06	0	0	0	0	4.25750713132445e-05	2.3864411957025e-05	0	3.80052802002625e-06	0	1.91300787967946e-06	0	0	0	0	1.44533734173556e-05	2.63469898564089e-05	0	0	0	0	0	0	0	0	0	0	0	0	0	0	FALSE	FALSE
M	CD4	TGTGCTGCCATGAATTATGGAGGAAGCCAAGGAAATCTCATCTTT	TRAV35	TRAJ42	CAAMNYGGSQGNLIF	2_CD4	FALSE	5.17838541926001e-05	5.80905927890211e-05	8.52512276176777e-06	2.17919522320407e-06	2.32137592593882e-06	3.55419832568825e-06	5.87135968360417e-06	2.01588517518042e-06	4.51916999632656e-06	3.25404103085417e-06	4.06436325653042e-06	1.32054691771144e-06	0.00014082523588227	1.909152956562e-05	2.41404199950271e-06	7.6010560400525e-06	3.92571757210071e-06	0	0	1.88941624595665e-06	0	0	0	6.58674746410223e-06	0	0	0	8.77400787905908e-06	0	0	1.07722055552264e-05	0	0	0	0	0	0	0	TRUE	FALSE
M	CD8	TGTGCTGCCGATCAAACTGGGGCAAACAACCTCTTCTTT	TRAV21	TRAJ36	CAADQTGANNLFF	75_CD8	FALSE	5.51033320254591e-05	3.87270618593474e-05	3.87505580080353e-06	2.17919522320407e-06	4.64275185187765e-06	5.6867173211012e-06	1.11555833988479e-05	6.55162681933637e-06	1.93678714128281e-06	3.25404103085417e-06	5.41915100870722e-06	3.96164075313432e-06	0	0	4.82808399900541e-06	1.26684267334208e-05	1.96285878605036e-06	5.73902363903837e-05	0	1.88941624595665e-06	0	1.50007350360168e-06	0	6.58674746410223e-06	0	0	1.00384472529789e-05	0	0	0	0	0	0	0	0	0	0	0	TRUE	FALSE
M	CD8	TGTGCATTTAATACTGGAGGCTTCAAAACTATCTTT	TRAV12-3	TRAJ9	CAFNTGGFKTIF	76_CD8	FALSE	4.58087940934539e-05	3.15931294115729e-05	0	0	0	7.10839665137651e-07	0	5.03971293795105e-07	6.45595713760937e-07	0	0	0	0	0	2.41404199950271e-06	2.53368534668417e-06	0	3.63471497139097e-05	0	0	0	3.00014700720335e-06	0	0	0	0	0	0	0	0	0	0	0	0	0	0	0	0	FALSE	FALSE
M	CD8	TGTGCAATGAGCGCGGAAAGAGGCTTTGGGAATGTGCTGCATTGC	TRAV12-3	TRAJ35	CAMSAERGFGNVLHC	77_CD8	FALSE	4.38171073937385e-05	2.9554862997923e-05	3.87505580080353e-06	1.45279681546938e-06	0	1.4216793302753e-06	1.17427193672083e-06	3.02382776277063e-06	0	0	0	0	0	0	0	0	0	0.000118606488540126	2.48930842033466e-06	0	0	0	0	3.29337373205111e-06	0	0	0	0	0	0	0	0	0	0	0	0	0	0	FALSE	FALSE
M	CD8	TGTGCCTTGAACTACAGAGATGACAAGATCATCTTT	TRAV12-2	TRAJ30	CALNYRDDKIIF	78_CD8	TRUE	3.65142561614488e-05	4.28035946866471e-05	0	0	0	0	0	0	0	0	0	0	0	0	0	0	0	5.93032442700631e-05	4.97861684066933e-06	0	0	0	0	0	0	0	0	0	0	0	0	0	0	0	0	0	0	0	FALSE	FALSE
M	CD8	TGTGCAATGAGAGATGGACCCTTTGGTGGTGCTACAAACAAGCTCATCTTT	TRAV14DV4	TRAJ32	CAMRDGPFGGATNKLIF	79_CD8	FALSE	4.11615251274514e-05	3.66887954456975e-05	7.75011160160706e-07	0	0	0	5.87135968360417e-07	0	0	0	0	0	3.27500548563419e-06	0	0	0	0	0.00010521543338237	2.48930842033466e-06	7.5576649838266e-06	2.36045018505929e-06	0	0	0	0	0	0	0	0	0	0	0	0	0.000158881474420083	0	0	0	0	FALSE	FALSE
M	CD8	TGTGGCACAGGGTCAACGTTTGGAAATGAGAAATTAACCTTT	TRAV30	TRAJ48	CGTGSTFGNEKLTF	80_CD8	FALSE	3.78420472945924e-05	5.09566603412466e-05	1.55002232032141e-06	7.2639840773469e-07	2.32137592593882e-06	0	0	1.51191388138532e-06	6.45595713760937e-07	1.30161641234167e-06	0	0	0	0	0	0	0	6.6955275788781e-05	0	0	0	3.00014700720335e-06	0	3.29337373205111e-06	0	0	0	0	0	0	0	0	0	0	0	0	0	0	FALSE	FALSE
M	CD4	TGTGCTGGCATGAATTATGGAGGAAGCCAAGGAAATCTCATCTTT	TRAV35	TRAJ42	CAGMNYGGSQGNLIF	2_CD4	FALSE	4.31532118271667e-05	4.28035946866471e-05	1.00751450820892e-05	7.2639840773469e-06	4.64275185187765e-06	2.13251899541295e-06	4.10995177852292e-06	4.03177035036084e-06	1.29119142752187e-06	2.60323282468333e-06	1.35478775217681e-06	0	9.82501645690257e-05	4.77288239140499e-06	9.65616799801083e-06	6.33421336671041e-06	7.85143514420142e-06	0	0	0	0	0	1.44533734173556e-05	0	0	0	0	1.75480157581182e-05	0	0	0	0	0	0	0	0	0	0	TRUE	FALSE
M	CD4	TGTGCAATGAGCCCCTTGTTTTCTGGTGGCTACAATAAGCTGATTTTT	TRAV12-3	TRAJ4	CAMSPLFSGGYNKLIF	44_CD4	FALSE	2.12446581302975e-05	6.01288592026709e-05	0	0	0	0	0	0	0	0	0	0	6.55001097126838e-05	0	0	0	0	0	0	0	0	0	0	0	0	0	0	0	0	0	0	7.61177897423667e-06	0	0	0	0	0	0	FALSE	FALSE
M	CD8	TGTGCTGTGCAGGCCATGACAACTGACAGCTGGGGGAAATTGCAGTTT	TRAV20	TRAJ24	CAVQAMTTDSWGKLQF	81_CD8	FALSE	5.17838541926001e-05	2.34400637569734e-05	0	0	0	0	0	0	0	0	0	0	0	0	0	0	0	8.22593388262166e-05	2.48930842033466e-06	1.88941624595665e-06	3.54067527758894e-06	0	0	1.31734949282045e-05	0	0	0	0	0	0	0	0	0	0	0	0	0	0	FALSE	FALSE
M	CD8	TGCCTCGTGGGTGACGGGGGACACGGGCAGGAGAGCACTTACTTTT	TRAV4	TRAJ5	CLVGDGGH_GRRALTF	82_CD8	FALSE	3.2530882762018e-05	4.07653282729973e-05	2.32503348048212e-06	1.45279681546938e-06	2.32137592593882e-06	2.13251899541295e-06	1.76140790508125e-06	0	0	6.50808206170833e-07	0	0	0	0	0	0	3.92571757210071e-06	9.37373861042934e-05	2.48930842033466e-06	5.66824873786995e-06	2.36045018505929e-06	0	0	0	0	0	0	0	0	0	0	0	0	0	0	0	0	0	FALSE	FALSE
M	CD8	TGTGCTGTGCGGGGGATCAACCAGGCAGGAACTGCTCTGATCTTT	TRAV22	TRAJ15	CAVRGINQAGTALIF	83_CD8	FALSE	3.51864650283052e-05	4.4841861100297e-05	5.42507812112494e-06	3.63199203867345e-06	7.73791975312941e-07	0	0	5.03971293795105e-07	6.45595713760937e-07	6.50808206170833e-07	1.35478775217681e-06	0	0	0	0	0	0	7.65203151871783e-05	0	0	0	1.50007350360168e-06	0	0	0	0	0	0	0	0	0	0	0	0	0	0	0	0	TRUE	FALSE
M	CD4	TGTGCAGAGAGTACGTGCCAGACTCATGTTT	TRAV13-2	TRAJ31	CAEST_ARLMF	45_CD4	FALSE	4.04976295608796e-05	6.42053920299707e-05	2.40253459649819e-05	2.17919522320407e-05	1.39282555556329e-05	1.13734346422024e-05	7.045631620325e-06	1.20953110510825e-05	4.51916999632656e-06	5.8572738555375e-06	0	0	8.84251481121231e-05	3.10237355441325e-05	2.65544619945298e-05	1.64689547534471e-05	1.37400115023525e-05	0	0	1.88941624595665e-06	0	0	0	1.31734949282045e-05	0	0	0	6.14180551534135e-05	0	0	0	2.283533692271e-05	0	0	0	0	0	0	FALSE	FALSE
M	CD8	TGTGTTGTGAGTGATCTCGAGGCTGCAGGCAACAAGCTAACTTTT	TRAV8-2	TRAJ17	CVVSDLEAAGNKLTF	84_CD8	FALSE	4.24893162605949e-05	3.05739962047479e-05	3.10004464064283e-06	7.2639840773469e-07	1.54758395062588e-06	1.4216793302753e-06	0	0	0	0	0	0	0	0	0	0	0	7.65203151871783e-05	2.48930842033466e-06	0	1.18022509252965e-06	1.50007350360168e-06	0	0	0	0	0	0	0	0	0	0	0	0	0	0	0	0	FALSE	FALSE
M	CD4	TGTGCTGGGCTAAATTATGGAGGAAGCCAAGGAAATCTCATCTTT	TRAV35	TRAJ42	CAGLNYGGSQGNLIF	2_CD4	FALSE	4.24893162605949e-05	3.36313958252227e-05	2.32503348048212e-06	4.35839044640814e-06	3.09516790125176e-06	7.10839665137651e-07	3.5228158101625e-06	0	1.29119142752187e-06	0	0	0	9.17001535977573e-05	2.3864411957025e-06	2.41404199950271e-06	2.53368534668417e-06	0	0	0	0	0	0	0	1.64668686602556e-05	0	0	0	0	0	0	5.3861027776132e-06	0	0	0	0	0	0	0	FALSE	FALSE
M	CD4	TGTGCTGGACAGAATTATGGAGGAAGCCAAGGAAATCTCATCTTT	TRAV35	TRAJ42	CAGQNYGGSQGNLIF	2_CD4	FALSE	3.5850360594877e-05	3.05739962047479e-05	8.52512276176777e-06	0	0	9.24091564678946e-06	0	2.01588517518042e-06	0	6.50808206170833e-07	0	1.32054691771144e-06	6.8775115198318e-05	4.77288239140499e-06	0	0	0	0	0	0	0	0	0	0	0	0	0	0	0	0	0	0	0	0	0	0	0	0	TRUE	FALSE
M	CD8	TGTGTGGTGAACGGAAAGGATAGCAGCTATAAATTGATCTTC	TRAV12-1	TRAJ12	CVVNGKDSSYKLIF	85_CD8	FALSE	5.70950187251745e-05	7.03201912709203e-05	1.55002232032141e-06	1.45279681546938e-06	1.54758395062588e-06	0	1.17427193672083e-06	4.03177035036084e-06	3.22797856880469e-06	8.46050668022083e-06	1.35478775217681e-06	1.32054691771144e-06	0	0	0	0	5.88857635815107e-06	0.00010521543338237	0	3.7788324919133e-06	4.72090037011859e-06	1.05005145252117e-05	0	0	0	0	0	0	4.98902414687687e-06	0	2.6930513888066e-05	1.01490386323156e-05	0	0	0	0	0	0	TRUE	FALSE
M	CD8	TGTGCTTATAGGAGAGGAGGTAGCAACTATAAACTGACATTT	TRAV38-2DV8	TRAJ53	CAYRRGGSNYKLTF	35_CD8	FALSE	3.05391960623026e-05	5.19757935480715e-05	0	0	0	2.13251899541295e-06	0	0	1.29119142752187e-06	0	0	0	3.27500548563419e-06	4.77288239140499e-06	2.41404199950271e-06	0	0	3.82601575935891e-05	0	3.7788324919133e-06	0	0	0	0	0	0	0	0	0	0	0	0	0	0	0	0	0	0	FALSE	FALSE
M	CD8	TGTGCTGCTCATACCTCAGGAACCTACAAATACATCTTT	TRAV21	TRAJ40	CAAHTSGTYKYIF	3_CD8	FALSE	3.98337339943078e-05	3.87270618593474e-05	5.42507812112494e-06	2.90559363093876e-06	8.51171172844235e-06	7.10839665137651e-06	5.87135968360417e-06	3.02382776277063e-06	1.29119142752187e-06	1.30161641234167e-06	0	0	0	0	2.41404199950271e-06	0	0	9.94764097433317e-05	7.46792526100399e-06	3.02306599353064e-05	1.18022509252965e-05	6.00029401440671e-06	0	1.31734949282045e-05	0	0	0	3.50960315162363e-05	0	0	0	7.61177897423667e-06	0	0	0	0	0	0	FALSE	FALSE
M	CD8	TGTGCTCTGAGTGAGGCAATCGGTATACGTGCTGGTGGTACTAGCTATGGAAAGCTGACATTT	TRAV19	TRAJ52	CALSEAIGIRAGGTSYGKLTF	86_CD8	FALSE	3.12030916288744e-05	2.54783301706233e-05	4.72756807698031e-05	4.93950917259589e-05	2.630892716064e-05	4.62045782339473e-05	1.93754869558938e-05	1.66310526952385e-05	6.45595713760937e-07	2.60323282468333e-06	0	0	0	0	0	0	0	5.54772285107042e-05	0.000116997495755729	0.000103917893527616	2.36045018505929e-05	3.00014700720335e-06	0	1.64668686602556e-05	8.20075446941119e-06	0	0	3.50960315162363e-05	4.98902414687687e-06	0	0	2.53725965807889e-06	0	0	0	0	0	0	FALSE	FALSE
M	CD4	TGTGCTGGCCCGAGATTAATGTACAATAACAATGACATGCGCTTT	TRAV35	TRAJ43	CAGPRLMYNNNDMRF	46_CD4	FALSE	3.65142561614488e-05	2.24209305501485e-05	5.42507812112494e-06	1.1622374523755e-05	8.51171172844235e-06	5.6867173211012e-06	1.76140790508125e-06	5.03971293795105e-06	6.45595713760937e-07	0	0	0	9.17001535977573e-05	1.67050883699175e-05	9.65616799801083e-06	1.39352694067629e-05	3.92571757210071e-06	0	0	0	0	0	0	2.63469898564089e-05	0	0	0	0	0	0	0	0	0	0	0	0	0	0	FALSE	FALSE
M	CD8	TGTGCTTATAGGTCTTCAGGAGGAGGTGCTGACGGACTCACCTTT	TRAV38-2DV8	TRAJ45	CAYRSSGGGADGLTF	87_CD8	FALSE	3.9169838427736e-05	3.36313958252227e-05	0	0	0	0	0	1.51191388138532e-06	0	0	0	0	0	0	0	0	0	3.25211339545508e-05	0	0	0	0	0	0	0	0	0	0	0	0	0	0	0	0	0	0	0	0	FALSE	FALSE
M	CD4	TGTGCCGTGAGTTCAGGAGCCAATAGTAAGCTGACATTT	TRAV12-2	TRAJ56	CAVSSGANSKLTF	47_CD4	FALSE	4.84643763597411e-05	2.85357297910981e-05	7.75011160160706e-06	1.30751713392244e-05	8.51171172844235e-06	2.8433586605506e-06	9.98131146212709e-06	1.00794258759021e-06	3.22797856880469e-06	6.50808206170833e-07	0	0	0.000108075181025928	4.77288239140499e-05	2.41404199950271e-06	8.86789871339458e-06	0	0	0	0	0	0	1.44533734173556e-05	2.30536161243578e-05	0	0	0	0	0	0	0	2.53725965807889e-06	0	0	0	0	0	0	FALSE	FALSE
M	CD8	TGTGCTGTGAGGGACCTAAACAATGACATGCGCTTT	TRAV8-6	TRAJ43	CAVRDLNNDMRF	88_CD8	FALSE	2.78836137960154e-05	4.4841861100297e-05	7.75011160160706e-07	1.45279681546938e-06	0	1.4216793302753e-06	5.87135968360417e-07	1.00794258759021e-06	0	0	0	0	0	0	0	0	0	6.88682836684604e-05	2.48930842033466e-06	0	1.18022509252965e-06	0	0	0	0	0	0	8.77400787905908e-06	9.97804829375374e-06	0	0	0	0	0	0	0	0	0	FALSE	FALSE
M	CD4	TGTGCTGGAATGAATTATGGAGGAAGCCAAGGAAATCTCATCTTT	TRAV35	TRAJ42	CAGMNYGGSQGNLIF	2_CD4	FALSE	4.64726896600257e-05	3.56696622388726e-05	4.65006696096424e-06	5.08478885414283e-06	4.64275185187765e-06	5.6867173211012e-06	4.10995177852292e-06	3.52779905656574e-06	6.45595713760937e-07	3.25404103085417e-06	0	0	9.17001535977573e-05	1.19322059785125e-05	2.41404199950271e-05	6.33421336671041e-06	0	0	0	0	1.18022509252965e-06	0	0	6.58674746410223e-06	0	0	0	0	0	0	0	0	0	0	0	0	0	0	FALSE	FALSE
M	CD8	TGTGCTGTTCGCAACCAGGCAGGAACTGCTCTGATCTTT	TRAV1-2	TRAJ15	CAVRNQAGTALIF	89_CD8	FALSE	3.2530882762018e-05	3.87270618593474e-05	0	7.2639840773469e-07	1.54758395062588e-06	2.13251899541295e-06	0	1.00794258759021e-06	6.45595713760937e-07	0	0	0	0	0	9.65616799801083e-06	0	0	6.31292600294221e-05	0	0	0	0	0	0	0	0	0	0	0	0	0	0	0	0	0	0	0	0	FALSE	FALSE
M	CD8	TGTGCTGTGAACGACAACACCGACAAGCTCATCTTT	TRAV21	TRAJ34	CAVNDNTDKLIF	90_CD8	FALSE	2.45641359631565e-05	4.89183939275967e-05	0	1.45279681546938e-06	0	7.10839665137651e-07	5.87135968360417e-07	1.00794258759021e-06	0	0	0	0	0	0	0	0	0	0.000131997543697882	7.46792526100399e-06	3.7788324919133e-06	0	0	0	0	0	0	0	0	0	0	0	0	0	0	0	0	0	0	FALSE	FALSE
M	CD4	TGTGTGGTGAACATTCCTAGCAACACAGGCAAACTAATCTTT	TRAV12-1	TRAJ37	CVVNIPSNTGKLIF	39_CD4	FALSE	3.65142561614488e-05	3.36313958252227e-05	3.87505580080353e-06	6.53758566961221e-06	3.09516790125176e-06	4.2650379908259e-06	2.93567984180208e-06	1.00794258759021e-06	6.45595713760937e-07	6.50808206170833e-07	0	0	3.93000658276103e-05	2.3864411957025e-06	0	1.26684267334208e-06	1.96285878605036e-06	0	0	0	0	0	0	2.964036358846e-05	0	0	0	0	0	0	0	0	0	0	0	0	0	0	FALSE	FALSE
M	CD8	TGTGCAGCAAGCGAGGAAGCTGGAGGAAGCCAAGGAAATCTCATCTTT	TRAV29DV5	TRAJ42	CAASEEAGGSQGNLIF	91_CD8	TRUE	4.58087940934539e-05	2.34400637569734e-05	0	7.2639840773469e-07	0	0	5.87135968360417e-07	1.00794258759021e-06	0	0	0	0	0	0	0	0	0	7.26942994278193e-05	0	0	0	0	0	0	8.20075446941119e-06	0	0	0	0	0	0	0	0	0	0	0	0	0	FALSE	FALSE
M	CD8	TGTGCTTATGAGGCAGATGCTGGTGGTACTAGCTATGGAAAGCTGACATTT	TRAV38-2DV8	TRAJ52	CAYEADAGGTSYGKLTF	92_CD8	FALSE	2.9211404929159e-05	4.17844614798222e-05	2.32503348048212e-06	2.90559363093876e-06	0	0	0	0	0	0	0	0	0	0	0	0	0	4.5912189112307e-05	4.97861684066933e-06	0	0	3.00014700720335e-06	0	6.58674746410223e-06	0	0	0	0	0	0	0	0	0	0	0	0	0	0	FALSE	FALSE
M	CD8	TGTGTGGTGAACTGGGTCAGCTTTCAGAAACTTGTATTT	TRAV12-1	TRAJ8	CVVNWVSFQKLVF	93_CD8	TRUE	3.31947783285898e-05	3.77079286525225e-05	0	0	0	4.2650379908259e-06	0	0	0	0	0	0	0	0	0	0	0	5.54772285107042e-05	0	0	0	0	0	0	0	0	0	0	0	0	0	0	0	0	0	0	0	0	FALSE	FALSE
M	CD8	TGTGCTGTGTTTTATGGAAACAAACTGGTCTTT	TRAV8-6	TRAJ47	CAVFYGNKLVF	94_CD8	FALSE	2.85475093625872e-05	3.36313958252227e-05	4.65006696096424e-06	8.71678089281628e-06	3.8689598765647e-06	2.8433586605506e-06	4.10995177852292e-06	2.01588517518042e-06	0	6.50808206170833e-07	0	0	0	0	0	0	0	4.5912189112307e-05	1.24465421016733e-05	7.5576649838266e-06	4.72090037011859e-06	0	2.89067468347112e-05	2.30536161243578e-05	0	0	0	1.75480157581182e-05	0	0	0	2.53725965807889e-06	0	0	0	0	0	0	FALSE	FALSE
M	CD4	TGTGCAATGAGCGGGAGCCCCCGTTCTGGTGGCTACAATAAGCTGATTTTT	TRAV12-3	TRAJ4	CAMSGSPRSGGYNKLIF	48_CD4	FALSE	3.2530882762018e-05	4.58609943071219e-05	1.8600267843857e-05	2.17919522320407e-05	3.09516790125176e-05	2.77227469403684e-05	1.52655351773708e-05	1.61270814014434e-05	3.22797856880469e-06	3.25404103085417e-06	0	0	0.000117900197482831	9.30712066323974e-05	7.72493439840866e-05	1.5202112080105e-05	5.88857635815107e-06	0	0	0	0	0	1.44533734173556e-05	7.90409695692267e-05	0	0	0	8.77400787905908e-06	0	0	1.61583083328396e-05	1.26862982903944e-05	0	0	0	0	0	0	FALSE	FALSE
M	CD8	TGTGCTGCCAGAGATGACAAGATCATCTTT	TRAV21	TRAJ30	CAARDDKIIF	95_CD8	FALSE	2.39002403965847e-05	5.29949267548964e-05	8.52512276176777e-06	3.63199203867345e-06	4.64275185187765e-06	0	3.5228158101625e-06	1.51191388138532e-06	1.93678714128281e-06	0	0	2.64109383542288e-06	9.82501645690257e-06	7.15932358710749e-06	4.82808399900541e-06	3.80052802002625e-06	0	4.97382048716659e-05	2.48930842033466e-06	3.7788324919133e-06	9.44180074023718e-06	7.50036751800838e-06	0	1.31734949282045e-05	0	0	0	0	0	0	0	0	0	0	0	0	1.33271140134604e-05	0	TRUE	TRUE
M	CD4	TGTGCAATGAGCGTATGGGGCGGAGTATCTGAAAAGCTGGTCTTT	TRAV12-3	TRAJ57	CAMSVWGGVSEKLVF	49_CD4	FALSE	3.78420472945924e-05	5.80905927890211e-05	7.75011160160706e-06	5.81118726187752e-06	8.51171172844235e-06	4.97587765596355e-06	7.63276758868542e-06	4.53574164415595e-06	7.10155285137031e-06	6.50808206170833e-07	0	0	9.17001535977573e-05	7.15932358710749e-06	1.6898293996519e-05	1.5202112080105e-05	7.85143514420142e-06	0	0	0	0	0	2.89067468347112e-05	3.29337373205111e-06	0	0	0	1.75480157581182e-05	0	0	5.3861027776132e-06	2.53725965807889e-06	0	0	0	0	0	0	FALSE	FALSE
M	CD8	TGTGCTCCTCCGGACCAGTTCTATTTT	TRAV38-2DV8	TRAJ49	CAPPDQFYF	96_CD8	FALSE	3.45225694617334e-05	3.46505290320477e-05	7.75011160160706e-07	2.17919522320407e-06	0	7.10839665137651e-07	0	0	0	0	0	0	0	0	0	0	0	8.41723467058961e-05	2.48930842033466e-06	1.88941624595665e-06	0	0	0	0	0	0	0	0	0	0	0	0	0	0	0	0	0	0	FALSE	FALSE
M	CD8	TGTGCTGTGGGGGGATTTTATAACCAGGGAGGAAAGCTTATCTTC	TRAV21	TRAJ23	CAVGGFYNQGGKLIF	97_CD8	FALSE	4.24893162605949e-05	2.54783301706233e-05	0	7.2639840773469e-07	0	7.10839665137651e-07	0	0	6.45595713760937e-07	0	0	0	0	0	0	0	0	3.06081260748713e-05	2.48930842033466e-06	0	0	0	0	0	0	0	0	0	0	0	0	0	0	0	0	0	0	0	FALSE	FALSE
M	CD4	TGCCTCGTGGGTGAGAACACCGACAAGCTCATCTTT	TRAV4	TRAJ34	CLVGENTDKLIF	50_CD4	FALSE	6.1742287691177e-05	4.58609943071219e-05	7.75011160160706e-06	1.74335617856326e-05	1.62496314815718e-05	2.41685486146801e-05	1.17427193672083e-05	1.20953110510825e-05	6.45595713760937e-06	7.80969847405e-06	2.03218162826521e-05	5.28218767084576e-06	0.000111350186511562	4.77288239140499e-05	3.86246719920433e-05	1.14015840600787e-05	3.3368599362856e-05	3.82601575935891e-06	2.48930842033466e-06	3.7788324919133e-06	0	3.00014700720335e-06	0	9.88012119615334e-06	0	0	1.00384472529789e-05	0	0	0	0	1.26862982903944e-05	0	0	0	0	1.33271140134604e-05	0	TRUE	TRUE
M	CD8	TGTGCTTATAGGAGTGGAGGTAGCAACTATAAACTGACATTT	TRAV38-2DV8	TRAJ53	CAYRSGGSNYKLTF	35_CD8	FALSE	6.57256610906078e-05	0.000103951587096143	2.24753236446605e-05	1.88863586011019e-05	2.32137592593882e-05	1.84818312935789e-05	2.05497588926146e-05	9.575454582107e-06	1.48487014165016e-05	1.88734379789542e-05	1.21930897695912e-05	2.24492976010945e-05	5.2400087770147e-05	3.3410176739835e-05	2.41404199950271e-06	3.54715948535783e-05	1.37400115023525e-05	0.000112867464901088	2.48930842033466e-05	1.88941624595665e-05	1.88836014804744e-05	9.00044102161006e-06	1.44533734173556e-05	3.29337373205111e-06	0	0	2.00768945059578e-05	1.75480157581182e-05	0	0	4.30888222209056e-05	2.283533692271e-05	0	0	0	0	3.99813420403812e-05	0	TRUE	TRUE
M	CD4	TGTGCAGCAAGTTCTCCTGGCCAGAAGCTGCTCTTT	TRAV13-1	TRAJ16	CAASSPGQKLLF	51_CD4	FALSE	3.65142561614488e-05	4.17844614798222e-05	6.97510044144636e-06	1.1622374523755e-05	3.09516790125176e-06	2.8433586605506e-06	3.5228158101625e-06	1.00794258759021e-06	1.29119142752187e-06	1.9524246185125e-06	0	0	5.89500987414154e-05	1.19322059785125e-05	7.24212599850812e-06	2.53368534668417e-06	1.96285878605036e-06	0	0	0	0	0	0	1.31734949282045e-05	0	0	1.00384472529789e-05	0	0	0	0	1.01490386323156e-05	0	0	0	0	0	0	FALSE	FALSE
M	CD4	TGTGCTGGGCAAAATTATGGAGGAAGCCAAGGAAATCTCATCTTT	TRAV35	TRAJ42	CAGQNYGGSQGNLIF	2_CD4	FALSE	3.38586738951616e-05	4.78992607207718e-05	0	0	0	6.39755698623885e-06	1.76140790508125e-06	1.00794258759021e-06	0	2.60323282468333e-06	0	0	0.000124450208454099	1.4318647174215e-05	9.65616799801083e-06	0	0	0	0	1.88941624595665e-06	0	0	0	0	0	0	0	0	0	0	0	0	0	0	0	0	0	0	FALSE	FALSE
M	CD8	TGTGCTTGTCGGAGTGGAGGTAGCAACTATAAACTGACATTT	TRAV38-2DV8	TRAJ53	CACRSGGSNYKLTF	35_CD8	FALSE	2.39002403965847e-05	4.4841861100297e-05	2.32503348048212e-06	0	0	0	0	0	0	0	0	0	0	0	0	0	0	3.06081260748713e-05	0	0	0	0	0	0	0	0	0	0	0	0	0	0	0	0	0	0	0	0	FALSE	FALSE
M	CD8	TGTGCAATGAGATCCACAGGCTTTCAGAAACTTGTATTT	TRAV12-3	TRAJ8	CAMRSTGFQKLVF	98_CD8	FALSE	3.65142561614488e-05	2.9554862997923e-05	0	0	0	0	0	0	0	0	0	1.32054691771144e-06	0	0	0	0	0	9.75634018636523e-05	0	0	0	0	0	0	0	0	0	0	0	0	0	0	0	0	0	0	0	0	TRUE	FALSE
M	CD4	TGTGCTTATAGGAGCGCGTATTCAGGAAACACACCTCTTGTCTTT	TRAV38-2DV8	TRAJ29	CAYRSAYSGNTPLVF	52_CD4	FALSE	3.45225694617334e-05	4.07653282729973e-05	5.42507812112494e-06	5.81118726187752e-06	3.09516790125176e-06	5.6867173211012e-06	7.045631620325e-06	4.53574164415595e-06	1.29119142752187e-06	1.9524246185125e-06	0	1.32054691771144e-06	3.93000658276103e-05	7.15932358710749e-06	0	6.33421336671041e-06	3.92571757210071e-06	1.91300787967946e-06	0	0	0	1.50007350360168e-06	0	0	0	0	0	0	0	0	0	1.01490386323156e-05	0	0	0	0	0	0	TRUE	FALSE
M	CD4	TGTGCTGTGCAGGAGGGGGACAACTTCAACAAATTTTACTTT	TRAV20	TRAJ21	CAVQEGDNFNKFYF	53_CD4	FALSE	6.43978699574642e-05	4.89183939275967e-05	2.09253013243391e-05	1.74335617856326e-05	3.09516790125176e-05	2.70119072752307e-05	8.80703952540625e-06	1.15913397572874e-05	8.39274427889218e-06	9.7621230925625e-06	1.35478775217681e-06	0	0.000111350186511562	1.67050883699175e-05	3.13825459935352e-05	2.40700107934996e-05	1.17771527163021e-05	0	0	0	1.18022509252965e-06	0	0	6.58674746410223e-05	0	0	5.01922362648945e-05	1.75480157581182e-05	0	0	5.3861027776132e-05	2.53725965807889e-05	0	0	0	0	0	0	TRUE	FALSE
M	CD4	TGTGCTCTACTCACGGGAGGAGGAAACAAACTCACCTTT	TRAV16	TRAJ10	CALLTGGGNKLTF	54_CD4	FALSE	4.78004807931693e-05	4.68801275139468e-05	1.00751450820892e-05	1.45279681546938e-05	4.64275185187765e-06	1.99035106238542e-05	7.045631620325e-06	9.0714832883119e-06	7.74714856513125e-06	2.60323282468333e-06	5.41915100870722e-06	3.96164075313432e-06	7.20501206839521e-05	2.14779707613225e-05	2.65544619945298e-05	1.64689547534471e-05	9.81429393025178e-06	0	0	7.5576649838266e-06	0	0	2.89067468347112e-05	1.97602423923067e-05	0	0	0	1.75480157581182e-05	0	0	0	0	0	0	0	0	0	0	TRUE	FALSE
M	CD8	TGTGCCTCCCTACGGGCTGGCAACAACCGTAAGCTGATTTGG	TRAV24	TRAJ38	CASLRAGNNRKLIW	99_CD8	FALSE	3.5850360594877e-05	2.9554862997923e-05	0	0	0	0	0	0	0	0	0	0	0	0	0	0	0	8.41723467058961e-05	0	3.7788324919133e-06	0	0	0	6.58674746410223e-06	0	0	0	0	0	0	0	0	0	0	0	0	0	0	FALSE	FALSE
M	CD4	TGTGCAGGAGAGGCGCTGCAGGCAACAAGCTAACTTTT	TRAV27	TRAJ17	CAGEAL_GNKLTF	55_CD4	FALSE	3.9169838427736e-05	3.26122626183978e-05	1.3175189722732e-05	1.59807649701632e-05	1.39282555556329e-05	1.20842743073401e-05	5.87135968360417e-06	7.05559811313148e-06	2.58238285504375e-06	2.60323282468333e-06	0	0	0.000117900197482831	2.62508531527275e-05	1.20702099975135e-05	3.80052802002625e-06	1.76657290744532e-05	0	0	0	0	0	0	9.88012119615334e-06	0	0	0	1.75480157581182e-05	0	0	0	5.07451931615778e-06	0	0	0	0	0	0	FALSE	FALSE
M	CD4	TGTGCAGCAAGCCGCATTCAGGGAGCCCAGAAGCTGGTATTT	TRAV29DV5	TRAJ54	CAASRIQGAQKLVF	56_CD4	FALSE	2.85475093625872e-05	3.66887954456975e-05	0	5.81118726187752e-06	4.64275185187765e-06	1.4216793302753e-06	2.34854387344167e-06	3.52779905656574e-06	1.29119142752187e-06	0	1.35478775217681e-06	0	5.56750932557812e-05	1.67050883699175e-05	7.24212599850812e-06	6.33421336671041e-06	5.88857635815107e-06	0	2.48930842033466e-06	0	0	0	0	1.31734949282045e-05	0	0	1.00384472529789e-05	0	0	0	0	0	0	0	0	1.55339805825243e-05	0	0	TRUE	TRUE
M	CD8	TGTGCTCTGAGGACCTCCGGTAACCAGTTCTATTTT	TRAV9-2	TRAJ49	CALRTSGNQFYF	100_CD8	FALSE	3.18669871954462e-05	3.46505290320477e-05	3.10004464064283e-06	2.17919522320407e-06	7.73791975312941e-07	2.13251899541295e-06	1.76140790508125e-06	3.02382776277063e-06	1.29119142752187e-06	0	0	0	0	0	0	0	0	5.93032442700631e-05	2.48930842033466e-06	1.88941624595665e-06	0	0	0	0	0	0	0	0	0	0	0	2.53725965807889e-06	0	0	0	0	0	0	FALSE	FALSE
M	CD4	TGTGCTGGTCTGAATTATGGAGGAAGCCAAGGAAATCTCATCTTT	TRAV35	TRAJ42	CAGLNYGGSQGNLIF	2_CD4	FALSE	3.31947783285898e-05	3.56696622388726e-05	0	5.81118726187752e-06	6.19033580250353e-06	2.8433586605506e-06	2.34854387344167e-06	3.02382776277063e-06	0	1.9524246185125e-06	0	1.32054691771144e-06	8.51501426264889e-05	1.19322059785125e-05	4.82808399900541e-06	2.53368534668417e-06	1.96285878605036e-06	5.73902363903837e-06	0	0	2.36045018505929e-06	9.00044102161006e-06	0	0	0	0	0	3.50960315162363e-05	0	0	0	0	0	0	0	0	0	0	TRUE	FALSE
M	CD8	TGTGCTGTGACCGACTCCCTACAAACTGGGGCAAACAACCTCTTCTTT	TRAV8-4	TRAJ36	CAVTDSLQTGANNLFF	101_CD8	FALSE	3.71781517280206e-05	1.93635309296737e-05	3.10004464064283e-06	2.17919522320407e-06	3.09516790125176e-06	8.53007598165181e-06	0	0	0	0	0	0	0	0	0	0	0	6.31292600294221e-05	4.97861684066933e-06	1.88941624595665e-06	3.54067527758894e-06	3.00014700720335e-06	0	3.29337373205111e-06	0	0	0	0	0	0	0	0	0	0	0	0	0	0	FALSE	FALSE
M	CD4	TGTGCAGCAAGTGGGTACAATAACAATGACATGCGCTTT	TRAV29DV5	TRAJ43	CAASGYNNNDMRF	25_CD4	FALSE	3.2530882762018e-05	3.56696622388726e-05	0	2.17919522320407e-06	0	2.8433586605506e-06	2.34854387344167e-06	0	6.45595713760937e-07	6.50808206170833e-07	0	0	6.55001097126838e-05	2.3864411957025e-06	2.41404199950271e-06	1.26684267334208e-06	0	0	0	0	2.36045018505929e-06	0	0	0	0	0	0	0	0	0	5.3861027776132e-06	0	0	0	0	0	0	0	FALSE	FALSE
M	CD4	TGTGCTGGACTGAATTATGGAGGAAGCCAAGGAAATCTCATCTTT	TRAV35	TRAJ42	CAGLNYGGSQGNLIF	2_CD4	FALSE	3.5850360594877e-05	3.66887954456975e-05	6.20008928128565e-06	9.44317930055097e-06	8.51171172844235e-06	4.97587765596355e-06	4.10995177852292e-06	1.51191388138532e-06	2.58238285504375e-06	6.50808206170833e-07	0	0	6.55001097126838e-05	7.15932358710749e-06	2.41404199950271e-06	7.6010560400525e-06	1.96285878605036e-06	3.82601575935891e-06	7.46792526100399e-06	5.66824873786995e-06	4.72090037011859e-06	0	0	9.88012119615334e-06	0	0	1.00384472529789e-05	0	0	0	0	2.53725965807889e-06	0	0	0	0	0	0	FALSE	FALSE
M	CD4	TGTGCTGGGCAGCTCTATGGAGGAAGCCAAGGAAATCTCATCTTT	TRAV35	TRAJ42	CAGQLYGGSQGNLIF	2_CD4	FALSE	3.12030916288744e-05	2.64974633774482e-05	4.65006696096424e-06	4.35839044640814e-06	1.54758395062588e-06	2.13251899541295e-06	1.76140790508125e-06	5.03971293795105e-07	0	0	0	0	5.56750932557812e-05	4.77288239140499e-06	9.65616799801083e-06	1.26684267334208e-06	0	0	2.48930842033466e-06	0	0	0	0	6.58674746410223e-06	0	0	0	0	0	0	5.3861027776132e-06	0	0	0	0	0	0	0	FALSE	FALSE
M	CD8	TGTGCAATGAGAGAGGGCGGAAAAGCTGCAGGCAACAAGCTAACTTTT	TRAV14DV4	TRAJ17	CAMREGGKAAGNKLTF	102_CD8	FALSE	3.05391960623026e-05	2.75165965842731e-05	5.42507812112494e-06	1.45279681546938e-06	2.32137592593882e-06	2.13251899541295e-06	1.76140790508125e-06	5.03971293795105e-07	6.45595713760937e-07	0	0	0	0	0	0	0	0	5.16512127513453e-05	2.48930842033466e-06	0	3.54067527758894e-06	3.00014700720335e-06	0	1.31734949282045e-05	0	0	0	0	0	0	0	0	3.90152549646912e-06	0.000158881474420083	0	0	0	0	FALSE	FALSE
M	CD8	TGTGCGTGGGGAAGCAGCTATAAATTGATCTTC	TRAV12-3	TRAJ12	CAWGSSYKLIF	103_CD8	FALSE	3.98337339943078e-05	3.66887954456975e-05	1.55002232032141e-06	1.45279681546938e-06	1.54758395062588e-06	2.8433586605506e-06	5.87135968360417e-07	0	1.93678714128281e-06	6.50808206170833e-07	0	0	0	0	0	0	0	4.2086173352948e-05	9.95723368133865e-06	5.66824873786995e-06	2.36045018505929e-06	0	0	0	0	0	0	0	0	0	0	0	0	0	0	0	0	0	FALSE	FALSE
M	CD4	TGTGCAATGAGCTCTAACCAGGGAGGAAAGCTTATCTTC	TRAV12-3	TRAJ23	CAMSSNQGGKLIF	57_CD4	FALSE	3.45225694617334e-05	2.03826641364986e-05	2.32503348048212e-06	1.01695777082857e-05	0	3.55419832568825e-06	5.87135968360417e-07	5.03971293795105e-07	6.45595713760937e-07	0	0	0	1.96500329138051e-05	9.54576478280999e-06	1.20702099975135e-05	5.06737069336833e-06	0	0	0	0	0	0	0	0	0	0	0	0	0	0	5.3861027776132e-06	5.07451931615778e-06	0	0	0	0	0	0	FALSE	FALSE
M	CD8	TGTGCTCTAGAGACTGGTTCTGCAAGGCAACTGACCTTT	TRAV6	TRAJ22	CALETGSARQLTF	104_CD8	FALSE	4.31532118271667e-05	1.83443977228488e-05	0	0	0	0	0	0	0	0	0	0	0	0	0	0	0	5.35642206310248e-05	0	0	0	0	0	0	0	0	0	0	0	0	0	0	0	0	0	0	0	0	FALSE	FALSE
M	CD8	TGTGCTGTGACCGAAGAACAGAGATGACAAGATCATCTTT	TRAV8-6	TRAJ30	CAVTEEQ_DDKIIF	105_CD8	FALSE	3.65142561614488e-05	3.97461950661723e-05	0	2.17919522320407e-06	7.73791975312941e-07	2.13251899541295e-06	1.17427193672083e-06	1.00794258759021e-06	6.45595713760937e-07	1.9524246185125e-06	0	0	0	0	0	0	0	6.12162521497426e-05	4.97861684066933e-06	0	2.36045018505929e-06	3.00014700720335e-06	0	6.58674746410223e-06	0	0	0	8.77400787905908e-06	0	0	0	0	0	0	0	0	0	0	FALSE	FALSE
M	CD8	TGTGCTTATAAAGATGACAAGATCATCTTT	TRAV38-2DV8	TRAJ30	CAYKDDKIIF	106_CD8	FALSE	3.2530882762018e-05	2.64974633774482e-05	3.10004464064283e-06	0	2.32137592593882e-06	0	2.34854387344167e-06	0	0	0	0	0	0	0	0	0	0	7.07812915481399e-05	7.46792526100399e-06	1.88941624595665e-06	1.18022509252965e-06	1.50007350360168e-06	0	0	0	0	0	0	0	0	0	0	0	0	0	0	0	0	FALSE	FALSE
M	CD4	TGTGCTTTCATGAGGGAATATGGAAACAAACTGGTCTTT	TRAV38-1	TRAJ47	CAFMREYGNKLVF	58_CD4	FALSE	2.72197182294436e-05	1.73252645160238e-05	4.18506026486781e-05	2.1065553824306e-05	1.00592956790682e-05	1.13734346422024e-05	1.05684474304875e-05	8.06354070072169e-06	6.45595713760937e-07	6.50808206170833e-07	1.35478775217681e-06	0	4.58500767988786e-05	3.3410176739835e-05	4.82808399900541e-05	3.80052802002625e-06	1.17771527163021e-05	0	0	0	0	4.50022051080503e-06	2.89067468347112e-05	3.95204847846134e-05	0	0	0	0	0	0	0	2.53725965807889e-06	0	0	0	0	0	0	TRUE	FALSE
M	CD4	TGTGCTTATAGGAGCTCGAATACTGGAGGCTTCAAAACTATCTTT	TRAV38-2DV8	TRAJ9	CAYRSSNTGGFKTIF	59_CD4	FALSE	5.44394364588873e-05	2.75165965842731e-05	9.06763057388026e-05	8.78942073358975e-05	0.000112973628395689	9.59633547935828e-05	2.81825264813e-05	1.9150909164214e-05	1.35575099889797e-05	0	0	0	3.27500548563419e-05	0.000159891560112067	0.000173811023964195	2.66036961401837e-05	3.92571757210071e-06	0	2.48930842033466e-06	1.88941624595665e-06	0	0	0	0.000158081939138453	8.20075446941119e-06	0	0	4.38700393952954e-05	0	0	0	5.07451931615778e-06	0	0	0	0	0	0	FALSE	FALSE
M	CD4	TGTGCTTTCATGCCGCAGGGGGACAACTTCAACAAATTTTACTTT	TRAV38-1	TRAJ21	CAFMPQGDNFNKFYF	60_CD4	FALSE	2.25724492634411e-05	3.46505290320477e-05	7.75011160160706e-07	0	4.64275185187765e-06	7.10839665137651e-06	5.87135968360417e-07	1.51191388138532e-06	6.45595713760937e-07	0	0	0	2.94750493707077e-05	7.15932358710749e-06	0	2.53368534668417e-06	1.96285878605036e-06	0	0	0	0	0	0	0	0	0	0	0	0	0	0	0	0	0	0	0	0	0	FALSE	FALSE
M	CD8	TGTGCTGTGCGTCGCAAGCTCAGCTTT	TRAV20	TRAJ20	CAVRRKLSF	107_CD8	FALSE	2.85475093625872e-05	2.85357297910981e-05	1.55002232032141e-06	0	3.8689598765647e-06	4.2650379908259e-06	2.34854387344167e-06	0	0	0	0	0	0	0	0	0	0	4.97382048716659e-05	0	1.88941624595665e-06	0	0	0	9.88012119615334e-06	0	0	0	0	0	0	0	0	0	0	0	0	0	0	FALSE	FALSE
M	CD8	TGTGCAGGAGACTCGGTCCCGGACAATGACATGCGCTTT	TRAV27	TRAJ43	CAGDSVPDNDMRF	108_CD8	FALSE	3.78420472945924e-05	2.24209305501485e-05	0	0	0	7.10839665137651e-07	0	0	0	0	0	0	0	0	0	0	0	7.46073073074988e-05	0	0	0	0	0	0	0	0	0	0	0	0	0	0	0	0	0	0	0	0	FALSE	FALSE
M	CD8	TGTGCAGAGAATGAGGGGACCAATGCAGGCAAATCAACCTTT	TRAV13-2	TRAJ27	CAENEGTNAGKSTF	109_CD8	FALSE	2.78836137960154e-05	2.54783301706233e-05	6.97510044144636e-06	0	1.54758395062588e-06	4.97587765596355e-06	5.87135968360417e-06	1.51191388138532e-06	0	0	0	0	0	0	0	0	0	9.75634018636523e-05	2.48930842033466e-05	1.51153299676532e-05	2.36045018505929e-06	3.00014700720335e-06	0	1.64668686602556e-05	0	0	0	0	0	0	0	0	0	0	0	0	0	0	FALSE	FALSE
M	CD8	TGTGCTTATAGGCCTACGAAAACCTCCTACGACAAGGTGATATTT	TRAV38-2DV8	TRAJ50	CAYRPTKTSYDKVIF	110_CD8	FALSE	2.45641359631565e-05	1.4267864895549e-05	2.86754129259461e-05	2.32447490475101e-05	1.85710074075106e-05	1.4216793302753e-05	9.39417549376667e-06	6.04765552554127e-06	0	0	0	0	0	0	0	0	0	9.56503939839728e-06	7.96578694507092e-05	2.83412436893497e-05	2.47847269431226e-05	6.00029401440671e-06	0	1.64668686602556e-05	4.92045268164671e-05	0	0	0	7.48353622031531e-05	0	0	1.52235579484733e-05	7.80305099293824e-06	0	0	0	0	0	FALSE	FALSE
M	CD4	TGTGCAGCAAACCCTCTTCTCAAAGCTGCAGGCAACAAGCTAACTTTT	TRAV23DV6	TRAJ17	CAANPLLKAAGNKLTF	61_CD4	FALSE	1.79251802974385e-05	3.87270618593474e-05	1.00751450820892e-05	7.2639840773469e-07	0	2.13251899541295e-06	1.17427193672083e-06	5.03971293795105e-07	0	6.50808206170833e-07	0	0	7.86001316552205e-05	1.19322059785125e-05	2.41404199950271e-06	6.33421336671041e-06	0	0	0	0	0	0	5.78134936694224e-05	6.58674746410223e-06	0	0	0	0	0	0	5.3861027776132e-06	0	0	0	0	0	0	0	FALSE	FALSE
M	CD8	TGTGCTTTCATGAACCGCATGGATAGCAACTATCAGTTAATCTGG	TRAV38-1	TRAJ33	CAFMNRMDSNYQLIW	111_CD8	FALSE	2.12446581302975e-05	4.17844614798222e-05	0	0	0	0	0	5.03971293795105e-07	0	0	0	0	3.27500548563419e-06	0	0	0	0	6.50422679091015e-05	0	0	0	0	0	0	0	0	0	8.77400787905908e-06	0	0	0	0	0	0	0	0	0	0	FALSE	FALSE
M	CD4	TGTGCAATGAGCGGGAACACAGGCTTTCAGAAACTTGTATTT	TRAV12-3	TRAJ8	CAMSGNTGFQKLVF	62_CD4	FALSE	2.32363448300129e-05	5.19757935480715e-05	5.42507812112494e-06	6.53758566961221e-06	1.54758395062588e-06	2.8433586605506e-06	2.93567984180208e-06	1.51191388138532e-06	6.45595713760937e-07	2.60323282468333e-06	2.70957550435361e-06	0	8.18751371408547e-05	2.3864411957025e-06	2.41404199950271e-06	2.53368534668417e-06	1.96285878605036e-06	1.91300787967946e-06	2.48930842033466e-06	0	0	0	1.44533734173556e-05	0	0	0	2.00768945059578e-05	0	0	0	0	0	0	0	0	0	0	0	TRUE	FALSE
M	CD8	TGTGCTTATAATAGGGGAAGCCAAGGAAATCTCATCTTT	TRAV38-2DV8	TRAJ42	CAYNRGSQGNLIF	5_CD8	FALSE	3.38586738951616e-05	3.66887954456975e-05	2.09253013243391e-05	2.25183506397754e-05	2.5535135185327e-05	9.24091564678946e-06	9.39417549376667e-06	8.06354070072169e-06	1.93678714128281e-06	4.55565744319583e-06	0	0	3.27500548563419e-06	0	0	0	0	1.72170709171151e-05	3.98289347253546e-05	2.07835787055231e-05	2.24242767580633e-05	1.65008085396184e-05	2.89067468347112e-05	3.95204847846134e-05	0	0	1.00384472529789e-05	0	0	0	3.77027194432924e-05	1.01490386323156e-05	0	0	0	0	0	0	FALSE	FALSE
M	CD8	TGTGCTGTGAGTGAACCCAACCAGGCAGGAACTGCTCTGATCTTT	TRAV8-6	TRAJ15	CAVSEPNQAGTALIF	112_CD8	FALSE	4.38171073937385e-05	2.24209305501485e-05	1.47252120430534e-05	4.35839044640814e-06	6.96412777781647e-06	1.06625949770648e-05	7.045631620325e-06	3.52779905656574e-06	3.87357428256562e-06	6.50808206170833e-07	0	1.32054691771144e-06	3.27500548563419e-06	0	0	0	0	6.12162521497426e-05	1.4935850522008e-05	3.58989086731763e-05	1.65231512954151e-05	1.20005880288134e-05	0	2.30536161243578e-05	8.20075446941119e-06	0	2.00768945059578e-05	8.77400787905908e-06	0	0	1.07722055552264e-05	0	0	0	0	0	0	0	TRUE	FALSE
M	CD8	TGTGTGGTGAGCGCCTCGTATGGTGGTGCTACAAACAAGCTCATCTTT	TRAV12-1	TRAJ32	CVVSASYGGATNKLIF	113_CD8	FALSE	2.45641359631565e-05	2.85357297910981e-05	1.55002232032141e-06	1.1622374523755e-05	7.73791975312941e-07	2.13251899541295e-06	5.87135968360417e-07	2.01588517518042e-06	0	6.50808206170833e-07	0	0	0	0	0	0	0	6.31292600294221e-05	1.74251589423426e-05	1.88941624595665e-06	0	1.50007350360168e-06	0	3.29337373205111e-06	0	0	0	0	0	0	0	2.53725965807889e-06	0	0	0	0	0	0	FALSE	FALSE
M	CD4	TGTGCTGGGCGGAATTATGGAGGAAGCCAAGGAAATCTCATCTTT	TRAV35	TRAJ42	CAGRNYGGSQGNLIF	2_CD4	FALSE	3.78420472945924e-05	5.40140599617214e-05	1.16251674024106e-05	8.71678089281628e-06	4.64275185187765e-06	8.53007598165181e-06	1.76140790508125e-06	2.51985646897553e-06	5.1647657100875e-06	4.55565744319583e-06	4.06436325653042e-06	1.32054691771144e-06	6.55001097126838e-05	9.54576478280999e-06	1.6898293996519e-05	7.6010560400525e-06	9.81429393025178e-06	5.73902363903837e-06	0	0	0	0	5.78134936694224e-05	0	0	0	0	0	0	0.000122159784998778	5.3861027776132e-06	2.283533692271e-05	0	0	0	0	0	0	TRUE	FALSE
M	CD4	TGTGCTGTGCAGGAGCGTACTGGAGGCTTCAAAACTATCTTT	TRAV20	TRAJ9	CAVQERTGGFKTIF	1_CD4	FALSE	2.58919270963e-05	2.54783301706233e-05	6.97510044144636e-06	5.81118726187752e-06	3.8689598765647e-06	2.13251899541295e-06	5.87135968360417e-07	2.51985646897553e-06	0	0	0	0	5.2400087770147e-05	2.62508531527275e-05	2.65544619945298e-05	8.86789871339458e-06	0	0	0	0	0	0	0	9.88012119615334e-06	0	0	1.00384472529789e-05	0	0	0	0	0	0	0	0	0	0	0	FALSE	FALSE
M	CD8	TGTGCTGTGGTAGCCTCATACTCTGGGGCTGGGAGTTACCAACTCACTTTC	TRAV21	TRAJ28	CAVVASYSGAGSYQLTF	114_CD8	FALSE	0.000297425213824165	0.000273127699429082	0.000205377957442587	0.000212834733466264	0.000203507289507303	0.000172023198963311	0.000191993461653856	0.000205116316574608	0.000100067335632945	0.000106732545812017	7.85776896262547e-05	3.16931260250745e-05	0	0	2.41404199950271e-06	2.53368534668417e-06	0	0.000552859277227363	0.000355971104107857	0.000419450406602376	0.000372951129239369	0.000201009849482625	0	0.000635621130285865	0	9.98601957259836e-05	1.00384472529789e-05	0.00047379642546919	4.98902414687687e-06	0.000122159784998778	1.07722055552264e-05	0.000286710341362914	7.80305099293824e-06	0.000317762948840165	0	0.000124271844660194	0	0	TRUE	TRUE
M	CD4	TGTGCTGTGCAGGCGGATACTGGAGGCTTCAAAACTATCTTT	TRAV20	TRAJ9	CAVQADTGGFKTIF	1_CD4	FALSE	5.70950187251745e-05	6.93010580640953e-05	7.75011160160706e-07	1.52543665624285e-05	3.09516790125176e-06	7.10839665137651e-06	9.98131146212709e-06	3.52779905656574e-06	1.29119142752187e-05	8.46050668022083e-06	0	2.64109383542288e-06	5.89500987414154e-05	2.3864411957025e-05	2.41404199950271e-06	5.06737069336833e-06	5.88857635815107e-06	1.91300787967946e-06	0	0	0	0	0	3.29337373205111e-06	0	0	2.00768945059578e-05	0	0	0	0	0	0	0	0	0	0	0	TRUE	FALSE
M	CD4	TGTGCCGTGAATGCGATAAGTAACCAGAAAGTTACCTTT	TRAV12-2	TRAJ13	CAVNAISNQKVTF	63_CD4	FALSE	3.65142561614488e-05	2.34400637569734e-05	5.42507812112494e-06	7.2639840773469e-07	7.73791975312941e-07	0	1.17427193672083e-06	2.01588517518042e-06	1.29119142752187e-06	0	0	0	5.2400087770147e-05	2.3864411957025e-06	1.44842519970162e-05	8.86789871339458e-06	1.96285878605036e-06	0	0	0	0	0	1.44533734173556e-05	1.31734949282045e-05	0	0	0	0	0	0	0	0	0	0	0	0	0	0	FALSE	FALSE
M	CD8	TGTGCTTATAGGGAGGGCGGATCTGAAAAGCTGGTCTTT	TRAV38-2DV8	TRAJ57	CAYREGGSEKLVF	1_CD8	FALSE	4.97921674928847e-05	3.87270618593474e-05	3.64255245275532e-05	3.41407251635304e-05	3.63682228397082e-05	1.70601519633036e-05	1.99626229242542e-05	1.96548804580091e-05	4.51916999632656e-06	9.7621230925625e-06	5.41915100870722e-06	0	3.27500548563419e-06	0	2.41404199950271e-06	0	0	5.93032442700631e-05	5.97434020880319e-05	4.72354061489162e-05	2.0063826573004e-05	7.50036751800838e-06	1.44533734173556e-05	4.28138585166645e-05	3.28030178776447e-05	0	0	2.63220236371772e-05	4.98902414687687e-06	0	0	0	0	0	0	0	0	0	TRUE	FALSE
M	CD8	TGTGGCACAGAGTGGGACTTTGGAAATGAGAAATTAACCTTT	TRAV30	TRAJ48	CGTEWDFGNEKLTF	115_CD8	FALSE	3.38586738951616e-05	1.93635309296737e-05	7.75011160160706e-07	1.45279681546938e-06	1.54758395062588e-06	1.4216793302753e-06	1.17427193672083e-06	4.03177035036084e-06	0	0	0	0	0	0	0	0	0	5.73902363903837e-05	2.48930842033466e-06	1.88941624595665e-06	2.36045018505929e-06	0	0	0	0	0	0	0	0	0	0	0	0	0	0	0	0	0	FALSE	FALSE
M	CD4	TGTGCAATGGGCGTTTCTGGTGGCTACAATAAGCTGATTTTT	TRAV12-3	TRAJ4	CAMGVSGGYNKLIF	3_CD4	FALSE	2.32363448300129e-05	3.56696622388726e-05	0	0	0	0	1.76140790508125e-06	1.00794258759021e-06	0	0	0	0	3.60250603419761e-05	2.3864411957025e-06	2.41404199950271e-06	2.53368534668417e-06	0	0	0	0	0	0	0	1.97602423923067e-05	0	0	0	0	0	0	0	0	0	0	0	0	0	0	FALSE	FALSE
M	CD4	TGCGGCACAGAGGATCGGGGCGACTACAAGCTCAGCTTT	TRAV30	TRAJ20	CGTEDRGDYKLSF	64_CD4	FALSE	1.92529714305821e-05	4.3822727893472e-05	0	2.90559363093876e-06	7.73791975312941e-07	2.13251899541295e-06	0	2.51985646897553e-06	0	1.30161641234167e-06	0	0	4.58500767988786e-05	4.77288239140499e-06	2.41404199950271e-06	0	0	0	0	0	0	0	2.89067468347112e-05	0	0	0	0	0	0	0	0	0	0	0	0	0	0	0	FALSE	FALSE
M	CD8	TGTGCTCTGAAAACGACAACTGACAGCTGGGGGAAATTGCAGTTT	TRAV9-2	TRAJ24	CALKTTTDSWGKLQF	116_CD8	FALSE	3.05391960623026e-05	2.75165965842731e-05	0	7.2639840773469e-07	0	0	0	0	0	0	0	0	0	0	0	0	0	6.12162521497426e-05	0	0	0	0	0	1.31734949282045e-05	0	0	0	0	0	0	0	0	0	0	0	0	0	0	FALSE	FALSE
M	CD4	TGTGCAGAGAATGGCGGAGCCCAGAAGCTGGTATTT	TRAV13-2	TRAJ54	CAENGGAQKLVF	65_CD4	FALSE	2.58919270963e-05	3.36313958252227e-05	0	0	0	0	0	0	0	0	0	0	5.2400087770147e-05	0	0	0	0	0	0	0	0	0	0	0	0	0	0	0	0	0	0	0	0	0	0	0	0	0	FALSE	FALSE
M	CD4	TGTGCTGTGGAGGAAGGTGACAACACAGGCAAACTAATCTTT	TRAV2	TRAJ37	CAVEEGDNTGKLIF	66_CD4	FALSE	3.38586738951616e-05	2.54783301706233e-05	8.52512276176777e-06	1.45279681546938e-05	6.96412777781647e-06	4.2650379908259e-06	5.87135968360417e-07	6.04765552554127e-06	1.93678714128281e-06	6.50808206170833e-07	0	0	0.000114625191997197	3.10237355441325e-05	4.82808399900541e-06	3.80052802002625e-06	5.88857635815107e-06	0	0	0	0	0	0	1.97602423923067e-05	0	0	0	0	0	0	0	0	0	0	0	0	0	0	FALSE	FALSE
M	CD8	TGTGTGGTGAACACCCACCCAAACATACCTACATTT	TRAV12-1	TRAJ6	CVVNTHPNIPTF	117_CD8	FALSE	1.99168669971539e-05	3.36313958252227e-05	6.97510044144636e-06	9.44317930055097e-06	6.19033580250353e-06	2.8433586605506e-06	4.10995177852292e-06	4.03177035036084e-06	6.45595713760937e-07	6.50808206170833e-07	0	0	0	0	0	0	0	5.54772285107042e-05	2.48930842033466e-05	1.51153299676532e-05	1.18022509252965e-06	7.50036751800838e-06	0	9.88012119615334e-06	0	0	0	0	0	0	0	0	0	0	0	0	0	0	FALSE	FALSE
M	CD8	TGTGCAGCAAGCCAAGGTGACATGCGCTTT	TRAV29DV5	TRAJ43	CAASQGDMRF	118_CD8	FALSE	3.2530882762018e-05	2.54783301706233e-05	0	0	0	0	0	0	0	0	0	0	0	0	0	0	0	6.6955275788781e-05	0	3.7788324919133e-06	0	0	0	0	0	0	0	0	0	0	0	0	0	0	0	0	0	0	FALSE	FALSE
M	CD4	TGTGCTGTGAGTGATCGAGGCTCTAGCAACACAGGCAAACTAATCTTT	TRAV8-4	TRAJ37	CAVSDRGSSNTGKLIF	15_CD4	FALSE	4.24893162605949e-05	3.77079286525225e-05	6.97510044144636e-06	6.53758566961221e-06	4.64275185187765e-06	5.6867173211012e-06	5.28422371524375e-06	6.55162681933637e-06	5.81036142384843e-06	1.30161641234167e-06	6.77393876088403e-06	5.28218767084576e-06	0.000114625191997197	2.14779707613225e-05	9.65616799801083e-06	1.26684267334208e-05	1.37400115023525e-05	0	0	5.66824873786995e-06	0	0	5.78134936694224e-05	1.31734949282045e-05	0	0	3.01153417589367e-05	0	0	0	1.07722055552264e-05	0	0	0	0	0	2.66542280269208e-05	0	TRUE	TRUE
M	CD4	TGTGCTCTAGACGGGGGAGGAAGCTACATACCTACATTT	TRAV6	TRAJ6	CALDGGGSYIPTF	67_CD4	FALSE	4.18254206940231e-05	2.9554862997923e-05	1.39502008828927e-05	1.67071633778979e-05	2.08923833334494e-05	9.95175531192711e-06	8.21990355704584e-06	5.03971293795105e-06	3.22797856880469e-06	3.904849237025e-06	0	2.64109383542288e-06	9.17001535977573e-05	1.909152956562e-05	4.1038713991546e-05	1.26684267334208e-05	3.92571757210071e-06	0	0	0	0	1.50007350360168e-06	1.44533734173556e-05	1.97602423923067e-05	0	0	0	8.77400787905908e-06	0	0	0	5.07451931615778e-06	0	0	0	1.55339805825243e-05	0	0	TRUE	TRUE
M	CD8	TGTGCTGTGGGGGCGTCTCATAACCAGGGAGGAAAGCTTATCTTC	TRAV21	TRAJ23	CAVGASHNQGGKLIF	119_CD8	FALSE	3.18669871954462e-05	3.36313958252227e-05	8.52512276176777e-06	2.17919522320407e-06	3.09516790125176e-06	4.2650379908259e-06	0	1.00794258759021e-06	1.29119142752187e-06	1.30161641234167e-06	0	0	0	0	0	0	0	4.97382048716659e-05	1.24465421016733e-05	3.7788324919133e-06	1.18022509252965e-06	1.50007350360168e-06	0	9.88012119615334e-06	0	0	0	0	0	0	0	0	0	0	0	0	0	0	FALSE	FALSE
M	CD8	TGTGCAATGAGAACTGACAGCTGGGGGAAATTGCAGTTT	TRAV12-3	TRAJ24	CAMRTDSWGKLQF	120_CD8	FALSE	3.38586738951616e-05	3.26122626183978e-05	4.65006696096424e-06	2.39711474552448e-05	4.64275185187765e-06	2.8433586605506e-06	1.76140790508125e-06	2.01588517518042e-06	1.93678714128281e-06	2.60323282468333e-06	0	1.32054691771144e-06	0	2.3864411957025e-06	0	0	0	6.50422679091015e-05	2.2403775783012e-05	1.32259137216965e-05	3.54067527758894e-06	3.00014700720335e-06	0	1.64668686602556e-05	0	0	0	0	0	0	0	0	0	0	0	0	0	0	TRUE	FALSE
M	CD4	TGTGCTGTGAGTGAAAAGGCAGGAACTGCTCTGATCTTT	TRAV8-4	TRAJ15	CAVSEKAGTALIF	68_CD4	FALSE	2.78836137960154e-05	1.4267864895549e-05	2.01502901641784e-05	1.38015697469591e-05	1.16068796296941e-05	1.6349312298166e-05	4.10995177852292e-06	8.56751199451679e-06	6.45595713760937e-07	6.50808206170833e-07	0	2.64109383542288e-06	5.89500987414154e-05	3.3410176739835e-05	3.86246719920433e-05	1.14015840600787e-05	9.81429393025178e-06	0	2.48930842033466e-06	0	0	0	4.33601202520668e-05	3.95204847846134e-05	0	0	3.01153417589367e-05	8.77400787905908e-06	0	0	5.3861027776132e-06	0	0	0	0	0	0	0	TRUE	FALSE
M	CD4	TGTGCTTACGAGAGAGCGGTTAATGCTGGTGGTACTAGCTATGGAAAGCTGACATTT	TRAV38-2DV8	TRAJ52	CAYERAVNAGGTSYGKLTF	69_CD4	FALSE	1.92529714305821e-05	4.58609943071219e-05	9.30013392192848e-06	4.35839044640814e-06	1.62496314815718e-05	2.13251899541295e-06	7.045631620325e-06	1.15913397572874e-05	6.45595713760937e-07	3.25404103085417e-06	0	0	4.91250822845128e-05	4.05695003269424e-05	7.24212599850812e-06	2.53368534668417e-05	5.88857635815107e-06	0	0	0	0	0	4.33601202520668e-05	3.29337373205111e-06	0	0	0	0	0	0	0	2.02980772646311e-05	0	0	0	0	0	0	FALSE	FALSE
M	CD8	TGTGCAGCAAGTATCACAAACGACTACAAGCTCAGCTTT	TRAV13-1	TRAJ20	CAASITNDYKLSF	42_CD8	FALSE	3.45225694617334e-05	2.14017973433236e-05	1.70502455235355e-05	7.99038248508159e-06	3.09516790125176e-06	9.24091564678946e-06	5.87135968360417e-06	3.02382776277063e-06	6.45595713760937e-07	1.9524246185125e-06	0	0	0	0	0	0	0	4.39991812326275e-05	3.23610094643506e-05	1.88941624595665e-06	1.29824760178261e-05	1.50007350360168e-06	0	0	0	0	0	1.75480157581182e-05	4.98902414687687e-06	0	0	0	7.80305099293824e-06	0	0	0	0	0	FALSE	FALSE
M	CD4	TGTGCAGGAGCTAAGGACACCAATGCAGGCAAATCAACCTTT	TRAV27	TRAJ27	CAGAKDTNAGKSTF	70_CD4	FALSE	3.18669871954462e-05	2.34400637569734e-05	1.3175189722732e-05	1.01695777082857e-05	2.32137592593882e-06	1.49276329678907e-05	5.87135968360417e-06	2.51985646897553e-06	0	2.60323282468333e-06	0	0	5.89500987414154e-05	2.14779707613225e-05	9.65616799801083e-06	5.06737069336833e-06	1.96285878605036e-06	0	0	0	0	0	4.33601202520668e-05	4.61072322487156e-05	0	0	1.00384472529789e-05	0	0	0	0	0	0	0.000158881474420083	0	0	0	0	FALSE	FALSE
M	CD8	TGTGTGGTGAACGTTAACAATGACATGCGCTTT	TRAV12-1	TRAJ43	CVVNVNNDMRF	31_CD8	FALSE	2.98753004957308e-05	2.44591969637984e-05	0	7.2639840773469e-07	2.32137592593882e-06	7.10839665137651e-07	0	0	0	0	0	1.32054691771144e-06	0	0	0	0	0	4.97382048716659e-05	0	7.5576649838266e-06	0	0	0	0	8.20075446941119e-06	0	0	0	0	0	0	0	0	0	0	0	0	0	TRUE	FALSE
M	CD4	TGTGCTGGGCAACATTCCGGGTATGCACTCAACTTC	TRAV35	TRAJ41	CAGQHSGYALNF	71_CD4	FALSE	2.05807625637257e-05	3.77079286525225e-05	0	0	0	0	0	0	0	0	0	0	4.58500767988786e-05	0	0	0	0	0	0	0	2.36045018505929e-06	0	0	3.29337373205111e-06	0	0	0	0	0	0	0	0	0	0	0	0	0	0	FALSE	FALSE
M	CD8	TGTGCCGTGTAAGAAGAGAACTGGAGCCAATAGTAAGCTGACATTT	TRAV12-2	TRAJ56	CAV*EENW_ANSKLTF	121_CD8	FALSE	2.25724492634411e-05	2.9554862997923e-05	1.55002232032141e-06	1.45279681546938e-06	7.73791975312941e-07	2.8433586605506e-06	0	3.02382776277063e-06	0	0	0	0	0	0	0	0	0	6.12162521497426e-05	2.48930842033466e-06	1.88941624595665e-06	0	0	0	0	0	0	0	0	0	0	0	0	0	0	0	0	0	0	FALSE	FALSE
M	CD4	TGTGCTGTGACTGGTGGAGGCTTCAAAACTATCTTT	TRAV21	TRAJ9	CAVTGGGFKTIF	72_CD4	FALSE	3.78420472945924e-05	1.12104652750742e-05	3.87505580080353e-06	7.2639840773469e-07	0	6.39755698623885e-06	0	0	0	0	0	0	4.91250822845128e-05	0	1.20702099975135e-05	0	0	0	0	0	0	0	0	0	0	0	0	0	0	0	0	0	0	0	0	0	0	0	FALSE	FALSE
M	CD8	TGTGCTGTGGGTGTGAACAATGACATGCGCTTT	TRAV8-3	TRAJ43	CAVGVNNDMRF	122_CD8	FALSE	2.12446581302975e-05	3.36313958252227e-05	0	1.45279681546938e-06	0	2.13251899541295e-06	0	1.00794258759021e-06	0	6.50808206170833e-07	0	0	0	0	0	0	0	5.35642206310248e-05	0	1.88941624595665e-06	1.18022509252965e-06	0	0	0	0	0	0	8.77400787905908e-06	0	0	0	0	0	0	0	0	0	0	FALSE	FALSE
M	CD4	TGTGCTTTCCTCGGGGGCAATAACAATGACATGCGCTTT	TRAV38-1	TRAJ43	CAFLGGNNNDMRF	73_CD4	FALSE	3.2530882762018e-05	2.14017973433236e-05	3.25504687267497e-05	2.61503426784488e-05	2.39875512347012e-05	4.05178609128461e-05	7.63276758868542e-06	9.575454582107e-06	1.93678714128281e-06	3.25404103085417e-06	0	0	8.51501426264889e-05	5.01152651097524e-05	7.00072179855785e-05	2.66036961401837e-05	0	0	0	0	0	0	1.44533734173556e-05	3.62271110525622e-05	0	0	0.000130499814288726	0	0	0	0	5.07451931615778e-06	0	0	0	0	0	0	FALSE	FALSE
M	CD4	TGTGCTGTGAGTCCCAAAGCTGCAGGCAACAAGCTAACTTTT	TRAV3	TRAJ17	CAVSPKAAGNKLTF	74_CD4	FALSE	4.31532118271667e-05	3.97461950661723e-05	9.30013392192848e-06	1.45279681546938e-05	9.28550370375529e-06	5.6867173211012e-06	5.87135968360417e-06	2.51985646897553e-06	5.81036142384843e-06	3.904849237025e-06	1.35478775217681e-06	0	9.17001535977573e-05	2.62508531527275e-05	4.82808399900541e-06	1.14015840600787e-05	1.96285878605036e-06	0	0	0	0	0	0	0	0	0	4.01537890119156e-05	0	0	0	0	2.53725965807889e-06	0	0	0	0	0	0	TRUE	FALSE
M	CD4	TGTGCTTATAGGAGTTACTATTCAGGAGGAGGTGCTGACGGACTCACCTTT	TRAV38-2DV8	TRAJ45	CAYRSYYSGGGADGLTF	75_CD4	FALSE	4.38171073937385e-05	3.77079286525225e-05	5.42507812112494e-06	1.23487729314897e-05	6.96412777781647e-06	1.06625949770648e-05	6.45849565196459e-06	1.00794258759021e-05	2.58238285504375e-06	7.15889026787917e-06	0	0	1.96500329138051e-05	2.3864411957025e-05	9.65616799801083e-06	2.53368534668417e-05	7.85143514420142e-06	1.91300787967946e-06	0	0	0	0	2.89067468347112e-05	1.64668686602556e-05	8.20075446941119e-06	0	1.00384472529789e-05	0	0	0	1.07722055552264e-05	7.61177897423667e-06	0	0	0	0	0	0	FALSE	FALSE
M	CD4	TGTGCTGTCCATAATGCAGGCAACATGCTCACCTTT	TRAV21	TRAJ39	CAVHNAGNMLTF	76_CD4	FALSE	1.92529714305821e-05	1.5286998102374e-05	1.55002232032141e-05	1.88863586011019e-05	2.16661753087623e-05	2.13251899541295e-05	1.70269430824521e-05	1.20953110510825e-05	0	0	2.70957550435361e-05	0	3.27500548563419e-05	1.19322059785125e-05	3.37965879930379e-05	5.19405496070254e-05	3.92571757210071e-05	0	0	0	0	0	4.33601202520668e-05	2.63469898564089e-05	0	0	5.01922362648945e-05	4.38700393952954e-05	0	0	3.23166166656792e-05	3.80588948711833e-05	0	0	0	0	0	0	TRUE	FALSE
M	CD8	TGTGCAATGAGAGGTGGCCAGAAGCTGCTCTTT	TRAV12-3	TRAJ16	CAMRGGQKLLF	123_CD8	FALSE	2.32363448300129e-05	3.36313958252227e-05	0	0	0	0	0	0	0	0	0	0	0	0	0	0	0	5.93032442700631e-05	0	0	0	0	0	0	0	0	0	0	0	0	0	0	0	0	0	0	0	0	FALSE	FALSE
M	CD8	TGTGTGGTGAACGACCCGAGAGGAGGAAACAAACTCACCTTT	TRAV12-1	TRAJ10	CVVNDPRGGNKLTF	124_CD8	TRUE	3.12030916288744e-05	3.15931294115729e-05	1.00751450820892e-05	2.90559363093876e-06	0	2.8433586605506e-06	5.87135968360417e-07	2.51985646897553e-06	1.93678714128281e-06	6.50808206170833e-07	0	0	0	0	0	0	0	4.97382048716659e-05	7.46792526100399e-06	1.88941624595665e-06	0	0	0	9.88012119615334e-06	0	0	0	0	0	0	0	0	0	0	0	0	0	0	FALSE	FALSE
M	CD4	TGTGCTCTCCTCACGGGAGGAGGAAACAAACTCACCTTT	TRAV16	TRAJ10	CALLTGGGNKLTF	54_CD4	FALSE	5.17838541926001e-05	3.46505290320477e-05	7.75011160160706e-06	1.08959761160204e-05	5.41654382719059e-06	9.95175531192711e-06	7.045631620325e-06	6.04765552554127e-06	9.68393570641406e-06	1.30161641234167e-06	2.70957550435361e-06	1.05643753416915e-05	4.58500767988786e-05	1.19322059785125e-05	1.93123359960217e-05	6.33421336671041e-06	1.17771527163021e-05	1.91300787967946e-06	0	0	1.18022509252965e-06	1.50007350360168e-06	1.44533734173556e-05	1.31734949282045e-05	0	0	3.01153417589367e-05	8.77400787905908e-06	0	0	1.07722055552264e-05	0	0	0	0	1.55339805825243e-05	1.33271140134604e-05	0	TRUE	TRUE
M	CD8	TGTGCTTATGGGGGCTGGGGGAAATTGCAGTTT	TRAV38-2DV8	TRAJ24	CAYGGWGKLQF	125_CD8	FALSE	3.05391960623026e-05	2.14017973433236e-05	0	2.17919522320407e-06	1.54758395062588e-06	0	1.17427193672083e-06	0	0	0	0	0	0	0	0	0	0	6.88682836684604e-05	4.97861684066933e-06	1.88941624595665e-06	1.18022509252965e-06	0	0	3.29337373205111e-06	0	0	0	0	9.97804829375374e-06	0	0	0	0	0	0	0	0	0	FALSE	FALSE
M	CD4	TGTGCTTCTAATCCTAATGCAGGCAACATGCTCACCTTT	TRAV38-2DV8	TRAJ39	CASNPNAGNMLTF	77_CD4	FALSE	1.65973891642949e-05	4.17844614798222e-05	0	7.2639840773469e-07	3.09516790125176e-06	3.55419832568825e-06	1.76140790508125e-06	5.03971293795105e-07	0	1.30161641234167e-06	0	0	2.29250383994393e-05	9.54576478280999e-06	7.24212599850812e-06	5.06737069336833e-06	0	0	0	0	0	0	5.78134936694224e-05	0	0	0	0	0	0	0	0	0	0	0	0	0	0	0	FALSE	FALSE
M	CD8	TGTGCCGTGAACTTTTACACGGGCAGGAGAGCACTTACTTTT	TRAV12-2	TRAJ5	CAVNFYTGRRALTF	126_CD8	FALSE	3.5850360594877e-05	1.73252645160238e-05	0	0	0	7.10839665137651e-07	0	0	0	0	0	0	0	0	0	0	0	7.46073073074988e-05	4.97861684066933e-06	0	0	0	0	0	0	0	0	0	0	0	0	0	0	0	0	0	0	0	FALSE	FALSE
M	CD4	TGTGCTTTCATGAGGGAATACAACTTCAACAAATTTTACTTT	TRAV38-1	TRAJ21	CAFMREYNFNKFYF	78_CD4	FALSE	2.85475093625872e-05	2.44591969637984e-05	2.32503348048212e-06	7.2639840773469e-07	0	0	0	0	0	0	0	0	6.55001097126838e-05	0	0	0	1.96285878605036e-06	0	0	0	0	0	0	0	0	0	0	0	0	0	0	0	0	0	0	0	0	0	FALSE	FALSE
M	CD4	TGTGCAATGAGCGCGGACTACAAGCTCAGCTTT	TRAV12-3	TRAJ20	CAMSADYKLSF	79_CD4	FALSE	3.12030916288744e-05	3.26122626183978e-05	4.65006696096424e-06	5.08478885414283e-06	7.73791975312941e-06	8.53007598165181e-06	4.69708774688334e-06	7.05559811313148e-06	1.29119142752187e-06	3.25404103085417e-06	0	1.32054691771144e-06	7.53251261695863e-05	0	1.6898293996519e-05	5.06737069336833e-06	0	0	0	0	1.18022509252965e-06	0	0	2.30536161243578e-05	0	0	0	0	0	0	1.07722055552264e-05	2.53725965807889e-06	0	0	0	0	0	0	TRUE	FALSE
M	CD4	TGTGCTGCCCTGAATTATGGAGGAAGCCAAGGAAATCTCATCTTT	TRAV35	TRAJ42	CAALNYGGSQGNLIF	2_CD4	FALSE	4.58087940934539e-05	3.46505290320477e-05	3.87505580080353e-06	4.35839044640814e-06	1.315446358032e-05	4.97587765596355e-06	4.10995177852292e-06	6.04765552554127e-06	6.45595713760937e-06	2.60323282468333e-06	2.70957550435361e-06	2.64109383542288e-06	6.22251042270496e-05	1.67050883699175e-05	9.65616799801083e-06	6.33421336671041e-06	3.92571757210071e-06	0	0	3.7788324919133e-06	1.18022509252965e-06	1.50007350360168e-06	2.89067468347112e-05	9.88012119615334e-06	0	0	0	0	0	0	0	0	0	0	0	0	0	0	TRUE	FALSE
M	CD4	TGTGCAGAGAACGGGGGAGGAAGCTACATACCTACATTT	TRAV5	TRAJ6	CAENGGGSYIPTF	80_CD4	FALSE	2.25724492634411e-05	1.5286998102374e-05	1.3175189722732e-05	1.45279681546938e-05	7.73791975312941e-06	8.53007598165181e-06	5.28422371524375e-06	6.04765552554127e-06	0	0	0	0	6.22251042270496e-05	9.54576478280999e-06	9.65616799801083e-06	2.53368534668417e-05	5.88857635815107e-06	0	0	0	0	0	2.89067468347112e-05	1.31734949282045e-05	0	0	2.00768945059578e-05	0	0	0	0	0	0	0	0	0	0	0	FALSE	FALSE
M	CD4	TGCCTCGTGGGTGTCGCCCACGTTCAAACTGGGGCAAACAACCTCTTCTTT	TRAV4	TRAJ36	CLVGVAHVQTGANNLFF	81_CD4	FALSE	3.12030916288744e-05	2.85357297910981e-05	6.20008928128565e-06	8.71678089281628e-06	3.8689598765647e-06	1.06625949770648e-05	1.76140790508125e-06	6.55162681933637e-06	1.29119142752187e-06	1.9524246185125e-06	0	0	6.8775115198318e-05	0	9.65616799801083e-06	1.14015840600787e-05	1.96285878605036e-06	0	0	0	0	0	1.44533734173556e-05	9.88012119615334e-06	0	0	0	1.75480157581182e-05	0	0	0	2.53725965807889e-06	0	0	0	0	0	0	FALSE	FALSE
M	CD4	TGTGCTGGGAAGAATTATGGAGGAAGCCAAGGAAATCTCATCTTT	TRAV35	TRAJ42	CAGKNYGGSQGNLIF	2_CD4	FALSE	3.12030916288744e-05	3.15931294115729e-05	3.10004464064283e-06	6.53758566961221e-06	6.96412777781647e-06	3.55419832568825e-06	4.69708774688334e-06	2.51985646897553e-06	2.58238285504375e-06	6.50808206170833e-07	1.35478775217681e-06	0	0	1.19322059785125e-05	1.93123359960217e-05	6.33421336671041e-06	0	0	0	0	1.18022509252965e-06	0	0	0	0	0	0	0	0	0	0	5.07451931615778e-06	0	0	0	0	0	0	TRUE	FALSE
M	CD8	TGTGCCGTGGACATGGACAGCAACTATCAGTTAATCTGG	TRAV39	TRAJ33	CAVDMDSNYQLIW	127_CD8	FALSE	2.39002403965847e-05	3.05739962047479e-05	7.75011160160706e-07	0	0	0	0	0	0	0	0	0	0	0	0	0	0	4.97382048716659e-05	0	0	0	0	0	0	0	0	0	0	0	0	0	0	0	0	0	0	0	0	FALSE	FALSE
M	CD8	TGTGCTGTGAGTGATCGGGGCCACAAGCTCAGCTTT	TRAV8-6	TRAJ20	CAVSDRGHKLSF	128_CD8	FALSE	3.18669871954462e-05	2.03826641364986e-05	7.75011160160706e-07	0	0	0	0	0	0	0	0	0	0	0	0	0	0	6.6955275788781e-05	0	0	0	0	0	0	0	0	0	0	0	0	0	0	0	0	0	0	0	0	FALSE	FALSE
M	CD4	TGTGCCGTGAACGGGAGCACCGACAAGCTCATCTTT	TRAV12-2	TRAJ34	CAVNGSTDKLIF	82_CD4	FALSE	3.45225694617334e-05	3.36313958252227e-05	3.87505580080353e-06	2.17919522320407e-06	2.32137592593882e-06	3.55419832568825e-06	2.93567984180208e-06	2.01588517518042e-06	1.93678714128281e-06	1.9524246185125e-06	0	0	9.82501645690257e-05	4.77288239140499e-06	7.24212599850812e-06	1.01347413867367e-05	1.96285878605036e-06	0	0	0	0	0	1.44533734173556e-05	1.97602423923067e-05	0	0	0	0	0	0	0	0	0	0	0	0	0	0	FALSE	FALSE
M	CD4	TGTGCAGCCTCTGCCTCTCAACTTCAGAAACTTGTATTT	TRAV13-1	TRAJ8	CAASASQLQKLVF	83_CD4	FALSE	2.72197182294436e-05	1.01913320682493e-05	7.75011160160706e-06	5.08478885414283e-06	9.28550370375529e-06	1.4216793302753e-06	6.45849565196459e-06	1.20953110510825e-05	0	6.50808206170833e-07	0	0	3.93000658276103e-05	1.4318647174215e-05	1.20702099975135e-05	6.33421336671041e-06	1.96285878605036e-06	0	0	0	0	0	0	1.97602423923067e-05	0	0	3.01153417589367e-05	0	0	0	1.61583083328396e-05	0	0	0	0	0	0	0	FALSE	FALSE
M	CD4	TGCATCCTGAGAGGCGGTAACCAGTTCTATTTT	TRAV26-2	TRAJ49	CILRGGNQFYF	84_CD4	FALSE	2.65558226628718e-05	1.73252645160238e-05	1.62752343633748e-05	1.38015697469591e-05	1.08330876543812e-05	1.35059536376154e-05	6.45849565196459e-06	9.0714832883119e-06	1.93678714128281e-06	0	0	0	7.86001316552205e-05	2.3864411957025e-05	2.17263779955244e-05	2.02694827734733e-05	1.96285878605036e-06	3.82601575935891e-06	0	0	0	1.50007350360168e-06	0	2.30536161243578e-05	0	0	1.00384472529789e-05	8.77400787905908e-06	0	0.000122159784998778	0	2.53725965807889e-06	0	0	0	0	0	0	FALSE	FALSE
M	CD8	TGTGTGGTGCGCGGCTACTTGTCCGTGGCTGCAGGCAACAAGCTAACTTTT	TRAV12-1	TRAJ17	CVVRGYLSVAAGNKLTF	129_CD8	FALSE	3.18669871954462e-05	1.93635309296737e-05	0	0	7.73791975312941e-07	1.4216793302753e-06	0	0	0	0	0	0	0	0	0	0	0	5.16512127513453e-05	0	0	0	0	0	0	0	0	0	0	0	0	0	0	0	0	0	0	0	0	FALSE	FALSE
M	CD8	TGTGCTTATAGAGAGGGCGGATCTGAAAAGCTGGTCTTT	TRAV38-2DV8	TRAJ57	CAYREGGSEKLVF	1_CD8	FALSE	2.72197182294436e-05	4.58609943071219e-05	1.24001785625713e-05	4.35839044640814e-06	1.39282555556329e-05	9.24091564678946e-06	4.69708774688334e-06	2.01588517518042e-06	3.22797856880469e-06	3.904849237025e-06	0	0	0	0	0	0	0	4.39991812326275e-05	1.4935850522008e-05	5.66824873786995e-06	1.29824760178261e-05	0	0	2.964036358846e-05	0	0	0	0	0	0	0	1.01490386323156e-05	7.80305099293824e-06	0	0	0	0	0	FALSE	FALSE
M	CD8	TGTGCTGTGAATCCGGGAGGAAAGCTTATCTTC	TRAV21	TRAJ23	CAVNPGGKLIF	130_CD8	FALSE	3.5850360594877e-05	1.01913320682493e-05	3.10004464064283e-06	0	0	4.2650379908259e-06	5.87135968360417e-07	1.51191388138532e-06	0	0	0	0	0	0	2.41404199950271e-06	0	0	1.72170709171151e-05	0	0	0	6.00029401440671e-06	0	0	0	0	0	0	0	0	0	0	0	0	0	0	0	0	FALSE	FALSE
M	CD4	TGTGCTGTGCAGGCGGGCGCTGCAGGCAACAAGCTAACTTTT	TRAV20	TRAJ17	CAVQAGAAGNKLTF	85_CD4	FALSE	4.51448985268821e-05	2.03826641364986e-05	4.80506919299638e-05	5.08478885414283e-05	2.5535135185327e-05	3.55419832568825e-05	2.58339826078583e-05	1.10873684634923e-05	5.1647657100875e-06	5.20646564936667e-06	0	0	2.62000438850735e-05	5.48881475011574e-05	6.75931759860758e-05	3.040422416021e-05	1.76657290744532e-05	0	2.48930842033466e-06	0	0	0	4.33601202520668e-05	9.88012119615334e-05	0	0	1.00384472529789e-05	2.63220236371772e-05	0	0	5.3861027776132e-06	1.26862982903944e-05	0	0	0	0	0	0	FALSE	FALSE
M	CD4	TGCCTCGTGGGTGCCTTGTATTCAGGAGGAGGTGCTGACGGACTCACCTTT	TRAV4	TRAJ45	CLVGALYSGGGADGLTF	86_CD4	FALSE	4.11615251274514e-05	2.14017973433236e-05	1.62752343633748e-05	1.38015697469591e-05	1.16068796296941e-05	5.6867173211012e-06	3.5228158101625e-06	2.01588517518042e-06	3.87357428256562e-06	1.9524246185125e-06	0	0	6.55001097126838e-05	3.57966179355375e-05	4.82808399900541e-06	5.06737069336833e-06	0	0	0	0	0	0	1.44533734173556e-05	1.31734949282045e-05	0	0	0	0	0	0	0	0	0	0	0	0	0	0	FALSE	FALSE
M	CD8	TGTGCAGGTAATAACCAGGGAGGAAAGCTTATCTTC	TRAV25	TRAJ23	CAGNNQGGKLIF	131_CD8	FALSE	2.19085536968693e-05	2.9554862997923e-05	2.32503348048212e-06	0	7.73791975312941e-07	7.10839665137651e-07	0	0	0	0	0	0	0	2.3864411957025e-06	0	0	0	4.01731654732686e-05	2.48930842033466e-06	0	0	0	0	0	0	0	0	0	0	0	0	0	0	0	0	0	0	0	FALSE	FALSE
M	CD8	TGTGCAATGAGCGAAGGGGACATGCGCTTT	TRAV12-3	TRAJ43	CAMSEGDMRF	132_CD8	FALSE	2.78836137960154e-05	3.56696622388726e-05	1.16251674024106e-05	1.74335617856326e-05	9.28550370375529e-06	8.53007598165181e-06	5.28422371524375e-06	5.03971293795105e-06	1.29119142752187e-06	4.55565744319583e-06	0	0	0	0	0	0	0	7.84333230668577e-05	2.9871701044016e-05	1.51153299676532e-05	7.08135055517788e-06	1.50007350360168e-06	0	1.31734949282045e-05	0	0	0	8.77400787905908e-06	0	0	0	0	0	0	0	0	0	0	FALSE	FALSE
M	CD8	TGTGCAGCAACTGGTCGGGAATATGGAAACAAACTGGTCTTT	TRAV13-1	TRAJ47	CAATGREYGNKLVF	133_CD8	FALSE	3.85059428611642e-05	1.12104652750742e-05	0	0	0	0	0	0	0	0	0	0	0	0	0	0	0	3.82601575935891e-05	0	0	0	0	0	0	0	0	0	0	0	0	0	0	0	0	0	0	0	0	FALSE	FALSE
M	CD8	TGTGCAGCAAGCGAAGATGCTGGTGGTACTAGCTATGGAAAGCTGACATTT	TRAV29DV5	TRAJ52	CAASEDAGGTSYGKLTF	134_CD8	FALSE	3.05391960623026e-05	3.26122626183978e-05	2.32503348048212e-06	3.63199203867345e-06	1.47020475309459e-05	2.34577089495425e-05	1.35041272722896e-05	1.15913397572874e-05	3.22797856880469e-06	3.25404103085417e-06	0	0	0	0	0	2.53368534668417e-06	0	5.54772285107042e-05	3.23610094643506e-05	2.45624111974364e-05	4.60287786086562e-05	1.50007350360168e-06	0	2.30536161243578e-05	0	0	0	2.63220236371772e-05	0	0	0	2.53725965807889e-06	0	0	0	0	0	0	FALSE	FALSE
M	CD4	TGTGCAATGAGCGGGAGCTATGGGAACAACAGACTCGCTTTT	TRAV12-3	TRAJ7	CAMSGSYGNNRLAF	87_CD4	FALSE	2.9211404929159e-05	3.56696622388726e-05	5.42507812112494e-06	7.2639840773469e-06	1.54758395062588e-06	2.13251899541295e-06	2.34854387344167e-06	2.01588517518042e-06	1.29119142752187e-06	2.60323282468333e-06	0	0	8.18751371408547e-05	2.3864411957025e-06	4.82808399900541e-06	5.06737069336833e-06	0	0	0	0	0	0	1.44533734173556e-05	0	0	0	0	0	0	0	0	0	3.90152549646912e-06	0	0	0	0	0	FALSE	FALSE
M	CD4	TGTGCTGGTATGAATTATGGAGGAAGCCAAGGAAATCTCATCTTT	TRAV35	TRAJ42	CAGMNYGGSQGNLIF	2_CD4	FALSE	2.58919270963e-05	4.89183939275967e-05	6.97510044144636e-06	4.35839044640814e-06	6.96412777781647e-06	7.10839665137651e-06	4.69708774688334e-06	2.01588517518042e-06	3.22797856880469e-06	3.904849237025e-06	0	0	6.22251042270496e-05	7.15932358710749e-06	7.24212599850812e-06	2.53368534668417e-06	0	0	0	0	0	0	0	1.31734949282045e-05	0	0	1.00384472529789e-05	8.77400787905908e-06	0	0	0	2.53725965807889e-06	0	0	0	0	0	0	FALSE	FALSE
M	CD4	TGTGCTGTGATCTCATGAACAGAGATGACAAGATCATCTTT	TRAV22	TRAJ30	CAVIS*T_DDKIIF	88_CD4	FALSE	3.05391960623026e-05	2.34400637569734e-05	2.32503348048212e-06	5.08478885414283e-06	1.54758395062588e-06	2.8433586605506e-06	1.17427193672083e-06	1.00794258759021e-06	1.29119142752187e-06	6.50808206170833e-07	0	0	4.25750713132445e-05	2.3864411957025e-06	0	2.53368534668417e-06	1.37400115023525e-05	0	0	0	0	0	0	1.31734949282045e-05	0	0	0	0	0	0	5.3861027776132e-06	5.07451931615778e-06	0	0	0	0	0	0	FALSE	FALSE
M	CD8	TGTGCTGTGAGAGACCATAACAATGACATGCGCTTT	TRAV3	TRAJ43	CAVRDHNNDMRF	135_CD8	FALSE	1.85890758640103e-05	3.15931294115729e-05	2.32503348048212e-06	7.2639840773469e-07	7.73791975312941e-07	7.10839665137651e-07	0	0	0	0	0	0	0	0	0	0	0	5.73902363903837e-05	4.97861684066933e-06	5.66824873786995e-06	0	1.50007350360168e-06	0	3.29337373205111e-06	8.20075446941119e-06	0	0	0	0	0	0	0	0	0	0	0	0	0	FALSE	FALSE
M	CD4	TGTGCAGAGAATATAGCAAGCAGCGGAGACAAGCTGACTTTT	TRAV13-2	TRAJ46	CAENIASSGDKLTF	89_CD4	FALSE	2.39002403965847e-05	2.34400637569734e-05	1.55002232032141e-06	2.90559363093876e-06	7.73791975312941e-06	2.8433586605506e-06	5.28422371524375e-06	5.03971293795105e-07	6.45595713760937e-07	6.50808206170833e-07	0	0	2.94750493707077e-05	1.67050883699175e-05	4.82808399900541e-06	2.53368534668417e-06	0	0	0	0	0	0	1.44533734173556e-05	6.58674746410223e-06	0	0	0	0	0	0	0	0	0	0	0	0	0	0	FALSE	FALSE
M	CD4	TGTGCTCTGAATAATGCAGGCAACATGCTCACCTTT	TRAV16	TRAJ39	CALNNAGNMLTF	90_CD4	FALSE	2.12446581302975e-05	3.05739962047479e-05	0	0	0	0	0	0	0	0	0	0	4.25750713132445e-05	0	1.44842519970162e-05	2.02694827734733e-05	5.88857635815107e-06	0	0	0	0	0	1.44533734173556e-05	3.29337373205111e-06	0	0.000599161174355902	0	0	0	0	0	0	0	0	5.21784503000261e-05	1.55339805825243e-05	0	0	FALSE	TRUE
M	CD4	TGTGCTGTGCAGGCCGATACTGGAGGCTTCAAAACTATCTTT	TRAV20	TRAJ9	CAVQADTGGFKTIF	1_CD4	FALSE	2.12446581302975e-05	2.54783301706233e-05	7.75011160160706e-06	1.45279681546938e-05	1.54758395062588e-06	9.24091564678946e-06	3.5228158101625e-06	6.04765552554127e-06	1.93678714128281e-06	0	0	3.96164075313432e-06	3.60250603419761e-05	1.909152956562e-05	1.44842519970162e-05	1.90026401001312e-05	0	0	0	0	3.54067527758894e-06	3.00014700720335e-06	0	6.58674746410223e-06	0	0	0	2.63220236371772e-05	0	0	0	0	0	0	0	0	0	0	TRUE	FALSE
M	CD4	TGTGCTGTGAGTGGCGGTGGTACTAGCTATGGAAAGCTGACATTT	TRAV8-4	TRAJ52	CAVSGGGTSYGKLTF	91_CD4	FALSE	3.31947783285898e-05	3.56696622388726e-05	1.8600267843857e-05	2.39711474552448e-05	4.17847666668988e-05	4.05178609128461e-05	1.35041272722896e-05	1.81429665766238e-05	5.81036142384843e-06	5.20646564936667e-06	0	0	5.56750932557812e-05	5.25017063054549e-05	8.69055119820975e-05	3.67384375269204e-05	3.92571757210071e-06	0	0	0	2.36045018505929e-06	0	4.33601202520668e-05	4.94006059807667e-05	0	0	1.00384472529789e-05	8.77400787905908e-06	0	0	0	2.53725965807889e-06	0	0	0	0	0	0	FALSE	FALSE
M	CD4	TGTGCAGCAAGCGCGGGTCTGAGCAACACAGGCAAACTAATCTTT	TRAV29DV5	TRAJ37	CAASAGLSNTGKLIF	92_CD4	FALSE	2.72197182294436e-05	3.46505290320477e-05	8.52512276176777e-06	1.1622374523755e-05	4.64275185187765e-06	6.39755698623885e-06	2.34854387344167e-06	4.53574164415595e-06	2.58238285504375e-06	2.60323282468333e-06	0	0	5.89500987414154e-05	4.29559415226449e-05	1.6898293996519e-05	3.80052802002625e-06	0	0	0	0	0	0	1.44533734173556e-05	1.31734949282045e-05	0	0	1.00384472529789e-05	0	0	0	0	2.53725965807889e-06	0	0	0	0	0	0	FALSE	FALSE
M	CD4	TGTGCTTATTTACTCCTTAACAATGACATGCGCTTT	TRAV38-2DV8	TRAJ43	CAYLLLNNDMRF	93_CD4	FALSE	1.85890758640103e-05	2.9554862997923e-05	1.55002232032141e-06	1.52543665624285e-05	9.28550370375529e-06	4.97587765596355e-06	3.5228158101625e-06	1.51191388138532e-06	1.29119142752187e-06	6.50808206170833e-07	0	0	3.27500548563419e-05	1.4318647174215e-05	1.44842519970162e-05	6.33421336671041e-06	0	0	0	0	0	0	0	3.29337373205111e-06	0	0	2.00768945059578e-05	4.38700393952954e-05	0	0	1.07722055552264e-05	0	0	0	0	0	0	0	FALSE	FALSE
M	CD4	TGTGCTGTGTACAGTCAGGCAGGCAAATCAACCTTT	TRAV21	TRAJ27	CAVYSQAGKSTF	94_CD4	FALSE	2.78836137960154e-05	3.05739962047479e-05	1.78252566836962e-05	1.67071633778979e-05	1.39282555556329e-05	5.6867173211012e-06	4.69708774688334e-06	6.55162681933637e-06	4.51916999632656e-06	1.30161641234167e-06	0	0	6.8775115198318e-05	3.81830591312399e-05	7.24212599850812e-06	1.14015840600787e-05	0	0	0	0	0	0	1.44533734173556e-05	1.31734949282045e-05	0	0	0	0	0	0	0	5.07451931615778e-06	0	0	0	0	0	0	FALSE	FALSE
M	CD4	TGTGCAGCAAGCAGGAACGGAGGTGCTGACGGACTCACCTTT	TRAV29DV5	TRAJ45	CAASRNGGADGLTF	95_CD4	FALSE	2.72197182294436e-05	2.75165965842731e-05	3.87505580080353e-06	1.45279681546938e-06	3.8689598765647e-06	2.8433586605506e-06	3.5228158101625e-06	6.04765552554127e-06	0	2.60323282468333e-06	0	0	5.89500987414154e-05	2.14779707613225e-05	4.82808399900541e-06	3.80052802002625e-06	1.96285878605036e-06	0	0	0	0	0	0	1.97602423923067e-05	0	0	0	8.77400787905908e-06	0	0	5.3861027776132e-06	0	0	0	0	0	0	0	FALSE	FALSE
M	CD8	TGTGTGGTGAACCAAAAGAGCGATAAGCTGATTTTT	TRAV12-1	TRAJ4	CVVNQKSDKLIF	136_CD8	FALSE	2.25724492634411e-05	2.75165965842731e-05	0	0	0	0	0	0	0	0	0	0	0	0	0	0	0	3.25211339545508e-05	0	0	0	0	0	0	0	0	0	0	0	0	0	0	0	0	0	0	0	0	FALSE	FALSE
M	CD4	TGTGCAATGATCTCAGGATACAGCACCCTCACCTTT	TRAV12-3	TRAJ11	CAMISGYSTLTF	96_CD4	FALSE	1.65973891642949e-05	1.73252645160238e-05	6.20008928128565e-06	2.17919522320407e-05	6.96412777781647e-06	1.13734346422024e-05	4.69708774688334e-06	2.51985646897553e-06	0	6.50808206170833e-07	0	0	4.91250822845128e-05	2.863729434843e-05	1.93123359960217e-05	7.6010560400525e-06	3.92571757210071e-06	0	0	0	0	0	7.22668670867781e-05	3.29337373205111e-06	0	0	3.01153417589367e-05	0	0	0	5.3861027776132e-06	7.61177897423667e-06	0	0	0	0	0	0	FALSE	FALSE
M	CD8	TGTGCTGTCACGGCGGTGGGCGGATCTGAAAAGCTGGTCTTT	TRAV38-1	TRAJ57	CAVTAVGGSEKLVF	137_CD8	FALSE	2.78836137960154e-05	2.03826641364986e-05	5.42507812112494e-06	5.81118726187752e-06	5.41654382719059e-06	6.39755698623885e-06	1.05684474304875e-05	1.00794258759021e-05	0	2.60323282468333e-06	2.70957550435361e-06	1.32054691771144e-06	0	0	2.41404199950271e-06	0	0	2.48691024358329e-05	2.9871701044016e-05	5.66824873786995e-06	2.0063826573004e-05	3.00014700720335e-06	0	6.58674746410223e-06	0	0	0	5.26440472743545e-05	0	0	0	0	0	0	0	0	0	0	TRUE	FALSE
M	CD8	TGCCTCGTGGGTCGACCAGGCAGGAACTGCTCTGATCTTT	TRAV4	TRAJ15	CLVGRPG_GTALIF	138_CD8	FALSE	2.58919270963e-05	2.24209305501485e-05	0	7.2639840773469e-07	0	7.10839665137651e-07	0	0	0	0	0	0	0	0	0	0	0	6.12162521497426e-05	0	0	0	0	0	6.58674746410223e-06	0	0	0	0	0	0	0	0	0	0	0	0	0	0	FALSE	FALSE
M	CD8	TGTGCAGCCCCATGGGGAAGCCAAGGAAATCTCATCTTT	TRAV13-1	TRAJ42	CAAPWGSQGNLIF	139_CD8	FALSE	1.79251802974385e-05	2.64974633774482e-05	9.30013392192848e-06	4.35839044640814e-06	4.64275185187765e-06	2.8433586605506e-06	5.87135968360417e-06	1.00794258759021e-06	6.45595713760937e-07	6.50808206170833e-07	0	0	0	0	0	0	0	1.72170709171151e-05	1.4935850522008e-05	7.5576649838266e-06	4.72090037011859e-06	3.00014700720335e-06	0	9.88012119615334e-06	0	0	0	0	0	0	0	0	0	0	0	0	0	0	FALSE	FALSE
M	CD4	TGTGCAATGGGGGGCGACTACAAGCTCAGCTTT	TRAV12-3	TRAJ20	CAMGGDYKLSF	79_CD4	FALSE	1.79251802974385e-05	2.54783301706233e-05	3.87505580080353e-06	2.90559363093876e-06	1.54758395062588e-06	4.2650379908259e-06	0	1.00794258759021e-06	0	0	0	0	2.62000438850735e-05	0	9.65616799801083e-06	5.06737069336833e-06	0	0	2.48930842033466e-06	0	0	0	0	0	0	0	0	0	0	0	0	0	0	0	0	0	0	0	FALSE	FALSE
M	CD4	TGTGCTGTGAGGATCTTTGGAAATGAGAAATTAACCTTT	TRAV8-4	TRAJ48	CAVRIFGNEKLTF	97_CD4	FALSE	6.43978699574642e-05	6.21671256163208e-05	5.11507365706066e-05	5.52062789878365e-05	7.97005734572329e-05	8.03248821605545e-05	3.58152940699854e-05	3.42700479780672e-05	1.93678714128281e-05	1.62702051542708e-05	8.12872651306083e-06	1.84876568479602e-05	0.000134275224911002	0.000116935618589422	0.000210021653956736	5.19405496070254e-05	5.10343284373092e-05	0	0	0	0	0	4.33601202520668e-05	0.000125148201817942	0	0	0	4.38700393952954e-05	0	0	1.07722055552264e-05	6.59687511100511e-05	0	0	0	1.55339805825243e-05	0	0	TRUE	TRUE
M	CD8	TGCCTCGTGGGTGCCACTATGCGGAACTTCAACAAATTTTACTTT	TRAV4	TRAJ21	CLVGATMRNFNKFYF	140_CD8	FALSE	1.99168669971539e-05	2.44591969637984e-05	4.65006696096424e-06	3.63199203867345e-06	7.73791975312941e-07	1.4216793302753e-06	0	0	0	0	0	0	0	0	0	0	0	5.93032442700631e-05	0	0	0	6.00029401440671e-06	0	0	0	0	0	0	0	0	0	0	0	0	0	0	0	0	FALSE	FALSE
M	CD8	TGTGCTTATAGGAGCGATGCTGGTGGTACTAGCTATGGAAAGCTGACATTT	TRAV38-2DV8	TRAJ52	CAYRSDAGGTSYGKLTF	92_CD8	FALSE	4.18254206940231e-05	3.46505290320477e-05	2.32503348048212e-06	7.2639840773469e-06	6.96412777781647e-06	1.4216793302753e-06	1.11555833988479e-05	4.03177035036084e-06	7.74714856513125e-06	1.9524246185125e-06	6.77393876088403e-06	3.96164075313432e-06	3.27500548563419e-06	9.54576478280999e-06	2.41404199950271e-06	8.86789871339458e-06	5.88857635815107e-06	3.25211339545508e-05	7.46792526100399e-06	5.66824873786995e-06	1.65231512954151e-05	1.50007350360168e-06	0	0	0	0	0	8.77400787905908e-06	0	0	0	7.61177897423667e-06	0	0	0	0	2.66542280269208e-05	0	TRUE	TRUE
M	CD8	TGCATCGTCAGTCATAATGCTGGTGGTACTAGCTATGGAAAGCTGACATTT	TRAV26-1	TRAJ52	CIVSHNAGGTSYGKLTF	141_CD8	FALSE	2.39002403965847e-05	2.54783301706233e-05	0	0	0	0	0	0	0	0	0	0	0	0	0	0	0	4.2086173352948e-05	0	0	0	0	0	0	0	0	0	0	0	0	0	0	0	0	0	0	0	0	FALSE	FALSE
M	CD8	TGTGCAGCAACCATCAATAATGCAGGCAACATGCTCACCTTT	TRAV29DV5	TRAJ39	CAATINNAGNMLTF	142_CD8	FALSE	2.52280315297282e-05	2.34400637569734e-05	0	7.2639840773469e-07	0	0	0	0	0	0	0	0	3.27500548563419e-06	0	0	0	0	4.39991812326275e-05	0	0	0	0	0	0	0	0	0	0	0	0	0	0	0	0	0	0	0	0	FALSE	FALSE
M	CD4	TGTGCTGGCCGGAATTATGGAGGAAGCCAAGGAAATCTCATCTTT	TRAV35	TRAJ42	CAGRNYGGSQGNLIF	2_CD4	FALSE	3.38586738951616e-05	1.5286998102374e-05	3.87505580080353e-06	7.2639840773469e-06	0	2.13251899541295e-06	4.10995177852292e-06	1.00794258759021e-06	0	1.9524246185125e-06	0	0	4.91250822845128e-05	7.15932358710749e-06	7.24212599850812e-06	6.33421336671041e-06	0	1.91300787967946e-06	0	0	0	1.50007350360168e-06	0	6.58674746410223e-06	0	0	0	8.77400787905908e-06	0	0	0	0	0	0	0	0	0	0	FALSE	FALSE
M	CD4	TGTGCAGAGAATATCTTATACAACTTCAACAAATTTTACTTT	TRAV13-2	TRAJ21	CAENILYNFNKFYF	98_CD4	FALSE	4.38171073937385e-05	3.77079286525225e-05	3.87505580080353e-06	6.53758566961221e-06	7.73791975312941e-06	6.39755698623885e-06	3.5228158101625e-06	4.03177035036084e-06	3.87357428256562e-06	7.15889026787917e-06	0	0	9.49751590833915e-05	7.15932358710749e-06	9.65616799801083e-06	8.86789871339458e-06	5.88857635815107e-06	0	0	0	0	0	2.89067468347112e-05	6.58674746410223e-06	0	0	0	0	0	0	1.07722055552264e-05	0	0	0	0	0	0	0	FALSE	FALSE
M	CD8	TGTGCTTATAGGAGCTTCTTTGGAAATGAGAAATTAACCTTT	TRAV38-2DV8	TRAJ48	CAYRSFFGNEKLTF	143_CD8	FALSE	3.85059428611642e-05	1.32487316887241e-05	3.10004464064283e-06	0	2.32137592593882e-06	2.13251899541295e-06	1.17427193672083e-06	5.03971293795105e-07	0	1.9524246185125e-06	1.35478775217681e-06	0	0	0	0	0	0	8.41723467058961e-05	2.48930842033466e-06	0	0	4.50022051080503e-06	0	9.88012119615334e-06	0	0	0	0	0	0	0	0	0	0	0	0	0	0	TRUE	FALSE
M	CD8	TGTGCAGAGATGAAGCGCAGCAGTGCTTCCAAGATAATCTTT	TRAV5	TRAJ3	CAEMKRSSASKIIF	144_CD8	FALSE	2.78836137960154e-05	2.03826641364986e-05	0	0	0	0	0	0	0	0	0	0	0	0	0	0	0	6.31292600294221e-05	0	0	0	0	0	0	0	0	0	0	0	0	0	0	0	0	0	0	0	0	FALSE	FALSE
M	CD8	TGTGCAGGTGGGGGAGGAAAGCTTATCTTC	TRAV27	TRAJ23	CAGGGGKLIF	145_CD8	FALSE	2.19085536968693e-05	2.75165965842731e-05	0	0	0	0	0	0	0	0	0	0	0	0	0	0	0	2.67821103155124e-05	0	0	0	0	0	0	0	0	0	0	0	0	0	0	0	0	0	0	0	0	FALSE	FALSE
M	CD4	TGTGCTCTGAAGCCCGGATACAGCACCCTCACCTTT	TRAV9-2	TRAJ11	CALKPGYSTLTF	99_CD4	FALSE	2.65558226628718e-05	2.34400637569734e-05	1.3175189722732e-05	1.38015697469591e-05	1.54758395062588e-05	1.13734346422024e-05	5.28422371524375e-06	1.15913397572874e-05	6.45595713760937e-07	3.25404103085417e-06	0	0	4.25750713132445e-05	1.4318647174215e-05	4.1038713991546e-05	1.01347413867367e-05	5.88857635815107e-06	0	0	0	0	0	0	2.63469898564089e-05	8.20075446941119e-06	0	0	8.77400787905908e-06	0	0	0	5.07451931615778e-06	0	0	0	0	0	0	FALSE	FALSE
M	CD8	TGTGCCGTGGGGGATGACAAGATCATCTTT	TRAV12-2	TRAJ30	CAVGDDKIIF	146_CD8	FALSE	3.51864650283052e-05	2.24209305501485e-05	6.20008928128565e-06	2.90559363093876e-06	2.32137592593882e-06	2.13251899541295e-06	0	4.03177035036084e-06	2.58238285504375e-06	6.50808206170833e-07	0	1.32054691771144e-06	0	0	7.24212599850812e-06	0	1.96285878605036e-06	5.93032442700631e-05	0	3.7788324919133e-06	8.26157564770753e-06	4.50022051080503e-06	0	0	8.20075446941119e-06	0	0	0	0	0	0	0	0	0	0	0	0	0	TRUE	FALSE
M	CD8	TGTGCTACGGGTTCTGGGGGTTACCAGAAAGTTACCTTT	TRAV17	TRAJ13	CATGSGGYQKVTF	147_CD8	FALSE	2.25724492634411e-05	1.73252645160238e-05	4.65006696096424e-06	2.90559363093876e-06	4.64275185187765e-06	3.55419832568825e-06	2.34854387344167e-06	5.03971293795105e-07	0	0	1.35478775217681e-06	1.32054691771144e-06	9.82501645690257e-06	0	2.41404199950271e-06	2.53368534668417e-06	0	4.97382048716659e-05	4.97861684066933e-06	2.26729949514798e-05	4.72090037011859e-06	0	0	3.29337373205111e-06	0	0	0	0	0	0	0	2.53725965807889e-06	0	0	0	0	1.33271140134604e-05	0	TRUE	TRUE
M	CD8	TGTGCTCTGGGGTCGGCAGGAGGAAGCTACATACCTACATTT	TRAV9-2	TRAJ6	CALGSAGGSYIPTF	8_CD8	FALSE	3.12030916288744e-05	1.63061313091989e-05	0	0	0	0	0	0	0	0	0	0	0	0	0	0	0	2.1043086676474e-05	0	0	0	0	0	0	0	0	0	0	0	0	0	0	0	0	0	0	0	0	FALSE	FALSE
M	CD8	TGTGCAGCACTTTACCCCGAATTCAGGAAACACACCTCTTGTCTTT	TRAV13-1	TRAJ29	CAALYPEF_GNTPLVF	148_CD8	FALSE	4.31532118271667e-05	4.07653282729973e-05	7.75011160160706e-06	1.08959761160204e-05	1.08330876543812e-05	1.99035106238542e-05	1.17427193672083e-05	5.54368423174616e-06	6.45595713760937e-06	7.80969847405e-06	0	0	3.27500548563419e-06	0	0	0	0	9.18243782246139e-05	2.48930842033466e-05	1.51153299676532e-05	1.77033763879447e-05	1.80008820432201e-05	0	2.30536161243578e-05	0	0	0	1.75480157581182e-05	0	0.000122159784998778	0	1.77608176065522e-05	3.90152549646912e-06	0	0	0	0	0	FALSE	FALSE
M	CD4	TGTGCAATGAGCGCGTATAACCAGGGAGGAAAGCTTATCTTC	TRAV12-3	TRAJ23	CAMSAYNQGGKLIF	100_CD4	FALSE	2.58919270963e-05	2.75165965842731e-05	0	1.45279681546938e-06	7.73791975312941e-07	0	3.5228158101625e-06	2.51985646897553e-06	1.93678714128281e-06	0	0	2.64109383542288e-06	3.27500548563419e-05	2.3864411957025e-06	2.41404199950271e-06	1.26684267334208e-06	0	0	0	0	0	0	0	0	0	0	0	0	0	0	0	0	3.90152549646912e-06	0	0	0	0	0	TRUE	FALSE
M	CD8	TGTGCAATGAGCCCCGGGCGGGAGTACAACTTCAACAAATTTTACTTT	TRAV12-3	TRAJ21	CAMSPGREYNFNKFYF	149_CD8	FALSE	6.1742287691177e-05	0.000100894187475668	5.73508258518923e-05	7.11870439579996e-05	7.97005734572329e-05	7.74815235000039e-05	6.98691802348896e-05	7.60996653630609e-05	1.74310842715453e-05	3.25404103085417e-05	0.000105673444669791	2.1128750683383e-05	0	0	0	0	0	0.000133910551577562	9.21044115523825e-05	0.000175715710873968	0.000129824760178261	4.6502278611652e-05	0	8.56277170333289e-05	0.00013941282597999	0	1.00384472529789e-05	0.000105288094548709	0.000109758531231291	0	5.3861027776132e-06	5.83569721358144e-05	3.1212203971753e-05	0	0	3.10679611650485e-05	0	0	TRUE	TRUE
M	CD8	TGTGCTGGTTTTAGTACTACCTCAGGAACCTACAAATACATCTTT	TRAV35	TRAJ40	CAGFSTTSGTYKYIF	150_CD8	FALSE	2.45641359631565e-05	2.24209305501485e-05	0	7.2639840773469e-07	0	0	0	1.00794258759021e-06	0	0	0	0	0	0	0	0	0	3.25211339545508e-05	2.48930842033466e-06	1.88941624595665e-06	1.18022509252965e-06	0	0	0	8.20075446941119e-06	0	0	0	0	0	0	0	0	0	0	0	0	0	FALSE	FALSE
M	CD8	TGTGTGGTGAACAATAACAATGACATGCGCTTT	TRAV12-1	TRAJ43	CVVNNNNDMRF	31_CD8	TRUE	9.82565438526258e-05	0.000100894187475668	3.79755468478746e-05	4.64894980950202e-05	3.01778870372047e-05	4.40720592385343e-05	3.34667501965438e-05	4.48534451477644e-05	3.16341899742859e-05	3.38420267208833e-05	6.77393876088403e-05	6.33862520501491e-05	9.82501645690257e-06	4.77288239140499e-06	7.24212599850812e-06	1.26684267334208e-06	7.85143514420142e-06	0.000219995906163137	6.47220189287012e-05	5.85719036246561e-05	6.49123800891306e-05	5.85028666404654e-05	0.000144533734173556	0.00011856145435384	0	0	6.02306835178735e-05	3.50960315162363e-05	0	0	0.000129266466662717	2.79098562388678e-05	1.17045764894074e-05	0.000158881474420083	0	4.66019417475728e-05	0	0	TRUE	TRUE
M	CD8	TGCCTCGTGGGCCCCCAAACTGGGGCAAACAACCTCTTCTTT	TRAV4	TRAJ36	CLVGPQTGANNLFF	151_CD8	FALSE	2.72197182294436e-05	2.03826641364986e-05	0	0	0	0	0	0	0	0	0	0	0	0	0	0	0	6.88682836684604e-05	0	0	0	0	0	0	0	0	0	0	0	0	0	0	0	0	0	0	0	0	FALSE	FALSE
M	CD8	TGTGCTGTGAGAGACGGGGGAGGAGGTGCTGACGGACTCACCTTT	TRAV3	TRAJ45	CAVRDGGGGADGLTF	152_CD8	FALSE	2.32363448300129e-05	2.14017973433236e-05	1.55002232032141e-06	7.2639840773469e-07	3.09516790125176e-06	7.10839665137651e-07	0	1.00794258759021e-06	0	0	1.35478775217681e-06	0	0	0	0	1.26684267334208e-06	0	3.82601575935891e-05	0	5.66824873786995e-06	5.90112546264824e-06	1.50007350360168e-06	0	0	0	0	0	0	0	0	0	0	0	0	0	0	0	0	TRUE	FALSE
M	CD4	TGTGCCGTGAAGAACACCAATGCAGGCAAATCAACCTTT	TRAV8-1	TRAJ27	CAVKNTNAGKSTF	101_CD4	FALSE	3.45225694617334e-05	2.75165965842731e-05	1.00751450820892e-05	8.71678089281628e-06	6.19033580250353e-06	1.77709916284413e-05	7.63276758868542e-06	8.06354070072169e-06	2.58238285504375e-06	4.55565744319583e-06	4.06436325653042e-06	3.96164075313432e-06	4.91250822845128e-05	7.15932358710749e-06	4.82808399900541e-06	1.90026401001312e-05	7.85143514420142e-06	0	0	0	0	0	0	0	0	0	1.00384472529789e-05	8.77400787905908e-06	0	0	0	2.02980772646311e-05	0	0	0	0	0	0	TRUE	FALSE
M	CD8	TGTGCTGTCTATTCAGGATACAGCACCCTCACCTTT	TRAV21	TRAJ11	CAVYSGYSTLTF	153_CD8	FALSE	3.12030916288744e-05	1.4267864895549e-05	0	0	7.73791975312941e-07	0	5.87135968360417e-07	0	0	0	0	0	0	0	0	0	0	2.86951181951918e-05	2.48930842033466e-06	1.88941624595665e-06	0	0	0	0	0	0	0	0	0	0	0	0	0	0	0	0	0	0	FALSE	FALSE
M	CD4	TGTGTTGTGACCCTCACGGGAGGAGGAAACAAACTCACCTTT	TRAV8-2	TRAJ10	CVVTLTGGGNKLTF	102_CD4	FALSE	2.9211404929159e-05	2.03826641364986e-05	1.47252120430534e-05	1.1622374523755e-05	1.70234234568847e-05	9.24091564678946e-06	7.045631620325e-06	4.03177035036084e-06	4.51916999632656e-06	0	1.35478775217681e-06	1.32054691771144e-06	4.91250822845128e-05	3.10237355441325e-05	3.62106299925406e-05	1.5202112080105e-05	3.92571757210071e-06	0	0	0	0	0	0	6.58674746410223e-06	0	0	0	3.50960315162363e-05	0	0	1.07722055552264e-05	0	0	0	0	0	0	0	TRUE	FALSE
M	CD4	TTAGGAGTGCAAATCAACCTTT	TRAV13-2	TRAJ27	LGVQ_STF	103_CD4	FALSE	2.52280315297282e-05	2.03826641364986e-05	1.55002232032141e-06	7.2639840773469e-07	7.73791975312941e-07	0	0	0	0	0	0	0	3.27500548563419e-05	2.3864411957025e-06	0	5.06737069336833e-06	1.96285878605036e-06	1.91300787967946e-06	0	0	0	0	0	3.29337373205111e-06	0	0	1.00384472529789e-05	8.77400787905908e-06	0	0	0	0	0	0	0	0	0	0	FALSE	FALSE
M	CD4	TGTGCTGTGACTAATAATGCAGGCAACATGCTCACCTTT	TRAV21	TRAJ39	CAVTNNAGNMLTF	104_CD4	FALSE	2.52280315297282e-05	2.75165965842731e-05	3.87505580080353e-06	2.17919522320407e-06	3.09516790125176e-06	4.2650379908259e-06	3.5228158101625e-06	3.02382776277063e-06	2.58238285504375e-06	0	6.77393876088403e-06	5.28218767084576e-06	6.22251042270496e-05	2.3864411957025e-06	1.20702099975135e-05	2.53368534668417e-06	0	0	2.48930842033466e-06	0	0	0	1.44533734173556e-05	9.88012119615334e-06	0	0	0	0	0	0	0	2.53725965807889e-06	0	0	0	0	0	0	TRUE	FALSE
M	CD4	TGTGCAATGGGCGGTGGCTACAATAAGCTGATTTTT	TRAV12-3	TRAJ4	CAMGGGYNKLIF	105_CD4	FALSE	5.31116453257437e-05	4.07653282729973e-05	1.08501562422499e-05	1.23487729314897e-05	2.47613432100141e-05	9.24091564678946e-06	2.34854387344167e-06	8.56751199451679e-06	6.45595713760937e-06	1.23653559172458e-05	0	1.1884922259403e-05	7.20501206839521e-05	2.14779707613225e-05	1.6898293996519e-05	6.33421336671041e-06	7.85143514420142e-06	0	0	0	0	0	0	3.29337373205111e-05	0	0	0	3.50960315162363e-05	0	0	0	2.53725965807889e-06	0	0	0	0	0	0	TRUE	FALSE
M	CD4	TGTGCAGACCTTCGGGGGGAATATGGAAACAAACTGGTCTTT	TRAV13-2	TRAJ47	CADLRGEYGNKLVF	106_CD4	FALSE	2.32363448300129e-05	3.15931294115729e-05	2.32503348048212e-05	3.34143267557957e-05	3.32730549384565e-05	2.55902279449554e-05	9.39417549376667e-06	1.10873684634923e-05	2.58238285504375e-06	4.55565744319583e-06	0	0	5.56750932557812e-05	4.29559415226449e-05	9.41476379806056e-05	1.77357974267892e-05	7.85143514420142e-06	0	0	0	0	0	0	9.88012119615334e-06	0	0	1.00384472529789e-05	2.63220236371772e-05	0	0	0	1.01490386323156e-05	0	0	0	0	0	0	FALSE	FALSE
M	CD4	TGCATCCTGAGAGACGCGGGGAATTCTGGGGGTTACCAGAAAGTTACCTTT	TRAV26-2	TRAJ13	CILRDAGNSGGYQKVTF	107_CD4	FALSE	3.65142561614488e-05	1.93635309296737e-05	9.30013392192848e-06	5.81118726187752e-06	2.32137592593882e-06	4.97587765596355e-06	2.34854387344167e-06	3.02382776277063e-06	1.29119142752187e-06	3.25404103085417e-06	0	0	6.22251042270496e-05	1.19322059785125e-05	2.41404199950271e-06	2.53368534668417e-06	3.92571757210071e-06	0	0	0	0	0	0	2.63469898564089e-05	0	0	0	0	0	0	0	5.07451931615778e-06	0	0	0	0	0	0	FALSE	FALSE
M	CD4	TGTGCTGTTCTCCCTTCTGGGGGTTACCAGAAAGTTACCTTT	TRAV21	TRAJ13	CAVLPSGGYQKVTF	108_CD4	FALSE	2.9211404929159e-05	1.63061313091989e-05	0	0	0	0	0	5.03971293795105e-07	0	0	0	0	8.84251481121231e-05	0	9.65616799801083e-06	0	0	0	0	0	0	0	0	0	0	0	0	0	0	0	0	0	0	0	0	0	0	0	FALSE	FALSE
M	CD8	TGTGCAGCAACGGGGGACACGGGAGGAGGAAACAAACTCACCTTT	TRAV29DV5	TRAJ10	CAATGDTGGGNKLTF	154_CD8	FALSE	2.25724492634411e-05	2.44591969637984e-05	0	0	0	0	0	0	0	0	0	0	0	0	0	0	0	3.25211339545508e-05	0	0	0	0	0	0	0	0	0	0	0	0	0	0	0	0	0	0	0	0	FALSE	FALSE
M	CD4	TGTGCAATGGGTCTTTCTGGTGGCTACAATAAGCTGATTTTT	TRAV12-3	TRAJ4	CAMGLSGGYNKLIF	3_CD4	FALSE	2.72197182294436e-05	1.73252645160238e-05	0	1.45279681546938e-06	0	1.4216793302753e-06	0	0	0	0	0	0	1.96500329138051e-05	0	0	1.26684267334208e-06	0	1.91300787967946e-06	0	0	0	0	0	0	0	0	0	0	0	0	0	0	0	0	0	0	0	0	FALSE	FALSE
M	CD4	TGTGCTGTGCAGGCGGCCCAGGCAGGAACTGCTCTGATCTTT	TRAV20	TRAJ15	CAVQAAQAGTALIF	109_CD4	FALSE	2.65558226628718e-05	2.24209305501485e-05	1.47252120430534e-05	1.52543665624285e-05	5.41654382719059e-06	2.06143502889919e-05	6.45849565196459e-06	4.03177035036084e-06	2.58238285504375e-06	1.9524246185125e-06	0	0	6.55001097126838e-05	5.01152651097524e-05	2.65544619945298e-05	7.6010560400525e-06	1.96285878605036e-06	0	0	0	0	3.00014700720335e-06	4.33601202520668e-05	7.57475958371756e-05	0	0	0	0	0	0	0	0	0	0	0	0	0	0	FALSE	FALSE
M	CD4	TGTGCTCTGAGTCGACGGGCTGGGAGTTACCAACTCACTTTC	TRAV9-2	TRAJ28	CALSRRAGSYQLTF	110_CD4	FALSE	1.99168669971539e-05	2.03826641364986e-05	7.75011160160706e-06	5.81118726187752e-06	3.09516790125176e-06	8.53007598165181e-06	3.5228158101625e-06	3.02382776277063e-06	6.45595713760937e-07	6.50808206170833e-07	1.35478775217681e-06	0	2.94750493707077e-05	2.62508531527275e-05	4.82808399900541e-06	1.01347413867367e-05	5.88857635815107e-06	0	0	0	0	0	0	6.58674746410223e-06	0	0	0	8.77400787905908e-06	0	0	0	1.01490386323156e-05	0	0	0	0	0	0	TRUE	FALSE
M	CD8	TGTGCAGAGATTCGCCAGGCAGGAACTGCTCTGATCTTT	TRAV13-2	TRAJ15	CAEIRQAGTALIF	155_CD8	FALSE	4.24893162605949e-05	1.22295984818992e-05	7.75011160160706e-07	7.2639840773469e-07	2.32137592593882e-06	6.39755698623885e-06	2.34854387344167e-06	1.00794258759021e-06	1.93678714128281e-06	1.30161641234167e-06	0	0	0	0	0	0	0	4.39991812326275e-05	7.46792526100399e-06	0	1.29824760178261e-05	1.50007350360168e-06	0	3.29337373205111e-06	0	0	0	0	0	0	0	0	0	0	0	0	0	0	FALSE	FALSE
M	CD8	TGTGCTACGGAGGACACAGGCTTTCAGAAACTTGTATTT	TRAV17	TRAJ8	CATEDTGFQKLVF	156_CD8	FALSE	2.19085536968693e-05	2.34400637569734e-05	1.55002232032141e-06	0	0	1.4216793302753e-06	0	0	0	0	0	0	0	0	0	0	0	1.33910551577562e-05	0	0	1.18022509252965e-06	4.50022051080503e-06	0	0	0	0	0	0	0	0	0	0	0	0	0	0	0	0	FALSE	FALSE
M	CD8	TGTGCTGTGAGAGATAGGGAGGACACGGGCAGGAGAGCACTTACTTTT	TRAV1-2	TRAJ5	CAVRDREDTGRRALTF	157_CD8	FALSE	1.06223290651487e-05	3.15931294115729e-05	0	3.63199203867345e-06	1.54758395062588e-06	2.8433586605506e-06	2.34854387344167e-06	2.01588517518042e-06	0	0	0	0	0	0	0	0	0	8.03463309465372e-05	7.46792526100399e-06	3.7788324919133e-06	2.36045018505929e-06	1.50007350360168e-06	0	0	0	0	0	0	0	0	0	0	0	0	0	0	0	0	FALSE	FALSE
M	CD4	TGTGCTGTGAGTGATCGTGGCTCTAGCAACACAGGCAAACTAATCTTT	TRAV8-4	TRAJ37	CAVSDRGSSNTGKLIF	15_CD4	FALSE	2.85475093625872e-05	2.9554862997923e-05	3.10004464064283e-06	2.17919522320407e-06	8.51171172844235e-06	1.35059536376154e-05	1.76140790508125e-06	3.02382776277063e-06	1.93678714128281e-06	3.25404103085417e-06	1.35478775217681e-06	1.32054691771144e-06	4.58500767988786e-05	4.77288239140499e-06	0	2.53368534668417e-06	3.92571757210071e-06	0	0	0	0	0	0	0	0	0	0	0	0	0	5.3861027776132e-06	0	0	0	0	0	0	0	TRUE	FALSE
M	CD4	TGCGTTACTCAGGGCGGATCTGAAAAGCTGGTCTTT	TRAV29DV5	TRAJ57	CVTQGGSEKLVF	111_CD4	FALSE	1.85890758640103e-05	1.83443977228488e-05	2.32503348048212e-06	1.45279681546938e-06	4.64275185187765e-06	2.8433586605506e-06	1.76140790508125e-06	6.04765552554127e-06	0	0	0	0	2.94750493707077e-05	9.54576478280999e-06	7.24212599850812e-06	5.06737069336833e-06	0	0	0	0	0	0	1.44533734173556e-05	0	0	0	1.00384472529789e-05	0	0	0	0	0	0	0	0	0	0	0	FALSE	FALSE
M	CD4	TGTGTGGTGACCGTCTTTGGAAATGAGAAATTAACCTTT	TRAV12-1	TRAJ48	CVVTVFGNEKLTF	112_CD4	FALSE	2.78836137960154e-05	2.64974633774482e-05	3.10004464064283e-06	2.90559363093876e-06	6.19033580250353e-06	7.10839665137651e-06	4.69708774688334e-06	8.06354070072169e-06	6.45595713760937e-07	3.25404103085417e-06	0	0	5.2400087770147e-05	2.3864411957025e-06	2.41404199950271e-06	6.33421336671041e-06	1.96285878605036e-06	0	0	0	0	0	1.44533734173556e-05	3.29337373205111e-06	0	0	2.00768945059578e-05	4.38700393952954e-05	0	0	5.3861027776132e-06	0	0	0	0	0	0	0	FALSE	FALSE
M	CD4	TGTGCCTGGGTGAATTATGGAGGAAGCCAAGGAAATCTCATCTTT	TRAV24	TRAJ42	CAWVNYGGSQGNLIF	113_CD4	FALSE	2.52280315297282e-05	2.44591969637984e-05	0	7.2639840773469e-07	7.73791975312941e-07	7.10839665137651e-07	0	0	6.45595713760937e-07	6.50808206170833e-07	0	0	8.51501426264889e-05	0	0	2.53368534668417e-06	1.96285878605036e-06	0	0	0	0	0	0	6.58674746410223e-06	0	0	0	0	0	0	1.07722055552264e-05	0	0	0	0	0	0	0	FALSE	FALSE
M	CD8	TGTGCAGCAAGTTTATAACCAGGGAGGAAAGCTTATCTTC	TRAV13-1	TRAJ23	CAASL*P_GGKLIF	158_CD8	FALSE	1.92529714305821e-05	1.5286998102374e-05	6.97510044144636e-06	7.2639840773469e-06	2.32137592593882e-06	4.2650379908259e-06	1.76140790508125e-06	2.51985646897553e-06	6.45595713760937e-07	0	0	1.32054691771144e-06	0	0	0	0	5.88857635815107e-06	4.5912189112307e-05	7.46792526100399e-06	5.66824873786995e-06	7.08135055517788e-06	1.50007350360168e-06	0	6.58674746410223e-06	0	0	0	0	0	0	5.3861027776132e-06	0	0	0	0	0	0	0	TRUE	FALSE
M	CD4	TGCTCTGACCCCCCGGGACTCCGATTCAGGAGGAGGTGCTGACGGACTCACCTTT	TRAV27	TRAJ45	CSDPPGLRF_GGGADGLTF	114_CD4	FALSE	1.72612847308667e-05	2.44591969637984e-05	3.10004464064283e-06	2.90559363093876e-06	3.09516790125176e-06	7.81923631651416e-06	1.17427193672083e-06	3.52779905656574e-06	0	1.30161641234167e-06	0	0	7.86001316552205e-05	7.15932358710749e-06	1.20702099975135e-05	6.33421336671041e-06	0	0	0	1.88941624595665e-06	0	0	0	1.97602423923067e-05	0	0	0	8.77400787905908e-06	0	0	0	2.53725965807889e-06	0	0	0	0	0	0	FALSE	FALSE
M	CD8	TGTGCTGAACGGGCTGCAGGCAACAAGCTAACTTTT	TRAV38-2DV8	TRAJ17	CAERAAGNKLTF	159_CD8	FALSE	2.78836137960154e-05	1.63061313091989e-05	0	0	0	0	0	0	0	0	0	0	0	0	0	0	0	4.01731654732686e-05	0	0	0	0	0	0	0	0	0	0	0	0	0	0	0	0	0	0	0	0	FALSE	FALSE
M	CD4	TGTGCTCTGAGTGATCGGTCTTATAACACCGACAAGCTCATCTTT	TRAV9-2	TRAJ34	CALSDRSYNTDKLIF	115_CD4	FALSE	2.19085536968693e-05	1.93635309296737e-05	3.10004464064283e-06	7.2639840773469e-07	7.73791975312941e-07	0	5.87135968360417e-07	2.51985646897553e-06	0	0	0	0	3.27500548563419e-05	2.3864411957025e-06	7.24212599850812e-06	0	1.96285878605036e-06	0	0	0	0	0	1.44533734173556e-05	3.29337373205111e-06	0	0	1.00384472529789e-05	0	0	0	0	0	0	0	0	0	0	0	FALSE	FALSE
M	CD4	TGTGCTGTGAGAGACGAGGGGAGTGGGGGCTTTGGGAATGTGCTGCATTGC	TRAV3	TRAJ35	CAVRDEGSGGFGNVLHC	116_CD4	FALSE	2.85475093625872e-05	2.9554862997923e-05	4.65006696096424e-06	9.44317930055097e-06	4.64275185187765e-06	7.10839665137651e-06	3.5228158101625e-06	9.0714832883119e-06	2.58238285504375e-06	3.25404103085417e-06	0	0	4.25750713132445e-05	1.4318647174215e-05	4.82808399900541e-06	7.6010560400525e-06	0	0	0	0	0	0	0	6.58674746410223e-06	0	0	2.00768945059578e-05	0	0	0	0	0	0	0	0	0	0	0	FALSE	FALSE
M	CD8	TGTGCAGCAAGCGCGCAGGGCGGATCTGAAAAGCTGGTCTTT	TRAV29DV5	TRAJ57	CAASAQGGSEKLVF	160_CD8	FALSE	5.64311231586027e-05	4.78992607207718e-05	1.24001785625713e-05	2.32447490475101e-05	1.62496314815718e-05	1.99035106238542e-05	1.11555833988479e-05	2.21747369269846e-05	9.68393570641406e-06	1.56193969481e-05	2.03218162826521e-05	1.45260160948258e-05	2.94750493707077e-05	9.54576478280999e-06	2.17263779955244e-05	2.40700107934996e-05	2.15914466465539e-05	8.41723467058961e-05	4.97861684066933e-06	1.70047462136098e-05	1.77033763879447e-05	1.20005880288134e-05	2.89067468347112e-05	1.31734949282045e-05	8.20075446941119e-06	0	4.01537890119156e-05	1.75480157581182e-05	4.98902414687687e-06	0	4.30888222209056e-05	0	0	0	0	0	3.99813420403812e-05	0	TRUE	TRUE
M	CD8	TGTGTGGTGATCGATCACGAGGCGGGCTATGGAGGAAGCCAAGGAAATCTCATCTTT	TRAV12-1	TRAJ42	CVVIDHEAGYGGSQGNLIF	161_CD8	FALSE	1.52695980311513e-05	3.05739962047479e-05	0	0	0	1.4216793302753e-06	0	0	0	0	0	0	0	0	0	0	0	4.97382048716659e-05	0	0	0	1.50007350360168e-06	0	0	0	0	0	0	0	0	0	0	0	0	0	0	0	0	FALSE	FALSE
M	CD4	TGTGCTTATTATGGAAACAAACTGGTCTTT	TRAV38-2DV8	TRAJ47	CAYYGNKLVF	117_CD4	FALSE	0.0001035677083852	0.000136563849714541	6.12258816526958e-05	6.46494582883874e-05	5.02964783953412e-05	6.18430508669756e-05	6.81077723298084e-05	5.2413014554691e-05	4.51916999632656e-05	4.16517251949333e-05	4.47079958218346e-05	0.000105643753416915	0.00024235040593693	0.000131254265763637	0.000127944225973643	0.000143153222087655	0.000155065844097978	5.73902363903837e-06	9.95723368133865e-06	3.7788324919133e-06	3.54067527758894e-06	0	4.33601202520668e-05	0.000108681333157687	0	0	1.00384472529789e-05	0.0001930281733393	0	0	2.15444111104528e-05	0.000230890628885179	3.90152549646912e-06	0	0.00166971040960083	0	2.66542280269208e-05	0	TRUE	TRUE
M	CD4	TGTGCTGTGCTTTATAACCAGGGAGGAAAGCTTATCTTC	TRAV20	TRAJ23	CAVLYNQGGKLIF	118_CD4	FALSE	2.58919270963e-05	2.14017973433236e-05	4.65006696096424e-06	6.53758566961221e-06	2.32137592593882e-06	3.55419832568825e-06	1.05684474304875e-05	5.03971293795105e-07	1.29119142752187e-06	1.30161641234167e-06	0	5.28218767084576e-06	7.53251261695863e-05	9.54576478280999e-06	1.44842519970162e-05	2.53368534668417e-06	5.88857635815107e-06	0	4.97861684066933e-06	0	0	0	0	0	0	0	2.00768945059578e-05	0	0	0	5.3861027776132e-06	0	0	0	0	0	0	0	TRUE	FALSE
M	CD4	TGTGCTTATAGCCGTCAAGAAACCAGTGGCTCTAGGTTGACCTTT	TRAV38-2DV8	TRAJ58	CAYSRQETSGSRLTF	119_CD4	FALSE	1.65973891642949e-05	1.83443977228488e-05	5.42507812112494e-06	1.88863586011019e-05	7.73791975312941e-06	5.6867173211012e-06	7.045631620325e-06	5.54368423174616e-06	6.45595713760937e-07	6.50808206170833e-07	0	0	3.60250603419761e-05	4.77288239140499e-06	9.65616799801083e-06	1.64689547534471e-05	0	0	2.48930842033466e-06	0	0	0	2.89067468347112e-05	2.30536161243578e-05	0	0	0	1.75480157581182e-05	0	0	0	0	0	0	0	0	0	0	FALSE	FALSE
M	CD4	TGTGCAGCAAGCGCCAACCAGGCAGGAACTGCTCTGATCTTT	TRAV13-1	TRAJ15	CAASANQAGTALIF	120_CD4	FALSE	2.45641359631565e-05	2.34400637569734e-05	6.20008928128565e-06	9.44317930055097e-06	2.32137592593882e-05	9.24091564678946e-06	4.10995177852292e-06	8.06354070072169e-06	3.22797856880469e-06	6.50808206170833e-07	0	0	2.62000438850735e-05	4.05695003269424e-05	3.86246719920433e-05	1.26684267334208e-05	5.88857635815107e-06	0	2.48930842033466e-06	0	0	0	1.44533734173556e-05	3.95204847846134e-05	0	0	0	8.77400787905908e-06	0	0	1.61583083328396e-05	0	0	0	0	0	0	0	FALSE	FALSE
M	CD8	TGTGCTTTTTACAATAACAATGACATGCGCTTT	TRAV38-2DV8	TRAJ43	CAFYNNNDMRF	162_CD8	FALSE	2.45641359631565e-05	1.12104652750742e-05	1.16251674024106e-05	5.81118726187752e-06	6.42247339509741e-05	0.000110180148096336	7.045631620325e-06	7.55956940692658e-06	1.29119142752187e-06	2.60323282468333e-06	2.70957550435361e-06	2.64109383542288e-06	0	4.77288239140499e-06	9.65616799801083e-06	0	0	4.01731654732686e-05	1.24465421016733e-05	0.000128480304725052	2.59649520356522e-05	4.50022051080503e-06	0	9.88012119615334e-06	0	0	1.00384472529789e-05	4.38700393952954e-05	0	0	0	0	0	0.000158881474420083	0	0	0	0	TRUE	FALSE
M	CD4	TGTGCTGCCTTGAATTATGGAGGAAGCCAAGGAAATCTCATCTTT	TRAV35	TRAJ42	CAALNYGGSQGNLIF	2_CD4	FALSE	2.9211404929159e-05	1.63061313091989e-05	3.10004464064283e-06	2.17919522320407e-06	7.73791975312941e-07	2.8433586605506e-06	1.76140790508125e-06	4.53574164415595e-06	1.29119142752187e-06	6.50808206170833e-07	2.70957550435361e-06	3.96164075313432e-06	9.82501645690257e-06	4.77288239140499e-06	2.41404199950271e-06	5.06737069336833e-06	3.92571757210071e-06	0	2.48930842033466e-06	0	4.72090037011859e-06	1.50007350360168e-06	0	6.58674746410223e-06	0	0	0	0	0	0	5.3861027776132e-06	0	0	0	0	0	0	0	TRUE	FALSE
M	CD8	TGTGCTACGGAGCAATATGGAAACAAACTGGTCTTT	TRAV17	TRAJ47	CATEQYGNKLVF	163_CD8	FALSE	2.12446581302975e-05	2.34400637569734e-05	0	0	0	7.10839665137651e-07	0	0	0	0	0	0	0	0	0	0	0	7.07812915481399e-05	0	0	0	0	0	0	0	0	0	0	0	0	0	0	0	0	0	0	0	0	FALSE	FALSE
M	CD8	TGTGCAATGAGAGAGATTAATTCAATTTCTTCTGGTTCTGCAAGGCAACTGACCTTT	TRAV14DV4	TRAJ22	CAMREINSISSGSARQLTF	164_CD8	FALSE	2.32363448300129e-05	1.63061313091989e-05	3.87505580080353e-06	7.2639840773469e-07	3.09516790125176e-06	2.13251899541295e-06	0	0	0	0	0	0	0	0	0	0	0	6.6955275788781e-05	4.97861684066933e-06	1.88941624595665e-06	0	0	0	0	0	0	0	0	0	0	0	0	0	0	0	0	0	0	FALSE	FALSE
M	CD8	TGTGTGCCCTCCTCTGGTGGCTACAATAAGCTGATTTTT	TRAV12-1	TRAJ4	CVPSSGGYNKLIF	165_CD8	FALSE	1.32779113314359e-05	2.54783301706233e-05	7.75011160160706e-07	4.35839044640814e-06	2.32137592593882e-06	3.55419832568825e-06	3.5228158101625e-06	5.03971293795105e-07	0	0	0	0	0	0	0	0	0	2.48691024358329e-05	7.46792526100399e-06	3.7788324919133e-06	1.18022509252965e-06	1.50007350360168e-06	0	3.29337373205111e-06	0	0	0	0	0	0	0	0	0	0	0	0	0	0	FALSE	FALSE
M	CD8	TGTGCAGCAAGTATAAGCGGGGAGAAAAGCAGCGGAGACAAGCTGACTTTT	TRAV13-1	TRAJ46	CAASISGEKSSGDKLTF	166_CD8	FALSE	1.72612847308667e-05	2.24209305501485e-05	3.87505580080353e-06	5.08478885414283e-06	7.73791975312941e-07	1.4216793302753e-06	0	5.03971293795105e-07	0	0	0	0	0	0	0	0	0	2.48691024358329e-05	2.48930842033466e-06	0	2.36045018505929e-06	0	0	0	0	0	0	0	0	0.000122159784998778	0	0	0	0	0	0	0	0	FALSE	FALSE
M	CD8	TGTGCTGTGGGGGGAGTAAAAAACCAGGGAGGAAAGCTTATCTTC	TRAV21	TRAJ23	CAVGGVKNQGGKLIF	97_CD8	FALSE	2.12446581302975e-05	2.24209305501485e-05	0	1.45279681546938e-06	0	0	0	0	0	0	0	0	0	0	0	0	0	3.82601575935891e-05	0	0	0	0	0	0	0	0	0	0	0	0	0	0	0	0	0	0	0	0	FALSE	FALSE
M	CD4	TGTGCCCCTAACCCCCGTAGTGGTGGCTACAATAAGCTGATTTTT	TRAV12-2	TRAJ4	CAPNPRSGGYNKLIF	121_CD4	FALSE	2.45641359631565e-05	1.83443977228488e-05	8.52512276176777e-06	4.35839044640814e-06	3.8689598765647e-06	5.6867173211012e-06	1.17427193672083e-06	3.52779905656574e-06	6.45595713760937e-07	1.30161641234167e-06	0	0	6.22251042270496e-05	1.909152956562e-05	7.24212599850812e-06	7.6010560400525e-06	0	0	0	0	0	0	4.33601202520668e-05	6.58674746410223e-06	0	0	0	1.75480157581182e-05	0	0	1.07722055552264e-05	0	0	0	0	0	0	0	FALSE	FALSE
M	CD4	TGCCTCGTGGGTGACATGTCTGGAGGCTTCAAAACTATCTTT	TRAV4	TRAJ9	CLVGDMSGGFKTIF	122_CD4	FALSE	3.5850360594877e-05	3.26122626183978e-05	2.48003571251426e-05	2.90559363093876e-05	6.19033580250353e-05	7.5349004504591e-05	2.58339826078583e-05	3.77978470346329e-05	7.10155285137031e-06	7.80969847405e-06	1.35478775217681e-06	0	8.18751371408547e-05	7.15932358710749e-05	0.0001786391079632	3.29379095068942e-05	3.92571757210071e-05	0	0	0	0	0	0	2.63469898564089e-05	0	0	0	8.77400787905907e-05	0	0	0	4.82079335034989e-05	0	0	0	0	0	0	TRUE	FALSE
M	CD4	TGTGCAGGCATATCTAACTTTGGAAATGAGAAATTAACCTTT	TRAV27	TRAJ48	CAGISNFGNEKLTF	123_CD4	FALSE	1.52695980311513e-05	2.9554862997923e-05	0	0	0	0	5.87135968360417e-07	0	0	0	0	0	1.96500329138051e-05	0	0	0	0	1.91300787967946e-06	0	0	0	0	0	0	0	0	0	0	0	0	0	0	0	0	0	0	0	0	FALSE	FALSE
M	CD8	TGTGTGCCAGGGGGAGGAGGAAGCTACATACCTACATTT	TRAV12-1	TRAJ6	CVPGGGGSYIPTF	167_CD8	TRUE	1.99168669971539e-05	2.14017973433236e-05	2.32503348048212e-06	7.2639840773469e-07	0	7.10839665137651e-07	5.87135968360417e-07	1.00794258759021e-06	0	0	0	0	0	0	0	0	0	2.67821103155124e-05	0	1.88941624595665e-06	0	0	0	3.29337373205111e-06	0	0	0	0	0	0	0	0	0	0	0	0	0	0	FALSE	FALSE
M	CD8	TGCGCTGTGAGAGGCGAAGCGGGAGGAGGAAACAAACTCACCTTT	TRAV1-1	TRAJ10	CAVRGEAGGGNKLTF	168_CD8	FALSE	2.39002403965847e-05	1.83443977228488e-05	1.55002232032141e-06	1.45279681546938e-05	2.32137592593882e-06	5.6867173211012e-06	3.5228158101625e-06	1.00794258759021e-06	0	1.9524246185125e-06	0	0	0	0	0	0	0	8.7998362465255e-05	4.97861684066933e-06	1.13364974757399e-05	2.36045018505929e-06	0	0	1.97602423923067e-05	0	0	0	0	0	0	0	0	0	0	0	0	0	0	FALSE	FALSE
M	CD8	TGTGCCGTGAATTGGACCGACAAGCTCATCTTT	TRAV12-2	TRAJ34	CAVNWTDKLIF	169_CD8	TRUE	2.45641359631565e-05	1.4267864895549e-05	4.65006696096424e-06	0	2.32137592593882e-06	0	1.17427193672083e-06	5.03971293795105e-07	0	0	0	0	0	0	0	0	0	4.39991812326275e-05	0	5.66824873786995e-06	0	0	0	0	0	0	0	0	0	0	0	0	0	0	0	0	0	0	FALSE	FALSE
M	CD8	TGTGCAGCAAGCGCGGGGTCAGGAGGAGGTGCTGACGGACTCACCTTT	TRAV29DV5	TRAJ45	CAASAGSGGGADGLTF	170_CD8	FALSE	3.31947783285898e-05	3.36313958252227e-05	6.04508704925351e-05	5.81118726187752e-05	4.25585586422117e-05	2.34577089495425e-05	1.35041272722896e-05	1.71350239890336e-05	5.81036142384843e-06	8.46050668022083e-06	5.41915100870722e-06	7.92328150626864e-06	0	0	0	0	0	6.6955275788781e-05	0.000121976112596398	5.85719036246561e-05	5.31101291638341e-05	1.35006615324151e-05	0	8.89210907653801e-05	0	0	0	6.14180551534135e-05	0	0	0	5.07451931615778e-06	0	0	0	0	0	0	TRUE	FALSE
M	CD8	TGTGCCGTGGACGGTAGGTCCGGCACTGCCAGTAAACTCACCTTT	TRAV39	TRAJ44	CAVDGRSGTASKLTF	171_CD8	FALSE	1.59334935977231e-05	2.14017973433236e-05	1.16251674024106e-05	7.2639840773469e-06	2.32137592593882e-06	3.55419832568825e-06	1.76140790508125e-06	2.51985646897553e-06	0	1.30161641234167e-06	0	0	0	0	0	0	0	3.25211339545508e-05	1.24465421016733e-05	5.66824873786995e-06	1.06220258327668e-05	3.00014700720335e-06	0	2.63469898564089e-05	0	0	0	0	0	0	0	0	3.90152549646912e-06	0	0	0	0	0	FALSE	FALSE
M	CD4	TGTGCTGTTAGGGCCAATAACCAGGGAGGAAAGCTTATCTTC	TRAV41	TRAJ23	CAVRANNQGGKLIF	124_CD4	FALSE	1.99168669971539e-05	2.75165965842731e-05	2.24753236446605e-05	1.23487729314897e-05	5.41654382719059e-06	9.95175531192711e-06	2.34854387344167e-06	5.03971293795105e-06	1.29119142752187e-06	2.60323282468333e-06	0	0	3.60250603419761e-05	2.62508531527275e-05	2.41404199950271e-05	6.33421336671041e-06	1.96285878605036e-06	0	0	0	0	0	2.89067468347112e-05	1.31734949282045e-05	0	0	2.00768945059578e-05	8.77400787905908e-06	0	0	0	2.53725965807889e-06	0	0	0	0	0	0	FALSE	FALSE
M	CD4	TGCCTCGTGGGTGACAGCTTCAACAAATTTTACTTT	TRAV4	TRAJ21	CLVGDSFNKFYF	125_CD4	FALSE	9.29453793200514e-05	8.05115233391696e-05	3.33254798869104e-05	2.97823347171223e-05	3.55944308643953e-05	3.76745022522955e-05	1.82012150191729e-05	3.62859331532476e-05	3.61533599706125e-05	2.27782872159792e-05	3.25149060522433e-05	6.47067989678605e-05	0.000144100241367904	9.06847654366949e-05	4.58667979905514e-05	5.82747629737358e-05	6.67371987257121e-05	0	0	0	0	1.50007350360168e-06	0	8.56277170333289e-05	0	0	0	7.01920630324726e-05	0	0	0	0.000104027645981234	0	0	0.000991390555700496	0	0	0	TRUE	TRUE
M	CD4	TGTGCAGGAGAGAAAAATAGCAACTATCAGTTAATCTGG	TRAV27	TRAJ33	CAGEKNSNYQLIW	126_CD4	FALSE	1.72612847308667e-05	2.44591969637984e-05	3.10004464064283e-06	0	0	0	0	0	0	0	0	0	5.2400087770147e-05	2.3864411957025e-06	0	0	0	0	0	0	0	0	0	0	0	0	0	0	0	0	0	0	0	0	0	0	0	0	FALSE	FALSE
M	CD4	TGTGCAATGAGCGGGTATCTGGATAGTGGAGGTAGCAACTATAAACTGACATTT	TRAV12-3	TRAJ53	CAMSGYLDSGGSNYKLTF	127_CD4	FALSE	2.05807625637257e-05	3.26122626183978e-05	7.75011160160706e-06	6.53758566961221e-06	3.8689598765647e-06	4.2650379908259e-06	4.10995177852292e-06	1.00794258759021e-06	0	3.904849237025e-06	0	0	7.53251261695863e-05	7.15932358710749e-06	9.65616799801083e-06	2.53368534668417e-06	3.92571757210071e-06	0	2.48930842033466e-06	0	0	0	0	6.58674746410223e-06	0	0	0	1.75480157581182e-05	0	0	0	0	0	0	0	0	0	0	FALSE	FALSE
M	CD8	TGTGGTGGAGGCAACATGCTCACCTTT	TRAV13-1	TRAJ39	CGGGNMLTF	172_CD8	FALSE	2.39002403965847e-05	3.05739962047479e-05	0	5.08478885414283e-06	3.8689598765647e-06	7.10839665137651e-06	1.76140790508125e-06	3.02382776277063e-06	2.58238285504375e-06	1.30161641234167e-06	0	0	0	0	0	0	0	4.78251969919864e-05	4.97861684066933e-06	3.7788324919133e-06	1.18022509252965e-06	3.00014700720335e-06	0	1.31734949282045e-05	0	0	0	0	0	0	0	0	0	0	0	0	0	0	FALSE	FALSE
M	CD8	TGTGCTGTGAGTGAGGTCCCGGACACACCTCTTGTCTTT	TRAV8-4	TRAJ29	CAVSEVPDTPLVF	173_CD8	FALSE	2.85475093625872e-05	2.64974633774482e-05	3.10004464064283e-06	5.81118726187752e-06	2.32137592593882e-06	2.13251899541295e-06	6.45849565196459e-06	5.54368423174616e-06	3.22797856880469e-06	1.9524246185125e-06	0	0	0	0	0	0	0	5.73902363903837e-05	7.46792526100399e-06	1.13364974757399e-05	3.54067527758894e-06	6.00029401440671e-06	1.44533734173556e-05	2.30536161243578e-05	0	0	0	2.63220236371772e-05	0	0	0	5.07451931615778e-06	0	0	0	0	0	0	FALSE	FALSE
M	CD4	TGTGCCGCCCCTCGCGGTTCTGGTTCTGCAAGGCAACTGACCTTT	TRAV12-2	TRAJ22	CAAPRGSGSARQLTF	128_CD4	FALSE	3.5850360594877e-05	2.03826641364986e-05	7.75011160160706e-06	7.99038248508159e-06	6.19033580250353e-06	8.53007598165181e-06	8.80703952540625e-06	1.51191388138532e-06	5.81036142384843e-06	6.50808206170833e-07	0	0	6.55001097126838e-05	2.14779707613225e-05	2.41404199950271e-06	1.01347413867367e-05	5.88857635815107e-06	0	0	0	0	0	0	1.31734949282045e-05	0	0	0	0	0	0	0	1.26862982903944e-05	0	0	0	0	0	0	FALSE	FALSE
M	CD4	TGTGCAGCAAGTGAGCTTTATAACCAGGGAGGAAAGCTTATCTTC	TRAV13-1	TRAJ23	CAASELYNQGGKLIF	129_CD4	FALSE	2.9211404929159e-05	1.4267864895549e-05	9.30013392192848e-06	6.53758566961221e-06	7.73791975312941e-06	1.20842743073401e-05	7.63276758868542e-06	4.53574164415595e-06	1.29119142752187e-06	1.9524246185125e-06	0	0	5.56750932557812e-05	4.77288239140499e-06	1.44842519970162e-05	1.14015840600787e-05	3.92571757210071e-06	1.91300787967946e-06	0	0	0	0	8.67202405041337e-05	0	0	0	1.00384472529789e-05	0	0	0	1.07722055552264e-05	0	0	0	0	0	0	0	FALSE	FALSE
M	CD8	TCCTCTGGGGATGCAGGCAACATGCTCACCTTT	TRAV21	TRAJ39	SSGDAGNMLTF	174_CD8	FALSE	1.12862246317205e-05	3.26122626183978e-05	0	0	7.73791975312941e-07	0	0	0	0	0	0	0	0	0	0	0	0	4.78251969919864e-05	0	0	0	0	0	0	0	0	0	0	0	0	0	0	0	0	0	0	0	0	FALSE	FALSE
M	CD4	TGTGCCGTGAACACCCTTTATGGAGGAAGCCAAGGAAATCTCATCTTT	TRAV12-2	TRAJ42	CAVNTLYGGSQGNLIF	130_CD4	FALSE	2.05807625637257e-05	2.34400637569734e-05	7.75011160160706e-07	7.2639840773469e-07	1.54758395062588e-06	2.13251899541295e-06	2.34854387344167e-06	5.03971293795105e-07	6.45595713760937e-07	0	0	0	5.56750932557812e-05	3.3410176739835e-05	7.24212599850812e-06	7.6010560400525e-06	1.96285878605036e-06	0	0	0	0	0	0	6.58674746410223e-06	0	0	2.00768945059578e-05	0	0	0	0	0	0	0	0	0	0	0	FALSE	FALSE
M	CD8	TGTGCCGAAACCGGTAACCAGTTCTATTTT	TRAV12-2	TRAJ49	CAETGNQFYF	175_CD8	FALSE	2.05807625637257e-05	2.03826641364986e-05	0	0	0	7.10839665137651e-07	0	1.51191388138532e-06	0	0	0	0	0	0	0	0	0	3.63471497139097e-05	0	0	0	0	0	0	0	0	0	0	0	0	0	0	0	0	0	0	0	0	FALSE	FALSE
M	CD8	TGTGCTGTGAGAGACTCCGTCCCGGGGAACAGACTCGCTTTT	TRAV3	TRAJ7	CAVRDSVPGNRLAF	176_CD8	FALSE	2.39002403965847e-05	1.63061313091989e-05	0	7.2639840773469e-07	0	0	0	1.00794258759021e-06	0	0	0	0	0	0	0	0	0	7.65203151871783e-06	0	0	0	0	0	0	0	0	0	0	0	0	0	0	0	0	0	0	0	0	FALSE	FALSE
M	CD8	TGTGCTGTGGCCTCTGACAGAGGCTCAACCCTGGGGAGGCTATACTTT	TRAV21	TRAJ18	CAVASDRGSTLGRLYF	177_CD8	FALSE	2.39002403965847e-05	1.73252645160238e-05	0	0	0	0	0	0	0	0	0	0	0	0	0	0	0	5.16512127513453e-05	0	0	0	0	0	0	0	0	0	0	0	0	0	0	0	0	0	0	0	0	FALSE	FALSE
M	CD4	TGTGCTGTGAGCGTTAATGCCAGACTCATGTTT	TRAV21	TRAJ31	CAVSVNARLMF	131_CD4	FALSE	1.79251802974385e-05	2.03826641364986e-05	0	5.81118726187752e-06	0	7.10839665137651e-07	5.87135968360417e-07	1.51191388138532e-06	0	0	0	0	5.56750932557812e-05	7.15932358710749e-06	2.41404199950271e-06	2.53368534668417e-06	0	0	0	0	0	0	0	6.58674746410223e-06	0	0	0	2.63220236371772e-05	0	0	0	2.53725965807889e-06	0	0	0	0	0	0	FALSE	FALSE
M	CD8	TGTGCTGTGAGAGACATCTACGCTTCCAAGATAATCTTT	TRAV3	TRAJ3	CAVRDIYASKIIF	178_CD8	FALSE	1.92529714305821e-05	2.14017973433236e-05	0	0	0	7.10839665137651e-07	1.17427193672083e-06	0	0	0	0	0	0	0	0	0	0	1.91300787967946e-06	0	0	0	0	0	3.29337373205111e-06	0	0	0	0	0	0	0	0	0	0	0	0	0	0	FALSE	FALSE
M	CD4	TGTGCTCTTCTCACGGGAGGAGGAAACAAACTCACCTTT	TRAV16	TRAJ10	CALLTGGGNKLTF	54_CD4	FALSE	2.78836137960154e-05	2.34400637569734e-05	3.10004464064283e-06	8.71678089281628e-06	3.09516790125176e-06	2.8433586605506e-06	1.76140790508125e-06	4.53574164415595e-06	1.29119142752187e-06	2.60323282468333e-06	2.70957550435361e-06	1.32054691771144e-06	4.91250822845128e-05	4.77288239140499e-06	7.24212599850812e-06	7.6010560400525e-06	1.96285878605036e-06	0	0	5.66824873786995e-06	1.18022509252965e-06	0	0	1.97602423923067e-05	0	0	0	0	0	0	0	0	0	0	0	0	1.33271140134604e-05	0	TRUE	TRUE
M	CD4	TGTGCTGTGGATATCCCCCCTGGAAGCCAAGGAAATCTCATCTTT	TRAV2	TRAJ42	CAVDIPPGSQGNLIF	132_CD4	FALSE	7.03729300566104e-05	3.87270618593474e-05	2.86754129259461e-05	2.46975458629795e-05	3.79158067903341e-05	2.77227469403684e-05	2.17240308293354e-05	1.86469378704189e-05	1.67854885577844e-05	1.56193969481e-05	0	0	0.000134275224911002	5.25017063054549e-05	7.24212599850812e-05	3.16710668335521e-05	4.12200345070575e-05	1.91300787967946e-06	0	0	0	1.50007350360168e-06	0	3.29337373205111e-05	0	0	0	2.63220236371772e-05	0	0	5.3861027776132e-06	7.10432704262089e-05	0	0	0	0	0	0	FALSE	FALSE
M	CD4	TGTGCTCTGAGTAATACTGGAGGCTTCAAAACTATCTTT	TRAV9-2	TRAJ9	CALSNTGGFKTIF	133_CD4	FALSE	1.06223290651487e-05	2.44591969637984e-05	3.87505580080353e-06	0	4.64275185187765e-06	4.2650379908259e-06	5.28422371524375e-06	0	0	0	0	6.6027345885572e-06	9.82501645690257e-06	9.54576478280999e-06	0	0	0	0	0	0	2.36045018505929e-06	0	2.89067468347112e-05	0	0	0	1.00384472529789e-05	0	0	0	1.61583083328396e-05	0	0	0	0	0	0	0	TRUE	FALSE
M	CD8	TGTGCAATGAGAGAGGGCCCGTATGGTGCTACAAACAAGCTCATCTTT	TRAV14DV4	TRAJ32	CAMREGPYGATNKLIF	179_CD8	FALSE	1.85890758640103e-05	2.24209305501485e-05	7.75011160160706e-07	7.2639840773469e-07	0	0	0	0	0	0	0	0	0	0	0	0	0	4.78251969919864e-05	0	0	0	0	0	0	0	0	0	8.77400787905908e-06	0	0	0	0	0	0	0	0	0	0	FALSE	FALSE
M	CD8	TGCATCGACCCCGCTCCAGGAGGAAGCTACATACCTACATTT	TRAV26-1	TRAJ6	CIDPAPGGSYIPTF	180_CD8	FALSE	2.45641359631565e-05	1.22295984818992e-05	1.78252566836962e-05	1.01695777082857e-05	3.09516790125176e-06	4.97587765596355e-06	1.76140790508125e-06	5.03971293795105e-07	0	1.9524246185125e-06	0	0	0	0	0	0	0	3.82601575935891e-05	7.46792526100399e-06	5.66824873786995e-06	5.90112546264824e-06	0	0	6.58674746410223e-06	0	0	0	0	0	0	0	0	0	0	0	0	0	0	FALSE	FALSE
M	CD8	TGTGCTTATAGGAGCGCGATCTCACCCGACAAGCTCATCTTT	TRAV38-2DV8	TRAJ34	CAYRSAISPDKLIF	181_CD8	FALSE	2.32363448300129e-05	1.5286998102374e-05	0	0	0	0	0	2.51985646897553e-06	0	0	0	0	0	0	0	0	0	3.25211339545508e-05	0	0	4.72090037011859e-06	0	0	0	0	0	0	8.77400787905908e-06	0	0	0	0	0	0	0	0	0	0	FALSE	FALSE
M	CD8	TGCCTCGTGGGTCAATATAACACCGACAAGCTCATCTTT	TRAV4	TRAJ34	CLVGQYNTDKLIF	182_CD8	FALSE	2.05807625637257e-05	2.03826641364986e-05	0	0	0	0	0	0	0	0	0	0	0	0	0	0	0	3.63471497139097e-05	0	0	0	0	0	0	0	0	0	0	0	0	0	0	0	0	0	0	0	0	FALSE	FALSE
M	CD8	TGTGCAGCAAGCGCAGAAGACATGCGCTTT	TRAV29DV5	TRAJ43	CAASAEDMRF	118_CD8	FALSE	2.25724492634411e-05	2.44591969637984e-05	0	5.08478885414283e-06	6.19033580250353e-06	2.8433586605506e-06	2.34854387344167e-06	0	2.58238285504375e-06	0	0	0	0	0	0	0	0	2.86951181951918e-05	7.46792526100399e-06	3.7788324919133e-06	9.44180074023718e-06	0	0	0	0	0	0	0	0	0	0	0	0	0.000158881474420083	0	0	0	0	FALSE	FALSE
M	CD8	TGTGCCGTGGACATGGATAGCAACTATCAGTTAATCTGG	TRAV39	TRAJ33	CAVDMDSNYQLIW	127_CD8	FALSE	5.51033320254591e-05	4.89183939275967e-05	1.62752343633748e-05	1.52543665624285e-05	1.315446358032e-05	1.06625949770648e-05	1.17427193672083e-05	1.10873684634923e-05	1.48487014165016e-05	1.1714547711075e-05	1.21930897695912e-05	1.45260160948258e-05	3.27500548563419e-06	9.54576478280999e-06	7.24212599850812e-06	2.15363254468154e-05	2.55171642186546e-05	8.99113703449344e-05	1.24465421016733e-05	1.13364974757399e-05	9.44180074023718e-06	9.00044102161006e-06	4.33601202520668e-05	1.97602423923067e-05	0	0	0	0	1.99560965875075e-05	0.000122159784998778	3.23166166656792e-05	7.61177897423667e-06	0	0	0	0	0	0	TRUE	FALSE
M	CD4	TGTGCAGCTGGGGATACGGGAGGAGGAAACAAACTCACCTTT	TRAV23DV6	TRAJ10	CAAGDTGGGNKLTF	134_CD4	FALSE	1.32779113314359e-05	2.9554862997923e-05	3.87505580080353e-06	1.45279681546938e-06	1.54758395062588e-06	1.4216793302753e-06	5.87135968360417e-07	1.51191388138532e-06	0	1.30161641234167e-06	0	0	3.27500548563419e-05	9.54576478280999e-06	4.82808399900541e-06	0	3.92571757210071e-06	1.91300787967946e-06	0	0	0	0	0	6.58674746410223e-06	0	0	0	0	0	0	0	2.53725965807889e-06	0	0	0	0	0	0	FALSE	FALSE
M	CD4	TGTGCTTGTACTTCTGGTGGCTACAATAAGCTGATTTTT	TRAV38-2DV8	TRAJ4	CACTSGGYNKLIF	135_CD4	FALSE	1.26140157648641e-05	2.54783301706233e-05	1.55002232032141e-06	5.81118726187752e-06	0	2.13251899541295e-06	0	0	0	0	0	0	4.91250822845128e-05	0	9.65616799801083e-06	0	0	0	0	0	0	0	0	0	0	0	0	0	0	0	0	0	0	0	0	0	0	0	FALSE	FALSE
M	CD8	TGTGCAGGAGTTGGGGGAGATGCTGGTGGTACTAGCTATGGAAAGCTGACATTT	TRAV27	TRAJ52	CAGVGGDAGGTSYGKLTF	183_CD8	FALSE	8.96259014871925e-05	6.52245252367956e-05	6.27759039730172e-05	5.66590758033058e-05	0.000102140540741308	6.61080888578015e-05	8.51347154122605e-05	9.12188041769141e-05	2.84062114054812e-05	2.66831364530042e-05	7.45133263697243e-05	1.58465630125373e-05	0	0	0	0	0	0.000145388598855639	0.000134422654698072	0.000145485050938662	0.000188836014804744	7.35036016764821e-05	0	0.000230536161243578	0	0	4.01537890119156e-05	0.000184254165460241	4.98902414687687e-06	0	1.07722055552264e-05	0.000101490386323156	0	0	0	0	0	0	TRUE	FALSE
M	CD8	TGTGCCGTCGAATCCCTCCCGGGCAAGCTCATCTTT	TRAV12-3	TRAJ34	CAVESLPGKLIF	184_CD8	FALSE	4.84643763597411e-05	4.4841861100297e-05	3.33254798869104e-05	3.12351315325917e-05	5.80343981484706e-05	5.54454938807367e-05	4.52094695637521e-05	5.29169858484861e-05	1.29119142752187e-05	1.43177805357583e-05	5.96106610957794e-05	1.32054691771144e-05	0	0	0	0	0	0.00010712844126205	9.95723368133865e-05	0.000109586142265486	0.000105040033235139	3.30016170792369e-05	0	0.000115268080621789	0	0	0	0.000184254165460241	0	0	0	3.04471158969467e-05	1.95076274823456e-05	0	0.000417427602400209	0	0	0	TRUE	TRUE
M	CD8	TGTGCTTTGAAGAATTATGGAGGAAGCCAAGGAAATCTCATCTTT	TRAV38-1	TRAJ42	CALKNYGGSQGNLIF	185_CD8	FALSE	1.85890758640103e-05	2.24209305501485e-05	0	0	0	0	0	0	0	0	0	1.32054691771144e-06	0	0	0	2.53368534668417e-06	1.96285878605036e-06	1.72170709171151e-05	0	0	0	0	0	0	0	0	0	0	0	0	0	0	0	0	0	0	0	0	TRUE	FALSE
M	CD4	TGTGCAATGAGCGCGGGAGCCCAGAAGCTGGTATTT	TRAV12-3	TRAJ54	CAMSAGAQKLVF	136_CD4	FALSE	1.06223290651487e-05	2.44591969637984e-05	7.75011160160706e-07	5.81118726187752e-06	9.28550370375529e-06	6.39755698623885e-06	4.10995177852292e-06	5.54368423174616e-06	0	1.30161641234167e-06	1.35478775217681e-06	1.32054691771144e-06	7.20501206839521e-05	2.3864411957025e-06	1.6898293996519e-05	6.33421336671041e-06	1.17771527163021e-05	0	0	0	0	0	0	1.97602423923067e-05	0	0	0	3.50960315162363e-05	0	0	1.61583083328396e-05	5.07451931615778e-06	0	0	0	0	0	0	TRUE	FALSE
M	CD8	TGCATCGTCAGTCTCGACGCTGGTTCTGCAAGGCAACTGACCTTT	TRAV26-1	TRAJ22	CIVSLDAGSARQLTF	186_CD8	FALSE	2.45641359631565e-05	1.01913320682493e-05	5.42507812112494e-06	1.45279681546938e-06	1.54758395062588e-06	7.10839665137651e-07	5.87135968360417e-07	5.03971293795105e-07	0	0	0	0	0	0	0	0	0	3.06081260748713e-05	9.95723368133865e-06	0	0	0	0	0	0	0	0	0	0	0	0	0	0	0	0	0	0	0	FALSE	FALSE
M	CD8	TGTGCAGAGAACTCCCAAACTGACAGCTGGGGGAAATTGCAGTTT	TRAV13-2	TRAJ24	CAENSQTDSWGKLQF	187_CD8	FALSE	2.19085536968693e-05	1.73252645160238e-05	5.42507812112494e-06	6.53758566961221e-06	2.32137592593882e-06	4.97587765596355e-06	2.93567984180208e-06	4.03177035036084e-06	6.45595713760937e-07	1.30161641234167e-06	0	0	0	0	0	0	0	0.000101389417623011	0	9.44708122978325e-06	1.18022509252965e-06	0	0	6.58674746410223e-06	0	0	0	0	0	0	0	0	0	0	0	0	0	0	FALSE	FALSE
M	CD8	TGTGCAGAGAGGAACAATGCCAGACTCATGTTT	TRAV13-2	TRAJ31	CAERNNARLMF	188_CD8	FALSE	2.12446581302975e-05	2.54783301706233e-05	2.32503348048212e-06	0	1.54758395062588e-06	7.10839665137651e-07	1.17427193672083e-06	0	6.45595713760937e-07	1.30161641234167e-06	1.35478775217681e-06	1.32054691771144e-06	0	0	0	0	0	3.63471497139097e-05	2.48930842033466e-06	0	2.36045018505929e-06	0	0	9.88012119615334e-06	0	0	0	0	0	0	0	0	0	0	0	0	0	0	TRUE	FALSE
M	CD4	TGTGCTGCCCGGAACAACAGACTCGCTTTT	TRAV22	TRAJ7	CAARNNRLAF	137_CD4	FALSE	2.05807625637257e-05	2.34400637569734e-05	7.75011160160706e-07	4.35839044640814e-06	2.32137592593882e-06	1.4216793302753e-06	0	2.51985646897553e-06	6.45595713760937e-07	1.30161641234167e-06	0	0	4.58500767988786e-05	4.77288239140499e-06	7.24212599850812e-06	3.80052802002625e-06	1.96285878605036e-06	0	0	0	0	0	0	6.58674746410223e-06	0	0	0	8.77400787905908e-06	0	0	0	0	0	0	0	0	0	0	FALSE	FALSE
M	CD8	TGTGCTGTGAGAGACCACAGAGGCTCAACCCTGGGGAGGCTATACTTT	TRAV3	TRAJ18	CAVRDHRGSTLGRLYF	189_CD8	FALSE	1.92529714305821e-05	2.54783301706233e-05	0	0	0	2.13251899541295e-06	0	0	0	1.30161641234167e-06	0	1.32054691771144e-06	0	0	0	0	1.96285878605036e-06	3.63471497139097e-05	0	1.88941624595665e-06	0	1.50007350360168e-06	0	0	0	0	0	0	0	0	0	0	0	0	0	0	0	0	TRUE	FALSE
M	CD8	TGTGCCGCGATGATCAAAGCTGCAGGCAACAAGCTAACTTTT	TRAV12-2	TRAJ17	CAAMIKAAGNKLTF	190_CD8	FALSE	1.99168669971539e-05	2.44591969637984e-05	0	1.45279681546938e-06	0	0	1.17427193672083e-06	0	6.45595713760937e-07	0	0	0	0	0	0	0	0	3.44341418342302e-05	0	0	2.36045018505929e-06	0	0	0	0	0	0	0	0	0	0	0	0	0	0	0	0	0	FALSE	FALSE
M	CD4	TGTGCAGCAAGCACTTCAGGAGGAGGTGCTGACGGACTCACCTTT	TRAV29DV5	TRAJ45	CAASTSGGGADGLTF	138_CD4	FALSE	2.9211404929159e-05	2.14017973433236e-05	7.75011160160706e-06	8.71678089281628e-06	6.19033580250353e-06	1.35059536376154e-05	5.87135968360417e-06	3.02382776277063e-06	1.93678714128281e-06	3.904849237025e-06	0	0	4.58500767988786e-05	3.3410176739835e-05	1.44842519970162e-05	8.86789871339458e-06	0	0	0	0	1.18022509252965e-06	0	2.89067468347112e-05	3.95204847846134e-05	0	0	1.00384472529789e-05	1.75480157581182e-05	0	0	1.07722055552264e-05	2.53725965807889e-06	0	0	0	0	0	0	FALSE	FALSE
M	CD4	TGTGCTTATAGGAGCGCGTTGACCAGTGGCTCTAGGTTGACCTTT	TRAV38-2DV8	TRAJ58	CAYRSALTSGSRLTF	139_CD4	FALSE	1.59334935977231e-05	1.83443977228488e-05	3.10004464064283e-06	5.08478885414283e-06	2.32137592593882e-06	7.10839665137651e-07	0	2.01588517518042e-06	0	0	0	0	1.31000219425368e-05	0	0	5.06737069336833e-06	0	0	0	0	0	0	0	3.29337373205111e-06	0	0	0	0	0	0	1.61583083328396e-05	0	0	0	0	0	0	0	FALSE	FALSE
M	CD4	TGCCTCGTGGGTGACAGTAGGCGATCAGGATACAGCACCCTCACCTTT	TRAV4	TRAJ11	CLVGDSRRSGYSTLTF	140_CD4	FALSE	7.56840945891847e-05	4.17844614798222e-05	1.47252120430534e-05	1.08959761160204e-05	3.09516790125176e-05	2.70119072752307e-05	3.11182063231021e-05	2.31826795145748e-05	1.61398928440234e-05	2.08258625974667e-05	0	3.16931260250745e-05	0.000150650252339173	4.29559415226449e-05	5.7937007988065e-05	3.80052802002625e-05	2.15914466465539e-05	1.91300787967946e-06	0	0	0	0	0	5.928072717692e-05	0	0	0	4.38700393952954e-05	0	0	0	3.80588948711833e-05	0	0	0.000156535350900078	0	0	0	TRUE	TRUE
M	CD8	TGTGCTTATAGGACCCGCAATCGGGGCGGATCTGAAAAGCTGGTCTTT	TRAV38-2DV8	TRAJ57	CAYRTRNRGGSEKLVF	191_CD8	FALSE	1.79251802974385e-05	2.03826641364986e-05	7.75011160160706e-07	0	3.09516790125176e-06	0	0	0	0	0	0	0	0	0	0	0	0	2.67821103155124e-05	7.46792526100399e-06	1.13364974757399e-05	2.36045018505929e-06	0	0	9.88012119615334e-06	0	0	0	0	0	0	0	0	0	0	0	0	0	0	FALSE	FALSE
M	CD4	TGTGCATCGAATTCAGGATACAGCACCCTCACCTTT	TRAV12-3	TRAJ11	CASNSGYSTLTF	96_CD4	FALSE	1.26140157648641e-05	2.14017973433236e-05	7.75011160160706e-06	1.45279681546938e-06	1.85710074075106e-05	2.13251899541295e-05	9.98131146212709e-06	6.04765552554127e-06	0	1.9524246185125e-06	0	0	4.25750713132445e-05	1.67050883699175e-05	0.00011587401597613	1.01347413867367e-05	0	0	0	0	0	0	0	1.31734949282045e-05	0	0	0	8.77400787905908e-06	0	0	0	0	0	0	0	0	0	0	FALSE	FALSE
M	CD4	TGTGCTTATGCTCGGCATGGCTCTAGCAACACAGGCAAACTAATCTTT	TRAV38-2DV8	TRAJ37	CAYARHGSSNTGKLIF	19_CD4	FALSE	1.99168669971539e-05	1.83443977228488e-05	3.87505580080353e-06	2.90559363093876e-06	3.17254709878306e-05	4.2650379908259e-06	7.63276758868542e-06	1.51191388138532e-06	6.45595713760937e-07	1.9524246185125e-06	0	0	3.27500548563419e-05	1.19322059785125e-05	3.37965879930379e-05	2.66036961401837e-05	3.92571757210071e-06	0	0	0	0	0	1.44533734173556e-05	0	0	0	3.01153417589367e-05	0	0	0	0	0	0	0	0	0	0	0	FALSE	FALSE
M	CD8	TGTGTGGTGAACGACCCTGGGGCTGGGAGTTACCAACTCACTTTC	TRAV12-1	TRAJ28	CVVNDPGAGSYQLTF	192_CD8	FALSE	1.92529714305821e-05	2.03826641364986e-05	0	0	0	0	0	0	0	0	0	0	0	0	0	0	0	3.06081260748713e-05	0	0	0	0	0	0	0	0	0	0	0	0	0	0	0	0	0	0	0	0	FALSE	FALSE
M	CD8	TGTGGCACCCCAACAGGGGCTGCAGGCAACAAGCTAACTTTT	TRAV30	TRAJ17	CGTPTGAAGNKLTF	193_CD8	FALSE	1.99168669971539e-05	1.93635309296737e-05	0	0	0	0	0	0	0	0	0	0	0	0	0	0	0	1.53040630374357e-05	0	0	0	0	0	0	0	0	0	0	0	0	0	0	0	0	0	0	0	0	FALSE	FALSE
M	CD4	TGCATCGTCAGATTCCGCAGTGGAGGTAGCAACTATAAACTGACATTT	TRAV26-1	TRAJ53	CIVRFRSGGSNYKLTF	141_CD4	FALSE	1.79251802974385e-05	1.32487316887241e-05	3.87505580080353e-06	4.35839044640814e-06	2.32137592593882e-06	4.2650379908259e-06	4.10995177852292e-06	5.03971293795105e-07	0	0	0	0	3.27500548563419e-05	2.3864411957025e-06	4.82808399900541e-06	3.80052802002625e-06	0	1.91300787967946e-06	0	0	0	0	1.44533734173556e-05	9.88012119615334e-06	8.20075446941119e-06	0	0	0	0	0	0	0	0	0	0	0	0	0	FALSE	FALSE
M	CD8	TATATACGGAATAACAATGCCAGACTCATGTTT	TRAV27	TRAJ31	YIRNNNARLMF	194_CD8	FALSE	1.46057024645795e-05	2.44591969637984e-05	7.75011160160706e-07	7.2639840773469e-07	7.73791975312941e-07	0	0	0	0	0	0	0	0	0	0	0	0	2.86951181951918e-05	2.48930842033466e-06	0	0	0	0	0	0	0	0	0	0	0	0	0	7.80305099293824e-06	0	0	0	0	0	FALSE	FALSE
M	CD8	TGTGCAATGAGTAGCAGCAGTGCTTCCAAGATAATCTTT	TRAV12-3	TRAJ3	CAMSSSSASKIIF	195_CD8	FALSE	1.39418068980077e-05	2.64974633774482e-05	0	0	0	0	0	0	0	0	0	0	0	2.3864411957025e-06	0	0	0	4.01731654732686e-05	0	0	0	0	0	0	0	0	0	0	0	0	0	0	0	0	0	0	0	0	FALSE	FALSE
M	CD4	TGTGCTGGGTTGAATGCTGGCAACAACCGTAAGCTGATTTGG	TRAV35	TRAJ38	CAGLNAGNNRKLIW	142_CD4	FALSE	2.39002403965847e-05	1.93635309296737e-05	7.75011160160706e-07	0	0	0	0	5.03971293795105e-07	0	6.50808206170833e-07	0	0	6.55001097126838e-05	0	2.41404199950271e-06	0	0	0	0	0	0	0	0	0	0	0	0	0	0	0	0	0	0	0	0	0	0	0	FALSE	FALSE
M	CD8	TGTGCCCCCAGTAGGGGCAGCAGTGCTTCCAAGATAATCTTT	TRAV21	TRAJ3	CAPSRGSSASKIIF	196_CD8	FALSE	2.78836137960154e-05	8.15306565459945e-06	0	0	1.54758395062588e-06	7.10839665137651e-07	0	0	0	0	0	0	0	0	0	0	0	2.48691024358329e-05	0	0	0	1.50007350360168e-06	0	0	0	0	0	0	0	0	0	0	0	0	0	0	0	0	FALSE	FALSE
M	CD4	TGTGCTGTGAGAGACTGGGATACTGGAGGCTTCAAAACTATCTTT	TRAV3	TRAJ9	CAVRDWDTGGFKTIF	143_CD4	FALSE	3.12030916288744e-05	1.22295984818992e-05	7.75011160160706e-06	1.30751713392244e-05	2.01185913581365e-05	1.35059536376154e-05	5.28422371524375e-06	4.53574164415595e-06	5.1647657100875e-06	0	0	1.32054691771144e-06	3.60250603419761e-05	9.54576478280999e-06	8.93195539816002e-05	1.5202112080105e-05	1.96285878605036e-06	0	0	0	0	0	0	4.61072322487156e-05	0	0	0	8.77400787905908e-06	0	0	0	5.07451931615778e-06	0	0	0	0	0	0	TRUE	FALSE
M	CD4	TGTGTGGTGATCCCCTTGGCGTTTTCTGGTGGCTACAATAAGCTGATTTTT	TRAV12-1	TRAJ4	CVVIPLAFSGGYNKLIF	144_CD4	FALSE	2.45641359631565e-05	9.17219886142438e-06	4.65006696096424e-06	0	0	3.55419832568825e-06	0	0	0	0	0	0	3.93000658276103e-05	0	0	0	0	0	0	0	0	0	0	0	0	0	0	0	0	0	0	0	0	0	0	0	0	0	FALSE	FALSE
M	CD4	TGTGCTGTGGAGGATCGCGGGAACACCGACAAGCTCATCTTT	TRAV2	TRAJ34	CAVEDRGNTDKLIF	145_CD4	FALSE	2.05807625637257e-05	3.26122626183978e-05	3.10004464064283e-06	7.99038248508159e-06	2.32137592593882e-06	5.6867173211012e-06	2.34854387344167e-06	1.51191388138532e-06	6.45595713760937e-07	3.904849237025e-06	0	0	6.22251042270496e-05	4.77288239140499e-06	0	7.6010560400525e-06	0	0	0	0	0	0	1.44533734173556e-05	0	0	0	0	0	0	0	5.3861027776132e-06	0	0	0	0	0	0	0	FALSE	FALSE
M	CD8	TGTGTGGTGATGAGCTGGAATGCCAGACTCATGTTT	TRAV10	TRAJ31	CVVMSWNARLMF	197_CD8	FALSE	2.12446581302975e-05	1.73252645160238e-05	0	0	0	0	0	0	0	0	0	0	0	0	0	0	0	2.86951181951918e-05	0	0	0	0	0	0	0	0	0	0	0	0	0	0	0	0	0	0	0	0	FALSE	FALSE
M	CD4	TGTGCTGGGCAGCTATATGGAGGAAGCCAAGGAAATCTCATCTTT	TRAV35	TRAJ42	CAGQLYGGSQGNLIF	2_CD4	FALSE	1.85890758640103e-05	2.03826641364986e-05	1.55002232032141e-06	1.45279681546938e-06	4.64275185187765e-06	0	1.76140790508125e-06	2.01588517518042e-06	0	1.30161641234167e-06	0	0	5.56750932557812e-05	1.67050883699175e-05	2.41404199950271e-06	1.26684267334208e-06	1.96285878605036e-06	0	0	0	0	3.00014700720335e-06	0	3.29337373205111e-06	0	0	0	0	0	0	0	5.07451931615778e-06	0	0	0	0	0	0	FALSE	FALSE
M	CD4	TGTGCAATGAGCCGGAATAACAATGCCAGACTCATGTTT	TRAV12-3	TRAJ31	CAMSRNNNARLMF	146_CD4	FALSE	2.39002403965847e-05	1.5286998102374e-05	1.70502455235355e-05	1.23487729314897e-05	5.41654382719059e-06	1.06625949770648e-05	4.10995177852292e-06	4.53574164415595e-06	6.45595713760937e-07	2.60323282468333e-06	2.70957550435361e-06	3.96164075313432e-06	3.27500548563419e-05	2.62508531527275e-05	2.41404199950271e-06	1.39352694067629e-05	0	0	0	0	0	0	1.44533734173556e-05	2.964036358846e-05	0	0	0	0	0	0	0	0	0	0	0	0	0	0	TRUE	FALSE
M	CD8	TGTGCTGTGCAGGAAGACAGAGATGACAAGATCATCTTT	TRAV20	TRAJ30	CAVQEDRDDKIIF	198_CD8	FALSE	1.19501201982923e-05	2.85357297910981e-05	0	0	0	0	0	0	0	0	0	0	0	0	0	0	0	1.91300787967946e-05	0	0	0	0	0	0	0	0	0	0	0	0	0	0	0	0	0	0	0	0	FALSE	FALSE
M	CD8	TGTGTGGTGAACTCCCCAGAAGGAAACACACCTCTTGTCTTT	TRAV12-1	TRAJ29	CVVNSPEGNTPLVF	199_CD8	TRUE	2.52280315297282e-05	1.63061313091989e-05	7.75011160160706e-07	0	1.54758395062588e-06	7.10839665137651e-07	0	5.03971293795105e-07	6.45595713760937e-07	0	0	0	0	0	0	0	0	4.5912189112307e-05	2.48930842033466e-06	0	0	0	0	0	0	0	0	0	0	0	0	0	0	0	0	0	0	0	FALSE	FALSE
M	CD4	TGTGGCACAGAGTGGGTCGGAGATGACAAGATCATCTTT	TRAV30	TRAJ30	CGTEWVGDDKIIF	147_CD4	FALSE	1.46057024645795e-05	2.03826641364986e-05	2.32503348048212e-06	2.90559363093876e-06	3.09516790125176e-06	6.39755698623885e-06	5.87135968360417e-06	2.01588517518042e-06	0	1.30161641234167e-06	0	0	2.29250383994393e-05	1.909152956562e-05	7.24212599850812e-06	5.06737069336833e-06	1.96285878605036e-06	0	0	0	0	0	0	3.29337373205111e-06	0	0	0	8.77400787905908e-06	0	0	5.3861027776132e-06	0	0	0	0	0	0	0	FALSE	FALSE
M	CD8	TGTGCAGGGTATATGAATAATAATGCAGGCAACATGCTCACCTTT	TRAV25	TRAJ39	CAGYMNNNAGNMLTF	200_CD8	FALSE	2.05807625637257e-05	1.63061313091989e-05	0	7.2639840773469e-07	0	1.4216793302753e-06	0	0	0	0	0	0	0	0	0	0	0	2.1043086676474e-05	4.97861684066933e-06	0	0	0	0	0	0	0	0	0	0	0	0	0	0	0	0	0	0	0	FALSE	FALSE
M	CD8	TGTGCAATGAGAGAGCCGCGATCTGGGGCTGGGAGTTACCAACTCACTTTC	TRAV14DV4	TRAJ28	CAMREPRSGAGSYQLTF	201_CD8	FALSE	2.65558226628718e-05	9.17219886142438e-06	0	7.2639840773469e-07	7.73791975312941e-07	7.10839665137651e-07	0	0	0	0	0	0	0	0	0	0	0	4.01731654732686e-05	0	3.7788324919133e-06	0	0	0	0	0	0	0	0	0	0	0	0	0	0	0	0	0	0	FALSE	FALSE
M	CD8	TGTGCTGTGAGTGTTGGCCAGGGAGGAAAGCTTATCTTC	TRAV8-4	TRAJ23	CAVSVGQGGKLIF	202_CD8	FALSE	1.32779113314359e-05	2.64974633774482e-05	0	0	0	0	0	0	0	0	0	0	0	0	0	0	0	5.73902363903837e-05	0	0	0	0	0	0	0	0	0	0	0	0	0	0	0	0	0	0	0	0	FALSE	FALSE
M	CD4	TGTGTGGTGAACCCCGGAGGGGGCAAATCAACCTTT	TRAV12-1	TRAJ27	CVVNPGGGKSTF	148_CD4	FALSE	1.52695980311513e-05	6.11479924094959e-06	3.10004464064283e-06	7.2639840773469e-06	3.09516790125176e-05	3.55419832568825e-05	5.28422371524375e-06	7.05559811313148e-06	0	0	0	0	1.31000219425368e-05	4.77288239140499e-06	5.7937007988065e-05	1.14015840600787e-05	5.88857635815107e-06	0	0	1.88941624595665e-06	0	0	0	9.88012119615334e-06	0	0	0	2.63220236371772e-05	0	0	0	1.52235579484733e-05	0	0	0	0	0	0	FALSE	FALSE
M	CD8	TGTGCAGGAGCCAGGAGCCAAGGAAATCTCATCTTT	TRAV27	TRAJ42	CAGARSQGNLIF	203_CD8	FALSE	1.99168669971539e-05	1.4267864895549e-05	0	3.63199203867345e-06	3.09516790125176e-06	0	1.17427193672083e-06	0	0	0	0	0	0	0	0	0	0	7.65203151871783e-06	0	3.7788324919133e-06	0	0	0	6.58674746410223e-06	0	0	0	0	0	0	0	0	0	0	0	0	0	0	FALSE	FALSE
M	CD4	TGTGCTTATAGGAGCGCGGACGGAACCTACAAATACATCTTT	TRAV38-2DV8	TRAJ40	CAYRSADGTYKYIF	31_CD4	FALSE	1.19501201982923e-05	2.75165965842731e-05	0	7.2639840773469e-07	0	0	0	0	0	0	0	0	4.58500767988786e-05	0	0	0	0	0	0	0	0	0	0	0	0	0	0	0	0	0	0	0	0	0	0	0	0	0	FALSE	FALSE
M	CD4	TTTGAAAACCAGGCAGGAACTGCTCTGATCTTT	TRAV21	TRAJ15	FENQAGTALIF	149_CD4	FALSE	3.05391960623026e-05	1.93635309296737e-05	6.20008928128565e-06	5.08478885414283e-06	6.19033580250353e-06	1.4216793302753e-06	1.76140790508125e-06	4.03177035036084e-06	2.58238285504375e-06	1.9524246185125e-06	0	0	4.25750713132445e-05	9.54576478280999e-06	0	3.80052802002625e-06	0	0	0	0	0	0	0	2.964036358846e-05	0	0	0	0	0	0	5.3861027776132e-06	0	0	0	0	0	0	0	FALSE	FALSE
M	CD8	TGTGCAGCAACTGATTCAGGAGGAGGTGCTGACGGACTCACCTTT	TRAV13-1	TRAJ45	CAATDSGGGADGLTF	204_CD8	FALSE	1.59334935977231e-05	1.63061313091989e-05	7.75011160160706e-07	0	3.09516790125176e-06	4.97587765596355e-06	3.5228158101625e-06	5.03971293795105e-07	0	0	0	0	0	0	0	0	0	4.01731654732686e-05	2.48930842033466e-06	5.66824873786995e-06	1.18022509252965e-06	0	0	6.58674746410223e-06	0	0	0	0	0	0	0	0	0	0	0	0	0	0	FALSE	FALSE
M	CD8	TGTGCTTATAAAGGTTCAGGAAACACACCTCTTGTCTTT	TRAV38-2DV8	TRAJ29	CAYKGSGNTPLVF	205_CD8	FALSE	1.92529714305821e-05	1.83443977228488e-05	0	0	0	0	0	0	0	0	0	0	0	0	0	0	0	2.86951181951918e-05	0	0	0	0	0	0	0	0	0	0	0	0	0	0	0	0	0	0	0	0	FALSE	FALSE
M	CD8	TGTGCAGGACCGGCAGACTTTGGAAATGAGAAATTAACCTTT	TRAV27	TRAJ48	CAGPADFGNEKLTF	206_CD8	FALSE	1.39418068980077e-05	2.34400637569734e-05	0	2.17919522320407e-06	0	0	0	0	0	0	0	0	0	0	0	0	0	5.73902363903837e-05	0	0	0	0	0	0	0	0	0	0	0	0	0	0	0	0	0	0	0	0	FALSE	FALSE
M	CD4	TGTGCTGTGAGTGATCGCAGTTCTGCAAGGCAACTGACCTTT	TRAV8-4	TRAJ22	CAVSDRSSARQLTF	150_CD4	FALSE	1.72612847308667e-05	1.83443977228488e-05	6.97510044144636e-06	4.35839044640814e-06	6.19033580250353e-06	4.97587765596355e-06	5.87135968360417e-06	2.01588517518042e-06	6.45595713760937e-07	1.30161641234167e-06	0	0	5.2400087770147e-05	2.14779707613225e-05	1.20702099975135e-05	8.86789871339458e-06	1.96285878605036e-06	0	0	0	0	0	1.44533734173556e-05	6.58674746410223e-06	0	0	1.00384472529789e-05	0	0	0	0	0	0	0	0	0	0	0	FALSE	FALSE
M	CD4	TGTGCTCTGAGTGTTACCCTCTTGGGAGCTGCAGGCAACAAGCTAACTTTT	TRAV19	TRAJ17	CALSVTLLGAAGNKLTF	151_CD4	FALSE	1.92529714305821e-05	1.5286998102374e-05	1.55002232032141e-06	0	0	0	2.34854387344167e-06	5.03971293795105e-07	0	0	0	0	3.27500548563419e-05	9.54576478280999e-06	2.41404199950271e-06	0	0	0	0	0	0	0	1.44533734173556e-05	3.29337373205111e-06	0	0	0	1.75480157581182e-05	0	0	0	0	0	0	0	0	0	0	FALSE	FALSE
M	CD4	TGTGCAGGAGCGTCTTCCGCCACCGGTAACCAGTTCTATTTT	TRAV27	TRAJ49	CAGASSATGNQFYF	152_CD4	FALSE	1.85890758640103e-05	2.34400637569734e-05	9.30013392192848e-06	5.08478885414283e-06	2.32137592593882e-06	7.81923631651416e-06	5.87135968360417e-06	5.03971293795105e-06	6.45595713760937e-07	2.60323282468333e-06	0	0	5.56750932557812e-05	7.15932358710749e-06	2.41404199950271e-06	5.06737069336833e-06	3.92571757210071e-06	0	0	0	0	0	0	3.29337373205111e-06	0	0	0	2.63220236371772e-05	0	0	0	2.53725965807889e-06	0	0	0.000156535350900078	0	0	0	FALSE	TRUE
M	CD4	TGTGCTTATAGTCTTGGTCGGGGAGCCCAGAAGCTGGTATTT	TRAV38-2DV8	TRAJ54	CAYSLGRGAQKLVF	153_CD4	FALSE	1.06223290651487e-05	1.63061313091989e-05	3.87505580080353e-06	1.01695777082857e-05	1.08330876543812e-05	1.4216793302753e-06	2.93567984180208e-06	3.52779905656574e-06	0	0	2.70957550435361e-06	0	9.82501645690257e-06	0	0	1.26684267334208e-05	1.96285878605036e-06	0	0	0	0	0	0	0	0	0	0	1.75480157581182e-05	0	0	0	5.07451931615778e-06	0	0	0	0	0	0	TRUE	FALSE
M	CD4	TGCCTCGTGGGTGACATAAGAGATGGCCAGAAGCTGCTCTTT	TRAV4	TRAJ16	CLVGDIRDGQKLLF	154_CD4	FALSE	2.19085536968693e-05	1.01913320682493e-05	0	4.35839044640814e-06	0	4.97587765596355e-06	0	0	0	0	0	0	0	9.54576478280999e-06	7.24212599850812e-06	1.26684267334208e-06	0	0	0	0	0	0	0	9.88012119615334e-06	0	0	1.00384472529789e-05	8.77400787905908e-06	0	0	0	0	0	0	0	0	0	0	FALSE	FALSE
M	CD8	TGTGCTGTGGTAGATAGCAACTATCAGTTAATCTGG	TRAV1-2	TRAJ33	CAVVDSNYQLIW	207_CD8	FALSE	1.19501201982923e-05	1.12104652750742e-05	1.24001785625713e-05	1.67071633778979e-05	1.16068796296941e-05	1.4216793302753e-05	0	0	0	0	0	0	0	0	2.41404199950271e-06	0	3.92571757210071e-06	0	3.23610094643506e-05	3.58989086731763e-05	0	0	0	0	0	0	0	0	0	0	0	0	0	0	0	0	0	0	FALSE	FALSE
M	CD4	TGTGCTGTGAGTTCCCGTAACCAGTTCTATTTT	TRAV8-6	TRAJ49	CAVSSRNQFYF	155_CD4	FALSE	1.59334935977231e-05	2.75165965842731e-05	3.87505580080353e-06	2.90559363093876e-06	3.09516790125176e-06	1.4216793302753e-06	1.76140790508125e-06	2.01588517518042e-06	6.45595713760937e-07	1.9524246185125e-06	0	0	6.8775115198318e-05	2.3864411957025e-06	9.65616799801083e-06	1.26684267334208e-06	3.92571757210071e-06	0	0	0	0	0	0	1.64668686602556e-05	0	0	0	8.77400787905908e-06	0	0	0	0	0	0	0	0	0	0	FALSE	FALSE
M	CD8	TGTGCAATGAGAGATGAGGATAGCAGCTATAAATTGATCTTC	TRAV14DV4	TRAJ12	CAMRDEDSSYKLIF	208_CD8	FALSE	1.65973891642949e-05	1.63061313091989e-05	2.32503348048212e-06	0	4.64275185187765e-06	7.10839665137651e-07	0	1.00794258759021e-06	0	0	0	0	0	0	0	0	0	2.67821103155124e-05	0	0	1.18022509252965e-06	0	0	0	0	0	0	1.75480157581182e-05	0	0	0	0	1.17045764894074e-05	0	0	0	0	0	FALSE	FALSE
M	CD4	TGTGCTGGGGTGAATTATGGAGGAAGCCAAGGAAATCTCATCTTT	TRAV35	TRAJ42	CAGVNYGGSQGNLIF	2_CD4	FALSE	2.39002403965847e-05	1.73252645160238e-05	7.75011160160706e-06	0	2.32137592593882e-06	2.8433586605506e-06	4.69708774688334e-06	0	1.29119142752187e-06	1.30161641234167e-06	0	0	5.2400087770147e-05	7.15932358710749e-06	0	0	0	0	0	0	0	3.00014700720335e-06	1.44533734173556e-05	9.88012119615334e-06	8.20075446941119e-06	0	0	8.77400787905908e-06	0	0	1.07722055552264e-05	0	0	0	0	0	0	0	FALSE	FALSE
M	CD8	TGTGCTGTGAGACTTAACAATGCCAGACTCATGTTT	TRAV1-2	TRAJ31	CAVRLNNARLMF	209_CD8	FALSE	1.99168669971539e-05	1.63061313091989e-05	0	7.2639840773469e-07	0	0	0	0	0	0	0	0	3.27500548563419e-06	0	2.41404199950271e-06	0	0	1.33910551577562e-05	0	0	0	0	2.89067468347112e-05	0	0	0	0	0	0	0	0	0	0	0	0	0	0	0	FALSE	FALSE
M	CD8	TGTGCAGCAAACGGGGATGCTGGCAACAACCGTAAGCTGATTTGG	TRAV29DV5	TRAJ38	CAANGDAGNNRKLIW	210_CD8	FALSE	1.59334935977231e-05	2.03826641364986e-05	1.55002232032141e-06	0	0	0	0	0	0	0	0	0	3.27500548563419e-06	0	2.41404199950271e-06	0	0	2.67821103155124e-05	0	1.88941624595665e-06	0	0	0	1.64668686602556e-05	0	0	0	0	0	0	0	0	0	0	0	0	0	0	FALSE	FALSE
M	CD8	TGTGCTTCCCTTAACGACTACAAGCTCAGCTTT	TRAV38-1	TRAJ20	CASLNDYKLSF	211_CD8	FALSE	1.59334935977231e-05	2.03826641364986e-05	7.75011160160706e-07	0	0	7.10839665137651e-07	0	0	0	0	1.35478775217681e-06	0	0	0	0	0	3.92571757210071e-06	9.56503939839728e-06	0	0	0	0	0	0	0	0	0	0	0	0	0	0	0	0	0	0	0	0	TRUE	FALSE
M	CD4	TGTGCAGCAAGTATAACCGGTAACCAGTTCTATTTT	TRAV13-1	TRAJ49	CAASITGNQFYF	156_CD4	FALSE	4.51448985268821e-05	2.54783301706233e-05	1.55002232032141e-05	1.67071633778979e-05	1.00592956790682e-05	1.35059536376154e-05	1.52655351773708e-05	6.55162681933637e-06	7.74714856513125e-06	8.46050668022083e-06	1.62574530261217e-05	2.64109383542288e-06	7.53251261695863e-05	1.4318647174215e-05	3.86246719920433e-05	2.53368534668417e-05	2.55171642186546e-05	1.91300787967946e-06	0	0	3.54067527758894e-06	0	1.44533734173556e-05	1.97602423923067e-05	0	0	0	0	0	0	3.77027194432924e-05	1.01490386323156e-05	0	0	0	0	3.99813420403812e-05	0	TRUE	TRUE
M	CD4	TGTGCTGGCCTTAATTATGGAGGAAGCCAAGGAAATCTCATCTTT	TRAV35	TRAJ42	CAGLNYGGSQGNLIF	2_CD4	FALSE	1.65973891642949e-05	2.24209305501485e-05	1.55002232032141e-06	5.81118726187752e-06	0	6.39755698623885e-06	0	1.51191388138532e-06	0	1.9524246185125e-06	0	1.32054691771144e-06	1.63750274281709e-05	4.77288239140499e-06	4.82808399900541e-06	3.80052802002625e-06	0	0	0	0	0	0	1.44533734173556e-05	0	0	0	1.00384472529789e-05	8.77400787905908e-06	0	0	0	0	0	0	0	0	0	0	TRUE	FALSE
M	CD8	TGTGCTGTGAGGATGGACACGGGCAGGAGAGCACTTACTTTT	TRAV21	TRAJ5	CAVRMDTGRRALTF	212_CD8	FALSE	1.79251802974385e-05	0	2.55753682853033e-05	2.76031394939182e-05	2.78565111112659e-05	1.49276329678907e-05	2.1136894860975e-05	2.92303350401161e-05	0	0	0	0	0	4.77288239140499e-06	0	0	1.96285878605036e-06	3.06081260748713e-05	4.72968599863586e-05	4.34565736570029e-05	4.48485535161266e-05	0	2.89067468347112e-05	1.64668686602556e-05	0	0	0	0	0	0	0	5.07451931615778e-06	0	0	0	0	0	0	FALSE	FALSE
M	CD8	TGTGCAGAGAATGGGGGGAGCAGGGCGGGAGGAGGAAACAAACTCACCTTT	TRAV13-2	TRAJ10	CAENGGSRAGGGNKLTF	213_CD8	FALSE	1.92529714305821e-05	1.73252645160238e-05	0	0	0	0	0	0	0	0	0	0	0	0	0	0	0	1.91300787967946e-05	0	0	0	0	0	0	0	0	0	0	0	0	0	0	0	0	0	0	0	0	FALSE	FALSE
M	CD8	TGTGTGGTGAACGATGGAGGAAGCCAAGGAAATCTCATCTTT	TRAV12-1	TRAJ42	CVVNDGGSQGNLIF	214_CD8	FALSE	1.85890758640103e-05	2.24209305501485e-05	1.00751450820892e-05	4.35839044640814e-06	5.41654382719059e-06	2.41685486146801e-05	5.28422371524375e-06	2.51985646897553e-06	0	3.904849237025e-06	0	0	0	0	4.82808399900541e-06	2.53368534668417e-06	0	3.44341418342302e-05	4.97861684066933e-06	3.2120076181263e-05	2.36045018505929e-06	0	0	0	0	0	3.01153417589367e-05	0	0	0	1.61583083328396e-05	0	0	0	0	0	0	0	FALSE	FALSE
M	CD4	TGTGCAGCTCTCCGGGTGGGTTACCAGAAAGTTACCTTT	TRAV23DV6	TRAJ13	CAALRVGYQKVTF	157_CD4	FALSE	2.72197182294436e-05	2.9554862997923e-05	5.42507812112494e-06	2.17919522320407e-06	1.54758395062588e-06	9.24091564678946e-06	1.76140790508125e-06	2.51985646897553e-06	1.29119142752187e-06	5.8572738555375e-06	0	0	2.62000438850735e-05	1.19322059785125e-05	7.24212599850812e-06	5.06737069336833e-06	1.96285878605036e-06	1.91300787967946e-06	0	0	0	0	2.89067468347112e-05	1.31734949282045e-05	0	0	1.00384472529789e-05	0	0	0	1.07722055552264e-05	0	0	0	0	0	0	0	FALSE	FALSE
M	CD4	TGTGCAATTGCCCTTTCTGGTGGCTACAATAAGCTGATTTTT	TRAV12-3	TRAJ4	CAIALSGGYNKLIF	3_CD4	FALSE	2.05807625637257e-05	1.83443977228488e-05	0	0	0	1.4216793302753e-06	0	1.51191388138532e-06	0	1.30161641234167e-06	0	0	5.89500987414154e-05	4.77288239140499e-06	0	0	0	0	0	0	0	0	0	1.31734949282045e-05	0	0	0	0	0	0	0	7.61177897423667e-06	0	0	0	0	0	0	FALSE	FALSE
M	CD8	TGTGAGAAGCTTATCTTC	TRAV12-3	TRAJ23	CEKLIF	215_CD8	FALSE	1.46057024645795e-05	2.24209305501485e-05	0	7.2639840773469e-07	0	0	0	0	0	0	0	0	0	0	0	0	0	3.82601575935891e-05	0	0	0	0	0	0	0	0	0	0	0	0	0	0	0	0	0	0	0	0	FALSE	FALSE
M	CD8	TGTGCTGTGTATGGGGGATCTGGTTCTGCAAGGCAACTGACCTTT	TRAV21	TRAJ22	CAVYGGSGSARQLTF	216_CD8	FALSE	1.72612847308667e-05	1.73252645160238e-05	0	2.17919522320407e-06	0	7.10839665137651e-07	0	0	0	0	0	0	0	0	0	0	0	9.37373861042934e-05	0	0	0	0	0	0	0	0	0	0	0	0	0	0	0	0	0	0	0	0	FALSE	FALSE
M	CD4	TGTGTGGTGGATTGGGCCGACAAGCTCATCTTT	TRAV12-1	TRAJ34	CVVDWADKLIF	158_CD4	FALSE	1.46057024645795e-05	1.12104652750742e-05	5.42507812112494e-06	5.08478885414283e-06	5.41654382719059e-06	3.55419832568825e-06	2.34854387344167e-06	4.53574164415595e-06	0	0	0	0	1.63750274281709e-05	9.54576478280999e-06	1.20702099975135e-05	6.33421336671041e-06	0	0	0	0	0	0	0	9.88012119615334e-06	0	0	0	0	0	0	0	2.53725965807889e-06	0	0	0	0	0	0	FALSE	FALSE
M	CD4	TGTGCAGGAGCGGATAGCAACTATCAGTTAATCTGG	TRAV27	TRAJ33	CAGADSNYQLIW	159_CD4	FALSE	2.19085536968693e-05	3.05739962047479e-05	6.97510044144636e-06	1.01695777082857e-05	3.09516790125176e-06	3.55419832568825e-06	4.69708774688334e-06	3.52779905656574e-06	2.58238285504375e-06	3.904849237025e-06	0	1.32054691771144e-06	7.20501206839521e-05	7.15932358710749e-06	2.89685039940325e-05	6.33421336671041e-06	9.81429393025178e-06	0	0	0	1.18022509252965e-06	0	1.44533734173556e-05	6.58674746410223e-06	0	0	0	0	0	0	0	0	0	0	0	0	0	0	TRUE	FALSE
M	CD4	TGCATCCTGCGGGGAGGTAGCAACTATAAACTGACATTT	TRAV26-2	TRAJ53	CILRGGSNYKLTF	160_CD4	FALSE	2.78836137960154e-05	2.14017973433236e-05	2.32503348048212e-06	1.30751713392244e-05	4.64275185187765e-06	6.39755698623885e-06	2.34854387344167e-06	1.00794258759021e-06	2.58238285504375e-06	3.25404103085417e-06	0	0	1.96500329138051e-05	9.54576478280999e-06	1.6898293996519e-05	1.01347413867367e-05	3.92571757210071e-06	0	0	0	0	0	0	5.26939797128178e-05	0	0	0	8.77400787905908e-06	0	0	0	0	0	0	0	0	0	0	FALSE	FALSE
M	CD8	TGTGCTTTCTATGGAAATGAGAAATTAACCTTT	TRAV38-1	TRAJ48	CAFYGNEKLTF	217_CD8	FALSE	1.12862246317205e-05	2.64974633774482e-05	0	0	0	0	0	0	0	0	1.35478775217681e-06	0	0	0	0	0	0	4.01731654732686e-05	0	1.88941624595665e-06	0	1.50007350360168e-06	0	0	0	0	0	0	0	0	0	0	0	0	0	0	0	0	TRUE	FALSE
M	CD8	TGTGCAATGAGGACGGCTCGGGACGCCGGCACTGCCAGTAAACTCACCTTT	TRAV12-3	TRAJ44	CAMRTARDAGTASKLTF	218_CD8	FALSE	2.65558226628718e-05	1.63061313091989e-05	2.24753236446605e-05	2.76031394939182e-05	1.62496314815718e-05	2.06143502889919e-05	1.82012150191729e-05	1.4111196226263e-05	1.93678714128281e-06	5.20646564936667e-06	2.84505427957129e-05	3.96164075313432e-06	0	0	0	0	0	4.78251969919864e-05	1.99144673626773e-05	1.70047462136098e-05	2.83254022207115e-05	9.00044102161006e-06	0	2.63469898564089e-05	0	0	0	3.50960315162363e-05	9.97804829375374e-06	0	0	1.77608176065522e-05	0	0	0	1.55339805825243e-05	0	0	TRUE	TRUE
M	CD4	TGTGCTTTCATGAAGCATGAGCTCGGTTCCGGGTATGCACTCAACTTC	TRAV38-1	TRAJ41	CAFMKHELGSGYALNF	161_CD4	FALSE	2.45641359631565e-05	1.22295984818992e-05	4.65006696096424e-06	7.99038248508159e-06	2.32137592593882e-06	1.4216793302753e-06	6.45849565196459e-06	4.03177035036084e-06	1.93678714128281e-06	6.50808206170833e-07	0	0	3.93000658276103e-05	1.4318647174215e-05	7.24212599850812e-06	8.86789871339458e-06	1.96285878605036e-06	0	0	0	0	0	0	0	0	0	0	0	0	0	0	0	0	0	0	0	0	0	FALSE	FALSE
M	CD4	TGTGTGGTGAACAAAAGCTTTCAGAAACTTGTATTT	TRAV12-1	TRAJ8	CVVNKSFQKLVF	162_CD4	FALSE	2.12446581302975e-05	1.12104652750742e-05	0	7.2639840773469e-07	1.54758395062588e-06	7.10839665137651e-07	1.17427193672083e-06	5.03971293795105e-07	0	0	0	0	3.27500548563419e-05	0	0	2.53368534668417e-06	0	0	0	1.88941624595665e-06	0	0	0	0	0	0	0	0	0	0	0	0	0	0	0	0	0	0	FALSE	FALSE
M	CD4	TGTGCAGCAAGCGCGGGCTCTAACGACTACAAGCTCAGCTTT	TRAV29DV5	TRAJ20	CAASAGSNDYKLSF	163_CD4	FALSE	2.12446581302975e-05	1.4267864895549e-05	7.75011160160706e-07	3.63199203867345e-06	3.8689598765647e-06	0	0	2.01588517518042e-06	0	1.30161641234167e-06	0	0	1.96500329138051e-05	0	2.41404199950271e-06	1.26684267334208e-06	0	0	0	3.7788324919133e-06	0	3.00014700720335e-06	1.44533734173556e-05	3.29337373205111e-06	0	0	0	0	0	0	0	2.53725965807889e-06	0	0	0	0	0	0	FALSE	FALSE
M	CD8	TGTGTGGTGAACATTCTCAATGACATGCGCTTT	TRAV12-1	TRAJ43	CVVNILNDMRF	31_CD8	TRUE	1.26140157648641e-05	2.44591969637984e-05	0	0	0	7.10839665137651e-07	0	0	0	0	0	0	0	0	0	0	0	3.25211339545508e-05	0	3.7788324919133e-06	0	0	0	0	0	0	0	0	0	0	0	0	0	0	0	0	0	0	FALSE	FALSE
M	CD8	TGTGCAGCAAACCACGCAAACATGCGCTTT	TRAV29DV5	TRAJ43	CAANHANMRF	219_CD8	FALSE	1.65973891642949e-05	1.83443977228488e-05	0	2.17919522320407e-06	0	0	0	0	0	0	0	0	0	0	0	0	0	4.39991812326275e-05	0	0	0	1.50007350360168e-06	0	3.29337373205111e-06	0	0	0	0	0	0	0	0	0	0	0	0	0	0	FALSE	FALSE
M	CD8	TGTGCAGAGACTCTCACCGGTAACCAGTTCTATTTT	TRAV13-2	TRAJ49	CAETLTGNQFYF	220_CD8	FALSE	1.65973891642949e-05	1.93635309296737e-05	0	0	7.73791975312941e-07	0	0	0	0	0	0	0	0	0	0	0	0	3.25211339545508e-05	0	0	0	0	0	0	0	0	0	0	0	0	0	0	0	0	0	0	0	0	FALSE	FALSE
M	CD8	TGTGCTGTGGAAGGAGATGACAAGATCATCTTT	TRAV21	TRAJ30	CAVEGDDKIIF	221_CD8	FALSE	1.92529714305821e-05	2.03826641364986e-05	0	1.45279681546938e-06	0	0	0	0	1.29119142752187e-06	0	2.70957550435361e-06	0	0	0	0	0	0	3.82601575935891e-06	0	0	0	0	0	0	0	0	0	0	0	0	5.3861027776132e-06	0	0	0	0	0	0	0	TRUE	FALSE
M	CD8	TGTGCCCCAATAGGAGGAGGAAACAAACTCACCTTT	TRAV12-2	TRAJ10	CAPIGGGNKLTF	222_CD8	FALSE	1.65973891642949e-05	1.93635309296737e-05	0	0	0	0	5.87135968360417e-07	0	0	0	0	0	0	0	0	0	0	3.06081260748713e-05	2.48930842033466e-06	0	0	0	0	0	2.46022634082336e-05	0	0	0	0	0	0	5.07451931615778e-06	3.90152549646912e-06	0	0	0	0	0	FALSE	FALSE
M	CD4	TGCCTCGTGGGTAGTGATAGCAACTATCAGTTAATCTGG	TRAV4	TRAJ33	CLVGSDSNYQLIW	164_CD4	FALSE	1.26140157648641e-05	2.44591969637984e-05	5.42507812112494e-06	3.63199203867345e-06	2.32137592593882e-06	4.97587765596355e-06	1.76140790508125e-06	1.51191388138532e-06	0	1.9524246185125e-06	0	0	2.29250383994393e-05	7.15932358710749e-06	1.6898293996519e-05	3.80052802002625e-06	0	0	0	0	0	0	0	1.97602423923067e-05	8.20075446941119e-06	0	0	0	0	0	0	0	0	0	0	0	0	0	FALSE	FALSE
M	CD8	TGTGCTACGGACGGAGGAGGTTCCGGGTATGCACTCAACTTC	TRAV17	TRAJ41	CATDGGGSGYALNF	223_CD8	FALSE	1.92529714305821e-05	1.63061313091989e-05	0	0	0	0	0	0	0	0	0	0	0	0	0	0	0	3.63471497139097e-05	0	0	0	0	0	6.58674746410223e-06	0	0	0	0	0	0	0	0	0	0	0	0	0	0	FALSE	FALSE
M	CD4	TGTGCTGTGAGTGCCATACTCACGGGAGGAGGAAACAAACTCACCTTT	TRAV8-4	TRAJ10	CAVSAILTGGGNKLTF	165_CD4	FALSE	1.32779113314359e-05	2.24209305501485e-05	1.55002232032141e-06	4.35839044640814e-06	4.64275185187765e-06	1.4216793302753e-06	0	1.51191388138532e-06	0	6.50808206170833e-07	0	0	2.94750493707077e-05	4.77288239140499e-06	2.41404199950271e-06	0	0	0	0	0	0	0	0	9.88012119615334e-06	0	0	0	0	0	0	5.3861027776132e-06	0	0	0	0	0	0	0	FALSE	FALSE
M	CD4	TGTGCCGTGCAAGGGGATAACAATGCCAGACTCATGTTT	TRAV12-2	TRAJ31	CAVQGDNNARLMF	166_CD4	FALSE	1.06223290651487e-05	1.83443977228488e-05	1.55002232032141e-06	4.35839044640814e-06	7.73791975312941e-06	2.8433586605506e-06	1.17427193672083e-06	5.03971293795105e-07	0	0	0	0	3.27500548563419e-06	1.909152956562e-05	7.24212599850812e-06	2.53368534668417e-06	3.92571757210071e-06	0	0	0	0	0	0	1.97602423923067e-05	0	0	0	8.77400787905908e-06	0	0	0	2.53725965807889e-06	0	0	0	0	0	0	FALSE	FALSE
M	CD8	TGTGTGGTGACCTTCAACCAGGCAGGAACTGCTCTGATCTTT	TRAV12-1	TRAJ15	CVVTFNQAGTALIF	224_CD8	FALSE	1.79251802974385e-05	1.4267864895549e-05	0	1.45279681546938e-06	3.09516790125176e-06	0	5.87135968360417e-07	0	0	0	0	0	0	0	2.41404199950271e-06	2.53368534668417e-06	0	3.44341418342302e-05	4.97861684066933e-06	1.88941624595665e-06	0	1.50007350360168e-06	0	0	0	0	0	0	0	0	0	5.07451931615778e-06	0	0	0	0	0	0	FALSE	FALSE
M	CD4	TGTGCTGGCCTCAATTATGGAGGAAGCCAAGGAAATCTCATCTTT	TRAV35	TRAJ42	CAGLNYGGSQGNLIF	2_CD4	FALSE	1.19501201982923e-05	1.73252645160238e-05	0	5.08478885414283e-06	1.54758395062588e-06	1.4216793302753e-06	5.87135968360417e-07	5.03971293795105e-06	0	0	0	0	2.29250383994393e-05	9.54576478280999e-06	4.82808399900541e-06	3.80052802002625e-06	0	1.91300787967946e-06	0	0	0	0	1.44533734173556e-05	0	0	0	0	0	0	0	0	0	0	0	0	0	0	0	FALSE	FALSE
M	CD8	TGTGCAGCAAGCGCGTCACAGTTCTATTTT	TRAV29DV5	TRAJ49	CAASASQFYF	225_CD8	FALSE	2.72197182294436e-05	5.09566603412466e-06	0	0	7.73791975312941e-07	7.10839665137651e-07	0	0	0	0	0	0	0	0	0	0	0	3.63471497139097e-05	0	0	1.18022509252965e-06	0	0	0	0	0	0	0	0	0	0	0	0	0	0	0	0	0	FALSE	FALSE
M	CD4	TGTGCAATGAGCGCGGAAAATGCAGGCAACATGCTCACCTTT	TRAV12-3	TRAJ39	CAMSAENAGNMLTF	167_CD4	FALSE	2.05807625637257e-05	1.22295984818992e-05	2.32503348048212e-06	0	7.73791975312941e-07	0	0	0	0	0	0	0	6.55001097126838e-06	4.77288239140499e-06	4.82808399900541e-06	0	0	0	0	0	0	0	0	0	0	0	2.00768945059578e-05	0	0	0	0	0	0	0	0	0	0	0	FALSE	FALSE
M	CD4	TGTGCACCGTCATACAGCACCCTCACCTTT	TRAV13-1	TRAJ11	CAPSYSTLTF	168_CD4	FALSE	1.99168669971539e-05	1.22295984818992e-05	2.32503348048212e-06	1.45279681546938e-06	0	0	0	5.03971293795105e-07	0	0	0	0	2.62000438850735e-05	0	0	0	0	0	0	0	0	0	0	0	0	0	0	0	0	0	0	0	0	0	0	0	0	0	FALSE	FALSE
M	CD4	TGTGCAGCCCTCGATCAAACTGGGGCAAACAACCTCTTCTTT	TRAV29DV5	TRAJ36	CAALDQTGANNLFF	169_CD4	FALSE	1.46057024645795e-05	1.22295984818992e-05	6.97510044144636e-06	5.08478885414283e-06	0	3.55419832568825e-06	1.17427193672083e-06	3.52779905656574e-06	0	0	0	0	5.2400087770147e-05	4.77288239140499e-06	0	3.80052802002625e-06	0	0	0	0	0	4.50022051080503e-06	0	0	0	0	0	0	0	0	5.3861027776132e-06	0	0	0	0	0	0	0	FALSE	FALSE
M	CD8	TGTGCAGCTGTGGTAGCAGGCAAATCAACCTTT	TRAV12-3	TRAJ27	CAAVVAGKSTF	226_CD8	FALSE	2.12446581302975e-05	1.12104652750742e-05	0	0	0	1.4216793302753e-06	0	1.51191388138532e-06	0	0	0	0	0	0	0	0	0	4.39991812326275e-05	0	1.88941624595665e-06	0	0	0	0	0	0	0	0	0	0	0	0	0	0	0	0	0	0	FALSE	FALSE
M	CD4	TGTGCTGTGGAGCCCAGGGCAGGAGGAGGTGCTGACGGACTCACCTTT	TRAV22	TRAJ45	CAVEPRAGGGADGLTF	170_CD4	FALSE	4.71365852265975e-05	4.28035946866471e-05	2.94504240861068e-05	3.48671235712651e-05	4.33323506175247e-05	2.91444262706437e-05	4.40351976270313e-05	5.59408136112567e-05	1.16207228476969e-05	1.75718215666125e-05	3.65792693087737e-05	6.6027345885572e-06	0.000111350186511562	7.63661182624799e-05	6.27650919870704e-05	7.47437177271829e-05	1.76657290744532e-05	3.82601575935891e-06	2.48930842033466e-06	1.88941624595665e-06	8.26157564770753e-06	3.00014700720335e-06	0	0.000125148201817942	0	0	0	0.000114062102427768	0	0	0	0.00011417668461355	0	0	0	3.10679611650485e-05	0	0	TRUE	TRUE
M	CD8	TGTGCTGTGAGAGACATAAACCCCAGTTCTTCTGGTTCTGCAAGGCAACTGACCTTT	TRAV3	TRAJ22	CAVRDINPSSSGSARQLTF	227_CD8	FALSE	1.26140157648641e-05	2.24209305501485e-05	0	2.17919522320407e-06	0	0	0	0	0	0	0	0	0	0	0	0	0	2.48691024358329e-05	0	0	0	0	0	0	0	0	0	0	0	0	0	0	0	0	0	0	0	0	FALSE	FALSE
M	CD4	TGTGCTCTGAGTGAACGTGCAGGAACTGCTCTGATCTTT	TRAV19	TRAJ15	CALSERAGTALIF	171_CD4	FALSE	1.59334935977231e-05	1.83443977228488e-05	0	0	0	0	1.17427193672083e-06	0	0	0	0	0	2.29250383994393e-05	0	0	0	0	0	0	0	0	0	0	0	0	0	0	0	0	0	0	0	0	0	0	0	0	0	FALSE	FALSE
M	CD8	TGTGCCGTCGGAGATGGCCAGAAGCTGCTCTTT	TRAV39	TRAJ16	CAVGDGQKLLF	228_CD8	FALSE	2.12446581302975e-05	1.5286998102374e-05	0	1.45279681546938e-06	7.73791975312941e-07	0	0	1.00794258759021e-06	6.45595713760937e-07	0	0	0	0	0	0	0	0	3.06081260748713e-05	0	0	0	0	0	0	0	0	0	0	0	0	0	0	0	0	0	0	0	0	FALSE	FALSE
M	CD8	TGCATCGTCAGAGTGAGAGATGACAAGATCATCTTT	TRAV26-1	TRAJ30	CIVRVRDDKIIF	229_CD8	FALSE	1.06223290651487e-05	2.34400637569734e-05	0	0	0	2.13251899541295e-06	5.87135968360417e-07	0	0	0	0	0	0	0	0	0	3.92571757210071e-06	3.82601575935891e-05	0	1.88941624595665e-06	0	0	0	0	0	0	0	0	0	0	0	0	0	0	0	0	0	0	FALSE	FALSE
M	CD8	TGCACACCTGTCTGGTTCTGCAAGGCAACTGACCTTT	TRAV26-2	TRAJ22	CTPVWF_ARQLTF	230_CD8	FALSE	1.32779113314359e-05	2.14017973433236e-05	0	0	0	0	0	0	0	0	0	0	0	0	0	0	0	2.86951181951918e-05	0	0	0	0	0	0	0	0	0	0	0	0	0	0	0	0	0	0	0	0	FALSE	FALSE
M	CD4	TGTGCTGTGTCGCAGCCCTATAACACCAATGCAGGCAAATCAACCTTT	TRAV21	TRAJ27	CAVSQPYNTNAGKSTF	172_CD4	FALSE	1.59334935977231e-05	1.5286998102374e-05	0	2.17919522320407e-06	3.09516790125176e-06	7.10839665137651e-07	0	0	0	0	0	0	2.29250383994393e-05	0	2.41404199950271e-06	2.53368534668417e-06	3.92571757210071e-06	0	0	0	0	0	0	0	0	0	0	0	0	0	0	0	0	0	0	0	0	0	FALSE	FALSE
M	CD4	TGTGCTTATAGGAGGTGGGGTACTAGCTATGGAAAGCTGACATTT	TRAV38-2DV8	TRAJ52	CAYRRWGTSYGKLTF	173_CD4	FALSE	3.05391960623026e-05	1.63061313091989e-05	4.65006696096424e-06	8.71678089281628e-06	9.28550370375529e-06	4.2650379908259e-06	7.63276758868542e-06	3.02382776277063e-06	6.45595713760937e-07	5.8572738555375e-06	2.70957550435361e-06	0	9.82501645690257e-05	1.909152956562e-05	9.65616799801083e-06	3.80052802002625e-06	2.7480023004705e-05	0	0	0	0	0	0	1.97602423923067e-05	0	0	3.01153417589367e-05	1.75480157581182e-05	0	0	5.3861027776132e-06	0	0	0.000158881474420083	0	0	0	0	TRUE	FALSE
M	CD4	TGTGCAATGATTAATAATGCAGGCAACATGCTCACCTTT	TRAV12-3	TRAJ39	CAMINNAGNMLTF	174_CD4	FALSE	3.71781517280206e-05	4.28035946866471e-05	2.55753682853033e-05	1.52543665624285e-05	1.00592956790682e-05	2.06143502889919e-05	1.35041272722896e-05	1.15913397572874e-05	7.10155285137031e-06	1.43177805357583e-05	2.70957550435361e-06	0	9.49751590833915e-05	3.81830591312399e-05	4.1038713991546e-05	5.19405496070254e-05	9.81429393025178e-06	0	0	0	0	0	5.78134936694224e-05	9.88012119615334e-06	0	0	7.02691307708524e-05	3.50960315162363e-05	0	0	1.07722055552264e-05	0	0	0	0	0	0	0	TRUE	FALSE
M	0	TGTGCTTATAGGAGTGGGGGTAGCAACTATAAACTGACATTT	TRAV38-2DV8	TRAJ53	CAYRSGGSNYKLTF	1_0	FALSE	1.92529714305821e-05	1.4267864895549e-05	0	0	0	0	0	0	0	0	1.35478775217681e-06	0	0	0	0	0	0	0	0	0	0	0	0	0	0	0	0	0	0	0	0	0	0	0	0	0	0	0	TRUE	FALSE
M	CD8	TGTGCAGGAGTAGCCAACCAGGCAGGAACTGCTCTGATCTTT	TRAV27	TRAJ15	CAGVANQAGTALIF	231_CD8	FALSE	2.52280315297282e-05	2.14017973433236e-05	4.65006696096424e-06	4.35839044640814e-06	3.09516790125176e-06	7.81923631651416e-06	9.39417549376667e-06	1.00794258759021e-06	1.93678714128281e-06	3.904849237025e-06	2.70957550435361e-06	3.96164075313432e-06	0	2.3864411957025e-06	0	0	0	2.1043086676474e-05	4.97861684066933e-06	3.7788324919133e-06	2.36045018505929e-06	1.50007350360168e-05	0	3.29337373205111e-06	0	0	0	3.50960315162363e-05	0	0	0	2.53725965807889e-06	0	0	0	3.10679611650485e-05	0	0	TRUE	TRUE
M	CD8	TGTGCAGCAAGGGAGGAAACCGGCACTGCCAGTAAACTCACCTTT	TRAV29DV5	TRAJ44	CAAREETGTASKLTF	232_CD8	FALSE	1.32779113314359e-05	2.03826641364986e-05	0	0	0	0	0	1.00794258759021e-06	0	0	0	0	0	0	0	0	0	3.63471497139097e-05	0	0	0	0	0	0	0	0	0	0	0	0	0	0	0	0	0	0	0	0	FALSE	FALSE
M	CD8	TGTGCAGAGAGTAGCCAGGCAGGAACTGCTCTGATCTTT	TRAV13-2	TRAJ15	CAESSQAGTALIF	155_CD8	FALSE	1.79251802974385e-05	1.4267864895549e-05	0	2.17919522320407e-06	0	0	0	0	0	0	1.35478775217681e-06	1.32054691771144e-06	0	0	0	0	0	1.91300787967946e-05	0	0	0	1.50007350360168e-06	0	0	0	0	1.00384472529789e-05	0	0	0	0	0	0	0	0	0	0	0	TRUE	FALSE
M	CD8	TGTGCTTTCCGTTTCGAGATCGGCACTGCCAGTAAACTCACCTTT	TRAV38-1	TRAJ44	CAFRFEIGTASKLTF	233_CD8	FALSE	1.99168669971539e-05	1.12104652750742e-05	0	7.2639840773469e-07	7.73791975312941e-07	1.4216793302753e-06	0	1.00794258759021e-06	0	0	0	0	0	0	0	0	0	3.82601575935891e-05	0	1.88941624595665e-06	0	1.50007350360168e-06	0	0	0	0	0	0	0	0	0	0	0	0	0	0	0	0	FALSE	FALSE
M	CD8	TGTGCTGTCCCCGACTATGGTCAGAATTTTGTCTTT	TRAV21	TRAJ26	CAVPDYGQNFVF	234_CD8	FALSE	2.72197182294436e-05	1.93635309296737e-05	1.55002232032141e-06	4.35839044640814e-06	2.32137592593882e-06	0	5.28422371524375e-06	1.51191388138532e-06	1.29119142752187e-06	3.25404103085417e-06	0	0	3.27500548563419e-06	0	0	0	0	3.44341418342302e-05	1.24465421016733e-05	3.7788324919133e-06	1.18022509252965e-06	0	0	0	0	0	0	0	0	0	0	2.53725965807889e-06	0	0	0	0	0	0	FALSE	FALSE
M	CD8	TGTGCCGTTATTCCAGGGAGTGGCCAGGGAGGAAAGCTTATCTTC	TRAV12-2	TRAJ23	CAVIPGSGQGGKLIF	235_CD8	FALSE	1.85890758640103e-05	1.22295984818992e-05	0	7.2639840773469e-07	2.32137592593882e-06	1.4216793302753e-06	0	0	0	0	0	0	0	0	0	0	0	1.33910551577562e-05	0	0	2.36045018505929e-06	0	0	9.88012119615334e-06	0	0	0	0	0	0	0	0	0	0	0	0	0	0	FALSE	FALSE
M	CD8	TGTGTGGCTGATAGATGGCCAGAAGCTGCTCTTT	TRAV12-1	TRAJ16	CVADRW_QKLLF	236_CD8	FALSE	1.52695980311513e-05	1.5286998102374e-05	3.87505580080353e-06	7.2639840773469e-07	5.41654382719059e-06	6.39755698623885e-06	1.76140790508125e-06	1.51191388138532e-06	6.45595713760937e-07	0	0	0	0	0	0	0	0	4.2086173352948e-05	1.4935850522008e-05	7.5576649838266e-06	7.08135055517788e-06	1.50007350360168e-06	0	3.29337373205111e-06	0	0	2.00768945059578e-05	0	0	0	5.3861027776132e-06	0	0	0	0	0	0	0	FALSE	FALSE
M	CD8	TGTGCCTGTTCCGGTGGCTACAATAAGCTGATTTTT	TRAV21	TRAJ4	CACSGGYNKLIF	237_CD8	FALSE	1.92529714305821e-05	1.32487316887241e-05	0	0	0	0	0	0	0	0	0	0	0	0	0	0	0	2.48691024358329e-05	2.48930842033466e-06	0	0	0	0	0	0	0	0	0	0	0	0	0	0	0	0	0	0	0	FALSE	FALSE
M	CD4	TGTGCTTATAGGAGCGGAGGTAGCAACTATAAACTGACATTT	TRAV38-2DV8	TRAJ53	CAYRSGGSNYKLTF	175_CD4	FALSE	1.72612847308667e-05	2.14017973433236e-05	7.75011160160706e-06	4.35839044640814e-06	7.73791975312941e-06	4.2650379908259e-06	1.409126324065e-05	4.53574164415595e-06	0	3.904849237025e-06	5.41915100870722e-06	2.64109383542288e-06	9.82501645690257e-06	2.62508531527275e-05	1.6898293996519e-05	1.5202112080105e-05	5.88857635815107e-06	1.53040630374357e-05	0	0	0	1.50007350360168e-06	4.33601202520668e-05	3.29337373205111e-06	0	0	3.01153417589367e-05	0	0	0	5.3861027776132e-06	0	0	0	0	0	1.33271140134604e-05	0	TRUE	TRUE
M	CD8	TGTGCCCCGAAGGAAATGCCAGACTCATGTTT	TRAV1-2	TRAJ31	CAPKE_ARLMF	238_CD8	FALSE	1.52695980311513e-05	1.83443977228488e-05	1.55002232032141e-06	7.2639840773469e-07	3.09516790125176e-06	2.13251899541295e-06	1.17427193672083e-06	1.00794258759021e-06	6.45595713760937e-07	6.50808206170833e-07	0	0	0	0	0	0	0	2.29560945561535e-05	2.48930842033466e-06	7.5576649838266e-06	0	1.50007350360168e-06	0	9.88012119615334e-06	0	0	0	0	0	0	0	0	3.90152549646912e-06	0	0	0	0	0	FALSE	FALSE
M	CD8	TGTGCAGGGCCAAGTAACCAGGGAGGAAAGCTTATCTTC	TRAV25	TRAJ23	CAGPSNQGGKLIF	239_CD8	FALSE	1.79251802974385e-05	1.4267864895549e-05	0	0	0	0	0	0	0	0	0	0	0	0	0	0	0	5.73902363903837e-06	0	0	0	0	0	0	0	0	0	0	0	0	0	0	0	0	0	0	0	0	FALSE	FALSE
M	CD4	TGTGCTCTCTTGAATAATGCAGGCAACATGCTCACCTTT	TRAV16	TRAJ39	CALLNNAGNMLTF	176_CD4	FALSE	1.72612847308667e-05	1.12104652750742e-05	6.20008928128565e-06	4.35839044640814e-06	4.64275185187765e-06	2.13251899541295e-06	2.34854387344167e-06	2.51985646897553e-06	6.45595713760937e-07	6.50808206170833e-07	0	0	2.62000438850735e-05	2.3864411957025e-06	9.65616799801083e-06	2.53368534668417e-06	1.96285878605036e-06	0	0	0	0	0	0	1.31734949282045e-05	0	0	0	0	0	0	0	0	0	0	0	0	0	0	FALSE	FALSE
M	CD4	TGTGCTGTGAGTGATAGAGGCTCTAGCAACACAGGCAAACTAATCTTT	TRAV8-4	TRAJ37	CAVSDRGSSNTGKLIF	15_CD4	FALSE	2.25724492634411e-05	9.17219886142438e-06	7.75011160160706e-07	2.17919522320407e-06	0	4.2650379908259e-06	2.93567984180208e-06	5.03971293795105e-07	0	6.50808206170833e-07	2.70957550435361e-06	0	4.91250822845128e-05	2.3864411957025e-06	2.41404199950271e-06	0	0	0	0	0	0	0	1.44533734173556e-05	0	0	0	0	0	0	0	0	0	0	0	0	0	0	0	TRUE	FALSE
M	CD4	TGTGCTGGGCAGCTGTATGGAGGAAGCCAAGGAAATCTCATCTTT	TRAV35	TRAJ42	CAGQLYGGSQGNLIF	2_CD4	FALSE	1.52695980311513e-05	1.93635309296737e-05	2.32503348048212e-06	4.35839044640814e-06	0	0	5.87135968360417e-07	5.03971293795105e-07	0	6.50808206170833e-07	0	0	5.2400087770147e-05	0	0	3.80052802002625e-06	0	0	0	0	0	1.50007350360168e-06	2.89067468347112e-05	0	0	0	0	0	0	0	0	0	0	0	0	0	0	0	FALSE	FALSE
M	CD8	TGTGCTGTGAGTCTCCCTCAGGGCGGATCTGAAAAGCTGGTCTTT	TRAV8-6	TRAJ57	CAVSLPQGGSEKLVF	240_CD8	FALSE	1.52695980311513e-05	1.5286998102374e-05	0	0	0	7.10839665137651e-07	3.5228158101625e-06	5.03971293795105e-07	0	0	0	0	0	0	0	0	0	4.01731654732686e-05	0	5.66824873786995e-06	0	1.50007350360168e-06	0	0	0	0	0	8.77400787905908e-06	0	0	0	0	0	0	0	0	0	0	FALSE	FALSE
M	CD8	TGCCTCGTGGGTGAGACTGGAGGCTTCAAAACTATCTTT	TRAV4	TRAJ9	CLVGETGGFKTIF	241_CD8	FALSE	2.45641359631565e-05	1.5286998102374e-05	7.75011160160706e-06	2.90559363093876e-06	0	2.13251899541295e-06	2.93567984180208e-06	0	1.93678714128281e-06	1.30161641234167e-06	0	0	0	7.15932358710749e-06	0	0	0	2.29560945561535e-05	0	0	2.36045018505929e-06	7.50036751800838e-06	0	0	0	0	0	0	0	0	0	7.61177897423667e-06	0	0	0	0	0	0	FALSE	FALSE
M	CD8	TGTGCAGAGATCCGTTCTAACGACTACAAGCTCAGCTTT	TRAV13-2	TRAJ20	CAEIRSNDYKLSF	242_CD8	FALSE	2.19085536968693e-05	7.13393244777452e-06	2.32503348048212e-06	2.90559363093876e-06	0	0	0	0	0	0	0	0	0	0	0	0	0	1.53040630374357e-05	0	3.7788324919133e-06	3.54067527758894e-06	3.00014700720335e-06	0	0	0	0	0	0	0	0	0	0	0	0	0	0	0	0	FALSE	FALSE
M	CD8	TGTGCAATGAGCGACGAGCAACTGACCTTT	TRAV12-3	TRAJ22	CAMSDEQLTF	243_CD8	FALSE	2.05807625637257e-05	1.01913320682493e-05	0	1.45279681546938e-06	0	0	0	0	0	0	0	0	0	0	0	0	0	7.65203151871783e-06	0	0	0	0	0	0	0	0	0	0	0	0	0	0	0	0	0	0	0	0	FALSE	FALSE
M	CD8	TGTGCCCCGATGGATAGCAACTATCAGTTAATCTGG	TRAV38-2DV8	TRAJ33	CAPMDSNYQLIW	244_CD8	FALSE	1.46057024645795e-05	1.63061313091989e-05	0	0	0	0	4.10995177852292e-06	0	0	0	0	0	0	0	0	0	0	1.91300787967946e-05	0	0	0	0	0	0	0	0	0	0	0	0	0	0	0	0	0	0	0	0	FALSE	FALSE
M	CD8	TGCCTCGTGGAGGGTGCAGGCAACATGCTCACCTTT	TRAV4	TRAJ39	CLVEGAGNMLTF	245_CD8	FALSE	2.9211404929159e-05	1.63061313091989e-05	1.8600267843857e-05	1.01695777082857e-05	2.32137592593882e-05	1.70601519633036e-05	7.045631620325e-06	1.00794258759021e-05	3.87357428256562e-06	5.20646564936667e-06	6.77393876088403e-06	6.6027345885572e-06	0	0	0	0	0	2.67821103155124e-05	2.2403775783012e-05	2.64518274433931e-05	2.59649520356522e-05	1.95009555468218e-05	1.44533734173556e-05	2.964036358846e-05	0	0	0	0	0	0	4.84749249985188e-05	2.02980772646311e-05	0	0	0	0	0	0	TRUE	FALSE
M	CD4	TGTGCAGAGATAGTTTCCTTCACGGGAGGAGGAAACAAACTCACCTTT	TRAV13-2	TRAJ10	CAEIVSFTGGGNKLTF	177_CD4	FALSE	1.99168669971539e-05	1.12104652750742e-05	0	0	0	0	5.87135968360417e-07	0	0	0	0	0	6.55001097126838e-06	0	0	0	0	0	0	0	0	0	0	0	0	0	0	0	0	0	0	0	0	0	0	0	0	0	FALSE	FALSE
M	CD4	TGTGCTGCCGCACGGACCGGTAACCAGTTCTATTTT	TRAV41	TRAJ49	CAAARTGNQFYF	178_CD4	FALSE	2.65558226628718e-05	1.93635309296737e-05	1.16251674024106e-05	1.08959761160204e-05	5.41654382719059e-06	0	3.5228158101625e-06	4.03177035036084e-06	3.22797856880469e-06	3.25404103085417e-06	0	0	2.62000438850735e-05	1.67050883699175e-05	1.20702099975135e-05	1.26684267334208e-05	1.96285878605036e-06	0	0	0	0	0	4.33601202520668e-05	1.97602423923067e-05	0	0	0	8.77400787905908e-06	0	0	0	0	0	0	0	0	0	0	FALSE	FALSE
M	CD8	TGTGCTCTGGGGCAATCAGGAGGAAGCTACATACCTACATTT	TRAV9-2	TRAJ6	CALGQSGGSYIPTF	8_CD8	FALSE	1.65973891642949e-05	1.4267864895549e-05	0	7.2639840773469e-07	7.73791975312941e-07	0	0	0	0	0	0	0	0	0	0	0	0	1.33910551577562e-05	4.97861684066933e-06	0	0	0	0	3.29337373205111e-06	0	0	0	0	0	0	0	0	0	0	0	0	0	0	FALSE	FALSE
M	CD4	TGTGCAATGAGTAAGCTGGGATACAGCACCCTCACCTTT	TRAV12-3	TRAJ11	CAMSKLGYSTLTF	179_CD4	FALSE	1.59334935977231e-05	1.22295984818992e-05	0	5.81118726187752e-06	3.09516790125176e-06	7.10839665137651e-06	2.93567984180208e-06	3.02382776277063e-06	0	1.30161641234167e-06	0	0	5.89500987414154e-05	2.14779707613225e-05	1.20702099975135e-05	8.86789871339458e-06	0	0	0	0	0	0	1.44533734173556e-05	1.64668686602556e-05	0	0	0	0	0	0	1.07722055552264e-05	0	0	0	0	0	0	0	FALSE	FALSE
M	CD4	TGTGCCCGCCCGGGAGATGACAAGATCATCTTT	TRAV12-3	TRAJ30	CARPGDDKIIF	180_CD4	FALSE	2.25724492634411e-05	8.15306565459945e-06	4.65006696096424e-06	2.17919522320407e-06	0	4.97587765596355e-06	0	5.03971293795105e-07	0	1.30161641234167e-06	0	0	3.27500548563419e-06	2.3864411957025e-06	2.41404199950271e-06	2.53368534668417e-06	3.92571757210071e-06	0	0	0	0	0	2.89067468347112e-05	0	0	0	0	0	0	0	0	0	0	0	0	0	0	0	FALSE	FALSE
M	CD8	TGTGCTTTCGTATCAGAGGGCGGATCTGAAAAGCTGGTCTTT	TRAV38-1	TRAJ57	CAFVSEGGSEKLVF	246_CD8	FALSE	1.99168669971539e-05	1.12104652750742e-05	0	0	0	0	0	0	0	0	0	0	0	0	0	0	0	3.06081260748713e-05	0	0	0	0	0	0	0	0	0	0	0	0	0	0	0	0	0	0	0	0	FALSE	FALSE
M	CD4	TGTGCAATGAGCCCTTCAGGATACAGCACCCTCACCTTT	TRAV12-3	TRAJ11	CAMSPSGYSTLTF	179_CD4	FALSE	2.12446581302975e-05	2.24209305501485e-05	4.65006696096424e-06	5.81118726187752e-06	4.64275185187765e-06	5.6867173211012e-06	1.17427193672083e-06	2.51985646897553e-06	1.29119142752187e-06	3.25404103085417e-06	0	2.64109383542288e-06	5.56750932557812e-05	7.15932358710749e-06	2.41404199950271e-06	2.53368534668417e-06	0	0	0	0	2.36045018505929e-06	0	0	1.97602423923067e-05	0	0	0	0	0	0	2.15444111104528e-05	0	0	0	0	0	0	0	TRUE	FALSE
M	CD8	TGTGCTGTCCTTATATCTAACTTTGGAAATGAGAAATTAACCTTT	TRAV22	TRAJ48	CAVLISNFGNEKLTF	247_CD8	FALSE	1.52695980311513e-05	1.83443977228488e-05	0	2.17919522320407e-06	1.54758395062588e-06	2.8433586605506e-06	5.87135968360417e-07	5.03971293795105e-07	0	6.50808206170833e-07	4.06436325653042e-06	0	0	0	0	0	0	4.01731654732686e-05	4.97861684066933e-06	0	0	7.50036751800838e-06	0	0	0	0	0	8.77400787905908e-06	0	0	0	2.53725965807889e-06	0	0	0	0	0	0	TRUE	FALSE
M	CD4	TGTGTTGTGAGTGGATTAGGAACCTACAAATACATCTTT	TRAV8-2	TRAJ40	CVVSGLGTYKYIF	181_CD4	FALSE	1.32779113314359e-05	1.22295984818992e-05	4.65006696096424e-06	5.81118726187752e-06	0	3.55419832568825e-06	0	1.51191388138532e-06	0	0	0	0	6.55001097126838e-06	1.19322059785125e-05	0	2.53368534668417e-06	0	0	0	0	0	0	0	6.58674746410223e-06	0	0	0	0	0	0	0	0	0	0	0	0	0	0	FALSE	FALSE
M	CD8	TGTGCTGTGAGATCCCCGAACTCAAATTCCGGGTATGCACTCAACTTC	TRAV1-2	TRAJ41	CAVRSPNSNSGYALNF	248_CD8	FALSE	1.85890758640103e-05	1.01913320682493e-05	2.32503348048212e-06	2.90559363093876e-06	0	0	0	5.03971293795105e-07	0	0	0	0	0	0	0	0	0	3.25211339545508e-05	0	3.7788324919133e-06	3.54067527758894e-06	0	0	0	0	0	0	0	0	0	0	0	0	0	0	0	0	0	FALSE	FALSE
M	CD4	TGTGCCGTGACGGATAGCAGCTATAAATTGATCTTC	TRAV12-2	TRAJ12	CAVTDSSYKLIF	182_CD4	FALSE	1.32779113314359e-05	7.13393244777452e-06	5.42507812112494e-06	5.81118726187752e-06	7.73791975312941e-06	3.55419832568825e-06	5.87135968360417e-06	5.54368423174616e-06	0	0	9.48351426523764e-06	0	2.29250383994393e-05	2.14779707613225e-05	2.65544619945298e-05	1.01347413867367e-05	1.76657290744532e-05	0	7.46792526100399e-06	0	0	0	0	1.97602423923067e-05	0	0	1.00384472529789e-05	0	0	0	0	0	0	0	0	1.55339805825243e-05	0	0	TRUE	TRUE
M	CD8	TGTGCTGTGAGACCCCCGAGGGAAACAGGCTTTCAGAAACTTGTATTT	TRAV3	TRAJ8	CAVRPPRETGFQKLVF	249_CD8	FALSE	5.04560630594565e-05	3.15931294115729e-05	2.32503348048212e-05	3.77727172022039e-05	4.41061425928376e-05	2.34577089495425e-05	4.227378972195e-05	3.8301818328428e-05	1.48487014165016e-05	1.30161641234167e-05	4.60627835740114e-05	1.84876568479602e-05	0	0	0	0	0	7.84333230668577e-05	6.47220189287012e-05	9.82496447897458e-05	6.84530553667195e-05	3.60017640864402e-05	0	4.61072322487156e-05	4.92045268164671e-05	0	0	6.14180551534135e-05	5.48792656156456e-05	0	0	1.77608176065522e-05	1.17045764894074e-05	0	0	0	0	0	TRUE	FALSE
M	CD8	TGTGCTTATAGGAGCCTTGGAGGAAGCCAAGGAAATCTCATCTTT	TRAV38-2DV8	TRAJ42	CAYRSLGGSQGNLIF	250_CD8	FALSE	1.52695980311513e-05	1.5286998102374e-05	0	0	0	0	1.17427193672083e-06	5.03971293795105e-07	0	0	0	0	0	0	0	0	0	3.82601575935891e-06	0	0	0	6.00029401440671e-06	0	0	0	0	0	0	0	0	0	0	0	0	0	0	0	0	FALSE	FALSE
M	CD8	TGTGCTTTCATGAAGCTGGGTAACAATGCCAGACTCATGTTT	TRAV38-1	TRAJ31	CAFMKLGNNARLMF	251_CD8	FALSE	1.46057024645795e-05	1.22295984818992e-05	4.65006696096424e-06	2.90559363093876e-06	1.54758395062588e-06	7.10839665137651e-07	0	1.00794258759021e-06	0	0	0	0	0	0	0	0	0	9.56503939839728e-06	0	0	5.90112546264824e-06	1.50007350360168e-06	0	6.58674746410223e-06	0	0	0	0	0	0	0	0	0	0	0	0	0	0	FALSE	FALSE
M	CD4	TGTGCTGGCAGGAATTATGGAGGAAGCCAAGGAAATCTCATCTTT	TRAV35	TRAJ42	CAGRNYGGSQGNLIF	2_CD4	FALSE	1.12862246317205e-05	1.73252645160238e-05	7.75011160160706e-07	2.90559363093876e-06	1.54758395062588e-06	2.13251899541295e-06	1.17427193672083e-06	0	0	0	0	0	2.62000438850735e-05	0	9.65616799801083e-06	2.53368534668417e-06	1.96285878605036e-06	0	0	0	0	0	0	0	0	0	1.00384472529789e-05	0	0	0	0	0	0	0	0	0	0	0	FALSE	FALSE
M	CD8	TGTGCTGTGAGGCCCCACCAGGCAGGAACTGCTCTGATCTTT	TRAV21	TRAJ15	CAVRPHQAGTALIF	252_CD8	FALSE	1.99168669971539e-05	1.01913320682493e-05	0	7.2639840773469e-07	0	0	0	0	0	0	2.70957550435361e-06	1.32054691771144e-06	0	0	0	0	0	7.65203151871783e-06	0	0	0	0	0	0	0	0	0	0	0	0	0	0	0	0	0	0	0	0	TRUE	FALSE
M	CD4	TGTGCTCTGAGTGATGGACAGGCAGGAACTGCTCTGATCTTT	TRAV9-2	TRAJ15	CALSDGQAGTALIF	183_CD4	FALSE	2.19085536968693e-05	9.17219886142438e-06	7.75011160160706e-07	1.45279681546938e-06	0	0	5.28422371524375e-06	1.00794258759021e-06	0	6.50808206170833e-07	0	0	2.62000438850735e-05	0	0	0	0	0	0	0	0	0	1.44533734173556e-05	9.88012119615334e-06	0	0	1.00384472529789e-05	0	0	0	0	0	0	0	0	0	2.66542280269208e-05	0	FALSE	TRUE
M	CD8	TGTGTGGTGTTTAGCCCGCGCTTT	TRAV10	TRAJ43	CVVFSPRF	253_CD8	FALSE	9.29453793200514e-06	1.73252645160238e-05	1.55002232032141e-06	5.81118726187752e-06	1.16068796296941e-05	2.8433586605506e-06	1.76140790508125e-06	6.04765552554127e-06	0	1.30161641234167e-06	0	0	0	0	0	0	0	5.73902363903837e-06	9.95723368133865e-06	1.70047462136098e-05	1.06220258327668e-05	4.50022051080503e-06	0	9.88012119615334e-06	0	0	0	2.63220236371772e-05	0	0	0	1.01490386323156e-05	0	0	0	0	0	0	FALSE	FALSE
M	CD4	TGTGCAGCAAACGGGTACAATAACAATGACATGCGCTTT	TRAV29DV5	TRAJ43	CAANGYNNNDMRF	25_CD4	FALSE	1.19501201982923e-05	2.03826641364986e-05	3.10004464064283e-06	0	0	0	2.93567984180208e-06	3.52779905656574e-06	0	6.50808206170833e-07	0	0	2.94750493707077e-05	2.3864411957025e-06	7.24212599850812e-06	0	0	0	0	0	0	0	0	3.29337373205111e-05	0	0	0	0	0	0	0	2.53725965807889e-06	0	0	0	0	0	0	FALSE	FALSE
M	CD4	TGTGCAATGAGAGACACCAATGCAGGCAAATCAACCTTT	TRAV12-3	TRAJ27	CAMRDTNAGKSTF	184_CD4	FALSE	2.65558226628718e-05	3.05739962047479e-05	3.10004464064283e-06	1.08959761160204e-05	8.51171172844235e-06	5.6867173211012e-06	1.76140790508125e-06	5.03971293795105e-06	3.87357428256562e-06	6.50808206170833e-06	0	3.96164075313432e-06	3.27500548563419e-05	4.77288239140499e-06	7.24212599850812e-06	5.06737069336833e-06	1.37400115023525e-05	1.91300787967946e-06	2.48930842033466e-06	5.66824873786995e-06	1.18022509252965e-06	0	0	3.29337373205111e-06	0	0	1.00384472529789e-05	8.77400787905908e-06	0	0	1.07722055552264e-05	0	0	0	0.000208713801200104	0	0	0	TRUE	TRUE
M	CD4	TGTGCAGAGAATATAGAGCCCACAGGCAAACTAATCTTT	TRAV13-2	TRAJ37	CAENIEPTGKLIF	185_CD4	FALSE	1.92529714305821e-05	1.63061313091989e-05	0	7.2639840773469e-07	0	4.2650379908259e-06	0	3.52779905656574e-06	6.45595713760937e-07	1.30161641234167e-06	0	0	6.22251042270496e-05	0	4.82808399900541e-06	0	1.96285878605036e-06	0	0	0	0	0	0	0	0	0	0	0	0	0	0	0	0	0	0	0	0	0	FALSE	FALSE
M	CD8	TGTGCTTTCCGTCAGGGCGGATCTGAAAAGCTGGTCTTT	TRAV38-1	TRAJ57	CAFRQGGSEKLVF	254_CD8	FALSE	2.05807625637257e-05	9.17219886142438e-06	7.75011160160706e-07	1.45279681546938e-06	1.54758395062588e-06	1.4216793302753e-06	5.28422371524375e-06	1.51191388138532e-06	6.45595713760937e-07	0	0	0	0	0	0	1.26684267334208e-06	1.96285878605036e-06	3.82601575935891e-05	1.24465421016733e-05	5.66824873786995e-06	1.18022509252965e-06	0	0	0	0	0	0	0	0	0	0	0	0	0	0	0	0	0	FALSE	FALSE
M	CD4	TGTGCAGCAAGTAAACTCACGGGAGGAGGAAACAAACTCACCTTT	TRAV13-1	TRAJ10	CAASKLTGGGNKLTF	186_CD4	FALSE	1.79251802974385e-05	1.22295984818992e-05	1.00751450820892e-05	3.63199203867345e-06	4.64275185187765e-06	6.39755698623885e-06	1.17427193672083e-05	7.05559811313148e-06	6.45595713760937e-07	1.9524246185125e-06	1.35478775217681e-06	0	2.62000438850735e-05	2.3864411957025e-05	1.20702099975135e-05	1.90026401001312e-05	9.81429393025178e-06	0	0	0	1.18022509252965e-06	0	0	3.29337373205111e-06	0	0	1.00384472529789e-05	0	0	0	7.54054388865848e-05	0	0	0	0	0	0	0	TRUE	FALSE
M	CD4	TGTGCAGCAAGCGCGCAGATTAACGACTACAAGCTCAGCTTT	TRAV29DV5	TRAJ20	CAASAQINDYKLSF	163_CD4	FALSE	2.98753004957308e-05	1.5286998102374e-05	1.55002232032141e-05	7.99038248508159e-06	3.8689598765647e-06	9.95175531192711e-06	4.10995177852292e-06	4.53574164415595e-06	4.51916999632656e-06	2.60323282468333e-06	0	0	2.62000438850735e-05	1.909152956562e-05	1.20702099975135e-05	8.86789871339458e-06	1.17771527163021e-05	0	2.48930842033466e-06	0	0	0	0	2.30536161243578e-05	0	0	0	0	0	0	1.07722055552264e-05	0	0	0	0	0	0	0	FALSE	FALSE
M	CD4	TGTGCTGTGGCCCATATACTCACGGGAGGAGGAAACAAACTCACCTTT	TRAV21	TRAJ10	CAVAHILTGGGNKLTF	187_CD4	FALSE	1.39418068980077e-05	9.17219886142438e-06	1.3175189722732e-05	2.03391554165713e-05	2.32137592593882e-06	1.4216793302753e-05	0	5.03971293795105e-07	0	1.30161641234167e-06	0	0	2.62000438850735e-05	1.4318647174215e-05	4.82808399900541e-06	2.53368534668417e-06	1.96285878605036e-06	0	2.48930842033466e-06	0	0	0	0	5.928072717692e-05	0	0	0	8.77400787905908e-06	0	0	0	0	0	0	0	0	0	0	FALSE	FALSE
M	CD4	TGTGCTGTGTTTAACACCGACAAGCTCATCTTT	TRAV21	TRAJ34	CAVFNTDKLIF	188_CD4	FALSE	9.29453793200514e-06	2.44591969637984e-05	4.65006696096424e-06	3.63199203867345e-06	0	6.39755698623885e-06	1.17427193672083e-06	1.51191388138532e-06	0	1.9524246185125e-06	0	1.32054691771144e-06	2.94750493707077e-05	7.15932358710749e-06	1.6898293996519e-05	8.86789871339458e-06	1.96285878605036e-06	0	0	0	2.36045018505929e-06	0	0	0	0	0	0	0	0	0	0	0	0	0	0	0	0	0	TRUE	FALSE
M	CD8	TGCCTCGTGGGTGACGACACGGGCAGGAGAGCACTTACTTTT	TRAV4	TRAJ5	CLVGDDTGRRALTF	255_CD8	FALSE	2.25724492634411e-05	2.34400637569734e-05	7.75011160160706e-07	3.63199203867345e-06	0	0	4.69708774688334e-06	5.03971293795105e-07	1.29119142752187e-06	3.25404103085417e-06	0	5.28218767084576e-06	0	1.19322059785125e-05	4.82808399900541e-06	6.33421336671041e-06	1.96285878605036e-06	1.72170709171151e-05	0	5.66824873786995e-06	2.36045018505929e-06	4.50022051080503e-06	2.89067468347112e-05	0	0	0	1.00384472529789e-05	0	0	0	0	0	0	0	0	0	0	0	TRUE	FALSE
M	CD4	TGTGCCGAGTTAACCGGTAACCAGTTCTATTTT	TRAV9-2	TRAJ49	CAELTGNQFYF	189_CD4	FALSE	1.92529714305821e-05	7.13393244777452e-06	9.30013392192848e-06	3.63199203867345e-06	3.09516790125176e-06	2.13251899541295e-06	3.5228158101625e-06	1.51191388138532e-06	6.45595713760937e-07	0	0	0	1.96500329138051e-05	2.3864411957025e-06	0	0	0	0	0	0	0	0	0	6.58674746410223e-06	0	0	0	0	0	0	0	0	0	0	0	0	0	0	FALSE	FALSE
M	CD8	TGTGCTGCTCCCGTTCTTCAGGGCGGATCTGAAAAGCTGGTCTTT	TRAV21	TRAJ57	CAAPVLQGGSEKLVF	256_CD8	FALSE	1.92529714305821e-05	1.63061313091989e-05	0	0	0	0	0	0	0	6.50808206170833e-07	0	0	0	0	0	0	0	5.73902363903837e-06	0	0	0	0	0	0	0	0	0	0	0	0	0	0	0	0	0	0	0	0	FALSE	FALSE
M	CD4	TGTGCTTATAGGAGCGCGGAGGACTTTGGAAATGAGAAATTAACCTTT	TRAV38-2DV8	TRAJ48	CAYRSAEDFGNEKLTF	190_CD4	FALSE	1.46057024645795e-05	9.17219886142438e-06	8.52512276176777e-06	7.2639840773469e-06	2.32137592593882e-06	9.95175531192711e-06	5.28422371524375e-06	4.53574164415595e-06	6.45595713760937e-07	6.50808206170833e-07	0	0	1.96500329138051e-05	7.15932358710749e-06	2.41404199950271e-06	2.53368534668417e-06	3.92571757210071e-06	0	0	0	0	0	0.000173440481008267	0	0	0	1.00384472529789e-05	0	0	0	0	0	0	0	0	0	0	0	FALSE	FALSE
M	CD4	TGTGCAGAGAGTATTCACGGAGGCAAACTAATCTTT	TRAV5	TRAJ37	CAESIHGGKLIF	191_CD4	FALSE	1.06223290651487e-05	1.83443977228488e-05	0	7.2639840773469e-07	1.54758395062588e-06	2.8433586605506e-06	5.87135968360417e-07	0	0	0	0	0	9.82501645690257e-06	0	2.41404199950271e-06	1.26684267334208e-06	0	0	0	0	0	0	4.33601202520668e-05	3.29337373205111e-06	0	0	3.01153417589367e-05	0	0	0	1.07722055552264e-05	0	0	0	0	0	0	0	FALSE	FALSE
M	CD4	TGTGCAATGCGCCAGGCAGGAACTGCTCTGATCTTT	TRAV12-3	TRAJ15	CAMRQAGTALIF	192_CD4	FALSE	1.19501201982923e-05	1.22295984818992e-05	3.87505580080353e-06	9.44317930055097e-06	7.73791975312941e-06	5.6867173211012e-06	2.93567984180208e-06	7.55956940692658e-06	0	1.30161641234167e-06	0	0	1.63750274281709e-05	9.54576478280999e-06	1.20702099975135e-05	0	0	0	0	0	1.18022509252965e-06	0	0	1.97602423923067e-05	0	0	0	0	0	0	0	0	0	0	0	0	0	0	FALSE	FALSE
M	CD4	TGTGCTGTGGCTACGAATAGTGGAGGTAGCAACTATAAACTGACATTT	TRAV8-3	TRAJ53	CAVATNSGGSNYKLTF	193_CD4	FALSE	1.12862246317205e-05	1.12104652750742e-05	7.75011160160706e-06	1.81599601933673e-05	7.73791975312941e-06	6.39755698623885e-06	1.76140790508125e-06	7.55956940692658e-06	0	1.30161641234167e-06	0	0	9.82501645690257e-06	3.57966179355375e-05	9.65616799801083e-06	1.14015840600787e-05	5.88857635815107e-06	0	0	0	1.18022509252965e-06	0	0	6.58674746410223e-06	0	0	0	0	0	0	0	0	0	0	0	0	0	0	FALSE	FALSE
M	CD8	TGTGCAGGGCTAGACAATGCCAGACTCATGTTT	TRAV25	TRAJ31	CAGLDNARLMF	257_CD8	FALSE	2.12446581302975e-05	1.12104652750742e-05	7.75011160160706e-07	0	2.32137592593882e-06	7.10839665137651e-07	0	0	0	6.50808206170833e-07	0	0	0	0	0	0	0	4.39991812326275e-05	2.48930842033466e-06	0	1.18022509252965e-06	0	0	0	0	0	0	8.77400787905908e-06	0	0	0	0	0	0	0	0	0	0	FALSE	FALSE
M	CD4	TGTGCTGTGAGTGTTAACACAGGCAAACTAATCTTT	TRAV8-6	TRAJ37	CAVSVNTGKLIF	194_CD4	FALSE	1.46057024645795e-05	1.93635309296737e-05	5.42507812112494e-06	5.08478885414283e-06	4.64275185187765e-06	3.55419832568825e-06	1.76140790508125e-06	1.51191388138532e-06	6.45595713760937e-07	1.9524246185125e-06	0	0	5.89500987414154e-05	9.54576478280999e-06	9.65616799801083e-06	7.6010560400525e-06	1.96285878605036e-06	0	0	0	0	1.50007350360168e-06	0	1.97602423923067e-05	0	0	1.00384472529789e-05	0	0	0	0	0	0	0	0	0	0	0	FALSE	FALSE
M	CD4	TGTGCTTTCATGGGCCGAATTCAGGGAGCCCAGAAGCTGGTATTT	TRAV38-1	TRAJ54	CAFMGRIQGAQKLVF	195_CD4	FALSE	1.52695980311513e-05	7.13393244777452e-06	1.55002232032141e-06	6.53758566961221e-06	3.8689598765647e-06	4.2650379908259e-06	2.34854387344167e-06	1.00794258759021e-06	0	0	0	0	1.63750274281709e-05	0	1.44842519970162e-05	1.26684267334208e-06	5.88857635815107e-06	0	0	0	0	0	2.89067468347112e-05	1.31734949282045e-05	0	0	0	0	0	0	0	0	0	0	0	0	0	0	FALSE	FALSE
M	CD4	TGTGCTACGGATTTAGATGGCCAGAAGCTGCTCTTT	TRAV17	TRAJ16	CATDLDGQKLLF	196_CD4	FALSE	5.17838541926001e-05	4.78992607207718e-05	7.75011160160706e-06	2.17919522320407e-05	2.08923833334494e-05	1.91926709587166e-05	2.17240308293354e-05	8.56751199451679e-06	1.16207228476969e-05	2.27782872159792e-05	4.74175713261882e-05	3.03725791073631e-05	9.17001535977573e-05	4.05695003269424e-05	4.58667979905514e-05	4.81400215869992e-05	3.72943169349567e-05	0	0	1.88941624595665e-06	0	0	0	6.58674746410223e-06	0	0	0	7.89660709115317e-05	0	0	0	3.80588948711833e-05	0	0.000158881474420083	0.000626141403600313	0	0	0	TRUE	TRUE
M	CD8	TGTGTTGTGAGTGTCCGGGAGATGACCTTT	TRAV8-2	TRAJ22	CVVSVREMTF	258_CD8	FALSE	2.05807625637257e-05	1.22295984818992e-05	7.75011160160706e-07	5.08478885414283e-06	3.8689598765647e-06	0	1.17427193672083e-06	5.03971293795105e-07	0	1.9524246185125e-06	0	0	0	0	0	0	0	4.78251969919864e-05	4.97861684066933e-06	1.88941624595665e-06	0	0	0	0	0	0	0	8.77400787905908e-06	0	0	0	0	0	0	0	0	0	0	FALSE	FALSE
M	CD4	TGTGCTTACTTGAGGTGGGGTACTAGCTATGGAAAGCTGACATTT	TRAV38-2DV8	TRAJ52	CAYLRWGTSYGKLTF	173_CD4	FALSE	1.19501201982923e-05	9.17219886142438e-06	1.3175189722732e-05	0	6.96412777781647e-06	2.8433586605506e-06	1.76140790508125e-06	2.51985646897553e-06	0	0	0	0	1.63750274281709e-05	0	9.65616799801083e-06	2.53368534668417e-06	0	0	0	0	0	0	0	6.58674746410223e-06	0	0	0	0	0	0	0	7.61177897423667e-06	0	0	0	0	0	0	FALSE	FALSE
M	CD4	TGTGTGGTGAACATACCCTCCCTTAATGCTGGTGGTACTAGCTATGGAAAGCTGACATTT	TRAV12-1	TRAJ52	CVVNIPSLNAGGTSYGKLTF	197_CD4	FALSE	1.06223290651487e-05	1.22295984818992e-05	5.42507812112494e-06	5.08478885414283e-06	1.54758395062588e-06	3.55419832568825e-06	5.87135968360417e-07	3.02382776277063e-06	0	0	0	0	1.96500329138051e-05	0	4.82808399900541e-06	3.80052802002625e-06	3.92571757210071e-06	0	0	0	0	0	0	3.29337373205111e-06	0	0	0	0	0	0	0	0	0	0	0	0	0	0	FALSE	FALSE
M	CD4	TGTGTGGTGACTTCCTATGGGAACAACAGACTCGCTTTT	TRAV10	TRAJ7	CVVTSYGNNRLAF	198_CD4	FALSE	1.46057024645795e-05	1.22295984818992e-05	7.75011160160706e-07	3.63199203867345e-06	7.73791975312941e-07	7.10839665137651e-07	0	0	0	0	0	0	6.55001097126838e-06	0	0	0	0	0	0	0	0	0	0	3.29337373205111e-06	0	0	0	0	0	0	0	0	0	0	0	0	0	0	FALSE	FALSE
M	CD4	TGTGCTGTGAGCAGAGGCTCAACCCTGGGGAGGCTATACTTT	TRAV8-4	TRAJ18	CAVSRGSTLGRLYF	199_CD4	FALSE	2.58919270963e-05	1.32487316887241e-05	3.10004464064283e-06	7.2639840773469e-06	9.28550370375529e-06	4.2650379908259e-06	1.17427193672083e-05	5.03971293795105e-06	3.22797856880469e-06	2.60323282468333e-06	8.12872651306083e-06	1.32054691771144e-06	1.31000219425368e-05	9.54576478280999e-06	7.24212599850812e-06	1.01347413867367e-05	1.37400115023525e-05	3.44341418342302e-05	0	0	1.18022509252965e-06	1.50007350360168e-06	2.89067468347112e-05	3.29337373205111e-05	8.20075446941119e-06	0	1.00384472529789e-05	1.75480157581182e-05	0	0	0	5.07451931615778e-06	0	0	0	0	0	0	TRUE	FALSE
M	CD8	TGTGTGGTGAACGGCATTTCTGGCTCTAGCAACACAGGCAAACTAATCTTT	TRAV12-1	TRAJ37	CVVNGISGSSNTGKLIF	259_CD8	FALSE	1.06223290651487e-05	1.63061313091989e-05	1.55002232032141e-06	1.45279681546938e-06	0	0	2.34854387344167e-06	5.03971293795105e-07	0	0	0	0	0	0	0	0	0	4.5912189112307e-05	0	0	1.18022509252965e-06	0	0	3.29337373205111e-06	0	0	0	0	0	0	0	0	0	0	0	0	0	0	FALSE	FALSE
M	CD4	TGTGCAATGGCTCGGGCTGGGGCAAACAACCTCTTCTTT	TRAV12-3	TRAJ36	CAMARAGANNLFF	200_CD4	FALSE	1.32779113314359e-05	1.12104652750742e-05	7.75011160160706e-07	5.08478885414283e-06	1.54758395062588e-06	2.8433586605506e-06	5.87135968360417e-07	5.03971293795105e-07	0	0	0	0	5.89500987414154e-05	0	0	3.80052802002625e-06	0	0	0	0	0	0	0	0	0	0	0	0	0	0	5.3861027776132e-06	0	0	0	0	0	0	0	FALSE	FALSE
M	CD4	TGTGCTGTGTTCTATGGAAACAAACTGGTCTTT	TRAV8-6	TRAJ47	CAVFYGNKLVF	201_CD4	FALSE	1.39418068980077e-05	1.22295984818992e-05	1.55002232032141e-06	7.2639840773469e-07	0	0	5.87135968360417e-07	2.01588517518042e-06	0	0	0	0	1.63750274281709e-05	9.54576478280999e-06	0	0	0	0	0	0	0	0	0	0	0	0	0	8.77400787905908e-06	0	0	0	0	0	0	0	0	0	0	FALSE	FALSE
M	CD4	TGTGCAATGAGGAAAGGCGTTTCAGGAGCCCAGAAGCTGGTATTT	TRAV12-3	TRAJ54	CAMRKGVSGAQKLVF	202_CD4	FALSE	1.32779113314359e-05	1.63061313091989e-05	3.10004464064283e-06	0	1.54758395062588e-06	7.10839665137651e-07	2.93567984180208e-06	1.00794258759021e-06	0	1.30161641234167e-06	0	0	1.31000219425368e-05	0	0	0	0	0	0	0	0	0	0	3.29337373205111e-06	0	0	0	0	0	0	0	0	0	0	0	0	0	0	FALSE	FALSE
M	CD4	TGTGCTCTGAGTGATCCCGGTGGTACTAGCTATGGAAAGCTGACATTT	TRAV9-2	TRAJ52	CALSDPGGTSYGKLTF	203_CD4	FALSE	2.19085536968693e-05	1.73252645160238e-05	6.20008928128565e-06	1.08959761160204e-05	1.54758395062588e-06	5.6867173211012e-06	5.87135968360417e-07	2.01588517518042e-06	1.93678714128281e-06	2.60323282468333e-06	1.35478775217681e-06	1.32054691771144e-06	5.89500987414154e-05	1.67050883699175e-05	9.65616799801083e-06	8.86789871339458e-06	0	0	0	0	0	0	0	0	0	0	0	0	0	0	0	0	0	0	0	0	0	0	TRUE	FALSE
M	CD4	TGTGTGGTGAACGAACCTAGCAACACAGGCAAACTAATCTTT	TRAV12-1	TRAJ37	CVVNEPSNTGKLIF	39_CD4	FALSE	1.32779113314359e-05	1.22295984818992e-05	1.55002232032141e-06	1.45279681546938e-06	0	0	1.17427193672083e-06	2.01588517518042e-06	0	0	0	0	1.31000219425368e-05	2.3864411957025e-06	0	0	0	0	0	0	0	0	0	0	0	0	0	0	0	0	0	0	0	0	0	0	0	0	FALSE	FALSE
M	CD4	TGTGCTGCCCGGAATTATGGAGGAAGCCAAGGAAATCTCATCTTT	TRAV35	TRAJ42	CAARNYGGSQGNLIF	2_CD4	FALSE	1.19501201982923e-05	1.22295984818992e-05	2.32503348048212e-06	6.53758566961221e-06	4.64275185187765e-06	9.95175531192711e-06	2.34854387344167e-06	2.01588517518042e-06	0	1.30161641234167e-06	0	0	2.62000438850735e-05	1.19322059785125e-05	9.65616799801083e-06	1.01347413867367e-05	0	0	0	1.88941624595665e-06	0	0	1.44533734173556e-05	9.88012119615334e-06	0	0	0	1.75480157581182e-05	0	0	0	0	0	0	0	0	0	0	FALSE	FALSE
M	CD4	TGTGCTTATAGGAGTATAAGAGATGACAAGATCATCTTT	TRAV38-2DV8	TRAJ30	CAYRSIRDDKIIF	204_CD4	FALSE	1.26140157648641e-05	1.22295984818992e-05	0	7.2639840773469e-06	5.41654382719059e-06	1.4216793302753e-06	6.45849565196459e-06	3.52779905656574e-06	0	6.50808206170833e-07	0	0	2.62000438850735e-05	9.54576478280999e-06	9.65616799801083e-06	8.86789871339458e-06	7.85143514420142e-06	0	0	0	0	0	0	3.29337373205111e-06	0	0	3.01153417589367e-05	0	0	0	0	0	0	0	0	0	0	0	FALSE	FALSE
M	CD4	TGTGCTGTGAGTGGATCAGATGGCCAGAAGCTGCTCTTT	TRAV21	TRAJ16	CAVSGSDGQKLLF	205_CD4	FALSE	2.39002403965847e-05	1.4267864895549e-05	6.97510044144636e-06	5.08478885414283e-06	5.41654382719059e-06	4.2650379908259e-06	9.39417549376667e-06	1.05833971696972e-05	3.22797856880469e-06	2.60323282468333e-06	1.35478775217681e-06	0	3.27500548563419e-05	3.57966179355375e-05	2.89685039940325e-05	3.80052802002625e-05	9.81429393025178e-06	0	0	0	0	0	0	3.62271110525622e-05	0	0	0	3.50960315162363e-05	0	0	0	2.79098562388678e-05	0	0	0	0	0	0	TRUE	FALSE
M	CD4	TGTGCTGGGCTTGGGGCTGGTGGTACTAGCTATGGAAAGCTGACATTT	TRAV35	TRAJ52	CAGLGAGGTSYGKLTF	206_CD4	FALSE	8.49786325211899e-05	6.01288592026709e-05	4.34006249689996e-05	4.06783108331427e-05	6.42247339509741e-05	6.18430508669756e-05	7.98504916970167e-05	8.1139378301012e-05	3.35709771155687e-05	2.99371774838583e-05	5.69010855914258e-05	1.71671099302487e-05	0.000114625191997197	7.87525594581824e-05	0.000103803805978616	0.000160889019514445	7.85143514420142e-05	0	0	0	3.54067527758894e-06	0	1.44533734173556e-05	0.000200895797655118	0	0	0	0.000298316267888009	0	0	5.3861027776132e-06	0.000314620197601782	3.90152549646912e-06	0	0	6.21359223300971e-05	0	0	TRUE	TRUE
M	CD4	TGCATCCTGTATACAACTTCAACAAATTTTACTTT	TRAV26-2	TRAJ21	CILYTT_NKFYF	207_CD4	FALSE	1.65973891642949e-05	1.73252645160238e-05	5.42507812112494e-06	7.99038248508159e-06	3.8689598765647e-06	7.10839665137651e-07	5.87135968360417e-06	2.51985646897553e-06	6.45595713760937e-07	2.60323282468333e-06	0	0	5.56750932557812e-05	2.3864411957025e-05	4.82808399900541e-06	5.06737069336833e-06	0	0	0	0	0	0	0	1.31734949282045e-05	0	0	0	0	0	0	0	7.61177897423667e-06	0	0	0	0	0	0	FALSE	FALSE
M	CD4	TGTGTGGTGAACTTTGCCGACAGAGATGACAAGATCATCTTT	TRAV12-1	TRAJ30	CVVNFADRDDKIIF	208_CD4	FALSE	1.52695980311513e-05	9.17219886142438e-06	6.20008928128565e-06	3.63199203867345e-06	7.73791975312941e-06	1.4216793302753e-06	4.69708774688334e-06	0	0	1.30161641234167e-06	0	0	1.63750274281709e-05	7.15932358710749e-06	9.65616799801083e-06	7.6010560400525e-06	0	0	0	0	0	0	0	9.88012119615334e-06	0	0	0	0	0	0	0	2.53725965807889e-06	0	0	0	0	0	0	FALSE	FALSE
M	CD4	TGTGCTGTGAGTGAGAGTACCGGCACTGCCAGTAAACTCACCTTT	TRAV8-4	TRAJ44	CAVSESTGTASKLTF	209_CD4	FALSE	9.29453793200514e-06	1.5286998102374e-05	4.65006696096424e-06	2.17919522320407e-06	0	2.8433586605506e-06	0	1.51191388138532e-06	0	0	0	0	9.82501645690257e-06	4.77288239140499e-06	2.41404199950271e-06	3.80052802002625e-06	1.96285878605036e-06	0	0	0	0	0	0	1.97602423923067e-05	0	0	0	0	0	0	0	0	0	0	0	0	0	0	FALSE	FALSE
M	CD8	TGTGCTCTTTTAGGTGGTACTAGCTATGGAAAGCTGACATTT	TRAV38-2DV8	TRAJ52	CALLGGTSYGKLTF	260_CD8	FALSE	1.52695980311513e-05	1.73252645160238e-05	0	0	0	0	0	0	6.45595713760937e-07	0	0	0	0	0	0	0	0	6.88682836684604e-05	0	1.88941624595665e-06	0	0	0	0	0	0	0	0	0	0	0	0	0	0	0	0	0	0	FALSE	FALSE
M	CD4	TGTGCAGCAAGTTCATCAGGATACAGCACCCTCACCTTT	TRAV13-1	TRAJ11	CAASSSGYSTLTF	210_CD4	FALSE	1.19501201982923e-05	1.93635309296737e-05	7.75011160160706e-07	2.17919522320407e-06	7.73791975312941e-07	7.10839665137651e-07	0	1.00794258759021e-06	0	6.50808206170833e-07	0	0	9.82501645690257e-06	4.77288239140499e-06	2.41404199950271e-06	0	3.92571757210071e-06	0	0	0	0	0	0	6.58674746410223e-06	0	0	0	0	0	0	0	0	0	0	0	0	0	0	FALSE	FALSE
M	CD4	TGTGCTGTGAGTCGTGCTAAGCTCAGCTTT	TRAV21	TRAJ20	CAVSRAKLSF	211_CD4	FALSE	3.51864650283052e-05	1.01913320682493e-05	3.72005356877139e-05	4.14047092408773e-05	7.04150697534776e-05	5.04696162247732e-05	2.87696624496604e-05	2.62065072773455e-05	6.45595713760937e-06	7.15889026787917e-06	0	0	9.82501645690257e-06	5.72745886968599e-05	8.69055119820975e-05	7.22100323804987e-05	1.17771527163021e-05	0	0	0	0	0	1.44533734173556e-05	9.55078382294823e-05	3.28030178776447e-05	0	3.01153417589367e-05	5.26440472743545e-05	4.98902414687687e-06	0	2.15444111104528e-05	1.01490386323156e-05	0	0	0	0	0	0	FALSE	FALSE
M	CD4	TGTGCTGTGCCTTTTTCTGGTGGCTACAATAAGCTGATTTTT	TRAV21	TRAJ4	CAVPFSGGYNKLIF	212_CD4	FALSE	1.59334935977231e-05	2.14017973433236e-05	9.30013392192848e-06	5.08478885414283e-06	9.28550370375529e-06	2.13251899541295e-06	5.28422371524375e-06	3.02382776277063e-06	6.45595713760937e-07	3.904849237025e-06	0	1.32054691771144e-06	2.62000438850735e-05	7.15932358710749e-06	2.17263779955244e-05	5.06737069336833e-06	5.88857635815107e-06	0	2.48930842033466e-06	0	1.18022509252965e-06	0	5.78134936694224e-05	1.97602423923067e-05	0	0	3.01153417589367e-05	3.50960315162363e-05	0	0	0	2.53725965807889e-06	0	0	0	0	0	0	TRUE	FALSE
M	CD4	TGTGCAGCAAGTAGACTAATCTTT	TRAV13-1	TRAJ37	CAASRLIF	213_CD4	FALSE	9.29453793200514e-06	9.17219886142438e-06	7.75011160160706e-06	9.44317930055097e-06	3.09516790125176e-06	9.95175531192711e-06	5.87135968360417e-07	3.52779905656574e-06	0	0	0	0	1.63750274281709e-05	3.81830591312399e-05	1.20702099975135e-05	2.53368534668417e-06	1.96285878605036e-06	0	0	0	0	0	0	3.62271110525622e-05	0	0	0	0	0	0	0	0	0	0	0	0	0	0	FALSE	FALSE
M	CD4	TGTGCTGGATTGAATTATGGAGGAAGCCAAGGAAATCTCATCTTT	TRAV35	TRAJ42	CAGLNYGGSQGNLIF	2_CD4	FALSE	2.25724492634411e-05	1.01913320682493e-05	0	0	0	2.8433586605506e-06	0	1.00794258759021e-06	0	1.9524246185125e-06	0	0	3.93000658276103e-05	0	0	0	0	0	0	0	0	0	0	0	0	0	0	0	0	0	0	0	0	0	0	0	0	0	FALSE	FALSE
M	CD8	TGCCTCGTGGGTGGCGGGGGTTACCAGAAAGTTACCTTT	TRAV4	TRAJ13	CLVGGGGYQKVTF	261_CD8	FALSE	1.19501201982923e-05	1.22295984818992e-05	5.42507812112494e-06	0	0	7.10839665137651e-07	5.87135968360417e-07	2.01588517518042e-06	0	0	0	1.32054691771144e-06	0	0	0	0	0	3.25211339545508e-05	9.95723368133865e-06	0	1.18022509252965e-06	0	0	0	0	0	0	0	0	0	0	0	0	0	0	0	0	0	TRUE	FALSE
M	CD4	TGTGCTTTTTCTTCTGGTTCTGCAAGGCAACTGACCTTT	TRAV20	TRAJ22	CAFSSGSARQLTF	214_CD4	FALSE	2.52280315297282e-05	5.09566603412466e-06	1.55002232032141e-06	7.2639840773469e-07	6.19033580250353e-06	3.55419832568825e-06	4.10995177852292e-06	3.02382776277063e-06	0	2.60323282468333e-06	4.06436325653042e-06	2.64109383542288e-06	9.82501645690257e-06	1.19322059785125e-05	4.82808399900541e-06	8.86789871339458e-06	1.96285878605036e-06	0	0	1.88941624595665e-06	1.18022509252965e-06	0	0	6.58674746410223e-06	0	0	1.00384472529789e-05	2.63220236371772e-05	0	0	5.3861027776132e-06	1.01490386323156e-05	0	0	0	0	0	0	TRUE	FALSE
M	CD8	TGTGCCGTGGACCCTAACACCAATGCAGGCAAATCAACCTTT	TRAV39	TRAJ27	CAVDPNTNAGKSTF	262_CD8	FALSE	1.72612847308667e-05	1.22295984818992e-05	0	7.2639840773469e-07	0	7.10839665137651e-07	5.87135968360417e-07	3.02382776277063e-06	0	6.50808206170833e-07	0	0	0	0	0	0	0	2.1043086676474e-05	7.46792526100399e-06	0	5.90112546264824e-06	0	0	0	0	0	1.00384472529789e-05	0	0	0	5.3861027776132e-06	0	0	0	0	0	0	0	FALSE	FALSE
M	CD4	TGTGCTTATAGGAGCGCTAGAGGAAGCCAAGGAAATCTCATCTTT	TRAV38-2DV8	TRAJ42	CAYRSARGSQGNLIF	215_CD4	FALSE	1.32779113314359e-05	1.12104652750742e-05	2.32503348048212e-06	7.2639840773469e-06	3.09516790125176e-06	1.4216793302753e-06	2.34854387344167e-06	4.03177035036084e-06	0	1.30161641234167e-06	0	0	1.96500329138051e-05	2.3864411957025e-06	0	1.26684267334208e-06	0	0	0	3.7788324919133e-06	0	0	1.44533734173556e-05	0	0	0	0	0	0	0	0	0	0	0	0	0	0	0	FALSE	FALSE
M	CD8	TGTGTGGTGAACAGTCACGGTGACAGCTGGGGGAAATTGCAGTTT	TRAV12-1	TRAJ24	CVVNSHGDSWGKLQF	263_CD8	FALSE	1.59334935977231e-05	1.63061313091989e-05	0	0	0	0	0	0	6.45595713760937e-07	0	0	0	0	0	0	0	0	3.63471497139097e-05	0	0	0	0	0	0	0	0	0	0	0	0	0	0	0	0	0	0	0	0	FALSE	FALSE
M	CD4	TGTGCTGTGAGTGGTCGCATGGATAGCAACTATCAGTTAATCTGG	TRAV8-4	TRAJ33	CAVSGRMDSNYQLIW	216_CD4	FALSE	1.19501201982923e-05	1.01913320682493e-05	7.75011160160706e-06	6.53758566961221e-06	5.41654382719059e-06	4.97587765596355e-06	5.28422371524375e-06	4.53574164415595e-06	0	1.30161641234167e-06	0	0	2.29250383994393e-05	2.62508531527275e-05	1.44842519970162e-05	3.80052802002625e-06	1.96285878605036e-06	0	0	0	0	0	1.44533734173556e-05	5.26939797128178e-05	0	0	0	8.77400787905908e-06	0	0	0	0	0	0	0	0	0	0	FALSE	FALSE
M	CD4	TGTGCTACGGAACCAGGAGGAAGCTACATACCTACATTT	TRAV17	TRAJ6	CATEPGGSYIPTF	217_CD4	FALSE	1.52695980311513e-05	1.01913320682493e-05	7.75011160160706e-07	2.17919522320407e-06	2.32137592593882e-06	2.13251899541295e-06	5.87135968360417e-07	7.55956940692658e-06	6.45595713760937e-07	6.50808206170833e-07	0	0	1.96500329138051e-05	7.15932358710749e-06	7.24212599850812e-06	2.53368534668417e-06	0	0	0	0	0	0	0	1.64668686602556e-05	0	0	0	0	0	0	0	0	0	0	0	0	0	0	FALSE	FALSE
M	CD4	TGTGCTGTGAGTGAACCCGGTAACCAGTTCTATTTT	TRAV8-6	TRAJ49	CAVSEPGNQFYF	218_CD4	FALSE	1.85890758640103e-05	1.32487316887241e-05	0	2.90559363093876e-06	7.73791975312941e-07	7.10839665137651e-07	5.87135968360417e-07	1.51191388138532e-06	0	1.9524246185125e-06	1.35478775217681e-06	0	6.55001097126838e-06	0	4.82808399900541e-06	1.26684267334208e-06	5.88857635815107e-06	1.72170709171151e-05	0	0	0	0	1.44533734173556e-05	0	8.20075446941119e-06	0	0	0	0	0	0	0	0	0	0	0	0	0	TRUE	FALSE
M	CD4	TGTGTTGCCCGAAATACTGGAGGCTTCAAAACTATCTTT	TRAV8-2	TRAJ9	CVARNTGGFKTIF	219_CD4	FALSE	2.45641359631565e-05	1.01913320682493e-05	0	5.81118726187752e-06	1.16068796296941e-05	7.81923631651416e-06	3.5228158101625e-06	7.05559811313148e-06	0	4.55565744319583e-06	0	0	2.29250383994393e-05	0	7.24212599850812e-06	0	5.88857635815107e-06	0	0	0	0	0	0	2.30536161243578e-05	0	0	0	0	0	0	0	0	0	0	0	0	0	0	FALSE	FALSE
M	CD8	TGCATCCTGCTGTCAGGAGGAGGTGCTGACGGACTCACCTTT	TRAV26-2	TRAJ45	CILLSGGGADGLTF	264_CD8	FALSE	2.12446581302975e-05	4.07653282729972e-06	0	1.45279681546938e-06	3.09516790125176e-06	2.8433586605506e-06	1.17427193672083e-06	2.51985646897553e-06	0	6.50808206170833e-07	0	0	0	0	0	0	0	4.2086173352948e-05	9.95723368133865e-06	0	5.90112546264824e-06	0	0	0	0	0	0	0	0	0	0	0	0	0	0	0	0	0	FALSE	FALSE
M	CD4	TGTGCTGTGGACGACGCTGGTGGTACTAGCTATGGAAAGCTGACATTT	TRAV36DV7	TRAJ52	CAVDDAGGTSYGKLTF	220_CD4	FALSE	3.45225694617334e-05	2.85357297910981e-05	2.79004017657854e-05	1.74335617856326e-05	1.47020475309459e-05	2.63010676100931e-05	2.40725747027771e-05	2.11667943393944e-05	6.45595713760937e-06	1.36669723295875e-05	6.77393876088403e-06	3.96164075313432e-06	5.89500987414154e-05	2.62508531527275e-05	4.58667979905514e-05	4.81400215869992e-05	2.94428817907553e-05	0	0	0	0	0	0	3.29337373205111e-05	0	0	0	4.38700393952954e-05	0	0	0	5.58197124777355e-05	0	0	0	0	0	0	TRUE	FALSE
M	CD4	TGTGCTGTGGGTGATTATTCAGGAGGAGGTGCTGACGGACTCACCTTT	TRAV8-3	TRAJ45	CAVGDYSGGGADGLTF	221_CD4	FALSE	9.95843349857694e-06	1.93635309296737e-05	0	1.45279681546938e-06	0	0	0	3.02382776277063e-06	0	6.50808206170833e-07	0	0	1.31000219425368e-05	0	0	1.26684267334208e-06	0	5.73902363903837e-06	0	1.88941624595665e-06	0	0	1.44533734173556e-05	0	0	0	0	0	0	0	0	0	0	0	0	0	0	0	FALSE	FALSE
M	CD4	TGTGCAGAGACTGTGAGCAACACAGGCAAACTAATCTTT	TRAV13-2	TRAJ37	CAETVSNTGKLIF	222_CD4	FALSE	1.92529714305821e-05	1.22295984818992e-05	7.75011160160706e-06	5.81118726187752e-06	7.73791975312941e-07	4.97587765596355e-06	1.17427193672083e-06	1.51191388138532e-06	0	3.25404103085417e-06	1.35478775217681e-06	0	1.96500329138051e-05	2.3864411957025e-06	7.24212599850812e-06	5.06737069336833e-06	3.92571757210071e-06	0	0	0	0	0	1.44533734173556e-05	6.58674746410223e-06	0	0	0	0	0	0	1.61583083328396e-05	7.61177897423667e-06	0	0	0	0	0	0	TRUE	FALSE
M	CD8	TGTGCTTATACCCACAATGCCAGACTCATGTTT	TRAV38-2DV8	TRAJ31	CAYTHNARLMF	265_CD8	FALSE	1.32779113314359e-05	1.12104652750742e-05	1.55002232032141e-06	2.17919522320407e-06	1.54758395062588e-06	2.8433586605506e-06	2.34854387344167e-06	3.02382776277063e-06	0	1.30161641234167e-06	0	0	0	0	0	0	0	1.72170709171151e-05	1.74251589423426e-05	5.66824873786995e-06	1.18022509252965e-06	0	0	0	0	0	0	0	0	0	0	0	0	0	5.21784503000261e-05	0	0	0	FALSE	TRUE
M	CD8	TGTGCAGCAAGCGATGCCGGTAACCAGTTCTATTTT	TRAV29DV5	TRAJ49	CAASDAGNQFYF	266_CD8	FALSE	9.95843349857694e-06	9.17219886142438e-06	3.10004464064283e-06	4.35839044640814e-06	3.8689598765647e-06	2.13251899541295e-06	0	5.54368423174616e-06	0	0	4.06436325653042e-06	0	0	0	0	3.80052802002625e-06	0	7.65203151871783e-06	0	0	0	0	0	0	0	0	0	0	0	0	5.3861027776132e-06	0	0	0	0	0	0	0	TRUE	FALSE
M	CD8	TGTGCTGTGAGTGATCGGACCGGCACTGCCAGTAAACTCACCTTT	TRAV8-6	TRAJ44	CAVSDRTGTASKLTF	267_CD8	FALSE	1.99168669971539e-05	8.15306565459945e-06	7.75011160160706e-07	0	7.73791975312941e-07	0	0	5.03971293795105e-07	6.45595713760937e-07	6.50808206170833e-07	0	2.64109383542288e-06	0	4.77288239140499e-06	4.82808399900541e-06	0	1.96285878605036e-06	2.1043086676474e-05	0	0	0	0	0	0	0	0	0	0	0	0	0	0	0	0	0	0	0	0	TRUE	FALSE
M	CD8	TGTGCTGTGAGATACATTTCTTCTGGTTCTGCAAGGCAACTGACCTTT	TRAV3	TRAJ22	CAVRYISSGSARQLTF	268_CD8	FALSE	1.46057024645795e-05	1.12104652750742e-05	0	2.17919522320407e-06	1.54758395062588e-06	4.2650379908259e-06	0	1.51191388138532e-06	0	6.50808206170833e-07	0	0	0	0	0	0	0	3.06081260748713e-05	2.48930842033466e-06	0	1.18022509252965e-06	1.50007350360168e-06	0	3.29337373205111e-06	0	0	0	0	0	0	5.3861027776132e-06	0	0	0	0	0	0	0	FALSE	FALSE
M	CD8	TGTGCTGTCTCGGGGGGAACCTACAAATACATCTTT	TRAV8-3	TRAJ40	CAVSGGTYKYIF	269_CD8	FALSE	1.85890758640103e-05	9.17219886142438e-06	1.55002232032141e-06	0	7.73791975312941e-07	0	0	0	6.45595713760937e-07	0	0	1.32054691771144e-06	0	0	0	0	0	3.82601575935891e-05	0	0	0	0	0	0	0	0	0	0	0	0	0	0	0	0	0	0	0	0	TRUE	FALSE
M	CD8	TGCCTCGTGGGTGAGAGAGATGACAAGATCATCTTT	TRAV4	TRAJ30	CLVGERDDKIIF	270_CD8	FALSE	1.32779113314359e-05	1.4267864895549e-05	3.10004464064283e-06	0	0	1.4216793302753e-06	0	0	0	6.50808206170833e-07	0	2.64109383542288e-06	0	0	0	0	0	7.65203151871783e-06	0	3.7788324919133e-06	0	1.50007350360168e-06	0	0	0	0	0	0	0	0	0	0	0	0	0	0	0	0	TRUE	FALSE
M	CD4	TGTGCAGGACCGAAGAACACAGGCTTTCAGAAACTTGTATTT	TRAV27	TRAJ8	CAGPKNTGFQKLVF	223_CD4	FALSE	1.12862246317205e-05	1.12104652750742e-05	3.87505580080353e-06	3.63199203867345e-06	2.32137592593882e-06	2.8433586605506e-06	4.10995177852292e-06	2.51985646897553e-06	0	1.30161641234167e-06	5.41915100870722e-06	3.96164075313432e-06	1.96500329138051e-05	7.15932358710749e-06	2.41404199950271e-06	7.6010560400525e-06	5.88857635815107e-06	0	0	0	0	0	1.44533734173556e-05	3.29337373205111e-06	0	0	0	0	0	0	0	1.52235579484733e-05	0	0	0	1.55339805825243e-05	0	0	TRUE	TRUE
M	CD4	TGTGCTTATAACTTTGGAAATGAGAAATTAACCTTT	TRAV38-2DV8	TRAJ48	CAYNFGNEKLTF	224_CD4	FALSE	3.78420472945924e-05	2.44591969637984e-05	9.30013392192848e-06	1.30751713392244e-05	1.08330876543812e-05	1.27951139724777e-05	1.70269430824521e-05	1.05833971696972e-05	7.74714856513125e-06	1.1714547711075e-05	0	1.05643753416915e-05	3.60250603419761e-05	2.62508531527275e-05	2.41404199950271e-05	1.64689547534471e-05	1.96285878605036e-05	0	0	0	0	0	4.33601202520668e-05	4.28138585166645e-05	0	0	0	0	0	0	5.3861027776132e-06	5.07451931615778e-06	0	0.000317762948840165	5.21784503000261e-05	0	0	0	TRUE	TRUE
M	CD4	TGTGCTGTGAGTGGGAACACCGGTAACCAGTTCTATTTT	TRAV8-4	TRAJ49	CAVSGNTGNQFYF	225_CD4	FALSE	1.46057024645795e-05	1.5286998102374e-05	6.20008928128565e-06	5.08478885414283e-06	3.8689598765647e-06	1.4216793302753e-06	1.76140790508125e-06	6.55162681933637e-06	6.45595713760937e-07	2.60323282468333e-06	2.70957550435361e-06	5.28218767084576e-06	6.55001097126838e-06	1.909152956562e-05	9.65616799801083e-06	8.86789871339458e-06	1.96285878605036e-06	0	0	3.7788324919133e-06	1.18022509252965e-06	0	0	3.29337373205111e-06	0	0	0	0	0	0	1.61583083328396e-05	0	0	0	0	0	0	0	TRUE	FALSE
M	CD4	TGTGCTGTGTGCGGTGGAGGCTTCAAAACTATCTTT	TRAV21	TRAJ9	CAVCGGGFKTIF	72_CD4	FALSE	1.46057024645795e-05	7.13393244777452e-06	2.32503348048212e-06	2.90559363093876e-06	6.19033580250353e-06	6.39755698623885e-06	2.93567984180208e-06	1.00794258759021e-06	0	6.50808206170833e-07	1.35478775217681e-06	0	2.94750493707077e-05	7.15932358710749e-06	7.24212599850812e-06	5.06737069336833e-06	0	0	0	0	0	0	0	2.63469898564089e-05	0	0	0	8.77400787905908e-06	0	0	0	0	0	0	0	0	0	0	TRUE	FALSE
M	CD4	TGTGCTGTGAGTGATCGAGGGTCTAGCAACACAGGCAAACTAATCTTT	TRAV8-4	TRAJ37	CAVSDRGSSNTGKLIF	15_CD4	FALSE	1.99168669971539e-05	5.09566603412466e-06	0	1.45279681546938e-06	1.54758395062588e-06	7.10839665137651e-07	1.76140790508125e-06	0	0	6.50808206170833e-07	0	0	1.31000219425368e-05	4.77288239140499e-06	0	0	0	0	0	0	0	0	0	0	0	0	0	8.77400787905908e-06	0	0	0	5.07451931615778e-06	0	0	0	0	0	0	FALSE	FALSE
M	CD4	TGTGCAGAGAATATAACGTACAACTTCAACAAATTTTACTTT	TRAV13-2	TRAJ21	CAENITYNFNKFYF	98_CD4	FALSE	1.85890758640103e-05	1.22295984818992e-05	5.42507812112494e-06	2.90559363093876e-06	7.73791975312941e-07	4.2650379908259e-06	2.34854387344167e-06	2.01588517518042e-06	0	3.25404103085417e-06	0	1.32054691771144e-06	4.25750713132445e-05	1.4318647174215e-05	9.65616799801083e-06	1.01347413867367e-05	5.88857635815107e-06	0	0	0	0	0	1.44533734173556e-05	1.97602423923067e-05	8.20075446941119e-06	0	0	0	0	0	1.07722055552264e-05	0	0	0	0	0	0	0	TRUE	FALSE
M	CD4	TGCCTCGTGGTTGTTTCTGGTGGCTACAATAAGCTGATTTTT	TRAV4	TRAJ4	CLVVVSGGYNKLIF	226_CD4	FALSE	9.95843349857694e-06	1.83443977228488e-05	8.52512276176777e-06	0	4.64275185187765e-06	6.39755698623885e-06	2.93567984180208e-06	0	0	2.60323282468333e-06	0	0	2.62000438850735e-05	4.77288239140499e-06	2.41404199950271e-06	8.86789871339458e-06	1.96285878605036e-06	0	0	0	0	0	0	0	0	0	0	0	0	0	0	0	0	0	0	0	0	0	FALSE	FALSE
M	CD4	TGTGCAATGAAAAAGGGACTCACGGGAGGAGGAAACAAACTCACCTTT	TRAV12-3	TRAJ10	CAMKKGLTGGGNKLTF	227_CD4	FALSE	1.46057024645795e-05	9.17219886142438e-06	6.97510044144636e-06	3.63199203867345e-06	9.28550370375529e-06	4.97587765596355e-06	5.87135968360417e-07	0	6.45595713760937e-07	1.30161641234167e-06	0	0	5.2400087770147e-05	1.19322059785125e-05	9.65616799801083e-06	1.14015840600787e-05	0	0	0	0	0	0	0	3.29337373205111e-06	0	0	0	0	0	0	0	0	0	0	0	0	0	0	FALSE	FALSE
M	CD4	TGTGCTGTCCATACCTCAGGAACCTACAAATACATCTTT	TRAV21	TRAJ40	CAVHTSGTYKYIF	228_CD4	FALSE	1.06223290651487e-05	8.15306565459945e-06	2.32503348048212e-06	2.17919522320407e-06	6.96412777781647e-06	3.55419832568825e-06	0	0	0	0	2.70957550435361e-06	0	0	7.15932358710749e-06	0	2.53368534668417e-06	0	0	0	0	4.72090037011859e-06	0	0	0	0	0	0	0	0	0	0	0	0	0	0	0	0	0	TRUE	FALSE
M	CD8	TGTGCCGTGATCTCTGGGGGTTACCAGAAAGTTACCTTT	TRAV12-2	TRAJ13	CAVISGGYQKVTF	271_CD8	FALSE	1.19501201982923e-05	1.83443977228488e-05	1.55002232032141e-06	0	2.32137592593882e-06	7.10839665137651e-07	5.87135968360417e-07	0	0	1.9524246185125e-06	0	0	0	0	0	0	1.96285878605036e-06	7.65203151871783e-06	4.97861684066933e-06	3.7788324919133e-06	8.26157564770753e-06	4.50022051080503e-06	1.44533734173556e-05	3.29337373205111e-06	0	0	0	0	0	0	0	0	0	0	0	0	0	0	FALSE	FALSE
M	CD4	TGCATCCTGAGAGATGGAGCTAGTGGAGGTAGCAACTATAAACTGACATTT	TRAV26-2	TRAJ53	CILRDGASGGSNYKLTF	229_CD4	FALSE	1.39418068980077e-05	4.07653282729972e-06	6.20008928128565e-06	0	1.54758395062588e-06	2.13251899541295e-06	2.93567984180208e-06	0	0	0	0	0	2.29250383994393e-05	1.19322059785125e-05	0	1.26684267334208e-06	1.96285878605036e-06	0	0	0	0	0	0	3.29337373205111e-06	0	0	0	0	0	0	0	0	0	0	0	0	0	0	FALSE	FALSE
M	CD4	TGTGCTGTCATGAACACCGGTAACCAGTTCTATTTT	TRAV21	TRAJ49	CAVMNTGNQFYF	230_CD4	FALSE	9.95843349857694e-06	7.13393244777452e-06	6.20008928128565e-06	0	0	2.8433586605506e-06	4.69708774688334e-06	3.52779905656574e-06	0	0	1.76122407782985e-05	1.32054691771144e-06	1.31000219425368e-05	9.54576478280999e-06	0	2.15363254468154e-05	1.57028702884028e-05	0	2.48930842033466e-06	1.88941624595665e-06	4.72090037011859e-06	0	1.44533734173556e-05	3.29337373205111e-06	0	0	1.00384472529789e-05	8.77400787905908e-06	0	0	0	5.07451931615778e-06	0	0	0	0	0	0	TRUE	FALSE
M	CD4	TGTGCTGTCCCGTATTCAGGAGGAGGTGCTGACGGACTCACCTTT	TRAV41	TRAJ45	CAVPYSGGGADGLTF	231_CD4	FALSE	9.95843349857694e-06	3.05739962047479e-06	4.65006696096424e-06	4.35839044640814e-06	3.8689598765647e-06	1.20842743073401e-05	8.21990355704584e-06	1.15913397572874e-05	0	0	6.77393876088403e-06	5.28218767084576e-06	1.31000219425368e-05	1.4318647174215e-05	7.24212599850812e-06	1.26684267334208e-05	7.85143514420142e-06	0	0	1.51153299676532e-05	5.90112546264824e-06	9.00044102161006e-06	2.89067468347112e-05	9.88012119615334e-06	0	0	1.00384472529789e-05	0	0	0	0	2.53725965807889e-06	0	0	0	0	1.33271140134604e-05	0	TRUE	TRUE
M	CD8	TGTGCTTTCATGAAGCTCTCAGGAACCTACAAATACATCTTT	TRAV38-1	TRAJ40	CAFMKLSGTYKYIF	272_CD8	FALSE	1.85890758640103e-05	9.17219886142438e-06	4.65006696096424e-06	3.63199203867345e-06	4.64275185187765e-06	0	2.93567984180208e-06	0	0	2.60323282468333e-06	4.06436325653042e-06	2.64109383542288e-06	0	0	2.41404199950271e-06	0	0	4.2086173352948e-05	2.48930842033466e-06	0	4.72090037011859e-06	3.00014700720335e-06	0	0	2.46022634082336e-05	0	0	0	0	0	0	0	0	0	0	0	0	0	TRUE	FALSE
M	CD4	TGTGCAGAGGAGGGTGGTACTAGCTATGGAAAGCTGACATTT	TRAV13-2	TRAJ52	CAEEGGTSYGKLTF	232_CD4	FALSE	9.95843349857694e-06	7.13393244777452e-06	9.30013392192848e-06	4.35839044640814e-06	1.315446358032e-05	9.24091564678946e-06	6.45849565196459e-06	4.53574164415595e-06	0	6.50808206170833e-07	0	1.32054691771144e-06	1.96500329138051e-05	1.19322059785125e-05	1.20702099975135e-05	5.06737069336833e-06	0	0	0	0	0	0	0	1.97602423923067e-05	0	0	1.00384472529789e-05	0	0	0	0	0	0	0	0	0	0	0	TRUE	FALSE
M	CD4	TGTGCAGCAAAGGGTCGTAACACCGACAAGCTCATCTTT	TRAV29DV5	TRAJ34	CAAKGRNTDKLIF	233_CD4	FALSE	1.52695980311513e-05	6.11479924094959e-06	2.32503348048212e-06	5.81118726187752e-06	1.54758395062588e-06	2.8433586605506e-06	0	3.02382776277063e-06	6.45595713760937e-07	0	0	0	2.29250383994393e-05	2.3864411957025e-06	4.82808399900541e-06	3.80052802002625e-06	0	0	0	0	0	0	0	0	0	0	2.00768945059578e-05	0	0	0	1.07722055552264e-05	0	0	0	0	0	0	0	FALSE	FALSE
M	CD4	TGTGCCGTTATACTCACGGGAGGAGGAAACAAACTCACCTTT	TRAV8-1	TRAJ10	CAVILTGGGNKLTF	234_CD4	FALSE	1.19501201982923e-05	5.09566603412466e-06	0	2.17919522320407e-06	2.32137592593882e-06	0	5.87135968360417e-06	5.03971293795105e-06	0	0	4.06436325653042e-06	0	6.55001097126838e-06	9.54576478280999e-06	2.41404199950271e-06	8.86789871339458e-06	0	0	0	0	0	0	1.44533734173556e-05	9.88012119615334e-06	0	0	1.00384472529789e-05	0	0	0	3.23166166656792e-05	0	0	0	0	0	0	0	TRUE	FALSE
M	CD4	TGTGTTGTGAGGCTGACATATGGAGGAAGCCAAGGAAATCTCATCTTT	TRAV8-2	TRAJ42	CVVRLTYGGSQGNLIF	235_CD4	FALSE	4.51448985268821e-05	3.77079286525225e-05	1.70502455235355e-05	1.1622374523755e-05	2.39875512347012e-05	1.4216793302753e-05	8.80703952540625e-06	1.05833971696972e-05	1.16207228476969e-05	1.9524246185125e-05	2.84505427957129e-05	6.6027345885572e-06	0.000108075181025928	1.19322059785125e-05	3.86246719920433e-05	1.26684267334208e-05	5.69229047954603e-05	0	0	0	0	0	0	5.59873534448689e-05	0	0	0	3.50960315162363e-05	0	0	1.61583083328396e-05	2.283533692271e-05	3.90152549646912e-06	0	0.000156535350900078	0	0	0	TRUE	TRUE
M	CD8	TGTGCTGTGGAGGACCGGTTTTCAGATGGCCAGAAGCTGCTCTTT	TRAV2	TRAJ16	CAVEDRFSDGQKLLF	273_CD8	FALSE	1.12862246317205e-05	6.11479924094959e-06	6.20008928128565e-06	2.90559363093876e-06	7.73791975312941e-07	2.8433586605506e-06	1.17427193672083e-06	5.03971293795105e-07	0	0	0	0	0	0	0	0	0	1.14780472780767e-05	1.24465421016733e-05	1.88941624595665e-06	1.18022509252965e-06	0	0	6.58674746410223e-06	0	0	0	0	0	0	0	0	0	0	0	0	0	0	FALSE	FALSE
M	CD4	TGTGCAGCAAGTGGTGGTGCTACAAACAAGCTCATCTTT	TRAV13-1	TRAJ32	CAASGGATNKLIF	236_CD4	FALSE	2.25724492634411e-05	1.01913320682493e-05	5.42507812112494e-06	5.81118726187752e-06	1.00592956790682e-05	3.55419832568825e-06	2.34854387344167e-06	5.03971293795105e-06	1.93678714128281e-06	3.904849237025e-06	1.35478775217681e-06	6.6027345885572e-06	9.82501645690257e-06	2.3864411957025e-06	2.41404199950271e-06	3.80052802002625e-06	0	0	0	0	1.18022509252965e-06	0	1.44533734173556e-05	0	0	0	1.00384472529789e-05	0	0	0	0	0	0	0	0	0	1.33271140134604e-05	0	TRUE	TRUE
M	CD4	TGTGCTCTCCGGAACAGAGATGACAAGATCATCTTT	TRAV9-2	TRAJ30	CALRNRDDKIIF	237_CD4	FALSE	1.46057024645795e-05	1.32487316887241e-05	8.52512276176777e-06	7.2639840773469e-07	4.64275185187765e-06	7.81923631651416e-06	2.34854387344167e-06	1.00794258759021e-06	6.45595713760937e-07	2.60323282468333e-06	0	0	1.31000219425368e-05	2.3864411957025e-06	7.24212599850812e-06	3.80052802002625e-06	3.92571757210071e-06	1.91300787967946e-06	0	0	0	0	0	3.29337373205111e-06	0	0	0	8.77400787905908e-06	0	0	0	0	0	0	0	0	0	0	FALSE	FALSE
M	CD8	TGTGCAGCAAGCTCAGATGGCCAGAAGCTGCTCTTT	TRAV23DV6	TRAJ16	CAASSDGQKLLF	274_CD8	FALSE	1.12862246317205e-05	1.73252645160238e-05	7.75011160160706e-07	0	3.09516790125176e-06	7.10839665137651e-07	0	0	0	1.9524246185125e-06	2.70957550435361e-06	0	0	4.77288239140499e-06	0	1.26684267334208e-06	1.96285878605036e-06	2.1043086676474e-05	0	0	0	4.50022051080503e-06	0	0	0	0	0	0	0	0	0	0	0	0	0	0	0	0	TRUE	FALSE
M	CD4	TGTGCTTATAGAAATGGCCAGAAGCTGCTCTTT	TRAV38-2DV8	TRAJ16	CAYRNGQKLLF	238_CD4	FALSE	1.06223290651487e-05	0	1.47252120430534e-05	9.44317930055097e-06	3.01778870372047e-05	9.95175531192711e-06	1.70269430824521e-05	5.54368423174616e-06	0	0	0	0	0	2.863729434843e-05	0	3.80052802002625e-06	1.96285878605036e-06	0	0	0	0	0	0	0	0.000123011317041168	0	0	0	5.48792656156456e-05	0	0	0	1.56061019858765e-05	0	0	0	0	0	FALSE	FALSE
M	CD4	TGTGCCGTGGCTGCTGGTGGTACTAGCTATGGAAAGCTGACATTT	TRAV12-2	TRAJ52	CAVAAGGTSYGKLTF	239_CD4	FALSE	2.12446581302975e-05	3.05739962047479e-06	1.39502008828927e-05	2.03391554165713e-05	6.19033580250353e-06	6.39755698623885e-06	8.21990355704584e-06	3.52779905656574e-06	1.93678714128281e-06	1.9524246185125e-06	1.35478775217681e-06	0	1.63750274281709e-05	4.53423827183474e-05	3.62106299925406e-05	6.33421336671041e-06	3.92571757210071e-06	0	9.95723368133865e-06	0	1.18022509252965e-06	0	1.44533734173556e-05	1.31734949282045e-05	0	0	1.00384472529789e-05	3.50960315162363e-05	0	0	5.3861027776132e-06	0	0	0	0	0	1.33271140134604e-05	0	TRUE	TRUE
M	CD4	TGTGCTGTCGCCGGAGGAAGCTACATACCTACATTT	TRAV21	TRAJ6	CAVAGGSYIPTF	240_CD4	FALSE	1.06223290651487e-05	1.63061313091989e-05	4.65006696096424e-06	0	1.54758395062588e-06	0	0	0	0	1.9524246185125e-06	0	0	2.29250383994393e-05	0	0	0	0	0	0	0	0	0	0	0	0	0	1.00384472529789e-05	0	0	0	5.3861027776132e-06	0	0	0	0	0	0	0	FALSE	FALSE
M	CD8	TGTGCTGTGAGATGGGGTACTGGAGGCTTCAAAACTATCTTT	TRAV8-6	TRAJ9	CAVRWGTGGFKTIF	275_CD8	FALSE	1.92529714305821e-05	1.12104652750742e-05	0	0	0	0	0	0	0	2.60323282468333e-06	0	0	3.27500548563419e-06	0	0	0	0	2.29560945561535e-05	0	0	0	0	0	0	0	0	0	0	0	0	0	0	0	0	0	0	0	0	FALSE	FALSE
M	CD4	TGTGCTGTGAGAGACATCCATGGCTCTAGCAACACAGGCAAACTAATCTTT	TRAV3	TRAJ37	CAVRDIHGSSNTGKLIF	241_CD4	FALSE	1.19501201982923e-05	2.03826641364986e-06	8.52512276176777e-06	1.81599601933673e-05	1.70234234568847e-05	2.41685486146801e-05	5.28422371524375e-06	5.03971293795105e-06	0	1.30161641234167e-06	1.35478775217681e-06	0	0	0	4.82808399900541e-06	0	0	0	0	0	0	0	0	6.58674746410223e-06	4.92045268164671e-05	0	0	0	2.49451207343844e-05	0	0	0	0	0	0	0	0	0	TRUE	FALSE
M	CD4	TGTGCTGTGACGGGAAGTTATGGAGGAAGCCAAGGAAATCTCATCTTT	TRAV21	TRAJ42	CAVTGSYGGSQGNLIF	242_CD4	FALSE	1.12862246317205e-05	2.03826641364986e-06	3.87505580080353e-06	4.35839044640814e-06	7.73791975312941e-06	4.2650379908259e-06	2.93567984180208e-06	2.51985646897553e-06	0	0	0	0	0	0	4.82808399900541e-06	3.80052802002625e-06	0	0	0	0	0	0	0	0	0	0	0	0	0	0	0	7.61177897423667e-06	0	0	0	0	0	0	FALSE	FALSE
M	CD8	TGTGCTCTAAGCAGCAGTGCTTCCAAGATAATCTTT	TRAV16	TRAJ3	CALSSSASKIIF	276_CD8	FALSE	2.52280315297282e-05	7.13393244777452e-06	4.65006696096424e-06	1.45279681546938e-06	5.41654382719059e-06	1.4216793302753e-06	1.17427193672083e-06	3.52779905656574e-06	3.22797856880469e-06	2.60323282468333e-06	0	2.64109383542288e-06	1.63750274281709e-05	2.3864411957025e-06	0	1.26684267334208e-06	0	1.91300787967946e-06	2.48930842033466e-06	3.7788324919133e-06	8.26157564770753e-06	6.00029401440671e-06	0	0	0	0	0	0	0	0	0	2.53725965807889e-06	0	0	0	0	0	0	TRUE	FALSE
M	CD4	TGTGCAGCAAGCGCGCAAAATACCGGCACTGCCAGTAAACTCACCTTT	TRAV29DV5	TRAJ44	CAASAQNTGTASKLTF	243_CD4	FALSE	2.05807625637257e-05	1.12104652750742e-05	1.39502008828927e-05	1.96127570088366e-05	2.47613432100141e-05	2.41685486146801e-05	1.64398071140917e-05	1.71350239890336e-05	1.93678714128281e-06	6.50808206170833e-06	1.35478775217681e-05	1.71671099302487e-05	4.58500767988786e-05	2.3864411957025e-05	3.62106299925406e-05	3.80052802002625e-05	1.17771527163021e-05	0	0	0	0	0	7.22668670867781e-05	0	0	0	7.02691307708524e-05	8.77400787905908e-06	4.98902414687687e-06	0	6.46332333313584e-05	2.53725965807889e-06	0	0	0	3.10679611650485e-05	0	0	TRUE	TRUE
M	CD4	TGTGCAATGAGCGCGTCAAGCAACACAGGCAAACTAATCTTT	TRAV12-3	TRAJ37	CAMSASSNTGKLIF	244_CD4	FALSE	1.06223290651487e-05	6.11479924094959e-06	6.20008928128565e-06	5.08478885414283e-06	3.09516790125176e-06	3.55419832568825e-06	4.10995177852292e-06	7.05559811313148e-06	0	6.50808206170833e-07	4.06436325653042e-06	0	9.82501645690257e-06	1.19322059785125e-05	2.17263779955244e-05	8.86789871339458e-06	0	0	0	0	0	0	0	6.58674746410223e-06	0	0	0	0	0	0	0	0	0	0	0	0	0	0	TRUE	FALSE
M	CD4	TGTGCTTATAGTGGAGGAAGCCAAGGAAATCTCATCTTT	TRAV38-2DV8	TRAJ42	CAYSGGSQGNLIF	245_CD4	FALSE	2.05807625637257e-05	2.03826641364986e-06	6.20008928128565e-06	6.53758566961221e-06	0	2.13251899541295e-06	0	4.03177035036084e-06	6.45595713760937e-07	1.9524246185125e-06	0	2.64109383542288e-06	2.94750493707077e-05	2.3864411957025e-06	0	2.53368534668417e-06	0	1.91300787967946e-06	2.48930842033466e-06	0	0	0	0	0	0	0	3.01153417589367e-05	0	0	0	0	0	0	0	0	0	0	0	TRUE	FALSE
M	CD4	TGTGCTGTGCAGGCAGATACTGGAGGCTTCAAAACTATCTTT	TRAV20	TRAJ9	CAVQADTGGFKTIF	1_CD4	FALSE	1.92529714305821e-05	0	0	2.90559363093876e-06	3.09516790125176e-06	0	1.17427193672083e-06	5.03971293795105e-07	0	6.50808206170833e-07	0	1.32054691771144e-06	4.58500767988786e-05	0	4.82808399900541e-06	6.33421336671041e-06	0	0	0	0	0	1.50007350360168e-06	0	1.64668686602556e-05	0	0	0	0	0	0	0	0	0	0	0	0	0	0	TRUE	FALSE
M	CD4	TGTGCTGTGACCCAGTTCTATTTT	TRAV8-4	TRAJ49	CAVTQFYF	246_CD4	FALSE	1.26140157648641e-05	1.01913320682493e-06	3.87505580080353e-06	4.35839044640814e-06	7.73791975312941e-07	0	0	6.55162681933637e-06	0	0	0	0	0	0	4.82808399900541e-06	5.06737069336833e-06	0	0	0	0	0	0	0	1.31734949282045e-05	0	0	0	0	0	0	0	2.53725965807889e-06	0	0	0	0	0	0	FALSE	FALSE
M	CD4	TGTGCCGCTCCCGCAATGAATTATGGAGGAAGCCAAGGAAATCTCATCTTT	TRAV12-2	TRAJ42	CAAPAMNYGGSQGNLIF	247_CD4	FALSE	1.79251802974385e-05	1.01913320682493e-05	3.87505580080353e-06	4.35839044640814e-06	7.73791975312941e-07	4.97587765596355e-06	2.34854387344167e-06	1.15913397572874e-05	6.45595713760937e-07	3.904849237025e-06	0	0	1.63750274281709e-05	7.15932358710749e-06	3.13825459935352e-05	8.86789871339458e-06	1.76657290744532e-05	0	0	0	0	0	0	1.31734949282045e-05	0	0	0	0	0	0	0	0	0	0	0	0	0	0	FALSE	FALSE
M	CD4	TGTGCTTATAGGAGTCATGGAGGAAGCCAAGGAAATCTCATCTTT	TRAV38-2DV8	TRAJ42	CAYRSHGGSQGNLIF	215_CD4	FALSE	1.99168669971539e-05	3.05739962047479e-06	6.20008928128565e-06	2.17919522320407e-06	2.32137592593882e-06	3.55419832568825e-06	2.34854387344167e-06	8.56751199451679e-06	1.93678714128281e-06	1.30161641234167e-06	1.62574530261217e-05	5.28218767084576e-06	2.62000438850735e-05	7.15932358710749e-06	4.82808399900541e-06	5.06737069336833e-06	5.88857635815107e-06	0	0	0	0	0	0	6.58674746410223e-06	0	0	0	0	0	0	0	1.52235579484733e-05	0	0	5.21784503000261e-05	0	0	0	TRUE	TRUE
W	CD4	TGTGCTGGATGGATTGCAAATGCAGGCAACATGCTCACCTTT	TRAV35	TRAJ39	CAGWIANAGNMLTF	248_CD4	NA	0.000111421201183916	0.000119346443475984	1.03825607181312e-05	1.82366895578194e-05	8.65535496628994e-06	1.05645452899656e-05	1.11165393627883e-05	4.95518485767583e-06	1.90628148343012e-06	1.62457571497577e-06	0	0	0.000202653758149268	2.16452298723412e-05	3.88123423248593e-05	2.26646139002077e-05	4.80512341478979e-06	0	0	0	0	0	0	2.23123392814311e-05	0	0	0	1.39762403913347e-05	0	0	0	1.84998131518872e-06	0	0	NA	NA	NA	NA	FALSE	NA
W	CD4	TGTGCAATGAGCCTGAATTATGGAGGAAGCCAAGGAAATCTCATCTTT	TRAV12-3	TRAJ42	CAMSLNYGGSQGNLIF	249_CD4	NA	0.000126735015564644	0.000147395607610893	7.9396052550415e-06	1.03505535328164e-05	7.6370779114323e-06	5.76247924907212e-06	4.09556713365883e-06	4.50471350697803e-06	8.10169630457803e-06	5.41525238325257e-07	0	1.75459220645234e-06	0.000194030193972704	1.924020433097e-05	0	6.47560397148792e-06	3.84409873183183e-06	4.3370776770612e-06	0	0	0	0	0	5.57808482035778e-06	0	0	0	1.39762403913347e-05	0	0	6.53261735847084e-06	0	0	0	NA	NA	NA	NA	TRUE	NA
W	CD8	TGTGCTGTGGATCGGGGGAGTTATGGAGGAAGCCAAGGAAATCTCATCTTT	TRAV22	TRAJ42	CAVDRGSYGGSQGNLIF	277_CD8	NA	0.000124094702740381	0.000116596525423542	7.32886638926907e-06	6.40748552031493e-06	6.10966232914584e-06	7.6833056654295e-06	1.05314583436941e-05	4.50471350697803e-06	3.33599259600272e-06	2.70762619162629e-06	0	0	0	0	0	0	0	0.000303595437394284	3.75323247146605e-06	4.43510116465757e-06	1.33257228649416e-05	9.8653489483538e-06	0	1.67342544610733e-05	0	0	0	2.79524807826695e-05	0	0	6.53261735847084e-06	3.69996263037743e-06	0	0.000186741363211951	NA	NA	NA	NA	FALSE	NA
W	CD8	TGTGCAGAGACCCCGAGGGACCAGGGAGGAAAGCTTATCTTC	TRAV13-2	TRAJ23	CAETPRDQGGKLIF	278_CD8	NA	0.00013571207916714	0.000102296951550844	1.5879210510083e-05	1.42936215453179e-05	1.01827705485764e-05	9.12392547769752e-06	3.51048611456471e-06	1.12617837674451e-05	5.24227407943284e-06	5.95677762157783e-06	0	0	0	0	0	0	0	0.000401179685128161	3.00258597717284e-05	4.43510116465757e-06	1.55466766757652e-05	1.64422482472563e-05	0	5.020276338322e-05	0	0	0	0	4.46010436644218e-05	0	0	1.84998131518872e-06	2.24655154338091e-05	0	NA	NA	NA	NA	FALSE	NA
W	CD4	TGTGCAGCCAACGAGGGGGGAGCCCAGAAGCTGGTATTT	TRAV13-1	TRAJ54	CAANEGGAQKLVF	250_CD4	NA	9.45231991086304e-05	0.000117146509034031	6.71812752349665e-06	1.03505535328164e-05	1.06919090760052e-05	6.72289245725081e-06	5.85081019094119e-06	5.40565620837363e-06	6.19541482114791e-06	1.08305047665051e-06	0	0	0.000148037851697692	1.20251277068562e-05	1.29374474416198e-05	4.85670297861594e-06	1.92204936591591e-06	2.1685388385306e-06	0	0	0	0	2.16999761300263e-05	0	0	0	0	0	0	0	1.30652347169417e-05	0	0	0	NA	NA	NA	NA	FALSE	NA
W	CD4	TGTGCTACGGACGGTAACAATGCCAGACTCATGTTT	TRAV17	TRAJ31	CATDGNNARLMF	251_CD4	NA	0.000176900959225649	0.000152895443715777	2.87047266913039e-05	1.87295730593821e-05	1.57832943502934e-05	1.34457849145016e-05	1.98927546492e-05	1.75683826772143e-05	1.57268222382985e-05	1.57042319114325e-05	0	2.45642908903327e-05	0.000265893228777409	3.12653320378262e-05	2.58748948832395e-05	2.91402178716956e-05	2.11425430250751e-05	0	0	0	1.1104769054118e-06	0	4.33999522600525e-05	1.11561696407156e-05	0	0	0	2.79524807826695e-05	0	0	6.53261735847084e-06	3.32996636733969e-05	0	0	NA	NA	NA	NA	TRUE	NA
W	CD4	TGTGCTTTCTCCCCCGGGGCAAACAACCTCTTCTTT	TRAV38-2DV8	TRAJ36	CAFSPGANNLFF	252_CD4	NA	0.000103500262711126	0.000109996722097681	1.03825607181312e-05	1.03505535328164e-05	3.56396969200174e-06	6.24268585316146e-06	5.85081019094119e-07	2.70282810418682e-06	6.19541482114791e-06	1.08305047665051e-06	0	0	0.000162410458658633	2.8860306496455e-05	1.29374474416198e-05	8.09450496435989e-07	5.76614809774774e-06	0	0	0	0	0	6.50999283900788e-05	4.46246785628622e-05	0	0	0	0	0	0	3.26630867923542e-05	9.24990657594358e-06	0	0	NA	NA	NA	NA	FALSE	NA
W	CD4	TGTGTTGTGAGTTCCCAAACTGGAGGCTTCAAAACTATCTTT	TRAV8-2	TRAJ9	CVVSSQTGGFKTIF	253_CD4	NA	7.02323211254069e-05	7.1497869363493e-05	2.93154655570763e-05	4.28808646359538e-05	1.17101861308629e-05	1.10447518940549e-05	1.22867014009765e-05	1.21627264688407e-05	9.53140741715062e-07	5.41525238325257e-07	0	0	8.76729024617401e-05	8.41758939479937e-05	2.58748948832395e-05	2.59024158859517e-05	3.84409873183183e-06	0	0	0	0	0	0	0.00010040552676644	0	0	0	0	0	0	6.53261735847084e-06	0	0	0	NA	NA	NA	NA	FALSE	NA
W	CD4	TGTGCTCTGAGGGGAGGAAGCCAAGGAAATCTCATCTTT	TRAV9-2	TRAJ42	CALRGGSQGNLIF	254_CD4	NA	0.000108780888359653	9.95470334984018e-05	7.9396052550415e-06	9.36478652969106e-06	8.65535496628994e-06	1.44061981226803e-06	8.19113426731767e-06	5.40565620837363e-06	1.90628148343012e-06	5.41525238325257e-06	3.15561936919169e-06	0	0.000183969369100045	1.68351787895987e-05	1.29374474416198e-05	5.66615347505193e-06	1.92204936591591e-06	0	0	0	3.33143071623539e-06	0	2.16999761300263e-05	0	0	0	0	0	0	0	1.30652347169417e-05	0	0	0	NA	NA	NA	NA	TRUE	NA
W	CD8	TGTGCAGCGCCCCCTTACATGAATTATGGAGGAAGCCAAGGAAATCTCATCTTT	TRAV25	TRAJ42	CAAPPYMNYGGSQGNLIF	279_CD8	NA	8.29058226818713e-05	6.48980660376321e-05	4.27517206040696e-06	7.39325252344031e-06	0	4.80206604089343e-07	0	0	0	0	0	0	0	0	0	0	0	0.000147460641020081	7.5064649429321e-06	0	1.1104769054118e-06	0	0	5.57808482035778e-06	0	0	0	0	0	0	0	0	0	0	NA	NA	NA	NA	FALSE	NA
W	CD4	TGTGCAGCAGGGGCCGGGAGAGCTGGTGGCTACAATAAGCTGATTTTT	TRAV13-1	TRAJ4	CAAGAGRAGGYNKLIF	255_CD4	NA	9.50512616734831e-05	0.000145745656779428	2.50402934966693e-05	9.36478652969106e-06	1.52741558228646e-05	6.24268585316146e-06	3.51048611456471e-06	5.40565620837363e-06	5.24227407943284e-06	1.02889795281799e-05	0	0	0.000178220326315668	2.40502554137125e-05	3.23436186040494e-05	9.71340595723187e-06	5.76614809774774e-06	0	0	0	0	0	0	0.000145030205329302	0	0	0	0	0	0	6.53261735847084e-06	9.24990657594358e-06	0	0	NA	NA	NA	NA	FALSE	NA
W	CD4	TGTGCTGTGCGGGGGGTTTATGGCTCTAGCAACACAGGCAAACTAATCTTT	TRAV20	TRAJ37	CAVRGVYGSSNTGKLIF	256_CD4	NA	0.000167923895623153	0.000172144870082872	5.9241669979925e-05	5.71744861812717e-05	4.02219436668768e-05	4.99414868252917e-05	2.98391319738001e-05	2.9731109146055e-05	2.62113703971642e-05	2.00364338180345e-05	0	0	0.000244334318335997	9.620102165485e-05	5.17497897664791e-05	4.93764802825954e-05	4.32461107331081e-05	0	0	0	0	0	0	7.25151026646511e-05	0	0	0	1.39762403913347e-05	0	0	0	5.36494581404728e-05	0	0	NA	NA	NA	NA	FALSE	NA
W	CD4	TGTGCTCTGAGGGGTCCTCTGAGGTCTGGTTCTGCAAGGCAACTGACCTTT	TRAV9-2	TRAJ22	CALRGPLRSGSARQLTF	257_CD4	NA	9.24109488492197e-05	8.634742684668e-05	7.32886638926907e-06	1.28149710406299e-05	3.05483116457292e-06	1.10447518940549e-05	3.51048611456471e-06	4.95518485767583e-06	2.38285185428766e-06	4.33220190660206e-06	0	0	0.000171034022835198	1.924020433097e-05	2.58748948832395e-05	3.23780198574396e-06	2.88307404887387e-06	0	0	0	0	0	0	1.67342544610733e-05	0	0	0	0	0	0	0	7.39992526075487e-06	0	0	NA	NA	NA	NA	FALSE	NA
W	CD4	TGTGCTTTCATGAAGCATTCGGGAACCGGTAACCAGTTCTATTTT	TRAV38-1	TRAJ49	CAFMKHSGTGNQFYF	258_CD4	NA	7.97374472927552e-05	6.214814798519e-05	2.07651214362624e-05	2.11939905671955e-05	1.68015714051511e-05	1.10447518940549e-05	9.94637732460002e-06	1.48655545730275e-05	1.42971111257259e-06	2.16610095330103e-06	0	0	0.000109231812903152	2.40502554137125e-05	3.23436186040494e-05	1.37606584394118e-05	9.61024682957957e-06	0	0	0	0	0	0.000108499880650131	0	2.52028832098392e-05	0	2.63435194942044e-05	0	0	0	5.22609388677668e-05	7.39992526075487e-06	0	0	NA	NA	NA	NA	FALSE	NA
W	CD4	TGTGTGGTGTCACCTCCTAACGACTACAAGCTCAGCTTT	TRAV12-1	TRAJ20	CVVSPPNDYKLSF	259_CD4	NA	8.3433885246724e-05	7.25978365844698e-05	1.28255161812209e-05	1.03505535328164e-05	7.12793938400348e-06	3.3614462286254e-06	5.26572917184707e-06	5.85612755907143e-06	2.85942222514519e-06	1.62457571497577e-06	0	0	0.000117855377079716	4.08854342033112e-05	1.29374474416198e-05	4.85670297861594e-06	2.88307404887387e-06	0	0	0	0	0	0	0	0	0	0	0	0	0	0	0	0	0	NA	NA	NA	NA	FALSE	NA
W	CD4	TGCGGCACGGAGCTTTCAGATGGCCAGAAGCTGCTCTTT	TRAV30	TRAJ16	CGTELSDGQKLLF	260_CD4	NA	6.86481334308489e-05	5.6648311880306e-05	6.71812752349665e-06	4.43595151406418e-06	2.03655410971528e-06	3.84165283271475e-06	4.68064815275295e-06	4.05424215628022e-06	4.76570370857531e-07	0	0	0	8.04865989812696e-05	2.8860306496455e-05	1.29374474416198e-05	8.09450496435989e-07	5.76614809774774e-06	0	0	0	0	0	0	3.34685089221467e-05	0	0	0	0	0	0	0	3.69996263037743e-06	0	0	NA	NA	NA	NA	FALSE	NA
W	CD4	TGTGCCCTAGGTGTCCCCGGTAACCAGTTCTATTTT	TRAV12-3	TRAJ49	CALGVPGNQFYF	261_CD4	NA	7.3400696514523e-05	0.000104496885992797	3.05369432886211e-06	9.36478652969106e-06	4.07310821943056e-06	6.72289245725081e-06	1.75524305728236e-06	4.50471350697803e-06	3.33599259600272e-06	4.33220190660206e-06	0	0	0.000156661415874257	7.21507662411375e-06	1.94061711624297e-05	3.23780198574396e-06	3.84409873183183e-06	2.1685388385306e-06	0	0	0	0	0	5.020276338322e-05	0	0	0	0	0	0	0	3.69996263037743e-06	0	0	NA	NA	NA	NA	FALSE	NA
W	CD4	TGTGCTTATAGGAGCGCGCTTGGAGGTGGAGGTAGCAACTATAAACTGACATTT	TRAV38-2DV8	TRAJ53	CAYRSALGGGGSNYKLTF	262_CD4	NA	4.75256308367415e-05	5.22484429963987e-05	2.62617712282142e-05	1.7250922554694e-05	9.67363202114758e-06	9.12392547769752e-06	9.36129630550591e-06	5.40565620837363e-06	0	0	0	0	0.000113543594991434	2.8860306496455e-05	4.52810660456692e-05	1.94268119144637e-05	4.80512341478979e-06	0	0	0	0	0	0	2.78904241017889e-05	0	0	0	2.79524807826695e-05	0	0	0	0	0	0	NA	NA	NA	NA	FALSE	NA
W	CD8	TGTGCCGCCCGATCAGGAGGAAGCTACATACCTACATTT	TRAV12-2	TRAJ6	CAARSGGSYIPTF	280_CD8	NA	6.49516954768801e-05	7.03979021425162e-05	7.32886638926907e-06	6.90036902187762e-06	3.56396969200174e-06	4.80206604089343e-06	1.17016203818824e-06	6.30659890976924e-06	0	2.16610095330103e-06	0	0	2.8745213921882e-06	2.40502554137125e-06	0	8.09450496435989e-07	0	0.000110595480765061	3.37790922431944e-05	0	7.77333833788259e-06	3.28844964945127e-06	0	0	0	0	0	0	0	0	0	0	0	0	NA	NA	NA	NA	FALSE	NA
W	CD4	TGTGCTGTGAGAGCGATGAACAGAGATGACAAGATCATCTTT	TRAV8-4	TRAJ30	CAVRAMNRDDKIIF	263_CD4	NA	5.91430072635006e-05	6.70980004795857e-05	6.10738865772423e-06	1.97153400625075e-06	1.01827705485764e-06	1.92082641635737e-06	1.17016203818824e-06	1.35141405209341e-06	4.76570370857531e-07	0	0	0	8.91101631578342e-05	4.8100510827425e-06	0	0	0	0	0	0	0	0	0	1.67342544610733e-05	0	0	1.31717597471022e-05	0	0	0	1.30652347169417e-05	0	0	0	NA	NA	NA	NA	FALSE	NA
W	CD8	TGTGCTACCGCGCTTCAGGGAGCCCAGAAGCTGGTATTT	TRAV17	TRAJ54	CATALQGAQKLVF	281_CD8	NA	7.07603836902596e-05	6.32481152061669e-05	8.55034412081392e-06	4.92883501562687e-06	6.10966232914584e-06	1.92082641635737e-06	2.9254050954706e-06	2.25235675348901e-06	4.76570370857531e-07	1.62457571497577e-06	0	0	0	0	0	0	0	0.000158303335212734	0	2.21755058232878e-05	0	4.38459953260169e-06	0	0	0	0	0	0	0	0	0	0	0	0	NA	NA	NA	NA	FALSE	NA
W	CD4	TGTGCTCTGAGTTCAGGTTCTGCAAGGCAACTGACCTTT	TRAV9-2	TRAJ22	CALSSGSARQLTF	264_CD4	NA	6.28394452174694e-05	7.03979021425162e-05	1.03825607181312e-05	9.85767003125374e-06	7.12793938400348e-06	1.29655783104123e-05	6.43589121003531e-06	6.30659890976924e-06	2.85942222514519e-06	1.62457571497577e-06	0	0	0.000127916201952375	1.924020433097e-05	3.23436186040494e-05	1.78079109215918e-05	2.88307404887387e-06	0	0	0	0	0	0	4.46246785628622e-05	0	0	0	5.59049615653389e-05	0	0	0	5.54994394556615e-06	0	0	NA	NA	NA	NA	FALSE	NA
W	CD4	TGTGCCCCAGATGGAGGAAGCCAAGGAAATCTCATCTTT	TRAV6	TRAJ42	CAPDGGSQGNLIF	265_CD4	NA	0.00011617376426759	9.62471318354713e-05	3.05369432886211e-05	3.30231946047e-05	3.20757272280157e-05	2.64113632249139e-05	2.69137268783295e-05	2.43254529376813e-05	1.14376889005807e-05	1.6787282388083e-05	6.31123873838338e-06	7.01836882580935e-06	0.00014372606960941	6.01256385342812e-05	3.88123423248593e-05	3.39969208503116e-05	2.2103567708033e-05	2.1685388385306e-06	0	4.43510116465757e-06	0	0	2.16999761300263e-05	9.48274419460822e-05	0	0	1.31717597471022e-05	6.98812019566737e-05	0	0	0	2.77497197278307e-05	0	0	NA	NA	NA	NA	TRUE	NA
W	CD4	TGTGCCCTCAACGCGTTTCGTACTAGCTATGGAAAGCTGACATTT	TRAV38-2DV8	TRAJ52	CALNAFRTSYGKLTF	266_CD4	NA	6.54797580417328e-05	5.44483774383523e-05	6.71812752349665e-06	4.43595151406418e-06	2.03655410971528e-06	0	2.9254050954706e-06	9.00942701395605e-07	1.42971111257259e-06	1.08305047665051e-06	0	0	7.90493382851755e-05	1.44301532482275e-05	6.46872372080988e-06	2.42835148930797e-06	2.88307404887387e-06	0	0	0	0	0	0	2.23123392814311e-05	0	0	1.31717597471022e-05	0	0	0	0	0	0	0	NA	NA	NA	NA	FALSE	NA
W	CD4	TGTGCAATGAGCTCATCTGGGGGTTACCAGAAAGTTACCTTT	TRAV12-3	TRAJ13	CAMSSSGGYQKVTF	267_CD4	NA	0.00015155395611272	0.000203493935880711	7.14564472953735e-05	8.08328942562807e-05	6.00783462366007e-05	6.19466519275253e-05	5.73379398712237e-05	6.80211739553682e-05	3.81256296686025e-05	3.89898171594185e-05	1.57780968459584e-05	5.26377661935701e-06	0.000304699267571949	0.000120251277068562	5.8218513487289e-05	8.33734011329069e-05	8.16870980514264e-05	2.1685388385306e-06	0	0	0	0	2.16999761300263e-05	0.000111561696407156	0	0	0	0.000223619846261356	0	0	0	9.43490470746245e-05	0	0	NA	NA	NA	NA	TRUE	NA
W	CD4	TGTGCTGTGGTCGGATCAGGAGGAAGCTACATACCTACATTT	TRAV8-4	TRAJ6	CAVVGSGGSYIPTF	268_CD4	NA	5.1750131355563e-05	6.48980660376321e-05	1.83221659731727e-06	6.90036902187762e-06	2.5456926371441e-06	1.44061981226803e-06	4.68064815275295e-06	3.60377080558242e-06	2.85942222514519e-06	0	0	0	6.03649492359522e-05	1.20251277068562e-05	1.94061711624297e-05	4.04725248217995e-06	0	0	0	0	0	0	0	0	0	0	1.31717597471022e-05	0	0	0	1.95978520754125e-05	5.54994394556615e-06	0	0	NA	NA	NA	NA	FALSE	NA
W	CD8	TGTGCTCTTGACGGTGGAGGAAGCCAAGGAAATCTCATCTTT	TRDV1	TRAJ42	CALDGGGSQGNLIF	282_CD8	NA	6.97042585605543e-05	6.76479840900741e-05	2.19865991678072e-05	1.28149710406299e-05	5.60052380171702e-06	9.12392547769752e-06	7.02097222912943e-06	5.40565620837363e-06	5.71884445029037e-06	2.70762619162629e-06	0	0	0	0	0	0	0	0.000210348267337468	6.00517195434568e-05	3.1045708152603e-05	2.66514457298832e-05	6.57689929890254e-06	2.16999761300263e-05	2.23123392814311e-05	0	0	0	0	0	0	0	0	2.24655154338091e-05	0.000186741363211951	NA	NA	NA	NA	FALSE	NA
W	CD4	TGTGCTGTGAGTGACGGGAATTCAGGATACAGCACCCTCACCTTT	TRAV8-6	TRAJ11	CAVSDGNSGYSTLTF	269_CD4	NA	4.33011303179201e-05	4.39986888390726e-05	1.40469939127657e-05	1.5772272050006e-05	9.16449349371876e-06	8.64371887360818e-06	7.60605324822355e-06	7.65801296186265e-06	9.53140741715062e-07	0	0	0	2.44334318335997e-05	1.44301532482275e-05	2.58748948832395e-05	7.28505446792391e-06	1.92204936591591e-06	0	0	0	0	0	0	1.67342544610733e-05	0	0	0	0	0	0	0	1.84998131518872e-06	0	0	NA	NA	NA	NA	FALSE	NA
W	CD4	TGTGCTACGGACGGGAACAATGCCAGACTCATGTTT	TRAV17	TRAJ31	CATDGNNARLMF	251_CD4	NA	6.38955703471747e-05	4.39986888390726e-05	3.66443319463454e-06	8.37901952656568e-06	6.10966232914584e-06	3.3614462286254e-06	4.68064815275295e-06	1.80188540279121e-06	2.38285185428766e-06	0	6.31123873838338e-06	0	6.89885134125168e-05	7.21507662411375e-06	6.46872372080988e-06	7.28505446792391e-06	2.88307404887387e-06	2.1685388385306e-06	0	4.43510116465757e-06	3.33143071623539e-06	1.09614988315042e-06	0	0	0	0	0	1.39762403913347e-05	0	0	0	1.84998131518872e-06	0	0	NA	NA	NA	NA	TRUE	NA
W	CD8	TGCGCTGTGAATAACAGAGATGACAAGATCATCTTT	TRAV1-1	TRAJ30	CAVNNRDDKIIF	283_CD8	NA	5.91430072635006e-05	5.49983610488407e-05	0	4.92883501562687e-06	0	2.40103302044672e-06	0	0	0	2.70762619162629e-06	0	0	0	0	0	0	0	0.00017998872359804	2.25193948287963e-05	0	9.99429214870618e-06	0	0	2.23123392814311e-05	0	0	0	0	0	0	0	0	0	0	NA	NA	NA	NA	FALSE	NA
W	CD4	TGTGCTCTCGTCTCCGTAATTCAGGGAGCCCAGAAGCTGGTATTT	TRAV9-2	TRAJ54	CALVSVIQGAQKLVF	270_CD4	NA	4.27730677530674e-05	4.67486068915146e-05	1.22147773154485e-06	4.92883501562687e-07	1.52741558228646e-06	4.80206604089343e-07	0	9.00942701395605e-07	0	0	0	0	5.7490427843764e-05	4.8100510827425e-06	0	0	0	2.1685388385306e-06	0	0	0	0	0	0	0	0	0	0	0	0	6.53261735847084e-06	0	0	0	NA	NA	NA	NA	FALSE	NA
W	CD4	TGTGCTGTGGTCAGCAACACAGGCAAACTAATCTTT	TRAV8-6	TRAJ37	CAVVSNTGKLIF	194_CD4	NA	0.00013571207916714	0.000153995410936754	7.63423582215529e-05	6.25962046984613e-05	6.36423159286025e-05	5.76247924907212e-05	5.26572917184707e-05	4.36957210176869e-05	3.00239333640245e-05	3.24915142995154e-05	0	1.75459220645234e-06	0.000268767750169597	9.620102165485e-05	0.000135843198137008	8.09450496435989e-05	3.45968885864865e-05	2.1685388385306e-06	0	0	0	1.09614988315042e-06	2.16999761300263e-05	9.48274419460822e-05	0	0	0	4.19287211740042e-05	0	0	6.53261735847084e-06	3.69996263037743e-05	0	0.000186741363211951	NA	NA	NA	NA	TRUE	NA
W	CD4	TGTGCTGTGGGGCTCCGAAATACCGGCACTGCCAGTAAACTCACCTTT	TRAV36DV7	TRAJ44	CAVGLRNTGTASKLTF	271_CD4	NA	4.75256308367415e-05	6.15981643747016e-05	1.83221659731727e-06	3.45018451093881e-06	2.5456926371441e-06	1.92082641635737e-06	3.51048611456471e-06	1.35141405209341e-06	4.76570370857531e-07	2.70762619162629e-06	0	0	8.91101631578342e-05	2.40502554137125e-06	0	1.13323069501039e-05	0	0	0	0	0	0	0	0	0	0	0	0	0	0	0	9.24990657594358e-06	0	0	NA	NA	NA	NA	FALSE	NA
W	CD8	TGTGCAGAGACCCCTCTTGGCTACAATAAGCTGATTTTT	TRAV5	TRAJ4	CAETPLGYNKLIF	284_CD8	NA	0.0001573626443261	0.000177094722577267	0.00057714822815494	0.000557451240267399	0.000218929566794393	0.000236741855816046	0.000162067442289071	0.00015991732949772	4.81336074566106e-05	4.98203219259237e-05	0	0	0	0	6.46872372080988e-06	0	0	0.000422865073513467	0.00133990399231338	0.000660830073533977	0.000391998347610365	5.48074941575211e-05	0.000216999761300263	0.000440668700808264	5.04057664196784e-05	0.000838574423480084	1.31717597471022e-05	0.000251572327044025	0.000133803130993265	0	0	5.54994394556615e-05	9.73505668798395e-05	0	NA	NA	NA	NA	FALSE	NA
W	CD4	TGCGGCACAGACTCTAGCAACACAGGCAAACTAATCTTT	TRAV30	TRAJ37	CGTDSSNTGKLIF	272_CD4	NA	4.06608174936567e-05	4.1798754397119e-05	2.68725100939866e-05	2.26726410718836e-05	3.56396969200174e-06	4.80206604089343e-06	8.19113426731767e-06	5.40565620837363e-06	0	2.16610095330103e-06	0	0	5.46159064515758e-05	2.64552809550837e-05	3.23436186040494e-05	1.05228564536679e-05	2.88307404887387e-06	0	0	0	0	0	0	4.46246785628622e-05	0	0	3.95152792413066e-05	0.000111809923130678	0	0	0	1.84998131518872e-06	0	0	NA	NA	NA	NA	FALSE	NA
W	CD8	TGTGCAGCAAGTTCTTCTGGTGGCTACAATAAGCTGATTTTT	TRAV13-1	TRAJ4	CAASSSGGYNKLIF	285_CD8	NA	5.0165943661005e-05	3.73988855132117e-05	0	1.47865050468806e-06	0	9.60413208178687e-07	2.9254050954706e-06	0	0	1.08305047665051e-06	0	3.50918441290467e-06	0	4.8100510827425e-06	0	0	3.84409873183183e-06	5.85505486403261e-05	3.75323247146605e-06	0	0	0	0	0	0	0	0	0	0	0	0	0	0	0	NA	NA	NA	NA	TRUE	NA
W	CD8	TGTGCAGGAGCTGGGCAAACTGGGGCAAACAACCTCTTCTTT	TRAV27	TRAJ36	CAGAGQTGANNLFF	286_CD8	NA	3.37960041505718e-05	4.28987216180958e-05	1.83221659731727e-06	6.90036902187762e-06	2.03655410971528e-06	1.44061981226803e-06	2.9254050954706e-06	9.00942701395605e-07	4.76570370857531e-07	0	0	0	0	0	0	0	0	9.54157088953463e-05	2.25193948287963e-05	4.43510116465757e-06	3.33143071623539e-06	4.38459953260169e-06	2.16999761300263e-05	4.46246785628622e-05	0	0	0	0	0	0	0	0	0	0	NA	NA	NA	NA	FALSE	NA
W	CD8	TGTGCAGAGAATATAGGTAACCAGTTCTATTTT	TRAV13-2	TRAJ49	CAENIGNQFYF	72_CD8	NA	5.06940062258576e-05	4.34487052285842e-05	3.23691598859384e-05	2.66157090843851e-05	9.67363202114758e-06	1.8247850955395e-05	1.81375115919177e-05	1.12617837674451e-05	2.38285185428766e-06	4.87372714492732e-06	0	0	1.4372606960941e-06	0	0	0	0	0.000153966257535672	5.25452546005247e-05	2.66106069879454e-05	4.33085993110601e-05	2.74037470787606e-05	0	1.11561696407156e-05	0	0	0	6.98812019566737e-05	0	0	0	2.03497944670759e-05	5.24195360122212e-05	0	NA	NA	NA	NA	FALSE	NA
W	CD4	TGTGCAGGGGGGCATGGCTCTAGCAACACAGGCAAACTAATCTTT	TRAV13-1	TRAJ37	CAGGHGSSNTGKLIF	273_CD4	NA	2.53470031129288e-05	5.60983282698176e-05	1.89329048389451e-05	1.18292040375045e-05	3.05483116457292e-06	2.40103302044672e-06	1.75524305728236e-06	2.25235675348901e-06	1.90628148343012e-06	5.41525238325257e-07	0	0	5.17413850593876e-05	0	0	1.61890099287198e-06	0	0	0	0	0	0	0	5.57808482035778e-06	0	0	0	0	0	0	0	0	0	0	NA	NA	NA	NA	FALSE	NA
W	CD4	TGTGCAGAGACTCCTACCTCAGGAACCTACAAATACATCTTT	TRAV13-2	TRAJ40	CAETPTSGTYKYIF	274_CD4	NA	3.69643795396879e-05	3.68489019027233e-05	5.49664979195181e-06	3.9430680125015e-06	3.05483116457292e-06	3.3614462286254e-06	1.17016203818824e-06	6.30659890976924e-06	9.53140741715062e-07	0	3.15561936919169e-06	0	6.46767313242345e-05	1.44301532482275e-05	0	8.90395546079588e-06	0	0	0	0	0	0	2.16999761300263e-05	5.57808482035778e-06	0	0	0	0	0	0	0	3.69996263037743e-06	0	0	NA	NA	NA	NA	TRUE	NA
W	CD4	TGTGCAGCCCTCTGGGGTCAGAATTTTGTCTTT	TRAV13-1	TRAJ26	CAALWGQNFVF	275_CD4	NA	9.61073868031884e-05	0.000118246476255008	3.60335930805729e-05	3.59804956140762e-05	3.30940042828733e-05	3.79363217230581e-05	2.86689699356118e-05	3.37853513023352e-05	2.62113703971642e-05	2.00364338180345e-05	6.31123873838338e-06	3.50918441290467e-06	0.000198341976060986	8.41758939479937e-05	4.52810660456692e-05	5.42331832612113e-05	5.09343081967717e-05	0	0	0	0	0	0	2.78904241017889e-05	0	0	0	4.19287211740042e-05	0	0.000260010400416017	0	9.8049009705002e-05	0	0	NA	NA	NA	NA	TRUE	NA
W	CD4	TGTGCAGCCGTTTGGGACACAGGCTTTCAGAAACTTGTATTT	TRAV13-1	TRAJ8	CAAVWDTGFQKLVF	276_CD4	NA	4.22450051882147e-05	2.63992133034436e-05	2.62617712282142e-05	2.95730100937612e-05	1.83289869874375e-05	1.44061981226803e-05	1.17016203818824e-05	6.30659890976924e-06	0	3.24915142995154e-06	0	0	5.7490427843764e-05	4.56954852860537e-05	1.94061711624297e-05	1.21417574465398e-05	7.68819746366366e-06	0	0	0	0	0	0	0.000117139781227513	0	0	0	8.38574423480084e-05	0	0	0	0	0	0	NA	NA	NA	NA	FALSE	NA
W	CD8	TGTGCCGTGGAAGGCCTTTCTGGTGGCTACAATAAGCTGATTTTT	TRAV12-2	TRAJ4	CAVEGLSGGYNKLIF	287_CD8	NA	6.23113826526167e-05	7.31478201949582e-05	7.32886638926907e-06	1.92224565609448e-05	1.01827705485764e-05	8.16351226951884e-06	8.77621528641179e-06	1.08113124167473e-05	6.19541482114791e-06	1.02889795281799e-05	0	0	0	0	0	0	0	0.000164808951728325	4.12855571861266e-05	3.54808093172605e-05	3.10933533515303e-05	2.41152974293093e-05	0	1.67342544610733e-05	0	0	0	1.39762403913347e-05	0	0	0	0	0	0.000186741363211951	NA	NA	NA	NA	FALSE	NA
W	CD8	TGTGCTCTGAGTGAGGCTATGTTTTCTGGTGGCTACAATAAGCTGATTTTT	TRAV19	TRAJ4	CALSEAMFSGGYNKLIF	288_CD8	NA	3.53801918451298e-05	3.84988527341885e-05	7.9396052550415e-06	3.45018451093881e-06	3.56396969200174e-06	3.84165283271475e-06	4.09556713365883e-06	2.70282810418682e-06	9.53140741715062e-07	5.41525238325257e-07	0	0	0	0	0	0	0	0.000173483107082448	3.75323247146605e-06	1.77404046586303e-05	2.2209538108236e-06	0	0	0	0.000176420182468874	0	0	0	0	0	0	0	7.48850514460303e-06	0	NA	NA	NA	NA	FALSE	NA
W	CD4	TGTGCTCTACGTGTAGCTGCAGGCAACAAGCTAACTTTT	TRAV6	TRAJ17	CALRVAAGNKLTF	277_CD4	NA	2.58750656777815e-05	4.01488035656537e-05	6.71812752349665e-06	9.36478652969106e-06	2.03655410971528e-06	6.24268585316146e-06	4.68064815275295e-06	4.95518485767583e-06	4.76570370857531e-07	5.41525238325257e-07	0	0	7.61748168929873e-05	1.20251277068562e-05	1.94061711624297e-05	1.61890099287198e-06	0	0	0	0	0	0	0	1.67342544610733e-05	0	0	0	0	0	0	0	0	0	0	NA	NA	NA	NA	FALSE	NA
W	CD4	TGTGCTGTGAAATTGTATAACCAGGGAGGAAAGCTTATCTTC	TRAV21	TRAJ23	CAVKLYNQGGKLIF	278_CD4	NA	2.69311908074869e-05	3.62989182922349e-05	1.83221659731727e-06	3.9430680125015e-06	3.56396969200174e-06	1.44061981226803e-06	1.17016203818824e-06	1.80188540279121e-06	0	0	0	0	2.15589104414115e-05	2.40502554137125e-06	6.46872372080988e-06	4.85670297861594e-06	0	0	0	0	0	0	0	0	0	0	0	0	0	0	0	0	0	0	NA	NA	NA	NA	FALSE	NA
W	CD4	TGTGCAGAGAGTCCAGCAGATGACATGCGCTTT	TRAV13-2	TRAJ43	CAESPADDMRF	279_CD4	NA	3.0099566196603e-05	3.62989182922349e-05	0	9.85767003125374e-07	5.0913852742882e-07	9.60413208178687e-07	2.34032407637648e-06	1.35141405209341e-06	0	0	0	0	4.45550815789171e-05	1.68351787895987e-05	0	8.09450496435989e-06	0	0	0	0	0	0	0	5.57808482035778e-06	0	0	0	0	0	0	0	0	0	0	NA	NA	NA	NA	FALSE	NA
W	CD4	TGTGCTGTGGGTGCGGGTAACCAGGGAGGAAAGCTTATCTTC	TRAV8-3	TRAJ23	CAVGAGNQGGKLIF	280_CD4	NA	3.96046923639513e-05	5.00485085544451e-05	6.71812752349665e-06	7.39325252344031e-06	4.58224674685938e-06	2.40103302044672e-06	4.68064815275295e-06	2.70282810418682e-06	1.90628148343012e-06	2.70762619162629e-06	6.31123873838338e-06	0	5.46159064515758e-05	4.8100510827425e-06	6.46872372080988e-06	7.28505446792391e-06	3.84409873183183e-06	0	0	0	0	0	0	0	0	0	0	0	0	0	0	0	0	0	NA	NA	NA	NA	TRUE	NA
W	CD4	TGTGCAGCAAGTAAAGCTGCAGGCAACAAGCTAACTTTT	TRAV13-1	TRAJ17	CAASKAAGNKLTF	281_CD4	NA	8.02655098576079e-05	0.000103396918771821	2.13758603020348e-05	3.05587770968866e-05	2.08746796245816e-05	2.01686773717524e-05	1.81375115919177e-05	2.34245102362857e-05	2.14456666885889e-05	1.46211814347819e-05	2.52449549535335e-05	5.43923584000225e-05	0.000153786894482069	3.60753831205687e-05	3.88123423248593e-05	3.88536238289275e-05	4.4207135416066e-05	2.1685388385306e-06	0	0	0	3.28844964945127e-06	0	0.00010040552676644	0	0	7.90305584826133e-05	2.79524807826695e-05	0	0	4.57283215092959e-05	2.95997010430195e-05	0	0	NA	NA	NA	NA	TRUE	NA
W	CD8	TGTGCTGTGAGAGACAGTTCTGGTGGCTACAATAAGCTGATTTTT	TRAV3	TRAJ4	CAVRDSSGGYNKLIF	289_CD8	NA	3.11556913263083e-05	3.40989838502813e-05	1.22147773154485e-06	1.47865050468806e-06	0	0	0	0	0	0	0	0	0	0	0	0	1.92204936591591e-06	8.67415535412239e-05	1.50129298858642e-05	0	1.1104769054118e-06	1.09614988315042e-06	0	0	0	0	0	0	0	0	0	0	0	0	NA	NA	NA	NA	FALSE	NA
W	CD8	TGTGTGGTGAGCAAGAATAACAATGCCAGACTCATGTTT	TRAV10	TRAJ31	CVVSKNNNARLMF	290_CD8	NA	3.43240667154244e-05	3.51989510712581e-05	1.1604038449676e-05	1.5772272050006e-05	1.1201047603434e-05	1.00843386858762e-05	5.26572917184707e-06	4.50471350697803e-06	1.90628148343012e-06	1.08305047665051e-06	0	0	2.8745213921882e-06	0	6.46872372080988e-06	0	1.92204936591591e-06	8.89100923797545e-05	3.00258597717284e-05	1.33053034939727e-05	9.99429214870618e-06	6.57689929890254e-06	0	1.11561696407156e-05	0	0	0	5.59049615653389e-05	4.46010436644218e-05	0	0	1.84998131518872e-06	0	0	NA	NA	NA	NA	FALSE	NA
W	CD4	TGTGCAATGAGCCCTTCTAGCAACACAGGCAAACTAATCTTT	TRAV12-3	TRAJ37	CAMSPSSNTGKLIF	244_CD4	NA	2.69311908074869e-05	1.26496230412334e-05	1.77114271074003e-05	2.95730100937612e-06	3.76762510297327e-05	5.23425198457384e-05	1.05314583436941e-05	3.60377080558242e-06	0	0	0	0	2.01216497453174e-05	7.21507662411375e-06	7.76246846497186e-05	5.66615347505193e-06	9.61024682957957e-07	0	0	4.43510116465757e-06	0	0	8.6799904520105e-05	1.11561696407156e-05	0	0	0	0	0	0	0	5.54994394556615e-06	0	0	NA	NA	NA	NA	FALSE	NA
W	CD8	TGTGCAGAGATTACCCTCAATAACAATGACATGCGCTTT	TRAV5	TRAJ43	CAEITLNNNDMRF	291_CD8	NA	4.69975682718889e-05	2.91491313558856e-05	2.44295546308969e-06	9.85767003125374e-07	3.56396969200174e-06	3.84165283271475e-06	1.75524305728236e-06	4.50471350697803e-07	1.90628148343012e-06	0	0	0	0	0	0	0	0	6.50561651559179e-05	0	4.43510116465757e-06	4.44190762164719e-06	2.19229976630084e-06	0	5.57808482035778e-06	0	0	0	0	0	0	0	1.84998131518872e-06	0	0	NA	NA	NA	NA	FALSE	NA
W	CD4	TGTGTGGTGAACGAGAGGGGTTCTGCAAGGCAACTGACCTTT	TRAV12-1	TRAJ22	CVVNERGSARQLTF	282_CD4	NA	3.80205046693932e-05	3.2449033018816e-05	6.71812752349665e-06	6.90036902187762e-06	4.58224674685938e-06	1.10447518940549e-05	2.9254050954706e-06	1.80188540279121e-06	4.76570370857531e-07	2.16610095330103e-06	0	0	4.02432994906348e-05	2.40502554137125e-05	0	1.05228564536679e-05	9.61024682957957e-07	0	0	0	0	0	0	2.78904241017889e-05	0	0	0	1.39762403913347e-05	0	0	0	0	0	0	NA	NA	NA	NA	FALSE	NA
W	CD4	TGTGTCATCGGGGGTTACCAGAAAGTTACCTTT	TRAV5	TRAJ13	CVIGGYQKVTF	283_CD4	NA	2.74592533723396e-05	2.25493280300247e-05	2.32080768993521e-05	1.52793885484433e-05	1.01827705485764e-05	1.29655783104123e-05	7.60605324822355e-06	8.10848431256045e-06	9.53140741715062e-07	0	0	0	2.58706925296938e-05	3.60753831205687e-05	6.46872372080988e-06	6.47560397148792e-06	9.61024682957957e-07	0	0	0	0	0	0	5.57808482035778e-06	0	0	2.63435194942044e-05	0	0	0	0	0	0	0	NA	NA	NA	NA	FALSE	NA
W	CD8	TGTGTGGTGAACCAAGTCGGAAACTTTGGAAATGAGAAATTAACCTTT	TRAV12-1	TRAJ48	CVVNQVGNFGNEKLTF	292_CD8	NA	3.27398790208664e-05	3.18990494083276e-05	0	4.92883501562687e-07	1.01827705485764e-06	0	0	2.25235675348901e-06	4.76570370857531e-07	0	0	0	0	0	0	0	0	5.20449321247344e-05	0	0	0	0	0	5.57808482035778e-06	0	0	0	0	0	0	0	1.84998131518872e-06	0	0	NA	NA	NA	NA	FALSE	NA
W	CD4	TGTGCTGTGAGAGAAGGAACTTCTGGTTCTGCAAGGCAACTGACCTTT	TRAV3	TRAJ22	CAVREGTSGSARQLTF	284_CD4	NA	3.37960041505718e-05	3.95988199551653e-05	1.83221659731727e-05	1.52793885484433e-05	1.37467402405781e-05	7.6833056654295e-06	1.34568634391647e-05	1.75683826772143e-05	2.38285185428766e-06	3.24915142995154e-06	0	0	4.88668636671994e-05	1.68351787895987e-05	3.23436186040494e-05	2.18551634037717e-05	1.72984442932432e-05	0	0	0	1.1104769054118e-06	0	0	1.67342544610733e-05	0	0	3.95152792413066e-05	4.19287211740042e-05	0	0	1.30652347169417e-05	2.03497944670759e-05	0	0	NA	NA	NA	NA	FALSE	NA
W	CD4	TGCACCCCTAGCCAGCCGGGCAGGAGAGCACTTACTTTT	TRAV26-2	TRAJ5	CTPSQPGRRALTF	285_CD4	NA	1.84821897698439e-05	4.28987216180958e-05	0	4.43595151406418e-06	0	0	3.51048611456471e-06	0	4.76570370857531e-07	0	0	0	2.8745213921882e-05	7.21507662411375e-06	0	8.09450496435989e-07	0	0	0	0	0	0	0	0	0	0	0	0	0	0	0	0	0	0	NA	NA	NA	NA	FALSE	NA
W	CD4	TGTGCTGTGAGGCTGCAGAAAGCTGCAGGCAACAAGCTAACTTTT	TRAV21	TRAJ17	CAVRLQKAAGNKLTF	286_CD4	NA	5.0165943661005e-05	8.634742684668e-05	1.09932995839036e-05	1.82366895578194e-05	1.4255878768007e-05	1.3925991518591e-05	1.57971875155412e-05	6.75707026046704e-06	1.09611185297232e-05	1.19135552431557e-05	0	0	0.000145163330305504	1.44301532482275e-05	5.8218513487289e-05	2.34740643966437e-05	2.78697158057808e-05	0	0	0	0	0	0	2.23123392814311e-05	0	0	0	0	0	0	0	2.21997757822646e-05	0	0	NA	NA	NA	NA	FALSE	NA
W	CD8	TGTGCTGTGGAGCCAGTCACGGGAGGAGGAAACAAACTCACCTTT	TRAV22	TRAJ10	CAVEPVTGGGNKLTF	293_CD8	NA	3.32679415857191e-05	2.6949196913932e-05	7.32886638926907e-06	3.45018451093881e-06	5.0913852742882e-06	3.3614462286254e-06	9.36129630550591e-06	2.25235675348901e-06	9.53140741715062e-07	5.41525238325257e-07	0	0	0	0	0	0	0	9.32471700568157e-05	2.25193948287963e-05	0	1.22152459595298e-05	0	0	0	0	0	1.31717597471022e-05	0	0	0	0	0	0	0	NA	NA	NA	NA	FALSE	NA
W	CD4	TGTGCAGCAAGTCTGGTCGGGGCTGGGGCAAACAACCTCTTCTTT	TRAV13-1	TRAJ36	CAASLVGAGANNLFF	287_CD4	NA	4.33011303179201e-05	3.02490985768624e-05	1.83221659731727e-06	4.92883501562687e-06	9.67363202114758e-06	2.88123962453606e-06	9.94637732460002e-06	5.40565620837363e-06	9.53140741715062e-07	3.24915142995154e-06	6.31123873838338e-06	3.50918441290467e-06	6.46767313242345e-05	9.620102165485e-06	1.29374474416198e-05	8.90395546079588e-06	3.84409873183183e-06	0	0	0	0	0	0	1.11561696407156e-05	0	0	0	0	0	0	0	1.2949869206321e-05	0	0	NA	NA	NA	NA	TRUE	NA
W	CD4	TGTGCTCTGCGCGGAGGAAGCCAAGGAAATCTCATCTTT	TRAV9-2	TRAJ42	CALRGGSQGNLIF	254_CD4	NA	3.74924421045405e-05	2.85991477453972e-05	6.10738865772423e-07	4.92883501562687e-06	3.56396969200174e-06	9.60413208178687e-07	5.85081019094119e-07	0	0	1.62457571497577e-06	0	0	4.74296029711053e-05	4.8100510827425e-06	0	0	0	0	3.75323247146605e-06	0	0	0	0	4.46246785628622e-05	0	0	0	0	0	0	0	1.84998131518872e-06	0	0	NA	NA	NA	NA	FALSE	NA
W	CD4	TGTGCTGCCTCTGGAGCCAATAGTAAGCTGACATTT	TRAV21	TRAJ56	CAASGANSKLTF	288_CD4	NA	5.96710698283533e-05	3.2449033018816e-05	7.32886638926907e-06	4.92883501562687e-06	2.5456926371441e-06	3.84165283271475e-06	5.26572917184707e-06	6.30659890976924e-06	4.76570370857531e-06	3.24915142995154e-06	0	0	7.33002955007991e-05	9.620102165485e-06	0	9.71340595723187e-06	6.7271727807057e-06	0	0	0	0	1.09614988315042e-06	0	0	0	0	3.95152792413066e-05	0	0	0	0	1.10998878911323e-05	0	0	NA	NA	NA	NA	FALSE	NA
W	CD4	TGTGCCGTGGGAACAACTGACAGCTGGGGGAAATTGCAGTTT	TRAV39	TRAJ24	CAVGTTDSWGKLQF	289_CD4	NA	3.64363169748352e-05	3.13490657978392e-05	8.55034412081392e-06	8.87190302812837e-06	1.01827705485764e-06	4.32185943680409e-06	4.09556713365883e-06	2.70282810418682e-06	9.53140741715062e-07	2.16610095330103e-06	0	0	3.44942567062584e-05	1.20251277068562e-05	1.29374474416198e-05	2.42835148930797e-06	9.61024682957957e-07	0	0	0	0	0	2.16999761300263e-05	3.34685089221467e-05	0	0	0	0	0	0	0	0	0	0	NA	NA	NA	NA	FALSE	NA
W	CD4	TGTGCTACGGTTTCTGCGAACACCGGTAACCAGTTCTATTTT	TRAV17	TRAJ49	CATVSANTGNQFYF	290_CD4	NA	3.0099566196603e-05	2.03493935880711e-05	3.66443319463454e-06	3.9430680125015e-06	2.5456926371441e-06	3.3614462286254e-06	1.75524305728236e-06	4.50471350697803e-07	0	0	0	0	1.72471283531292e-05	0	0	1.61890099287198e-06	1.92204936591591e-06	0	0	0	0	0	0	0	0	0	0	2.79524807826695e-05	0	0	0	0	0	0	NA	NA	NA	NA	FALSE	NA
W	CD4	TGTGCTCTAGACGGGATGGATAGCAGCTATAAATTGATCTTC	TRAV6	TRAJ12	CALDGMDSSYKLIF	291_CD4	NA	3.0099566196603e-05	3.35490002397929e-05	3.66443319463454e-06	8.37901952656568e-06	2.5456926371441e-06	4.80206604089343e-06	2.34032407637648e-06	6.30659890976924e-06	9.53140741715062e-07	1.62457571497577e-06	0	0	3.88060387945407e-05	0	0	6.47560397148792e-06	2.88307404887387e-06	0	0	0	0	1.09614988315042e-06	0	1.11561696407156e-05	0	0	0	4.19287211740042e-05	0	0	0	0	0	0	NA	NA	NA	NA	FALSE	NA
W	CD4	TGTGCAGCCGCCAACCAGGCAGGAACTGCTCTGATCTTT	TRAV13-1	TRAJ15	CAAANQAGTALIF	292_CD4	NA	3.0099566196603e-05	3.2449033018816e-05	3.66443319463454e-06	3.45018451093881e-06	8.14621643886112e-06	1.10447518940549e-05	4.09556713365883e-06	5.40565620837363e-06	1.90628148343012e-06	1.08305047665051e-06	0	0	4.02432994906348e-05	2.8860306496455e-05	0	2.42835148930797e-06	3.84409873183183e-06	0	0	0	1.1104769054118e-06	3.28844964945127e-06	0	1.67342544610733e-05	0	0	0	0	0	0	6.53261735847084e-06	0	0	0	NA	NA	NA	NA	FALSE	NA
W	CD4	TGTGCAATGAGAGGGCGCACGGGAGGAGGAAACAAACTCACCTTT	TRAV14DV4	TRAJ10	CAMRGRTGGGNKLTF	293_CD4	NA	2.64031282426342e-05	2.58492296929551e-05	0	2.46441750781344e-06	0	0	0	0	0	0	0	0	4.16805601867289e-05	4.8100510827425e-06	0	0	0	0	0	0	0	0	0	0	0	0	0	0	0	0	0	0	0	0	NA	NA	NA	NA	FALSE	NA
W	CD8	TGCCTCGTGGGTGACATTCGAATAATGCAGGCAACATGCTCACCTTT	TRAV4	TRAJ39	CLVGDIRI_AGNMLTF	294_CD8	NA	2.37628154183708e-05	2.80491641349088e-05	6.10738865772423e-07	1.97153400625075e-06	0	0	0	0	0	0	0	0	0	0	0	0	0	8.45730147026933e-05	0	0	0	0	0	0	0	0	0	0	0	0	0	0	0	0	NA	NA	NA	NA	FALSE	NA
W	CD4	TGTGCTGTGCAGGCAGGTAACAATGACATGCGCTTT	TRAV20	TRAJ43	CAVQAGNNDMRF	294_CD4	NA	2.69311908074869e-05	1.31996066517218e-05	1.22147773154485e-05	6.40748552031493e-06	8.14621643886112e-06	5.28227264498278e-06	3.51048611456471e-06	4.05424215628022e-06	0	0	3.15561936919169e-06	0	3.88060387945407e-05	2.8860306496455e-05	0	3.23780198574396e-06	1.92204936591591e-06	0	0	0	0	0	0	0	0	0	0	1.39762403913347e-05	0	0	0	0	0	0	NA	NA	NA	NA	TRUE	NA
W	CD4	TGTGCTACGGACGCGAACAATGCCAGACTCATGTTT	TRAV17	TRAJ31	CATDANNARLMF	251_CD4	NA	3.96046923639513e-05	3.95988199551653e-05	9.77182185235876e-06	5.42171851718956e-06	2.5456926371441e-06	3.3614462286254e-06	7.02097222912943e-06	6.75707026046704e-06	3.33599259600272e-06	3.24915142995154e-06	3.15561936919169e-06	5.26377661935701e-06	9.34219452461165e-05	9.620102165485e-06	6.46872372080988e-06	7.28505446792391e-06	7.68819746366366e-06	8.67415535412239e-06	3.75323247146605e-06	0	0	0	4.33999522600525e-05	0	0	0	0	1.39762403913347e-05	0	0	0	1.84998131518872e-06	0	0	NA	NA	NA	NA	TRUE	NA
W	CD8	TGTGCTTATAGGAGCGCCTATATATCTAACTTTGGAAATGAGAAATTAACCTTT	TRAV38-2DV8	TRAJ48	CAYRSAYISNFGNEKLTF	295_CD8	NA	2.95715036317503e-05	2.08993771985595e-05	0	0	0	1.44061981226803e-06	0	3.60377080558242e-06	0	0	0	0	0	0	0	0	0	8.24044758641627e-05	0	0	2.2209538108236e-06	0	0	5.57808482035778e-06	0	0	0	0	0	0	0	0	0	0	NA	NA	NA	NA	FALSE	NA
W	CD8	TGTGCTGTGAGTTCAAATTCCGGGTATGCACTCAACTTC	TRAV8-4	TRAJ41	CAVSSNSGYALNF	296_CD8	NA	4.59414431421835e-05	3.2449033018816e-05	3.90872874094351e-05	2.5137058579697e-05	2.49477878440122e-05	2.11290905799311e-05	1.52121064964471e-05	1.48655545730275e-05	7.6251259337205e-06	3.24915142995154e-06	0	5.26377661935701e-06	2.8745213921882e-06	4.8100510827425e-06	6.46872372080988e-06	4.85670297861594e-06	2.88307404887387e-06	0.000114932558442122	4.50387896575926e-05	7.98318209638362e-05	2.7761922635295e-05	1.86345480135572e-05	0	3.90465937425044e-05	0	0	2.63435194942044e-05	2.79524807826695e-05	0	0	0	7.39992526075487e-06	5.99080411568243e-05	0	NA	NA	NA	NA	TRUE	NA
W	CD8	TGTGCTCTGAGTGCCGACTACAAGCTCAGCTTT	TRAV9-2	TRAJ20	CALSADYKLSF	297_CD8	NA	2.05944400292547e-05	2.85991477453972e-05	2.44295546308969e-06	0	0	2.88123962453606e-06	2.9254050954706e-06	0	0	0	0	0	0	0	0	0	0	0.000112764019603591	7.5064649429321e-06	0	2.2209538108236e-06	3.28844964945127e-06	0	0	0	0	0	0	0	0	0	0	0	0	NA	NA	NA	NA	FALSE	NA
W	CD4	TGTGCAGCAAGTACCACGTTAATGATTTATAACCAGGGAGGAAAGCTTATCTTC	TRAV13-1	TRAJ23	CAASTTLMIYNQGGKLIF	295_CD4	NA	2.27066902886654e-05	3.35490002397929e-05	0	0	5.0913852742882e-07	0	1.75524305728236e-06	1.35141405209341e-06	0	5.41525238325257e-07	0	0	3.59315174023525e-05	2.40502554137125e-06	0	0	1.92204936591591e-06	0	0	0	0	0	0	5.57808482035778e-06	0	0	0	0	0	0	0	0	0	0	NA	NA	NA	NA	FALSE	NA
W	CD8	TGTGCTTATAAGTACAATAACAATGACATGCGCTTT	TRAV38-2DV8	TRAJ43	CAYKYNNNDMRF	298_CD8	NA	3.06276287614557e-05	4.61986232810262e-05	7.9396052550415e-06	1.33078545421926e-05	4.58224674685938e-06	5.76247924907212e-06	3.51048611456471e-06	5.40565620837363e-06	4.28913333771778e-06	2.16610095330103e-06	0	1.75459220645234e-06	0	0	0	0	0	0.000130112330311836	3.75323247146605e-05	8.87020232931513e-06	1.99885842974124e-05	5.48074941575211e-06	0	0	0	0	0	0	0	0	0	0	0	0.000373482726423903	NA	NA	NA	NA	TRUE	NA
W	CD4	TGTGCCGGAATGTATGGAAATGAGAAATTAACCTTT	TRAV24	TRAJ48	CAGMYGNEKLTF	296_CD4	NA	2.37628154183708e-05	1.97994099775827e-05	7.9396052550415e-06	2.95730100937612e-06	2.03655410971528e-06	2.40103302044672e-06	3.51048611456471e-06	4.50471350697803e-06	0	0	0	0	2.29961711375056e-05	7.21507662411375e-06	0	1.29512079429758e-05	2.88307404887387e-06	0	0	0	0	0	0	1.67342544610733e-05	0	0	0	0	0	0	0	7.39992526075487e-06	0	0	NA	NA	NA	NA	FALSE	NA
W	CD4	TGTGCAATGAGAAACGGGGAAACCAGTGGCTCTAGGTTGACCTTT	TRAV14DV4	TRAJ58	CAMRNGETSGSRLTF	297_CD4	NA	3.0099566196603e-05	2.25493280300247e-05	6.10738865772423e-07	1.97153400625075e-06	3.05483116457292e-06	4.80206604089343e-07	2.9254050954706e-06	9.00942701395605e-07	0	5.41525238325257e-07	0	0	5.89276885398581e-05	0	6.46872372080988e-06	2.42835148930797e-06	9.61024682957957e-07	0	0	0	0	0	0	5.57808482035778e-06	0	0	0	0	0	0	0	0	0	0	NA	NA	NA	NA	FALSE	NA
W	CD4	TGTGCCGTGATGGATAGCAGCTATAAATTGATCTTC	TRAV12-2	TRAJ12	CAVMDSSYKLIF	182_CD4	NA	1.74260646401386e-05	1.4849557483187e-05	0	1.42936215453179e-05	1.47650172954358e-05	1.58468179349483e-05	1.87225926110118e-05	1.39646118716319e-05	0	0	1.26224774767668e-05	0	1.14980855687528e-05	1.44301532482275e-05	3.23436186040494e-05	1.21417574465398e-05	2.01815183421171e-05	0	1.87661623573303e-05	0	0	0	0	4.46246785628622e-05	0	0	3.95152792413066e-05	0	0	0	0	0	0	0	NA	NA	NA	NA	TRUE	NA
W	CD4	TGTGCTGTGGTGCGATCAGGAGGAAGCTACATACCTACATTT	TRAV2	TRAJ6	CAVVRSGGSYIPTF	298_CD4	NA	4.54133805773308e-05	3.35490002397929e-05	6.10738865772423e-06	2.46441750781344e-06	1.52741558228646e-06	9.60413208178687e-07	1.17016203818824e-06	3.15329945488462e-06	3.33599259600272e-06	2.70762619162629e-06	0	0	8.04865989812696e-05	2.40502554137125e-06	0	3.23780198574396e-06	3.84409873183183e-06	0	0	0	0	0	0	3.34685089221467e-05	0	0	2.63435194942044e-05	0	0	0	0	0	0	0	NA	NA	NA	NA	FALSE	NA
W	CD8	TGTGCTGTGAGAGGACAAGTTTCAGATGGCCAGAAGCTGCTCTTT	TRAV21	TRAJ16	CAVRGQVSDGQKLLF	299_CD8	NA	2.79873159371922e-05	1.86994427566059e-05	3.05369432886211e-06	0	0	4.80206604089343e-07	0	1.80188540279121e-06	0	0	0	0	0	0	0	0	0	6.50561651559179e-05	4.12855571861266e-05	0	1.1104769054118e-06	0	0	0	0	0	0	0	0	0	0	0	0	0	NA	NA	NA	NA	FALSE	NA
W	CD4	TGTGCAATGAGCTCGTGGGGCAAACTGGTCTTT	TRAV12-3	TRAJ47	CAMSSWGKLVF	299_CD4	NA	3.11556913263083e-05	4.89485413334683e-05	1.40469939127657e-05	6.90036902187762e-06	9.16449349371876e-06	4.80206604089343e-06	1.63822685346353e-05	1.30636691702363e-05	4.28913333771778e-06	5.41525238325257e-06	0	1.75459220645234e-06	6.32394706281404e-05	9.620102165485e-06	6.46872372080988e-06	1.13323069501039e-05	1.34543455614114e-05	0	0	0	0	0	0	3.90465937425044e-05	0	0	0	0	0	0	0	9.24990657594358e-06	0	0	NA	NA	NA	NA	TRUE	NA
W	CD8	TGTGCTTTATGGGGGATGGAATATGGAAACAAACTGGTCTTT	TRAV38-1	TRAJ47	CALWGMEYGNKLVF	300_CD8	NA	3.53801918451298e-05	2.08993771985595e-05	2.44295546308969e-06	4.92883501562687e-06	5.0913852742882e-06	3.84165283271475e-06	1.17016203818824e-06	3.60377080558242e-06	1.90628148343012e-06	0	0	0	0	0	0	0	0	0.000114932558442122	7.5064649429321e-06	0	2.2209538108236e-06	2.19229976630084e-06	0	5.57808482035778e-06	0	0	0	0	0	0	0	1.84998131518872e-06	0	0	NA	NA	NA	NA	FALSE	NA
W	CD4	TGTGCTACGGACGGAAACAATGCCAGACTCATGTTT	TRAV17	TRAJ31	CATDGNNARLMF	251_CD4	NA	2.32347528535181e-05	1.92494263670943e-05	3.05369432886211e-06	3.9430680125015e-06	4.58224674685938e-06	1.92082641635737e-06	0	1.35141405209341e-06	0	0	0	0	6.89885134125168e-05	1.44301532482275e-05	0	0	9.61024682957957e-07	0	0	0	3.33143071623539e-06	2.19229976630084e-06	0	5.57808482035778e-06	0	0	2.63435194942044e-05	1.39762403913347e-05	0	0	0	5.54994394556615e-06	0	0	NA	NA	NA	NA	FALSE	NA
W	CD4	TGTGCTACGGACGGCAACACAGGCAAACTAATCTTT	TRAV17	TRAJ37	CATDGNTGKLIF	300_CD4	NA	3.80205046693932e-05	2.36492952510015e-05	3.05369432886211e-06	3.9430680125015e-06	4.07310821943056e-06	2.88123962453606e-06	2.9254050954706e-06	2.70282810418682e-06	2.38285185428766e-06	5.41525238325257e-07	0	1.75459220645234e-06	7.76120775890814e-05	9.620102165485e-06	6.46872372080988e-06	1.61890099287198e-06	2.88307404887387e-06	0	0	4.43510116465757e-06	1.1104769054118e-06	1.09614988315042e-06	0	2.23123392814311e-05	0	0	0	0	0	0	0	5.54994394556615e-06	0	0	NA	NA	NA	NA	TRUE	NA
W	CD8	TGTGCTGTGAGAGGGCCATACTCTGGGGCTGGGAGTTACCAACTCACTTTC	TRAV3	TRAJ28	CAVRGPYSGAGSYQLTF	301_CD8	NA	2.42908779832235e-05	2.9699114966374e-05	6.10738865772423e-07	1.97153400625075e-06	0	9.60413208178687e-07	2.34032407637648e-06	0	4.76570370857531e-07	5.41525238325257e-07	0	0	0	0	0	0	0	7.15617816715097e-05	0	0	0	2.19229976630084e-06	0	1.11561696407156e-05	0	0	0	0	0	0	0	0	0	0	NA	NA	NA	NA	FALSE	NA
W	CD4	TGTGCTTTCATTAATAATAATGCAGGCAACATGCTCACCTTT	TRAV38-1	TRAJ39	CAFINNNAGNMLTF	301_CD4	NA	0.000125150827870086	0.000128696164854287	4.39731983356144e-05	5.17527676640822e-05	4.73498830508803e-05	3.93769415353262e-05	5.61677778330354e-05	4.14433642641978e-05	3.33599259600272e-05	5.14448976408995e-05	3.15561936919169e-06	1.40367376516187e-05	0.00020696554023755	9.620102165485e-05	0.000103499579532958	5.98993367362632e-05	9.0336320198048e-05	4.3370776770612e-06	0	0	1.1104769054118e-06	1.09614988315042e-06	2.16999761300263e-05	8.36712723053667e-05	0	0	2.63435194942044e-05	0.000139762403913347	0	0	2.61304694338834e-05	0.000127648710748021	0	0	NA	NA	NA	NA	TRUE	NA
W	CD8	TGTGCTTTCTATTTTGGAAATGAGAAATTAACCTTT	TRAV38-2DV8	TRAJ48	CAFYFGNEKLTF	302_CD8	NA	2.69311908074869e-05	2.58492296929551e-05	4.27517206040696e-06	2.95730100937612e-06	1.01827705485764e-06	2.40103302044672e-06	2.34032407637648e-06	4.05424215628022e-06	4.76570370857531e-07	1.08305047665051e-06	3.15561936919169e-06	0	0	0	0	0	0	7.58988593485709e-05	7.5064649429321e-06	4.43510116465757e-06	5.55238452705899e-06	0	0	0	0	0	0	1.39762403913347e-05	0	0	0	0	0	0	NA	NA	NA	NA	TRUE	NA
W	CD4	TGTGCAGAGAACACTGGAGGCTTCAAAACTATCTTT	TRAV5	TRAJ9	CAENTGGFKTIF	302_CD4	NA	1.79541272049912e-05	1.81494591461174e-05	8.55034412081392e-06	1.03505535328164e-05	7.12793938400348e-06	0	0	7.65801296186265e-06	0	0	0	5.26377661935701e-06	8.6235641765646e-06	0	1.29374474416198e-05	9.71340595723187e-06	0	0	0	0	0	0	0	1.67342544610733e-05	0	0	2.63435194942044e-05	0	0	0	0	0	0	0	NA	NA	NA	NA	TRUE	NA
W	CD8	TGTGCTGTGGCCTACAGCAGTGCTTCCAAGATAATCTTT	TRAV8-3	TRAJ3	CAVAYSSASKIIF	303_CD8	NA	3.11556913263083e-05	0	0	0	0	2.73717764330926e-05	1.75524305728236e-05	1.75683826772143e-05	0	0	0	0	0	0	0	0	0	0	0	0	5.99657528922371e-05	0	0	0	0	0	0	8.38574423480084e-05	0	0	6.53261735847084e-06	0	0	0	NA	NA	NA	NA	FALSE	NA
W	CD8	TGTGCAGGGAACTCAGGAACCTACAAATACATCTTT	TRAV25	TRAJ40	CAGNSGTYKYIF	304_CD8	NA	2.58750656777815e-05	3.40989838502813e-05	0	3.45018451093881e-06	1.01827705485764e-06	1.92082641635737e-06	1.17016203818824e-06	4.50471350697803e-06	9.53140741715062e-07	1.62457571497577e-06	3.15561936919169e-06	0	0	0	6.46872372080988e-06	8.09450496435989e-07	1.92204936591591e-06	9.10786312182851e-05	0	0	0	0	0	0	0	0	0	0	0	0	0	0	0	0	NA	NA	NA	NA	TRUE	NA
W	CD4	TGTGCAGCAAGTAGGATTTCTGGTGGCTACAATAAGCTGATTTTT	TRAV13-1	TRAJ4	CAASRISGGYNKLIF	303_CD4	NA	0.000156306519196394	0.000151245492884312	7.20671861611459e-05	6.94965737203389e-05	6.87337012028907e-05	6.19466519275253e-05	4.68064815275295e-05	7.2976358813044e-05	5.62353037611887e-05	5.63186247858268e-05	3.15561936919169e-05	5.79015428129271e-05	0.000248646100424279	0.000122656302609934	0.000148780645578627	9.95624110616267e-05	8.16870980514264e-05	2.1685388385306e-06	0	0	2.2209538108236e-06	0	2.16999761300263e-05	0.000105983611586798	0	0	2.63435194942044e-05	0.000167714884696017	0	0	1.30652347169417e-05	0.00020164796335557	0	0	NA	NA	NA	NA	TRUE	NA
W	CD4	TGTGCAGCAAAACCCAATTCTGGGGGTTACCAGAAAGTTACCTTT	TRAV13-1	TRAJ13	CAAKPNSGGYQKVTF	304_CD4	NA	0.000115645701702738	0.000119896427086473	5.98524088456974e-05	7.49182922375285e-05	5.60052380171702e-05	4.08175613475942e-05	6.66992361767296e-05	5.99126896428078e-05	4.33679037480353e-05	3.68237162061175e-05	3.15561936919169e-06	1.40367376516187e-05	0.000245771579032091	7.21507662411375e-05	9.05621320913384e-05	8.09450496435989e-05	3.94020120012762e-05	0	0	0	0	0	0.000108499880650131	7.25151026646511e-05	0	0	7.90305584826133e-05	0.000153738644304682	0	0	0	0.000125798729432833	0	0	NA	NA	NA	NA	TRUE	NA
W	CD4	TGTGCTCTGAAGGGAGGAAGCCAAGGAAATCTCATCTTT	TRAV9-2	TRAJ42	CALKGGSQGNLIF	254_CD4	NA	1.84821897698439e-05	3.2449033018816e-05	6.10738865772423e-07	1.47865050468806e-06	4.58224674685938e-06	3.3614462286254e-06	4.09556713365883e-06	1.80188540279121e-06	4.76570370857531e-07	1.08305047665051e-06	3.15561936919169e-06	0	3.01824746179761e-05	1.924020433097e-05	6.46872372080988e-06	8.90395546079588e-06	9.61024682957957e-06	0	0	0	0	1.09614988315042e-06	0	5.57808482035778e-06	0	0	2.63435194942044e-05	0	0	0	0	0	0	0	NA	NA	NA	NA	TRUE	NA
W	CD4	TGCCTCGCCTCTAACGACTACAAGCTCAGCTTT	TRAV4	TRAJ20	CLASNDYKLSF	305_CD4	NA	2.42908779832235e-05	2.6949196913932e-05	1.28255161812209e-05	1.03505535328164e-05	4.07310821943056e-06	4.32185943680409e-06	2.34032407637648e-06	9.45989836465386e-06	1.42971111257259e-06	1.62457571497577e-06	0	0	3.88060387945407e-05	1.924020433097e-05	3.23436186040494e-05	2.26646139002077e-05	2.88307404887387e-06	0	0	0	0	0	2.16999761300263e-05	9.48274419460822e-05	0	0	0	2.79524807826695e-05	0	0	1.30652347169417e-05	0	0	0	NA	NA	NA	NA	FALSE	NA
W	CD8	TGTGCAGCTCGAACGGAATATGGAAACAAACTGGTCTTT	TRAV13-1	TRAJ47	CAARTEYGNKLVF	305_CD8	NA	3.27398790208664e-05	1.09996722097681e-05	0	9.85767003125374e-07	0	0	0	0	0	0	0	0	0	0	0	0	0	3.46966214164896e-05	0	0	0	0	0	0	0	0	0	0	0	0	0	0	0	0	NA	NA	NA	NA	FALSE	NA
W	CD8	TGTGCTCTGATCGACAATGCCAGACTCATGTTT	TRAV9-2	TRAJ31	CALIDNARLMF	306_CD8	NA	3.59082544099825e-05	3.51989510712581e-05	3.66443319463454e-06	2.95730100937612e-06	4.07310821943056e-06	7.20309906134015e-06	7.02097222912943e-06	4.05424215628022e-06	2.38285185428766e-06	4.87372714492732e-06	0	0	0	0	0	0	3.84409873183183e-06	9.75842477338769e-05	1.12596974143982e-05	1.77404046586303e-05	2.2209538108236e-05	5.48074941575211e-06	4.33999522600525e-05	0	0	0	0	0	0	0	0	1.84998131518872e-06	0	0	NA	NA	NA	NA	FALSE	NA
W	CD8	TGTGCAATGAGAGAGGGCGAGGGCAGGAGAGCACTTACTTTT	TRAV14DV4	TRAJ5	CAMREGEGRRALTF	307_CD8	NA	2.0066377464402e-05	1.7599475535629e-05	5.49664979195181e-06	4.43595151406418e-06	0	9.60413208178687e-07	5.85081019094119e-07	3.15329945488462e-06	0	0	0	0	0	0	0	0	0	1.51797718697142e-05	1.87661623573303e-05	8.87020232931513e-06	3.33143071623539e-06	3.28844964945127e-06	0	5.57808482035778e-06	0	0	0	0	0	0	0	0	0	0	NA	NA	NA	NA	FALSE	NA
W	CD4	TGTGCTGTGAGCGGTCCCGGAGGAGGAAACAAACTCACCTTT	TRAV8-6	TRAJ10	CAVSGPGGGNKLTF	306_CD4	NA	2.90434410668976e-05	3.35490002397929e-05	1.77114271074003e-05	1.28149710406299e-05	1.17101861308629e-05	6.24268585316146e-06	1.11165393627883e-05	8.55895566325825e-06	4.76570370857531e-06	2.16610095330103e-06	0	0	5.31786457554817e-05	3.36703575791975e-05	2.58748948832395e-05	1.61890099287198e-05	1.15322961954955e-05	0	0	0	0	0	0	1.67342544610733e-05	0	0	0	2.79524807826695e-05	0	0	0	3.14496823582082e-05	0	0	NA	NA	NA	NA	FALSE	NA
W	CD4	TGTGCTCTCCGAGGGGGAAGCCAAGGAAATCTCATCTTT	TRAV9-2	TRAJ42	CALRGGSQGNLIF	254_CD4	NA	1.84821897698439e-05	2.30993116405131e-05	0	0	1.01827705485764e-06	0	5.85081019094119e-07	0	0	0	0	0	5.46159064515758e-05	0	0	1.61890099287198e-06	2.88307404887387e-06	0	0	0	0	0	0	0	0	0	0	0	0	0	0	0	0	0	NA	NA	NA	NA	FALSE	NA
W	CD4	TGTGCAGGAGCCGTTTATGGAGGAAGCCAAGGAAATCTCATCTTT	TRAV27	TRAJ42	CAGAVYGGSQGNLIF	307_CD4	NA	2.165056515896e-05	2.52992460824667e-05	7.32886638926907e-06	5.42171851718956e-06	5.0913852742882e-06	1.00843386858762e-05	7.02097222912943e-06	4.05424215628022e-06	1.90628148343012e-06	5.41525238325257e-07	0	0	3.16197353140702e-05	1.20251277068562e-05	1.29374474416198e-05	2.42835148930797e-06	0	0	0	0	0	0	0	0	0	0	0	1.39762403913347e-05	0	0	0	0	0	0	NA	NA	NA	NA	FALSE	NA
W	CD4	TGCATCGTCAGAGCCAGCTCTAGCAACACAGGCAAACTAATCTTT	TRAV26-1	TRAJ37	CIVRASSSNTGKLIF	308_CD4	NA	1.68980020752859e-05	2.08993771985595e-05	1.40469939127657e-05	1.47865050468806e-05	5.14229912703108e-05	4.51394207843983e-05	1.28717824200706e-05	1.89197967293077e-05	0	3.24915142995154e-06	0	0	3.01824746179761e-05	2.8860306496455e-05	7.76246846497186e-05	2.18551634037717e-05	0	0	0	0	0	0	0	1.11561696407156e-05	0	0	0	1.39762403913347e-05	0	0	0	5.54994394556615e-06	0	0	NA	NA	NA	NA	FALSE	NA
W	CD8	TGTGCAGGTGAAGCGAATTATGGAGGAAGCCAAGGAAATCTCATCTTT	TRAV27	TRAJ42	CAGEANYGGSQGNLIF	308_CD8	NA	1.58418769455805e-05	2.41992788614899e-05	0	4.92883501562687e-07	1.52741558228646e-06	4.80206604089343e-07	1.17016203818824e-06	0	0	0	0	0	0	0	0	0	0	0.000112764019603591	0	0	2.2209538108236e-06	1.09614988315042e-06	0	0	0	0	0	0	0	0	0	0	0	0	NA	NA	NA	NA	FALSE	NA
W	CD4	TGTGCTCCAAAAGTGAAGGGGAACAACAGACTCGCTTTT	TRAV13-1	TRAJ7	CAPKVKGNNRLAF	309_CD4	NA	2.74592533723396e-05	1.4849557483187e-05	3.66443319463454e-06	1.08434370343791e-05	5.60052380171702e-06	3.3614462286254e-06	2.9254050954706e-06	5.85612755907143e-06	9.53140741715062e-07	5.41525238325257e-07	0	0	1.72471283531292e-05	9.620102165485e-06	1.94061711624297e-05	5.66615347505193e-06	0	0	0	0	0	0	0	0	0	0	0	0	0	0	0	0	0	0	NA	NA	NA	NA	FALSE	NA
W	CD4	TGTGGAGCAGACAATGCCAGACTCATGTTT	TRAV34	TRAJ31	CGADNARLMF	310_CD4	NA	1.58418769455805e-05	2.63992133034436e-05	1.09932995839036e-05	7.88613602500299e-06	1.01827705485764e-06	6.24268585316146e-06	4.09556713365883e-06	2.70282810418682e-06	9.53140741715062e-07	5.41525238325257e-07	0	0	1.29353462648469e-05	1.44301532482275e-05	6.46872372080988e-06	7.28505446792391e-06	1.92204936591591e-06	0	0	0	0	0	2.16999761300263e-05	1.11561696407156e-05	0	0	0	0	0	0	2.61304694338834e-05	0	0	0	NA	NA	NA	NA	FALSE	NA
W	CD4	TGTGCAGCAAGTAAGACAGGCTTTCAGAAACTTGTATTT	TRAV13-1	TRAJ8	CAASKTGFQKLVF	311_CD4	NA	0.000103500262711126	0.000105046869603286	7.08457084296011e-05	6.21033211968986e-05	8.04438873337535e-05	5.81049990948106e-05	5.61677778330354e-05	5.54079761358297e-05	3.7649059297745e-05	3.68237162061175e-05	0	2.1055106477428e-05	0.000165284980050822	9.13909705721075e-05	0.000116437026974578	9.63246090758827e-05	5.86225056604354e-05	0	3.75323247146605e-06	0	1.1104769054118e-06	3.28844964945127e-06	6.50999283900788e-05	0.0002510138169161	0	0	1.31717597471022e-05	8.38574423480084e-05	0	0	0	9.8049009705002e-05	7.48850514460303e-06	0	NA	NA	NA	NA	TRUE	NA
W	CD4	TGTGCTCTGAGAAGGGGAGCCCAGAAGCTGGTATTT	TRAV9-2	TRAJ54	CALRRGAQKLVF	312_CD4	NA	3.96046923639513e-05	2.85991477453972e-05	6.10738865772423e-06	1.08434370343791e-05	5.60052380171702e-06	4.80206604089343e-06	9.36129630550591e-06	4.95518485767583e-06	5.24227407943284e-06	2.70762619162629e-06	0	0	7.47375561968932e-05	1.44301532482275e-05	1.94061711624297e-05	1.61890099287198e-05	1.92204936591591e-06	6.50561651559179e-06	0	0	0	0	2.16999761300263e-05	2.23123392814311e-05	0	0	0	0	0	0	6.53261735847084e-06	5.54994394556615e-06	0	0	NA	NA	NA	NA	FALSE	NA
W	CD8	TGCATCGTCAGAGTTGGGAGTTACCAGAAAGTTACCTTT	TRAV26-1	TRAJ13	CIVRVGSYQKVTF	309_CD8	NA	1.79541272049912e-05	1.97994099775827e-05	3.66443319463454e-06	1.47865050468806e-06	0	9.60413208178687e-07	0	4.50471350697803e-07	0	0	0	0	1.4372606960941e-06	0	0	0	0	3.2528082577959e-05	3.75323247146605e-06	4.43510116465757e-06	4.44190762164719e-06	0	0	1.11561696407156e-05	0	0	0	0	0	0	0	0	0	0	NA	NA	NA	NA	FALSE	NA
W	CD8	TGTGCTTATAGGCACCCAAATACTGGAGGCTTCAAAACTATCTTT	TRAV38-2DV8	TRAJ9	CAYRHPNTGGFKTIF	310_CD8	NA	1.84821897698439e-05	2.25493280300247e-05	4.27517206040696e-06	1.97153400625075e-06	1.52741558228646e-06	0	0	1.80188540279121e-06	0	5.41525238325257e-07	0	0	0	0	0	0	0	3.68651602550202e-05	1.12596974143982e-05	4.43510116465757e-06	0	0	0	5.57808482035778e-06	0	0	0	0	0	0	0	0	0	0	NA	NA	NA	NA	FALSE	NA
W	CD4	TGCATCGTTCACAAAGCTGCAGGCAACAAGCTAACTTTT	TRAV26-1	TRAJ17	CIVHKAAGNKLTF	313_CD4	NA	2.48189405480761e-05	2.6949196913932e-05	3.05369432886211e-06	7.88613602500299e-06	7.6370779114323e-06	5.76247924907212e-06	2.34032407637648e-06	3.15329945488462e-06	1.90628148343012e-06	1.62457571497577e-06	0	0	3.30569960101643e-05	9.620102165485e-06	1.29374474416198e-05	2.42835148930797e-06	1.92204936591591e-06	0	0	0	0	0	0	1.11561696407156e-05	0	0	0	0	0	0	0	3.69996263037743e-06	0	0	NA	NA	NA	NA	FALSE	NA
W	CD4	TGTGCTACGGACAGCAACACAGGCAAACTAATCTTT	TRAV17	TRAJ37	CATDSNTGKLIF	300_CD4	NA	3.43240667154244e-05	1.59495247041638e-05	6.71812752349665e-06	2.95730100937612e-06	3.05483116457292e-06	0	1.75524305728236e-06	1.80188540279121e-06	1.90628148343012e-06	5.41525238325257e-07	3.15561936919169e-06	0	1.72471283531292e-05	2.40502554137125e-06	0	8.09450496435989e-07	0	0	3.75323247146605e-06	0	0	0	0	3.90465937425044e-05	0	0	0	0	0	0	0	0	0	0	NA	NA	NA	NA	TRUE	NA
W	CD8	TGTGCTGTATATAACACCGGTAACCAGTTCTATTTT	TRAV21	TRAJ49	CAVYNTGNQFYF	311_CD8	NA	2.27066902886654e-05	2.19993444195363e-05	5.49664979195181e-06	2.41512915765717e-05	9.16449349371876e-06	1.05645452899656e-05	4.09556713365883e-06	7.65801296186265e-06	1.42971111257259e-06	2.16610095330103e-06	0	0	0	0	0	0	0	6.72247039944485e-05	1.50129298858642e-05	2.66106069879454e-05	1.6657153581177e-05	7.67304918205296e-06	0	3.90465937425044e-05	0	0	0	6.98812019566737e-05	0	0	0	0	0	0	NA	NA	NA	NA	FALSE	NA
W	CD8	TGTGCTGTGGTTTTCATGACAACTGACAGCTGGGGGAAATTGCAGTTT	TRAV8-3	TRAJ24	CAVVFMTTDSWGKLQF	312_CD8	NA	2.64031282426342e-05	2.6949196913932e-05	7.32886638926907e-06	7.88613602500299e-06	3.56396969200174e-06	4.80206604089343e-06	5.85081019094119e-07	2.70282810418682e-06	2.38285185428766e-06	1.62457571497577e-06	0	0	0	0	0	0	0	6.28876263173873e-05	2.25193948287963e-05	2.21755058232878e-05	9.99429214870618e-06	4.38459953260169e-06	0	1.67342544610733e-05	0	0	0	0	0	0	0	0	0	0	NA	NA	NA	NA	FALSE	NA
W	CD8	TGTGCTCTGAACGACAATGCCAGACTCATGTTT	TRAV19	TRAJ31	CALNDNARLMF	313_CD8	NA	1.42576892510225e-05	2.41992788614899e-05	6.10738865772423e-07	4.92883501562687e-07	0	0	0	4.50471350697803e-07	0	0	0	0	0	0	0	0	0	5.63820098017955e-05	0	0	1.1104769054118e-06	1.09614988315042e-06	0	0	0	0	0	0	0	0	0	0	0	0	NA	NA	NA	NA	FALSE	NA
W	CD4	TGTGCAGAGATCCCCATGACAACTGACAGCTGGGGGAAATTGCAGTTT	TRAV13-2	TRAJ24	CAEIPMTTDSWGKLQF	314_CD4	NA	1.74260646401386e-05	1.81494591461174e-05	6.10738865772423e-07	9.85767003125374e-07	5.0913852742882e-07	1.44061981226803e-06	1.75524305728236e-06	1.35141405209341e-06	0	0	0	0	2.8745213921882e-05	2.40502554137125e-06	1.29374474416198e-05	4.04725248217995e-06	0	0	0	0	0	0	0	5.57808482035778e-06	0	0	0	0	0	0	0	0	0	0	NA	NA	NA	NA	FALSE	NA
W	CD8	TGTGCAGGCCGTTCTAACGACTACAAGCTCAGCTTT	TRAV27	TRAJ20	CAGRSNDYKLSF	314_CD8	NA	2.42908779832235e-05	2.91491313558856e-05	2.50402934966693e-05	1.18292040375045e-05	1.1201047603434e-05	1.15249584981442e-05	1.93076736301059e-05	1.44150832223297e-05	3.81256296686025e-06	3.24915142995154e-06	0	1.75459220645234e-06	0	2.40502554137125e-06	0	0	0	6.07190874788567e-05	2.62726273002624e-05	3.54808093172605e-05	7.10705219463551e-05	1.31537985978051e-05	0	0	0	0	0	5.59049615653389e-05	0	0	0	9.24990657594358e-06	0	0	NA	NA	NA	NA	TRUE	NA
W	CD4	TGTGCTACGGGGAGCAGCTATAAATTGATCTTC	TRAV5	TRAJ12	CATGSSYKLIF	315_CD4	NA	4.85817559664469e-05	4.34487052285842e-05	1.28255161812209e-05	2.02082235640702e-05	1.62924328777222e-05	1.10447518940549e-05	1.63822685346353e-05	1.21627264688407e-05	1.09611185297232e-05	9.20592905152938e-06	0	0	8.6235641765646e-05	3.848040866194e-05	5.17497897664791e-05	2.18551634037717e-05	1.53763949273273e-05	0	0	0	0	0	0	2.23123392814311e-05	0	0	2.63435194942044e-05	2.79524807826695e-05	0	0	0	1.2949869206321e-05	0	0	NA	NA	NA	NA	FALSE	NA
W	CD4	TGTGCTGTGGTGGGGTTCAGAGATGACAAGATCATCTTT	TRAV2	TRAJ30	CAVVGFRDDKIIF	316_CD4	NA	1.26735015564644e-05	1.81494591461174e-05	6.10738865772423e-07	5.91460201875225e-06	5.0913852742882e-07	1.92082641635737e-06	3.51048611456471e-06	1.35141405209341e-06	0	0	0	0	2.01216497453174e-05	7.21507662411375e-06	0	4.85670297861594e-06	1.92204936591591e-06	0	0	0	0	0	0	1.11561696407156e-05	0	0	0	0	0	0	0	0	0	0	NA	NA	NA	NA	FALSE	NA
W	CD4	TGTGCAATGAGCGGGGGTGATAGCAACTATCAGTTAATCTGG	TRAV12-3	TRAJ33	CAMSGGDSNYQLIW	317_CD4	NA	5.12220687907103e-05	5.16984593859103e-05	2.38188157651245e-05	2.02082235640702e-05	2.59660648988698e-05	3.3614462286254e-05	1.63822685346353e-05	2.7478752392566e-05	1.57268222382985e-05	1.08305047665051e-05	0	0	7.04257741086109e-05	3.848040866194e-05	6.46872372080988e-05	3.64252723396195e-05	3.74799626353603e-05	2.1685388385306e-06	0	0	0	0	0	2.78904241017889e-05	2.52028832098392e-05	0	2.63435194942044e-05	6.98812019566737e-05	0	0	0	2.77497197278307e-05	0	0	NA	NA	NA	NA	FALSE	NA
W	CD8	TGTGCAGAGAGTACCGGCACTGCCAGTAAACTCACCTTT	TRAV5	TRAJ44	CAESTGTASKLTF	315_CD8	NA	1.26735015564644e-05	1.09996722097681e-05	1.28255161812209e-05	0	1.06919090760052e-05	8.16351226951884e-06	1.17016203818824e-05	1.12617837674451e-05	0	0	0	1.0527553238714e-05	0	0	0	3.23780198574396e-06	0	1.95168495467754e-05	1.50129298858642e-05	1.77404046586303e-05	2.88723995407068e-05	0	2.16999761300263e-05	0	0	0	0	2.79524807826695e-05	0	0	6.53261735847084e-06	0	0	0	NA	NA	NA	NA	TRUE	NA
W	CD8	TGTGCAGAGAATCTTAACACCGGTAACCAGTTCTATTTT	TRAV13-2	TRAJ49	CAENLNTGNQFYF	316_CD8	NA	1.42576892510225e-05	2.03493935880711e-05	6.10738865772423e-07	4.92883501562687e-07	2.03655410971528e-06	4.80206604089343e-07	1.17016203818824e-06	0	0	0	0	0	0	0	0	0	0	8.45730147026933e-05	0	0	2.2209538108236e-06	0	0	0	0	0	0	0	0	0	0	0	0	0	NA	NA	NA	NA	FALSE	NA
W	CD4	TGTGCAGCAATAGGAGGGAACAACAGACTCGCTTTT	TRAV13-1	TRAJ7	CAAIGGNNRLAF	318_CD4	NA	1.79541272049912e-05	1.4849557483187e-05	1.22147773154485e-06	2.46441750781344e-06	2.5456926371441e-06	4.80206604089343e-07	5.85081019094119e-07	9.00942701395605e-07	0	0	0	0	1.29353462648469e-05	0	1.29374474416198e-05	3.23780198574396e-06	1.92204936591591e-06	0	0	0	0	0	2.16999761300263e-05	0	0	0	0	0	0	0	0	0	0	0	NA	NA	NA	NA	FALSE	NA
W	CD4	TGTGCTACGGACACCAATGCAGGCAAATCAACCTTT	TRAV17	TRAJ27	CATDTNAGKSTF	319_CD4	NA	3.53801918451298e-05	4.1798754397119e-05	1.09932995839036e-05	8.37901952656568e-06	8.14621643886112e-06	7.6833056654295e-06	1.05314583436941e-05	1.17122551181429e-05	7.6251259337205e-06	5.95677762157783e-06	9.46685810757506e-06	8.77296103226169e-06	8.04865989812696e-05	9.620102165485e-06	3.23436186040494e-05	1.29512079429758e-05	1.24933208784534e-05	4.3370776770612e-06	3.75323247146605e-06	8.87020232931513e-06	4.44190762164719e-06	4.38459953260169e-06	0	2.23123392814311e-05	0	0	3.95152792413066e-05	6.98812019566737e-05	0	0	0	1.84998131518872e-06	0	0	NA	NA	NA	NA	TRUE	NA
W	CD4	TGTGCTCTAGGAGCCCAGGCAGGAACTGCTCTGATCTTT	TRAV6	TRAJ15	CALGAQAGTALIF	320_CD4	NA	2.69311908074869e-05	1.7599475535629e-05	7.32886638926907e-06	7.39325252344031e-06	3.56396969200174e-06	1.44061981226803e-06	7.02097222912943e-06	5.85612755907143e-06	1.90628148343012e-06	1.08305047665051e-06	0	0	1.86843890492233e-05	1.924020433097e-05	0	1.45701089358478e-05	9.61024682957957e-07	0	0	0	0	0	0	1.11561696407156e-05	0	0	0	1.39762403913347e-05	0	0	0	1.84998131518872e-06	0	0	NA	NA	NA	NA	FALSE	NA
W	CD4	TGTGCTGTGAGCTTGACTGGAGCCAATAGTAAGCTGACATTT	TRAV8-4	TRAJ56	CAVSLTGANSKLTF	321_CD4	NA	4.33011303179201e-05	4.67486068915146e-05	1.89329048389451e-05	2.41512915765717e-05	1.4255878768007e-05	1.72874377472164e-05	1.28717824200706e-05	9.91036971535166e-06	9.05483704629309e-06	1.13720300048304e-05	1.89337162151501e-05	1.5791329858071e-05	8.91101631578342e-05	2.64552809550837e-05	3.23436186040494e-05	1.78079109215918e-05	1.63374196102853e-05	0	0	0	0	0	0	1.67342544610733e-05	0	0	0	0	0	0	1.30652347169417e-05	2.40497570974533e-05	0	0	NA	NA	NA	NA	TRUE	NA
W	CD8	TGTGCTCCTGGGGGAGGAAGCTACATACCTACATTT	TRAV19	TRAJ6	CAPGGGSYIPTF	317_CD8	NA	1.21454389916117e-05	2.41992788614899e-05	3.05369432886211e-06	4.92883501562687e-07	5.0913852742882e-07	1.44061981226803e-06	1.17016203818824e-06	1.80188540279121e-06	0	5.41525238325257e-07	0	0	0	0	0	0	0	4.98763932862038e-05	0	0	0	0	0	0	0	0	0	0	0	0	0	0	0	0	NA	NA	NA	NA	FALSE	NA
W	CD8	TGTGCTGTGAGACTTCTGTTTTCTGGTGGCTACAATAAGCTGATTTTT	TRAV1-2	TRAJ4	CAVRLLFSGGYNKLIF	318_CD8	NA	1.95383148995493e-05	2.74991805244204e-05	3.66443319463454e-06	5.42171851718956e-06	3.05483116457292e-06	3.3614462286254e-06	2.9254050954706e-06	1.80188540279121e-06	1.42971111257259e-06	1.62457571497577e-06	0	0	0	0	0	8.09450496435989e-07	0	9.32471700568157e-05	1.87661623573303e-05	8.87020232931513e-06	2.2209538108236e-06	3.28844964945127e-06	0	0	0	0	0	0	0	0	0	0	0	0	NA	NA	NA	NA	FALSE	NA
W	CD4	TGTGCTGTGAAAAGTGGAAGCCAAGGAAATCTCATCTTT	TRAV3	TRAJ42	CAVKSGSQGNLIF	322_CD4	NA	1.37296266861698e-05	1.92494263670943e-05	3.66443319463454e-06	5.42171851718956e-06	3.05483116457292e-06	2.40103302044672e-06	5.85081019094119e-07	1.80188540279121e-06	0	5.41525238325257e-07	0	0	2.58706925296938e-05	4.8100510827425e-06	6.46872372080988e-06	3.23780198574396e-06	9.61024682957957e-07	0	0	0	0	0	6.50999283900788e-05	5.57808482035778e-06	0	0	0	0	0	0	0	0	0	0	NA	NA	NA	NA	FALSE	NA
W	CD4	TGTGCTGTGAGTGCCGGCAGAGGCTCAACCCTGGGGAGGCTATACTTT	TRAV8-6	TRAJ18	CAVSAGRGSTLGRLYF	323_CD4	NA	3.22118164560137e-05	2.85991477453972e-05	9.16108298658634e-06	1.18292040375045e-05	4.07310821943056e-06	7.6833056654295e-06	1.34568634391647e-05	6.30659890976924e-06	2.85942222514519e-06	5.95677762157783e-06	0	0	4.88668636671994e-05	7.21507662411375e-06	1.94061711624297e-05	1.29512079429758e-05	1.53763949273273e-05	0	0	0	0	0	0	1.67342544610733e-05	0	0	3.95152792413066e-05	1.39762403913347e-05	0	0	6.53261735847084e-06	2.77497197278307e-05	0	0	NA	NA	NA	NA	FALSE	NA
W	CD4	TGTGCTTATAGGATCCTTGGCAACACAGGCAAACTAATCTTT	TRAV38-2DV8	TRAJ37	CAYRILGNTGKLIF	324_CD4	NA	3.11556913263083e-05	3.29990166293044e-05	1.1604038449676e-05	9.36478652969106e-06	1.9856402569724e-05	6.24268585316146e-06	2.9254050954706e-06	1.26131978195385e-05	4.76570370857531e-06	5.41525238325257e-06	6.31123873838338e-06	0	5.7490427843764e-05	2.64552809550837e-05	6.46872372080988e-06	1.13323069501039e-05	2.88307404887387e-06	2.1685388385306e-06	0	0	0	0	0	3.34685089221467e-05	0	0	0	0	0	0	0	1.84998131518872e-06	0	0	NA	NA	NA	NA	TRUE	NA
W	CD8	TGCCTCGTGGGCCCCTCGGGAGGAGGAAGCTACATACCTACATTT	TRAV4	TRAJ6	CLVGPSGGGSYIPTF	319_CD8	NA	1.84821897698439e-05	1.4849557483187e-05	1.83221659731727e-06	2.46441750781344e-06	5.0913852742882e-07	0	0	9.00942701395605e-07	0	0	0	0	0	0	0	0	0	4.12022379320814e-05	0	4.43510116465757e-06	0	2.19229976630084e-06	0	0	0	0	2.63435194942044e-05	0	0	0	0	0	0	0	NA	NA	NA	NA	FALSE	NA
W	CD4	TGTGCTGTTCCCGACAGCAGTGCTTCCAAGATAATCTTT	TRAV1-2	TRAJ3	CAVPDSSASKIIF	325_CD4	NA	1.79541272049912e-05	1.92494263670943e-05	1.83221659731727e-06	4.92883501562687e-07	1.01827705485764e-06	4.80206604089343e-07	5.85081019094119e-07	0	0	5.41525238325257e-07	0	0	2.8745213921882e-05	7.21507662411375e-06	0	1.61890099287198e-06	0	0	0	0	2.2209538108236e-06	0	0	0	0	0	0	1.39762403913347e-05	0	0	0	3.69996263037743e-06	0	0	NA	NA	NA	NA	FALSE	NA
W	CD8	TGTGCTTATAGGAGCGCGGAAGGCTTTGGGAATGTGCTGCATTGC	TRAV38-2DV8	TRAJ35	CAYRSAEGFGNVLHC	320_CD8	NA	1.90102523346966e-05	1.09996722097681e-05	2.44295546308969e-06	2.46441750781344e-06	0	4.32185943680409e-06	5.85081019094119e-07	1.80188540279121e-06	0	0	0	0	0	0	0	0	0	6.07190874788567e-05	0	4.43510116465757e-06	0	3.28844964945127e-06	0	0	0	0	0	0	0	0	0	0	0	0	NA	NA	NA	NA	FALSE	NA
W	CD4	TGTGCCGTGAACGATAACAATGACATGCGCTTT	TRAV12-2	TRAJ43	CAVNDNNDMRF	326_CD4	NA	2.32347528535181e-05	2.14493608090479e-05	1.46577327785381e-05	1.87295730593821e-05	5.0913852742882e-06	7.6833056654295e-06	6.43589121003531e-06	5.85612755907143e-06	1.90628148343012e-06	2.70762619162629e-06	0	0	3.88060387945407e-05	2.64552809550837e-05	2.58748948832395e-05	8.90395546079588e-06	3.84409873183183e-06	0	3.75323247146605e-06	0	0	0	0	7.25151026646511e-05	0	0	0	0	0	0	1.30652347169417e-05	0	0	0	NA	NA	NA	NA	FALSE	NA
W	CD4	TGTGCTGGTCTGAATAGTGGAGGTAGCAACTATAAACTGACATTT	TRAV35	TRAJ53	CAGLNSGGSNYKLTF	327_CD4	NA	1.84821897698439e-05	1.86994427566059e-05	4.27517206040696e-06	7.88613602500299e-06	4.58224674685938e-06	3.3614462286254e-06	1.75524305728236e-06	2.70282810418682e-06	1.42971111257259e-06	0	0	5.26377661935701e-06	2.44334318335997e-05	2.40502554137125e-06	0	3.23780198574396e-06	2.88307404887387e-06	0	0	0	0	0	0	0	0	0	0	0	0	0	6.53261735847084e-06	0	0	0	NA	NA	NA	NA	TRUE	NA
W	CD4	TGTGCAGCAAGCCCCGCAAGCGACTACAAGCTCAGCTTT	TRAV13-1	TRAJ20	CAASPASDYKLSF	328_CD4	NA	2.11225025941073e-05	1.7599475535629e-05	2.62617712282142e-05	2.31655245734463e-05	4.48041904137361e-05	6.05060321152573e-05	1.22867014009765e-05	1.17122551181429e-05	1.90628148343012e-06	3.24915142995154e-06	0	0	2.73079532257879e-05	5.772061299291e-05	9.05621320913384e-05	2.67118663823877e-05	9.61024682957957e-07	0	0	0	0	0	4.33999522600525e-05	0	0	0.000419287211740042	0.000105374077976818	0.000181691125087351	0	0	1.95978520754125e-05	1.10998878911323e-05	0	0	NA	NA	NA	NA	FALSE	NA
W	CD8	TGGGGTGGTGCTACAAACAAGCTCATCTTT	TRAV12-3	TRAJ32	WGGATNKLIF	321_CD8	NA	1.37296266861698e-05	1.97994099775827e-05	4.88591092617938e-06	1.97153400625075e-06	1.01827705485764e-06	1.44061981226803e-06	1.17016203818824e-06	1.80188540279121e-06	4.76570370857531e-07	0	0	0	0	0	0	8.09450496435989e-07	0	7.58988593485709e-05	0	0	2.2209538108236e-06	1.09614988315042e-06	0	0	0	0	0	0	0	0	0	1.84998131518872e-06	0	0	NA	NA	NA	NA	FALSE	NA
W	CD8	TGCCTCGTGGGTCCTCCATCAGGAGGAAGCTACATACCTACATTT	TRAV4	TRAJ6	CLVGPPSGGSYIPTF	319_CD8	NA	2.37628154183708e-05	1.31996066517218e-05	1.83221659731727e-06	4.92883501562687e-07	0	9.60413208178687e-07	0	4.50471350697803e-07	0	5.41525238325257e-07	0	0	0	0	0	8.09450496435989e-07	0	3.68651602550202e-05	0	4.43510116465757e-06	3.33143071623539e-06	0	0	0	0	0	0	0	0	0	0	0	0	0	NA	NA	NA	NA	FALSE	NA
W	CD4	TGTGCAGAGAAGGGGATTGGCCAGGGAGGAAAGCTTATCTTC	TRAV13-2	TRAJ23	CAEKGIGQGGKLIF	329_CD4	NA	2.90434410668976e-05	2.08993771985595e-05	6.71812752349665e-06	5.91460201875225e-06	5.0913852742882e-06	4.80206604089343e-07	9.36129630550591e-06	9.45989836465386e-06	2.38285185428766e-06	2.70762619162629e-06	0	0	1.58098676570351e-05	7.21507662411375e-06	0	3.23780198574396e-06	5.76614809774774e-06	0	3.75323247146605e-06	0	0	0	0	0	0	0	0	5.59049615653389e-05	0	0	0	5.54994394556615e-06	0	0	NA	NA	NA	NA	FALSE	NA
W	0	TGTGCGGTTTCAGGATACAGCACCCTCACCTTT	TRAV13-1	TRAJ11	CAVSGYSTLTF	2_0	NA	1.63699395104332e-05	7.6997705468377e-06	1.1604038449676e-05	5.42171851718956e-06	1.52741558228646e-06	4.80206604089343e-06	4.09556713365883e-06	8.10848431256045e-06	0	0	0	0	0	0	0	0	0	0	0	0	0	0	0	0	0.000226825948888553	0	0	0	0	0	0	0	0	0	NA	NA	NA	NA	FALSE	NA
W	CD4	TGTGCTGTCAGATCAAGGTTTGGCACCGACAAGCTCATCTTT	TRAV41	TRAJ34	CAVRSRFGTDKLIF	330_CD4	NA	1.42576892510225e-05	2.08993771985595e-05	0	0	0	0	0	0	0	0	0	0	8.6235641765646e-06	0	0	0	0	0	0	0	0	0	0	0	0	0	0	0	0	0	0	0	0	0	NA	NA	NA	NA	FALSE	NA
W	CD8	TGCCTCGTGGGTGACTGGAACACGGGCAGGAGAGCACTTACTTTT	TRAV4	TRAJ5	CLVGDWNTGRRALTF	322_CD8	NA	1.42576892510225e-05	2.19993444195363e-05	1.22147773154485e-06	4.92883501562687e-07	1.01827705485764e-06	1.44061981226803e-06	5.85081019094119e-07	0	0	5.41525238325257e-07	0	0	0	0	0	0	0	0	3.75323247146605e-06	4.43510116465757e-06	0	1.09614988315042e-06	0	5.57808482035778e-06	0	0	0	0	0	0	0	0	0	0	NA	NA	NA	NA	FALSE	NA
W	CD4	TGTGCCTTATAACCAGGGAGGAAAGCTTATCTTC	TRAV24	TRAJ23	CAL*PG_GKLIF	331_CD4	NA	3.43240667154244e-05	3.29990166293044e-05	9.16108298658634e-06	1.08434370343791e-05	1.22193246582917e-05	8.64371887360818e-06	1.05314583436941e-05	8.55895566325825e-06	5.24227407943284e-06	6.49830285990309e-06	0	0	4.45550815789171e-05	2.40502554137125e-05	1.94061711624297e-05	2.02362624108997e-05	1.05712715125375e-05	2.1685388385306e-06	0	0	0	0	2.16999761300263e-05	4.46246785628622e-05	0	0	0	0	0	0	0	3.69996263037743e-06	0	0	NA	NA	NA	NA	FALSE	NA
W	CD4	TGTGCAGCAAGTATAGTAGGAGGAAGCCAAGGAAATCTCATCTTT	TRAV13-1	TRAJ42	CAASIVGGSQGNLIF	332_CD4	NA	6.01991323932059e-05	3.90488363446769e-05	1.5879210510083e-05	1.13363205359418e-05	1.32376017131493e-05	1.24853717063229e-05	1.34568634391647e-05	2.11721534827967e-05	1.38205407548684e-05	1.13720300048304e-05	1.26224774767668e-05	2.80734753032374e-05	6.18022099320463e-05	5.29105619101675e-05	5.8218513487289e-05	2.75213168788236e-05	3.07527898546546e-05	0	0	0	0	0	2.16999761300263e-05	3.90465937425044e-05	0	0	0	1.39762403913347e-05	0	0	0	7.76992152379261e-05	0	0	NA	NA	NA	NA	TRUE	NA
W	CD4	TGTGCTGTGGGTGCAAACAATGACATGCGCTTT	TRAV8-3	TRAJ43	CAVGANNDMRF	333_CD4	NA	2.79873159371922e-05	2.9699114966374e-05	7.9396052550415e-06	9.36478652969106e-06	7.12793938400348e-06	7.6833056654295e-06	7.02097222912943e-06	9.45989836465386e-06	1.90628148343012e-06	6.49830285990309e-06	3.15561936919169e-06	0	4.45550815789171e-05	1.924020433097e-05	0	1.21417574465398e-05	3.84409873183183e-06	0	0	0	2.2209538108236e-06	0	0	1.67342544610733e-05	0	0	0	1.39762403913347e-05	0	0	0	1.84998131518872e-06	0	0	NA	NA	NA	NA	TRUE	NA
W	CD4	TGTGCTGGGCTGAATTATGGAGGAAGCCAAGGAAATCTCATCTTT	TRAV35	TRAJ42	CAGLNYGGSQGNLIF	2_CD4	NA	3.69643795396879e-05	3.68489019027233e-05	1.64899493758554e-05	1.5772272050006e-05	4.07310821943056e-06	1.15249584981442e-05	1.28717824200706e-05	1.35141405209341e-05	7.6251259337205e-06	7.03982809822835e-06	3.15561936919169e-06	1.75459220645234e-06	3.73687780984466e-05	2.64552809550837e-05	2.58748948832395e-05	1.78079109215918e-05	2.2103567708033e-05	2.1685388385306e-06	0	4.43510116465757e-06	0	1.09614988315042e-06	0	2.78904241017889e-05	2.52028832098392e-05	0	0	4.19287211740042e-05	0	0	0	1.84998131518872e-06	0	0	NA	NA	NA	NA	TRUE	NA
W	CD4	TGTGCAGAGAATGTGAACACCGGTAACCAGTTCTATTTT	TRAV13-2	TRAJ49	CAENVNTGNQFYF	334_CD4	NA	1.84821897698439e-05	1.09996722097681e-05	1.22147773154485e-06	1.47865050468806e-06	4.07310821943056e-06	4.80206604089343e-07	5.85081019094119e-07	2.25235675348901e-06	0	0	0	0	2.29961711375056e-05	0	0	0	0	0	0	4.43510116465757e-06	0	0	0	0	0	0	0	0	0	0	0	0	0	0	NA	NA	NA	NA	FALSE	NA
W	0	TGTGCAGCAAGTGCGAATTCTGGGGGTTACCAGAAAGTTACCTTT	TRAV29DV5	TRAJ13	CAASANSGGYQKVTF	3_0	NA	1.26735015564644e-05	1.2099639430745e-05	7.32886638926907e-06	5.91460201875225e-06	3.56396969200174e-06	9.60413208178687e-07	4.68064815275295e-06	4.95518485767583e-06	0	0	0	0	0	0	0	0	0	0	0	0	0	0	0	0	0.000176420182468874	0	0	0	0.000178404174657687	0	0	0	0	0	NA	NA	NA	NA	FALSE	NA
W	CD4	TGTGCTTTCATGAAGCGAGGCAATGACATGCGCTTT	TRAV38-1	TRAJ43	CAFMKRGNDMRF	335_CD4	NA	1.05612512970537e-05	1.70494919251406e-05	4.27517206040696e-06	1.97153400625075e-06	3.05483116457292e-06	1.92082641635737e-06	1.17016203818824e-06	2.25235675348901e-06	0	0	0	0	2.8745213921882e-05	4.8100510827425e-06	0	5.66615347505193e-06	1.92204936591591e-06	0	0	0	0	0	0	0	0	0	0	0	0	0	0	0	0	0	NA	NA	NA	NA	FALSE	NA
W	CD4	TGTGCTGTGAGTAGGCACACCGACAAGCTCATCTTT	TRAV8-6	TRAJ34	CAVSRHTDKLIF	336_CD4	NA	5.91430072635006e-05	4.4548672449561e-05	2.87047266913039e-05	2.5137058579697e-05	2.44386493165834e-05	2.01686773717524e-05	2.39883217828589e-05	1.89197967293077e-05	1.5250251867441e-05	1.40796561964567e-05	3.15561936919169e-06	7.01836882580935e-06	5.46159064515758e-05	3.60753831205687e-05	3.88123423248593e-05	2.59024158859517e-05	2.69086911228228e-05	0	0	0	0	0	0	2.78904241017889e-05	0	0	2.63435194942044e-05	8.38574423480084e-05	0	0	6.53261735847084e-06	2.95997010430195e-05	0	0	NA	NA	NA	NA	TRUE	NA
W	CD8	TGTGGCACAGAGCTCTTGTATGGTGGTGCTACAAACAAGCTCATCTTT	TRAV30	TRAJ32	CGTELLYGGATNKLIF	323_CD8	NA	2.21786277238127e-05	2.14493608090479e-05	3.66443319463454e-06	1.47865050468806e-06	2.03655410971528e-06	1.44061981226803e-06	2.34032407637648e-06	2.25235675348901e-06	9.53140741715062e-07	1.62457571497577e-06	0	0	0	0	0	0	0	4.98763932862038e-05	7.5064649429321e-06	8.87020232931513e-06	6.66286143247079e-06	2.19229976630084e-06	0	0	0	0	0	0	0	0	0	0	0	0	NA	NA	NA	NA	FALSE	NA
W	CD4	TGTGCCGTGAACATGGCCGGCACTGCCAGTAAACTCACCTTT	TRAV12-2	TRAJ44	CAVNMAGTASKLTF	337_CD4	NA	2.95715036317503e-05	2.47492624719783e-05	4.09195040067523e-05	3.59804956140762e-05	6.51697315108889e-05	7.39518170297589e-05	1.98927546492e-05	1.53160259237253e-05	6.19541482114791e-06	5.41525238325257e-06	0	0	3.16197353140702e-05	4.32904597446825e-05	0.000142311921857817	3.07591188645676e-05	8.64922214662161e-06	0	0	0	0	0	2.16999761300263e-05	7.80931874850089e-05	0	0	0	4.19287211740042e-05	0	0	0	1.84998131518872e-06	0	0	NA	NA	NA	NA	FALSE	NA
W	CD8	TGCATCCTGAGAGCCCTCTCTAATCAGGAGGAGGTGCTGACGGACTCACCTTT	TRAV26-2	TRAJ45	CILRALSNQ_GGADGLTF	324_CD8	NA	1.74260646401386e-05	1.64995083146522e-05	0	0	5.0913852742882e-07	0	0	0	0	0	0	0	0	0	0	0	0	4.77078544476732e-05	0	0	0	0	0	1.11561696407156e-05	0	0	0	0	0	0	0	0	0	0	NA	NA	NA	NA	FALSE	NA
W	CD4	TGCGCTGTGTTCTCTGGAGGTGGAGGCTTCAAAACTATCTTT	TRAV1-1	TRAJ9	CAVFSGGGGFKTIF	338_CD4	NA	2.21786277238127e-05	2.30993116405131e-05	2.44295546308969e-06	2.46441750781344e-06	1.01827705485764e-06	1.92082641635737e-06	1.17016203818824e-06	5.40565620837363e-06	9.53140741715062e-07	2.16610095330103e-06	0	0	2.29961711375056e-05	0	1.29374474416198e-05	1.61890099287198e-06	0	2.1685388385306e-06	0	0	0	0	0	0	0	0	0	0	0	0	0	0	0	0	NA	NA	NA	NA	FALSE	NA
W	CD4	TGTGTGGTGAACCCCCGGGGGGGTTACCAGAAAGTTACCTTT	TRAV10	TRAJ13	CVVNPRGGYQKVTF	339_CD4	NA	1.53138143807278e-05	1.59495247041638e-05	4.27517206040696e-06	1.47865050468806e-06	3.56396969200174e-06	4.32185943680409e-06	0	9.00942701395605e-07	0	5.41525238325257e-07	0	0	4.45550815789171e-05	1.20251277068562e-05	1.29374474416198e-05	2.42835148930797e-06	0	0	0	0	0	1.09614988315042e-06	2.16999761300263e-05	0	0	0	0	0	0	0	0	0	0	0	NA	NA	NA	NA	FALSE	NA
W	CD4	TGTGCAGCAAGTTTCATGGATAGCAACTATCAGTTAATCTGG	TRAV13-1	TRAJ33	CAASFMDSNYQLIW	340_CD4	NA	2.27066902886654e-05	2.52992460824667e-05	0	1.97153400625075e-06	4.07310821943056e-06	2.40103302044672e-06	5.26572917184707e-06	6.30659890976924e-06	2.85942222514519e-06	1.08305047665051e-06	0	0	3.01824746179761e-05	2.40502554137125e-06	6.46872372080988e-06	1.61890099287198e-06	2.88307404887387e-06	0	0	0	1.1104769054118e-06	0	0	5.57808482035778e-06	0	0	0	0	0	0	0	1.84998131518872e-06	0	0	NA	NA	NA	NA	FALSE	NA
W	CD8	TGTGCCGTGAACAAAAGGGGCGATACTGGAGCCAATAGTAAGCTGACATTT	TRAV12-2	TRAJ56	CAVNKRGDTGANSKLTF	325_CD8	NA	1.21454389916117e-05	2.08993771985595e-05	0	0	1.01827705485764e-06	4.80206604089343e-07	0	0	0	0	0	0	0	0	0	0	0	3.03595437394284e-05	0	0	0	3.28844964945127e-06	0	5.57808482035778e-06	0	0	0	0	0	0	0	0	0	0	NA	NA	NA	NA	FALSE	NA
W	CD4	TGCATCCTGCTAGACAATGACATGCGCTTT	TRAV26-2	TRAJ43	CILLDNDMRF	341_CD4	NA	1.79541272049912e-05	1.37495902622102e-05	0	4.92883501562687e-07	5.0913852742882e-07	4.80206604089343e-07	1.75524305728236e-06	4.50471350697803e-07	0	0	0	0	7.1863034804705e-06	0	0	8.09450496435989e-07	0	0	0	0	0	0	0	5.57808482035778e-06	0	0	0	0	0	0	0	0	0	0	NA	NA	NA	NA	FALSE	NA
W	CD4	TGTGCTTATAGGTTAACTCAGGGCGGATCTGAAAAGCTGGTCTTT	TRAV38-2DV8	TRAJ57	CAYRLTQGGSEKLVF	342_CD4	NA	1.74260646401386e-05	7.1497869363493e-06	1.89329048389451e-05	1.42936215453179e-05	4.58224674685938e-06	1.92082641635737e-06	1.75524305728236e-06	6.30659890976924e-06	4.76570370857531e-07	0	0	0	1.72471283531292e-05	9.620102165485e-06	0	1.61890099287198e-06	0	0	0	0	4.44190762164719e-06	0	0	6.69370178442933e-05	0	0	1.31717597471022e-05	0	0	0	0	5.54994394556615e-06	0	0	NA	NA	NA	NA	FALSE	NA
W	CD8	TGTGCAGGGGCCGCTGGCAACAACCGTAAGCTGATTTGG	TRAV5	TRAJ38	CAGAAGNNRKLIW	326_CD8	NA	1.63699395104332e-05	2.6949196913932e-05	6.71812752349665e-06	8.87190302812837e-06	8.14621643886112e-06	8.16351226951884e-06	1.75524305728236e-05	1.26131978195385e-05	4.76570370857531e-07	4.87372714492732e-06	0	0	1.4372606960941e-06	0	0	0	0	5.20449321247344e-05	1.87661623573303e-05	3.99159104819181e-05	2.88723995407068e-05	7.67304918205296e-06	0	1.11561696407156e-05	0	0	0	0	0	0	0	3.69996263037743e-06	0	0	NA	NA	NA	NA	FALSE	NA
W	CD8	TGTGCTGTGCCGAATAACAATGCCAGACTCATGTTT	TRAV21	TRAJ31	CAVPNNNARLMF	327_CD8	NA	1.84821897698439e-05	1.26496230412334e-05	1.83221659731727e-06	1.97153400625075e-06	2.03655410971528e-06	0	5.85081019094119e-07	5.40565620837363e-06	0	5.41525238325257e-07	0	1.75459220645234e-06	0	0	0	0	0	5.4213470963265e-05	3.75323247146605e-06	4.43510116465757e-06	0	5.48074941575211e-06	0	0	0	0	0	0	0	0	0	3.69996263037743e-06	0	0	NA	NA	NA	NA	TRUE	NA
W	CD8	TGTGCTGTCTTTTCTAACGACTACAAGCTCAGCTTT	TRAV22	TRAJ20	CAVFSNDYKLSF	328_CD8	NA	2.27066902886654e-05	2.6949196913932e-05	8.55034412081392e-06	5.91460201875225e-06	8.65535496628994e-06	5.76247924907212e-06	5.26572917184707e-06	6.75707026046704e-06	2.38285185428766e-06	3.7906766682768e-06	0	1.75459220645234e-06	0	0	1.29374474416198e-05	3.23780198574396e-06	2.88307404887387e-06	6.28876263173873e-05	1.50129298858642e-05	4.43510116465757e-06	1.1104769054118e-05	6.57689929890254e-06	0	2.78904241017889e-05	0	0	0	0	0	0	0	0	0	0	NA	NA	NA	NA	TRUE	NA
W	CD4	TGTGCTACGGACGATAACAATGCCAGACTCATGTTT	TRAV17	TRAJ31	CATDDNNARLMF	251_CD4	NA	4.43572554476254e-05	2.58492296929551e-05	1.28255161812209e-05	8.87190302812837e-06	1.52741558228646e-05	1.05645452899656e-05	7.02097222912943e-06	6.30659890976924e-06	4.76570370857531e-06	9.20592905152938e-06	0	3.50918441290467e-06	4.45550815789171e-05	2.40502554137125e-05	3.88123423248593e-05	9.71340595723187e-06	1.05712715125375e-05	4.3370776770612e-06	0	0	4.44190762164719e-06	3.28844964945127e-06	0	6.13589330239356e-05	0	0	3.95152792413066e-05	0	0	0	0	0	0	0	NA	NA	NA	NA	TRUE	NA
W	CD4	TGCATCGTCATGGATAGCAACTATCAGTTAATCTGG	TRAV26-1	TRAJ33	CIVMDSNYQLIW	343_CD4	NA	3.74924421045405e-05	4.61986232810262e-05	1.28255161812209e-05	1.03505535328164e-05	2.18929566794393e-05	2.11290905799311e-05	2.04778356682942e-05	1.84693253786099e-05	9.53140741715062e-06	1.13720300048304e-05	6.31123873838338e-06	1.75459220645234e-06	7.1863034804705e-05	3.60753831205687e-05	3.23436186040494e-05	1.45701089358478e-05	1.44153702443694e-05	4.3370776770612e-06	0	8.87020232931513e-06	2.2209538108236e-06	7.67304918205296e-06	2.16999761300263e-05	6.13589330239356e-05	0	0	2.63435194942044e-05	5.59049615653389e-05	0	0	0	1.47998505215097e-05	0	0	NA	NA	NA	NA	TRUE	NA
W	CD4	TGCATCGTCAGAGTCAGAGGCTCAGGAACCTACAAATACATCTTT	TRAV26-1	TRAJ40	CIVRVRGSGTYKYIF	344_CD4	NA	2.74592533723396e-05	3.95988199551653e-05	1.09932995839036e-05	1.18292040375045e-05	1.37467402405781e-05	1.96884707676631e-05	2.28181597446706e-05	1.89197967293077e-05	0	1.46211814347819e-05	9.46685810757506e-06	3.50918441290467e-06	5.31786457554817e-05	3.60753831205687e-05	1.94061711624297e-05	2.02362624108997e-05	2.2103567708033e-05	0	0	0	0	0	0	0	0	0	0	9.78336827393431e-05	0	0	0	3.14496823582082e-05	0	0	NA	NA	NA	NA	TRUE	NA
W	CD4	TGTGCTTTCATGAAGCTGCGGGGAGGAACCTACAAATACATCTTT	TRAV38-1	TRAJ40	CAFMKLRGGTYKYIF	345_CD4	NA	4.22450051882147e-05	4.34487052285842e-05	2.7483248959759e-05	1.87295730593821e-05	1.01827705485764e-05	1.34457849145016e-05	1.34568634391647e-05	1.26131978195385e-05	1.23908296422958e-05	9.20592905152938e-06	0	0	7.76120775890814e-05	2.16452298723412e-05	1.94061711624297e-05	1.78079109215918e-05	2.97917651716967e-05	0	0	0	0	0	0	2.23123392814311e-05	0	0	0	5.59049615653389e-05	0	0	0	2.77497197278307e-05	0	0	NA	NA	NA	NA	FALSE	NA
W	CD4	TGTGCTACGGACGCGAACACAGGCAAACTAATCTTT	TRAV17	TRAJ37	CATDANTGKLIF	300_CD4	NA	1.95383148995493e-05	2.14493608090479e-05	6.10738865772423e-07	2.95730100937612e-06	3.56396969200174e-06	9.60413208178687e-07	2.9254050954706e-06	3.60377080558242e-06	0	2.70762619162629e-06	0	0	3.73687780984466e-05	9.620102165485e-06	1.29374474416198e-05	0	0	0	0	0	0	0	0	1.11561696407156e-05	0	0	2.63435194942044e-05	0	0	0	0	1.84998131518872e-06	0	0	NA	NA	NA	NA	FALSE	NA
W	CD4	TGTGCCGGGGGGGGTACCTCAGGAACCTACAAATACATCTTT	TRAV12-2	TRAJ40	CAGGGTSGTYKYIF	346_CD4	NA	3.0099566196603e-05	2.08993771985595e-05	1.83221659731727e-06	6.40748552031493e-06	7.12793938400348e-06	8.16351226951884e-06	4.09556713365883e-06	3.60377080558242e-06	3.81256296686025e-06	2.16610095330103e-06	3.15561936919169e-06	1.0527553238714e-05	3.44942567062584e-05	7.21507662411375e-06	6.46872372080988e-06	7.28505446792391e-06	1.92204936591591e-06	2.1685388385306e-06	0	0	0	0	0	1.67342544610733e-05	0	0	0	6.98812019566737e-05	0	0	0	5.54994394556615e-06	0	0	NA	NA	NA	NA	TRUE	NA
W	CD8	TGTGCCGTGAGGACGGGAGGAGGAAACAAACTCACCTTT	TRAV12-2	TRAJ10	CAVRTGGGNKLTF	329_CD8	NA	3.59082544099825e-05	2.74991805244204e-05	2.99262044228487e-05	1.97153400625075e-05	3.41122813377309e-05	2.35301236003778e-05	2.9254050954706e-05	2.29740388855879e-05	5.24227407943284e-06	9.74745428985463e-06	3.15561936919169e-06	3.50918441290467e-06	2.8745213921882e-06	2.40502554137125e-06	0	1.61890099287198e-06	4.80512341478979e-06	0.000123606713796244	4.87920221290587e-05	3.1045708152603e-05	6.32971836084725e-05	2.41152974293093e-05	2.16999761300263e-05	2.78904241017889e-05	0	0	0	2.79524807826695e-05	0	0	0	1.66498318366984e-05	7.48850514460303e-06	0	NA	NA	NA	NA	TRUE	NA
W	CD4	TGTGCAATGAAGCAAACGGGAGGAGGAAACAAACTCACCTTT	TRAV12-3	TRAJ10	CAMKQTGGGNKLTF	347_CD4	NA	1.1617376426759e-05	1.7599475535629e-05	0	1.97153400625075e-06	0	9.60413208178687e-07	2.9254050954706e-06	4.50471350697803e-07	0	0	0	1.75459220645234e-06	3.73687780984466e-05	2.40502554137125e-06	1.29374474416198e-05	1.61890099287198e-06	0	0	0	0	0	0	0	0	0	0	0	0	0	0	0	0	0	0	NA	NA	NA	NA	TRUE	NA
W	CD4	TGTGCAGCAAGTAGTCGAGAGAGGGCAAACAAATTTTACTTT	TRAV13-1	TRAJ21	CAASSRERANKFYF	348_CD4	NA	1.37296266861698e-05	1.42995738726986e-05	2.44295546308969e-06	0	2.5456926371441e-06	2.40103302044672e-06	0	4.50471350697803e-07	0	0	0	1.75459220645234e-06	2.15589104414115e-05	0	0	0	0	0	0	0	0	0	0	0	0	0	0	0	0	0	0	0	0	0	NA	NA	NA	NA	TRUE	NA
W	CD4	TGTGCCCCCCTGGGGGGAAGCCAAGGAAATCTCATCTTT	TRAV12-2	TRAJ42	CAPLGGSQGNLIF	349_CD4	NA	1.79541272049912e-05	1.70494919251406e-05	1.64899493758554e-05	3.45018451093881e-06	3.05483116457292e-06	6.72289245725081e-06	4.68064815275295e-06	4.50471350697803e-06	4.76570370857531e-07	2.16610095330103e-06	0	0	2.44334318335997e-05	1.20251277068562e-05	0	2.42835148930797e-06	9.61024682957957e-07	0	0	0	0	0	0	5.57808482035778e-06	0	0	0	0	0	0	0	0	0	0	NA	NA	NA	NA	FALSE	NA
W	CD4	TGTGCAGCCTTCCATCTCAAGAGAGGAAGCTACATACCTACATTT	TRAV23DV6	TRAJ6	CAAFHLKRGSYIPTF	350_CD4	NA	1.68980020752859e-05	7.6997705468377e-06	9.16108298658634e-06	8.87190302812837e-06	2.5456926371441e-06	7.6833056654295e-06	2.34032407637648e-06	3.60377080558242e-06	4.76570370857531e-07	0	0	0	2.58706925296938e-05	1.44301532482275e-05	0	8.09450496435989e-06	0	0	0	0	0	0	0	0	0	0	0	0	0	0	0	0	0	0	NA	NA	NA	NA	FALSE	NA
W	CD4	TGTGCTTTCTCTGGCTCTAGCAACACAGGCAAACTAATCTTT	TRAV21	TRAJ37	CAFSGSSNTGKLIF	351_CD4	NA	1.26735015564644e-05	1.15496558202566e-05	0	5.91460201875225e-06	2.03655410971528e-06	4.80206604089343e-06	1.75524305728236e-06	1.80188540279121e-06	0	0	0	1.75459220645234e-06	1.14980855687528e-05	4.8100510827425e-06	6.46872372080988e-06	1.61890099287198e-06	9.61024682957957e-07	0	0	4.43510116465757e-06	0	0	0	1.67342544610733e-05	0	0	0	0	0	0	0	3.69996263037743e-06	0	0	NA	NA	NA	NA	TRUE	NA
W	CD4	TGTGCTTTTATAGGCAATCAGGGAGCCCAGAAGCTGGTATTT	TRAV38-1	TRAJ54	CAFIGNQGAQKLVF	352_CD4	NA	2.05944400292547e-05	1.53995410936754e-05	6.10738865772423e-07	1.97153400625075e-06	0	4.80206604089343e-07	5.85081019094119e-07	0	9.53140741715062e-07	0	0	0	2.29961711375056e-05	2.40502554137125e-06	0	4.04725248217995e-06	1.92204936591591e-06	0	0	0	0	0	0	1.11561696407156e-05	0	0	0	0	0	0	0	1.84998131518872e-06	0	0	NA	NA	NA	NA	FALSE	NA
W	CD4	TGTGCAGCTCGATACGCTGGGGCTGGGAGTTACCAACTCACTTTC	TRAV13-1	TRAJ28	CAARYAGAGSYQLTF	353_CD4	NA	1.05612512970537e-05	1.7599475535629e-05	3.66443319463454e-06	1.97153400625075e-06	0	0	1.17016203818824e-06	0	0	0	0	0	3.59315174023525e-05	0	6.46872372080988e-06	1.61890099287198e-06	0	2.1685388385306e-06	0	0	0	0	0	0	0	0	0	0	0	0	0	0	0	0	NA	NA	NA	NA	FALSE	NA
W	CD8	TGTGTGGTGAACGATCCCGCCCGGAACACCGGTAACCAGTTCTATTTT	TRAV12-1	TRAJ49	CVVNDPARNTGNQFYF	330_CD8	NA	1.26735015564644e-05	1.81494591461174e-05	6.10738865772423e-07	0	0	4.80206604089343e-07	0	0	0	0	0	0	0	0	0	0	0	7.15617816715097e-05	0	0	0	0	0	0	0	0	0	0	0	0	0	0	0	0	NA	NA	NA	NA	FALSE	NA
W	CD4	TGTGCTCTAAGTGGCAAGGCCAGACTCATGTTT	TRAV16	TRAJ31	CALSGKARLMF	354_CD4	NA	5.54465693095318e-05	5.22484429963987e-05	1.52684716443106e-05	1.42936215453179e-05	2.18929566794393e-05	2.16092971840205e-05	1.75524305728236e-05	1.53160259237253e-05	1.62033926091561e-05	1.62457571497577e-05	0	8.77296103226169e-06	8.04865989812696e-05	1.44301532482275e-05	5.17497897664791e-05	2.67118663823877e-05	1.63374196102853e-05	2.1685388385306e-06	0	0	0	0	0	6.13589330239356e-05	0	0	1.31717597471022e-05	1.39762403913347e-05	0	0	0	4.43995515645292e-05	0	0	NA	NA	NA	NA	TRUE	NA
W	CD4	TGTGCTCTATTCCACTATGGTCAGAATTTTGTCTTT	TRAV6	TRAJ26	CALFHYGQNFVF	355_CD4	NA	1.79541272049912e-05	2.41992788614899e-05	1.22147773154485e-06	4.92883501562687e-07	1.01827705485764e-06	9.60413208178687e-07	5.85081019094119e-07	9.00942701395605e-07	4.76570370857531e-07	2.16610095330103e-06	0	0	2.8745213921882e-05	4.8100510827425e-06	0	2.42835148930797e-06	9.61024682957957e-07	0	0	0	0	0	0	5.57808482035778e-06	0	0	0	0	0	0	0	0	0	0	NA	NA	NA	NA	FALSE	NA
W	CD4	TGTGCTCTGAGTCCTAATGCTGGCAACAACCGTAAGCTGATTTGG	TRAV19	TRAJ38	CALSPNAGNNRKLIW	356_CD4	NA	2.85153785020449e-05	2.25493280300247e-05	1.77114271074003e-05	1.82366895578194e-05	1.06919090760052e-05	9.60413208178687e-06	1.69673495537295e-05	1.39646118716319e-05	3.33599259600272e-06	5.95677762157783e-06	0	3.50918441290467e-06	3.16197353140702e-05	3.12653320378262e-05	1.29374474416198e-05	2.02362624108997e-05	5.76614809774774e-06	0	0	4.43510116465757e-06	0	0	4.33999522600525e-05	6.13589330239356e-05	0	0	0	1.39762403913347e-05	0	0	1.95978520754125e-05	1.47998505215097e-05	0	0	NA	NA	NA	NA	TRUE	NA
W	CD4	TGTGCTGGGAATGCTGGTGGTACTAGCTATGGAAAGCTGACATTT	TRAV22	TRAJ52	CAGNAGGTSYGKLTF	357_CD4	NA	2.79873159371922e-05	2.63992133034436e-05	1.71006882416278e-05	2.07011070656329e-05	1.78198484600087e-05	1.6807231143127e-05	1.17016203818824e-05	1.62169686251209e-05	2.38285185428766e-06	9.20592905152938e-06	0	1.22821454451664e-05	5.03041243632935e-05	1.44301532482275e-05	1.29374474416198e-05	8.09450496435989e-06	8.64922214662161e-06	2.1685388385306e-06	0	8.87020232931513e-06	5.55238452705899e-06	2.19229976630084e-06	0	2.78904241017889e-05	0	0	3.95152792413066e-05	8.38574423480084e-05	0	0	2.61304694338834e-05	0	0	0	NA	NA	NA	NA	TRUE	NA
W	CD8	TGTGCAGAGAAAGATGCCAGACTCATGTTT	TRAV13-2	TRAJ31	CAEKDARLMF	331_CD8	NA	1.79541272049912e-05	1.97994099775827e-05	0	0	0	4.80206604089343e-07	5.85081019094119e-07	4.50471350697803e-07	9.53140741715062e-07	5.41525238325257e-07	0	0	0	0	0	0	0	2.38539272238366e-05	0	0	0	0	0	0	0	0	0	0	0	0	0	0	0	0	NA	NA	NA	NA	FALSE	NA
W	CD8	TGTGCTTATAGGAGTGGAGGAGGAAGCCAAGGAAATCTCATCTTT	TRAV38-2DV8	TRAJ42	CAYRSGGGSQGNLIF	250_CD8	NA	1.05612512970537e-05	1.70494919251406e-05	0	9.85767003125374e-07	1.01827705485764e-06	4.80206604089343e-07	0	1.35141405209341e-06	0	0	0	0	0	0	0	0	0	1.95168495467754e-05	0	0	0	0	0	0	0	0	0	0	0	0	0	0	0	0	NA	NA	NA	NA	FALSE	NA
W	CD8	TGTGCTGTGCAGGCGCACATGGCTGGCAACAACCGTAAGCTGATTTGG	TRAV20	TRAJ38	CAVQAHMAGNNRKLIW	332_CD8	NA	1.21454389916117e-05	1.70494919251406e-05	0	0	0	0	0	0	0	0	0	0	0	0	0	0	0	2.1685388385306e-05	0	0	0	0	0	0	0	0	0	0	0	0	0	0	0	0	NA	NA	NA	NA	FALSE	NA
W	CD4	TGTGCTGGTCGCCCTTCTGGTTCTGCAAGGCAACTGACCTTT	TRAV35	TRAJ22	CAGRPSGSARQLTF	358_CD4	NA	1.42576892510225e-05	1.2099639430745e-05	6.10738865772423e-07	2.95730100937612e-06	2.03655410971528e-06	4.80206604089343e-07	0	0	0	0	0	0	1.4372606960941e-05	2.40502554137125e-06	0	8.09450496435989e-07	0	0	0	0	0	0	0	0	0	0	0	0	0	0	0	0	0	0	NA	NA	NA	NA	FALSE	NA
W	CD4	TGTGCAGGATTAAACTATGGTCAGAATTTTGTCTTT	TRAV27	TRAJ26	CAGLNYGQNFVF	359_CD4	NA	3.27398790208664e-05	3.51989510712581e-05	2.68725100939866e-05	2.80943595890732e-05	1.73107099325799e-05	2.11290905799311e-05	2.22330787255765e-05	2.38749815869835e-05	7.14855556286297e-06	1.08305047665051e-05	0	0	3.59315174023525e-05	2.16452298723412e-05	1.94061711624297e-05	2.42835148930797e-05	1.44153702443694e-05	2.1685388385306e-06	0	0	0	1.09614988315042e-06	2.16999761300263e-05	5.020276338322e-05	2.52028832098392e-05	0	5.26870389884089e-05	0	0	0	4.57283215092959e-05	3.69996263037743e-06	0	0	NA	NA	NA	NA	FALSE	NA
W	CD4	TGTGCTGTGCCCCCAGGAGGAAGCTACATACCTACATTT	TRAV1-2	TRAJ6	CAVPPGGSYIPTF	360_CD4	NA	1.74260646401386e-05	1.15496558202566e-05	2.44295546308969e-05	2.66157090843851e-05	2.69843419537275e-05	4.51394207843983e-05	8.77621528641179e-06	5.85612755907143e-06	4.76570370857531e-07	3.24915142995154e-06	6.31123873838338e-06	1.22821454451664e-05	1.14980855687528e-05	3.12653320378262e-05	5.17497897664791e-05	1.13323069501039e-05	9.61024682957957e-07	0	0	0	1.1104769054118e-06	0	0	1.11561696407156e-05	0	0	0	0	0	0	0	0	0	0	NA	NA	NA	NA	TRUE	NA
W	CD4	TGTGTGGTGAGGATCGGTAGCAACTATCAGTTAATCTGG	TRAV10	TRAJ33	CVVRIGSNYQLIW	361_CD4	NA	9.50512616734831e-06	1.15496558202566e-05	4.88591092617938e-06	4.43595151406418e-06	2.03655410971528e-06	3.84165283271475e-06	4.09556713365883e-06	1.80188540279121e-06	0	0	0	0	8.6235641765646e-06	9.620102165485e-06	0	1.61890099287198e-06	9.61024682957957e-07	0	0	0	0	0	0	2.23123392814311e-05	0	0	0	0	0	0	0	0	0	0	NA	NA	NA	NA	FALSE	NA
W	CD4	TGTGCTGGGCGACAGGGAAGCCAAGGAAATCTCATCTTT	TRAV35	TRAJ42	CAGRQGSQGNLIF	362_CD4	NA	1.58418769455805e-05	1.15496558202566e-05	0	1.47865050468806e-06	0	0	1.75524305728236e-06	4.50471350697803e-07	0	0	0	0	1.29353462648469e-05	0	0	1.61890099287198e-06	0	0	0	0	0	0	0	0	0	0	0	0	0	0	0	0	0	0	NA	NA	NA	NA	FALSE	NA
W	CD4	TGTGCTGGGCAATTTTATAACCAGGGAGGAAAGCTTATCTTC	TRAV35	TRAJ23	CAGQFYNQGGKLIF	363_CD4	NA	1.84821897698439e-05	1.31996066517218e-05	3.66443319463454e-06	3.45018451093881e-06	1.01827705485764e-06	2.88123962453606e-06	2.9254050954706e-06	9.00942701395605e-07	9.53140741715062e-07	5.41525238325257e-07	0	0	4.3117820882823e-05	0	0	3.23780198574396e-06	9.61024682957957e-07	0	0	0	0	0	0	2.23123392814311e-05	0	0	0	0	0	0	0	3.69996263037743e-06	0	0	NA	NA	NA	NA	FALSE	NA
W	CD4	TGTGCAATGAGAGAGGCCGGGTGGCTCACGGGAGGAGGAAACAAACTCACCTTT	TRAV14DV4	TRAJ10	CAMREAGWLTGGGNKLTF	364_CD4	NA	1.1617376426759e-05	1.42995738726986e-05	5.49664979195181e-06	1.03505535328164e-05	3.05483116457292e-06	6.72289245725081e-06	1.75524305728236e-06	1.80188540279121e-06	0	1.08305047665051e-06	0	0	1.4372606960941e-05	2.40502554137125e-06	6.46872372080988e-06	4.85670297861594e-06	2.88307404887387e-06	0	0	0	0	0	0	5.57808482035778e-06	0	0	0	1.39762403913347e-05	0	0	0	0	0	0	NA	NA	NA	NA	FALSE	NA
W	CD4	TGTGCTTATAAGAGGGATACCGGCACTGCCAGTAAACTCACCTTT	TRAV38-2DV8	TRAJ44	CAYKRDTGTASKLTF	365_CD4	NA	1.42576892510225e-05	1.31996066517218e-05	0	0	0	2.40103302044672e-06	0	0	0	0	0	0	8.6235641765646e-06	0	0	0	0	0	0	0	0	0	0	0	0	0	0	0	0	0	0	0	0	0	NA	NA	NA	NA	FALSE	NA
W	CD8	TGTGCTTCGCGTTATGCAGGCAACATGCTCACCTTT	TRAV38-2DV8	TRAJ39	CASRYAGNMLTF	333_CD8	NA	2.0066377464402e-05	1.53995410936754e-05	6.10738865772423e-07	9.85767003125374e-07	1.01827705485764e-06	4.32185943680409e-06	2.34032407637648e-06	0	1.90628148343012e-06	0	0	0	0	0	0	0	0	5.4213470963265e-05	0	0	1.1104769054118e-06	0	0	0	0	0	0	0	0	0	0	0	0	0	NA	NA	NA	NA	FALSE	NA
W	CD4	TGTGCAGCTTCTAACCAGGCAGGAACTGCTCTGATCTTT	TRAV13-1	TRAJ15	CAASNQAGTALIF	292_CD4	NA	1.58418769455805e-05	1.7599475535629e-05	1.83221659731727e-06	0	0	9.60413208178687e-07	5.85081019094119e-07	0	9.53140741715062e-07	0	0	0	1.4372606960941e-06	9.620102165485e-06	0	8.09450496435989e-07	0	0	0	0	0	0	0	0	0	0	0	0	0	0	0	0	0	0	NA	NA	NA	NA	FALSE	NA
W	CD8	TGTGCTGTGATTCCCTCCGACAAGCTCATCTTT	TRAV21	TRAJ34	CAVIPSDKLIF	334_CD8	NA	2.11225025941073e-05	1.37495902622102e-05	3.05369432886211e-06	1.97153400625075e-06	2.03655410971528e-06	0	2.9254050954706e-06	9.00942701395605e-07	1.90628148343012e-06	0	0	0	0	0	0	0	0	2.60224660623672e-05	1.87661623573303e-05	0	0	3.28844964945127e-06	0	0	0	0	0	0	0	0	0	0	0	0	NA	NA	NA	NA	FALSE	NA
W	CD4	TGTGGCACAGTCCAGGGCGGATCTGAAAAGCTGGTCTTT	TRAV30	TRAJ57	CGTVQGGSEKLVF	366_CD4	NA	2.05944400292547e-05	1.2099639430745e-05	9.77182185235876e-06	6.40748552031493e-06	3.05483116457292e-06	4.32185943680409e-06	3.51048611456471e-06	3.60377080558242e-06	4.76570370857531e-07	2.16610095330103e-06	0	0	2.01216497453174e-05	2.40502554137125e-06	6.46872372080988e-06	1.61890099287198e-06	1.92204936591591e-06	0	0	0	0	0	0	5.57808482035778e-06	0	0	0	2.79524807826695e-05	0	0	6.53261735847084e-06	0	0	0	NA	NA	NA	NA	FALSE	NA
W	CD4	TGTGCAATGAGGTTAATTTATAACCAGGGAGGAAAGCTTATCTTC	TRAV12-3	TRAJ23	CAMRLIYNQGGKLIF	367_CD4	NA	2.64031282426342e-05	1.26496230412334e-05	0	1.47865050468806e-06	0	4.80206604089343e-07	1.75524305728236e-06	4.50471350697803e-07	9.53140741715062e-07	1.62457571497577e-06	0	1.75459220645234e-06	3.16197353140702e-05	9.620102165485e-06	0	0	9.61024682957957e-07	0	0	0	0	0	0	5.57808482035778e-06	0	0	0	1.39762403913347e-05	0	0	6.53261735847084e-06	0	0	0	NA	NA	NA	NA	TRUE	NA
W	CD8	TGTGCTTATAGGCCCCGCGGTCCTACCTCAGGAACCTACAAATACATCTTT	TRAV38-2DV8	TRAJ40	CAYRPRGPTSGTYKYIF	335_CD8	NA	1.32015641213171e-05	1.4849557483187e-05	0	0	0	0	0	0	0	0	0	0	0	0	0	0	0	2.81910049008978e-05	0	0	0	0	0	0	0	0	0	0	0	0	0	0	0	0	NA	NA	NA	NA	FALSE	NA
W	CD4	TGTGCAGCAAGTGGGGAAGGGAACAATGACATGCGCTTT	TRAV13-1	TRAJ43	CAASGEGNNDMRF	368_CD4	NA	1.1617376426759e-05	7.1497869363493e-06	3.66443319463454e-06	8.87190302812837e-06	9.16449349371876e-06	2.88123962453606e-06	1.17016203818824e-06	4.50471350697803e-07	0	0	0	0	8.6235641765646e-06	4.8100510827425e-06	0	8.09450496435989e-07	1.92204936591591e-06	0	0	0	0	0	0	0	0	0	0	0	0	0	0	0	0	0	NA	NA	NA	NA	FALSE	NA
W	CD4	GATAGCAACTATCAGTTAATCTGG	TRAV20	TRAJ33	DSNYQLIW	369_CD4	NA	1.90102523346966e-05	9.34972137830293e-06	7.9396052550415e-06	5.42171851718956e-06	3.56396969200174e-06	3.3614462286254e-06	2.34032407637648e-06	2.70282810418682e-06	1.42971111257259e-06	0	0	0	2.29961711375056e-05	7.21507662411375e-06	1.29374474416198e-05	2.42835148930797e-06	9.61024682957957e-07	0	0	0	0	1.09614988315042e-06	2.16999761300263e-05	5.57808482035778e-06	0	0	0	0	0	0	0	0	0	0	NA	NA	NA	NA	FALSE	NA
W	CD4	TGTGCAGCCCCGCTAACTTTGGAAATGAGAAATTAACCTTT	TRAV23DV6	TRAJ48	CAAPLTL_NEKLTF	370_CD4	NA	1.47857518158751e-05	1.42995738726986e-05	1.22147773154485e-06	4.92883501562687e-07	1.52741558228646e-06	9.60413208178687e-07	5.85081019094119e-07	0	4.76570370857531e-07	0	0	0	1.72471283531292e-05	0	0	1.61890099287198e-06	0	2.1685388385306e-06	0	0	0	0	0	0	0	0	0	0	0	0	0	1.84998131518872e-06	0	0	NA	NA	NA	NA	FALSE	NA
W	CD4	TGTGTGGTGTTCGACAGAGGCTCAACCCTGGGGAGGCTATACTTT	TRAV10	TRAJ18	CVVFDRGSTLGRLYF	371_CD4	NA	1.05612512970537e-05	6.59980332586089e-06	1.40469939127657e-05	6.90036902187762e-06	7.6370779114323e-06	8.64371887360818e-06	0	0	0	0	0	0	0	1.68351787895987e-05	0	4.85670297861594e-06	3.84409873183183e-06	2.1685388385306e-06	0	0	3.33143071623539e-06	0	0	0	0	0	0	0	0	0	0	0	0	0	NA	NA	NA	NA	FALSE	NA
W	CD4	TGCATCGTCAGAGAGGACAGCAGTGCTTCCAAGATAATCTTT	TRAV26-1	TRAJ3	CIVREDSSASKIIF	372_CD4	NA	1.32015641213171e-05	1.42995738726986e-05	0	0	0	0	0	0	0	0	0	0	1.00608248726587e-05	0	0	8.09450496435989e-07	0	0	0	0	0	0	0	0	0	0	0	0	0	0	0	0	0	0	NA	NA	NA	NA	FALSE	NA
W	CD4	TGTGGCGGTCACTTTGAGGAAACCAGTGGCTCTAGGTTGACCTTT	TRAV30	TRAJ58	CGGHFEETSGSRLTF	373_CD4	NA	1.1617376426759e-05	7.6997705468377e-06	7.32886638926907e-06	2.46441750781344e-06	2.5456926371441e-06	9.60413208178687e-07	4.09556713365883e-06	3.60377080558242e-06	0	0	0	0	2.01216497453174e-05	1.20251277068562e-05	1.29374474416198e-05	0	1.92204936591591e-06	0	0	0	0	0	0	0	0	0	2.63435194942044e-05	0	0	0	0	0	0	0	NA	NA	NA	NA	FALSE	NA
W	CD4	TGTGCCGTGGACAGTAAGAGGGGAAGCCAAGGAAATCTCATCTTT	TRAV39	TRAJ42	CAVDSKRGSQGNLIF	374_CD4	NA	1.58418769455805e-05	1.37495902622102e-05	2.44295546308969e-06	2.95730100937612e-06	5.0913852742882e-07	1.92082641635737e-06	2.34032407637648e-06	4.95518485767583e-06	4.76570370857531e-07	1.08305047665051e-06	0	0	3.88060387945407e-05	0	0	5.66615347505193e-06	0	0	0	0	0	0	2.16999761300263e-05	5.57808482035778e-06	0	0	1.31717597471022e-05	0	0	0	0	1.84998131518872e-06	0	0	NA	NA	NA	NA	FALSE	NA
W	CD4	TGTGCTACGGATGGCAACACAGGCAAACTAATCTTT	TRAV17	TRAJ37	CATDGNTGKLIF	300_CD4	NA	1.79541272049912e-05	3.84988527341885e-06	1.71006882416278e-05	2.02082235640702e-05	1.01827705485764e-05	1.5366611330859e-05	5.85081019094119e-06	5.85612755907143e-06	0	1.62457571497577e-06	0	0	2.73079532257879e-05	2.8860306496455e-05	1.29374474416198e-05	2.18551634037717e-05	1.92204936591591e-06	0	0	0	0	0	0	1.67342544610733e-05	0	0	1.31717597471022e-05	0	0	0	0	5.54994394556615e-06	0	0	NA	NA	NA	NA	FALSE	NA
W	CD4	TGTGCACCTGCGAAGGGTTCTGCAAGGCAACTGACCTTT	TRAV12-3	TRAJ22	CAPAKGSARQLTF	375_CD4	NA	9.50512616734831e-06	1.59495247041638e-05	6.10738865772423e-07	0	0	4.80206604089343e-07	5.85081019094119e-07	4.50471350697803e-07	0	0	0	0	1.72471283531292e-05	0	0	0	0	0	0	0	0	0	0	0	0	0	0	0	0	0	0	0	0	0	NA	NA	NA	NA	FALSE	NA
W	CD4	TGTGCTGCCTATGGTCAGAATTTTGTCTTT	TRAV1-2	TRAJ26	CAAYGQNFVF	376_CD4	NA	2.64031282426342e-05	1.2099639430745e-05	4.88591092617938e-06	1.97153400625075e-06	3.56396969200174e-06	0	5.26572917184707e-06	6.30659890976924e-06	1.42971111257259e-06	2.70762619162629e-06	0	1.75459220645234e-06	3.01824746179761e-05	1.20251277068562e-05	1.29374474416198e-05	4.04725248217995e-06	4.80512341478979e-06	2.1685388385306e-06	0	8.87020232931513e-06	1.1104769054118e-06	0	0	0	0	0	1.31717597471022e-05	0	0	0	0	0	0	0	NA	NA	NA	NA	TRUE	NA
W	CD8	TGTGCTGTGACTCAAACAGGAAGCCAAGGAAATCTCATCTTT	TRAV8-3	TRAJ42	CAVTQTGSQGNLIF	336_CD8	NA	2.90434410668976e-05	2.14493608090479e-05	1.71006882416278e-05	9.85767003125374e-06	5.0913852742882e-06	7.20309906134015e-06	7.02097222912943e-06	6.75707026046704e-06	4.76570370857531e-06	4.87372714492732e-06	0	0	0	0	0	0	0	6.07190874788567e-05	3.00258597717284e-05	4.43510116465757e-06	2.10990612028242e-05	1.64422482472563e-05	0	1.11561696407156e-05	0	0	0	1.39762403913347e-05	0	0	0	3.69996263037743e-06	1.49770102892061e-05	0	NA	NA	NA	NA	FALSE	NA
W	CD8	TGTGCAGGGCACAAGAAAGGAGGAGGTGCTGACGGACTCACCTTT	TRAV25	TRAJ45	CAGHKKGGGADGLTF	337_CD8	NA	1.32015641213171e-05	1.15496558202566e-05	6.10738865772423e-07	1.97153400625075e-06	0	0	5.85081019094119e-07	0	0	0	0	0	0	0	0	0	0	3.90336990935508e-05	0	0	2.2209538108236e-06	1.09614988315042e-06	0	0	0	0	0	0	0	0	0	0	0	0	NA	NA	NA	NA	FALSE	NA
W	CD4	TGTGCTGTGAGTGGGGGTAACCAGGGAGGAAAGCTTATCTTC	TRAV8-4	TRAJ23	CAVSGGNQGGKLIF	377_CD4	NA	1.68980020752859e-05	1.92494263670943e-05	2.44295546308969e-06	6.90036902187762e-06	2.5456926371441e-06	1.92082641635737e-06	4.68064815275295e-06	2.25235675348901e-06	1.42971111257259e-06	2.16610095330103e-06	3.15561936919169e-06	1.75459220645234e-06	2.73079532257879e-05	2.40502554137125e-06	0	0	6.7271727807057e-06	0	0	0	0	0	0	0	0	0	1.31717597471022e-05	0	0	0	0	0	0	0	NA	NA	NA	NA	TRUE	NA
W	0	TGTGCTTATAGGGAGTGGGAAACCAGTGGCTCTAGGTTGACCTTT	TRAV38-2DV8	TRAJ58	CAYREWETSGSRLTF	4_0	NA	1.42576892510225e-05	1.15496558202566e-05	0	0	0	0	0	0	0	0	0	0	0	0	0	0	0	0	0	0	0	0	0	0	0	0	0	0	0	0	0	0	0	0	NA	NA	NA	NA	FALSE	NA
W	CD4	TGTGCTGTGATAACTTCTGGTTCTGCAAGGCAACTGACCTTT	TRAV3	TRAJ22	CAVITSGSARQLTF	378_CD4	NA	3.37960041505718e-05	2.80491641349088e-05	1.34362550469933e-05	1.18292040375045e-05	9.16449349371876e-06	1.3925991518591e-05	7.60605324822355e-06	1.62169686251209e-05	8.10169630457803e-06	7.03982809822835e-06	0	1.75459220645234e-06	6.03649492359522e-05	1.68351787895987e-05	0	1.29512079429758e-05	7.68819746366366e-06	0	0	0	0	0	0	5.57808482035778e-06	0	0	0	2.79524807826695e-05	0	0	0	9.24990657594358e-06	0	0	NA	NA	NA	NA	TRUE	NA
W	CD4	TGTGCAGCAAGTATGGGTTCTGCAAGGCAACTGACCTTT	TRAV13-1	TRAJ22	CAASMGSARQLTF	379_CD4	NA	4.96378810961523e-05	2.6949196913932e-05	2.07651214362624e-05	2.71085925859478e-05	1.01827705485764e-05	1.5366611330859e-05	1.05314583436941e-05	1.08113124167473e-05	1.23908296422958e-05	1.02889795281799e-05	0	5.26377661935701e-06	4.59923422750112e-05	3.36703575791975e-05	1.94061711624297e-05	2.50929653895157e-05	2.49866417569069e-05	0	0	0	3.33143071623539e-06	0	0	2.78904241017889e-05	0	0	0	1.39762403913347e-05	0	0	6.53261735847084e-06	2.77497197278307e-05	0	0	NA	NA	NA	NA	TRUE	NA
W	CD4	TGTGCTGGATATAACACCAATGCAGGCAAATCAACCTTT	TRAV35	TRAJ27	CAGYNTNAGKSTF	380_CD4	NA	1.21454389916117e-05	1.04496885992797e-05	1.22147773154485e-06	3.45018451093881e-06	0	9.60413208178687e-07	5.85081019094119e-07	9.00942701395605e-07	0	0	0	0	2.73079532257879e-05	0	0	2.42835148930797e-06	0	2.1685388385306e-06	0	0	0	0	2.16999761300263e-05	1.67342544610733e-05	0	0	1.31717597471022e-05	0	0	0	0	0	0	0	NA	NA	NA	NA	FALSE	NA
W	CD8	TGTGCTTATAGGAGCGCGTGGATATCTAACTTTGGAAATGAGAAATTAACCTTT	TRAV38-2DV8	TRAJ48	CAYRSAWISNFGNEKLTF	295_CD8	NA	2.0066377464402e-05	1.37495902622102e-05	1.22147773154485e-06	2.46441750781344e-06	4.07310821943056e-06	1.44061981226803e-06	1.17016203818824e-06	4.50471350697803e-07	9.53140741715062e-07	1.62457571497577e-06	3.15561936919169e-06	5.26377661935701e-06	4.3117820882823e-06	0	6.46872372080988e-06	0	3.84409873183183e-06	7.37303205100403e-05	0	4.43510116465757e-06	1.1104769054118e-06	0	0	0	0	0	0	2.79524807826695e-05	0	0	0	1.10998878911323e-05	0	0	NA	NA	NA	NA	TRUE	NA
W	CD4	TGTGCAGCTCATGGCTCTAGCAACACAGGCAAACTAATCTTT	TRAV27	TRAJ37	CAAHGSSNTGKLIF	381_CD4	NA	1.95383148995493e-05	1.92494263670943e-05	1.28255161812209e-05	1.52793885484433e-05	4.42950518863073e-05	4.99414868252917e-05	1.28717824200706e-05	1.57664972744231e-05	1.90628148343012e-06	6.49830285990309e-06	1.57780968459584e-05	0	2.29961711375056e-05	3.36703575791975e-05	0.000168186816741057	2.26646139002077e-05	1.05712715125375e-05	0	3.75323247146605e-06	4.43510116465757e-06	0	0	2.16999761300263e-05	0	0	0	1.31717597471022e-05	2.79524807826695e-05	0	0	0	1.2949869206321e-05	0	0	NA	NA	NA	NA	TRUE	NA
W	CD4	TGTGCTCTAGGCTCCTACAATGCAGGCAACATGCTCACCTTT	TRAV6	TRAJ39	CALGSYNAGNMLTF	382_CD4	NA	1.74260646401386e-05	5.49983610488407e-06	3.05369432886211e-06	2.95730100937612e-06	2.5456926371441e-06	4.80206604089343e-06	0	1.35141405209341e-06	4.76570370857531e-07	0	0	0	4.3117820882823e-06	7.21507662411375e-06	6.46872372080988e-06	2.42835148930797e-06	0	0	0	0	0	0	0	0	0	0	0	1.39762403913347e-05	0	0	0	0	0	0	NA	NA	NA	NA	FALSE	NA
W	CD4	TGTGCTGTGAGATTAAGGGGAGGGTACAGCAGTGCTTCCAAGATAATCTTT	TRAV1-2	TRAJ3	CAVRLRGGYSSASKIIF	383_CD4	NA	9.50512616734831e-06	1.53995410936754e-05	0	0	0	0	5.85081019094119e-07	0	0	0	0	0	8.6235641765646e-06	0	0	0	0	0	0	0	0	0	0	0	0	0	0	0	0	0	0	0	0	0	NA	NA	NA	NA	FALSE	NA
W	CD8	TGTGCAGGGCCAATCCAGGGCGGATCTGAAAAGCTGGTCTTT	TRAV25	TRAJ57	CAGPIQGGSEKLVF	338_CD8	NA	1.42576892510225e-05	1.04496885992797e-05	0	0	0	9.60413208178687e-07	0	0	0	0	0	0	0	0	0	0	0	2.38539272238366e-05	0	0	0	0	0	5.57808482035778e-06	0	0	0	0	0	0	0	0	0	0	NA	NA	NA	NA	FALSE	NA
W	CD4	TGTGCCGTGGACACAGCTGACAGCTGGGGGAAATTGCAGTTT	TRAV39	TRAJ24	CAVDTADSWGKLQF	289_CD4	NA	1.10893138619064e-05	1.04496885992797e-05	1.83221659731727e-06	2.46441750781344e-06	0	1.44061981226803e-06	1.17016203818824e-06	1.35141405209341e-06	0	0	0	0	7.1863034804705e-06	2.40502554137125e-06	1.94061711624297e-05	1.61890099287198e-06	1.92204936591591e-06	0	0	0	0	0	2.16999761300263e-05	5.57808482035778e-06	0	0	0	0	0	0	0	0	0	0	NA	NA	NA	NA	FALSE	NA
W	CD4	TGTGCTACGGACGCCAATGCAGGCAAATCAACCTTT	TRAV17	TRAJ27	CATDANAGKSTF	319_CD4	NA	2.58750656777815e-05	1.37495902622102e-05	6.10738865772423e-07	2.46441750781344e-06	4.07310821943056e-06	4.32185943680409e-06	1.17016203818824e-06	3.60377080558242e-06	2.85942222514519e-06	1.62457571497577e-06	0	5.26377661935701e-06	2.58706925296938e-05	9.620102165485e-06	0	5.66615347505193e-06	4.80512341478979e-06	0	0	0	1.1104769054118e-06	2.19229976630084e-06	4.33999522600525e-05	5.57808482035778e-06	0	0	0	0	0	0	0	3.69996263037743e-06	0	0	NA	NA	NA	NA	TRUE	NA
W	CD4	TGTGCTGTAGGAGGAAGCCAAGGAAATCTCATCTTT	TRAV3	TRAJ42	CAVGGSQGNLIF	384_CD4	NA	9.50512616734831e-06	7.1497869363493e-06	4.88591092617938e-06	5.42171851718956e-06	4.07310821943056e-06	0	4.68064815275295e-06	4.95518485767583e-06	0	0	0	8.77296103226169e-06	2.8745213921882e-06	2.40502554137125e-06	0	3.23780198574396e-06	5.76614809774774e-06	0	0	0	0	0	0	0	0	0	1.31717597471022e-05	0	0	0.00338013520540822	0	0	0	0	NA	NA	NA	NA	TRUE	NA
W	CD4	TGTGCAGCAAGTAAGGGATCTGGGGGTTACCAGAAAGTTACCTTT	TRAV13-1	TRAJ13	CAASKGSGGYQKVTF	385_CD4	NA	1.32015641213171e-05	1.09996722097681e-05	1.22147773154485e-06	1.47865050468806e-06	4.07310821943056e-06	4.80206604089343e-07	1.17016203818824e-06	4.50471350697803e-07	0	5.41525238325257e-07	3.15561936919169e-06	0	1.4372606960941e-05	0	6.46872372080988e-06	4.85670297861594e-06	3.84409873183183e-06	0	0	0	0	0	0	0	0	0	0	0	0	0	0	0	0	0	NA	NA	NA	NA	TRUE	NA
W	CD4	TGTGCAGCAAGGGGGCCCAGCAAAACCAGTGGCTCTAGGTTGACCTTT	TRAV23DV6	TRAJ58	CAARGPSKTSGSRLTF	386_CD4	NA	1.47857518158751e-05	1.4849557483187e-05	7.9396052550415e-06	7.88613602500299e-06	6.61880085657466e-06	6.24268585316146e-06	4.09556713365883e-06	3.60377080558242e-06	9.53140741715062e-07	2.16610095330103e-06	0	0	1.58098676570351e-05	2.40502554137125e-06	1.29374474416198e-05	8.09450496435989e-06	3.84409873183183e-06	0	0	0	0	0	0	3.90465937425044e-05	0	0	0	0	0	0	0	1.10998878911323e-05	0	0	NA	NA	NA	NA	FALSE	NA
W	CD4	TGTGCTGTGAGAGTGCCAGGAGGAAGCTACATACCTACATTT	TRAV3	TRAJ6	CAVRVPGGSYIPTF	387_CD4	NA	1.79541272049912e-05	4.39986888390726e-06	3.66443319463454e-06	0	0	0	0	0	0	0	0	0	4.3117820882823e-06	0	0	0	0	0	0	0	0	0	0	0	0	0	0	0	0	0	0	0	0	0	NA	NA	NA	NA	FALSE	NA
W	CD8	TGTGCAGAGAGCCTTCGGGGAGGAAGCTACATACCTACATTT	TRAV5	TRAJ6	CAESLRGGSYIPTF	339_CD8	NA	1.1617376426759e-05	9.89970498879133e-06	0	3.9430680125015e-06	0	0	0	1.35141405209341e-06	0	0	0	0	0	0	0	0	0	1.73483107082448e-05	0	0	3.33143071623539e-06	0	0	0	0	0	0	0	0	0	0	0	0	0	NA	NA	NA	NA	FALSE	NA
W	CD4	TGTGCTGTGGAGGCCAGTGGCTCTAGGTTGACCTTT	TRAV36DV7	TRAJ58	CAVEASGSRLTF	388_CD4	NA	1.68980020752859e-05	1.64995083146522e-05	7.32886638926907e-06	7.39325252344031e-06	3.56396969200174e-06	4.32185943680409e-06	5.85081019094119e-06	4.50471350697803e-06	9.53140741715062e-07	3.24915142995154e-06	0	1.75459220645234e-06	3.16197353140702e-05	9.620102165485e-06	0	4.04725248217995e-06	3.84409873183183e-06	0	3.75323247146605e-06	0	0	0	0	0	0	0	0	0	0	0	0	0	0	0	NA	NA	NA	NA	TRUE	NA
W	CD4	TGTGCTCTACCCTACAGCAGTGCTTCCAAGATAATCTTT	TRAV9-2	TRAJ3	CALPYSSASKIIF	389_CD4	NA	1.05612512970537e-05	1.4849557483187e-05	0	9.85767003125374e-07	5.0913852742882e-07	4.80206604089343e-07	2.9254050954706e-06	0	0	5.41525238325257e-07	3.15561936919169e-06	0	8.6235641765646e-06	4.8100510827425e-06	0	1.61890099287198e-06	2.88307404887387e-06	0	0	0	0	0	0	1.11561696407156e-05	0	0	0	0	0	0	0	1.10998878911323e-05	0	0	NA	NA	NA	NA	TRUE	NA
W	CD8	TGTGCTGTTGTGGATAGCAACTATCAGTTAATCTGG	TRAV1-2	TRAJ33	CAVVDSNYQLIW	207_CD8	NA	1.32015641213171e-05	9.89970498879133e-06	0	0	0	0	0	0	0	0	6.31123873838338e-06	0	0	9.620102165485e-06	0	8.09450496435989e-07	9.61024682957957e-07	0	2.62726273002624e-05	0	0	0	0	0	0	0	0	9.78336827393431e-05	0	0	0	0	0	0	NA	NA	NA	NA	TRUE	NA
W	CD8	TGTGCAGGAGTTGAAATTAGGACAGGCAAACTAATCTTT	TRAV27	TRAJ37	CAGVEIRTGKLIF	340_CD8	NA	1.37296266861698e-05	3.84988527341885e-06	1.09932995839036e-05	1.47865050468806e-06	1.01827705485764e-06	1.92082641635737e-06	0	1.35141405209341e-06	0	0	0	0	0	0	0	0	0	4.3370776770612e-06	7.5064649429321e-06	0	5.55238452705899e-06	1.09614988315042e-06	0	0	0	0	0	0	0	0	0	0	0	0	NA	NA	NA	NA	FALSE	NA
W	CD4	TGTGCTCAGATGGATAGCAGCTATAAATTGATCTTC	TRAV3	TRAJ12	CAQMDSSYKLIF	390_CD4	NA	1.05612512970537e-05	6.59980332586089e-06	4.88591092617938e-06	1.47865050468806e-06	3.05483116457292e-06	2.88123962453606e-06	0	5.40565620837363e-06	0	0	6.31123873838338e-06	0	0	7.21507662411375e-06	0	2.42835148930797e-06	2.88307404887387e-06	0	0	0	0	0	0	5.57808482035778e-06	0	0	0	0	0	0	0	0	0	0	NA	NA	NA	NA	TRUE	NA
W	CD4	TGTGCAGCCCTAGGTTCTAACGACTACAAGCTCAGCTTT	TRAV13-1	TRAJ20	CAALGSNDYKLSF	391_CD4	NA	1.26735015564644e-05	6.59980332586089e-06	1.22147773154485e-06	9.85767003125374e-07	1.37467402405781e-05	1.72874377472164e-05	4.68064815275295e-06	5.40565620837363e-06	0	1.08305047665051e-06	0	0	1.86843890492233e-05	0	1.29374474416198e-05	2.42835148930797e-06	9.61024682957957e-07	0	0	0	0	0	0	0	0	0	0	0	0	0	0	0	0	0	NA	NA	NA	NA	FALSE	NA
W	CD4	TGTGCTCTGACTGGTGGCTACAATAAGCTGATTTTT	TRAV9-2	TRAJ4	CALTGGYNKLIF	392_CD4	NA	1.42576892510225e-05	1.64995083146522e-05	4.88591092617938e-06	2.46441750781344e-06	0	0	5.85081019094119e-07	0	4.76570370857531e-07	1.62457571497577e-06	0	1.75459220645234e-06	1.14980855687528e-05	0	0	1.61890099287198e-06	0	0	0	0	1.1104769054118e-06	0	0	0	0	0	0	0	0	0	0	1.2949869206321e-05	0	0	NA	NA	NA	NA	TRUE	NA
W	CD4	TGCCTCGTGGGTGGAAAATCTGGGGGTTACCAGAAAGTTACCTTT	TRAV4	TRAJ13	CLVGGKSGGYQKVTF	393_CD4	NA	1.32015641213171e-05	8.79973776781452e-06	6.10738865772423e-07	1.47865050468806e-06	0	0	0	0	0	0	0	1.75459220645234e-06	1.4372606960941e-06	0	0	0	0	0	0	0	0	0	0	0	0	0	0	0	0	0	0	0	0	0	NA	NA	NA	NA	TRUE	NA
W	CD8	TGTGCAGAGAATAGGTGGGAATATGGAAACAAACTGGTCTTT	TRAV13-2	TRAJ47	CAENRWEYGNKLVF	341_CD8	NA	1.58418769455805e-05	1.09996722097681e-05	1.22147773154485e-06	2.46441750781344e-06	5.0913852742882e-07	0	5.85081019094119e-07	1.35141405209341e-06	9.53140741715062e-07	0	0	0	0	0	0	0	0	4.12022379320814e-05	0	0	6.66286143247079e-06	1.09614988315042e-06	0	0	0	0	0	0	0	0	0	0	0	0	NA	NA	NA	NA	FALSE	NA
W	CD4	TGTGCTGTGGAGGGATCCCAAGCTGCAGGCAACAAGCTAACTTTT	TRAV2	TRAJ17	CAVEGSQAAGNKLTF	394_CD4	NA	1.74260646401386e-05	1.42995738726986e-05	0	8.87190302812837e-06	1.01827705485764e-06	9.60413208178687e-07	1.17016203818824e-06	4.05424215628022e-06	9.53140741715062e-07	2.16610095330103e-06	0	0	2.58706925296938e-05	9.620102165485e-06	0	2.42835148930797e-06	9.61024682957957e-07	0	0	0	0	0	0	0	0	0	0	0	0	0	0	0	0	0	NA	NA	NA	NA	FALSE	NA
W	CD8	TGTGCAGAGAGTCAGGGGATGGATAGCAGCTATAAATTGATCTTC	TRAV5	TRAJ12	CAESQGMDSSYKLIF	342_CD8	NA	9.50512616734831e-06	1.2099639430745e-05	0	9.85767003125374e-07	5.0913852742882e-07	4.80206604089343e-07	0	4.50471350697803e-07	0	0	0	0	0	0	0	0	0	5.85505486403261e-05	7.5064649429321e-06	0	0	3.28844964945127e-06	0	0	0	0	0	0	0	0	0	0	0	0	NA	NA	NA	NA	FALSE	NA
W	CD4	TGTGCTCCCTCGGTCGGAGATGGCCAGAAGCTGCTCTTT	TRAV21	TRAJ16	CAPSVGDGQKLLF	395_CD4	NA	2.85153785020449e-05	2.19993444195363e-06	1.03825607181312e-05	4.92883501562687e-06	3.05483116457292e-06	9.60413208178687e-07	4.09556713365883e-06	4.50471350697803e-06	1.90628148343012e-06	1.62457571497577e-06	0	0	1.4372606960941e-05	2.40502554137125e-06	6.46872372080988e-06	1.45701089358478e-05	6.7271727807057e-06	0	0	0	0	0	0	0	0	0	0	0	0	0	0	0	0	0	NA	NA	NA	NA	FALSE	NA
W	CD8	TGCCTCGTGGGTGGCCCAGGAGGAAGCTACATACCTACATTT	TRAV4	TRAJ6	CLVGGPGGSYIPTF	343_CD8	NA	3.11556913263083e-05	3.29990166293044e-05	1.28255161812209e-05	1.33078545421926e-05	8.65535496628994e-06	8.64371887360818e-06	1.75524305728236e-06	6.30659890976924e-06	6.19541482114791e-06	1.13720300048304e-05	0	0	0	0	0	0	0	6.50561651559179e-05	7.5064649429321e-05	1.33053034939727e-05	1.99885842974124e-05	5.48074941575211e-06	0	1.11561696407156e-05	0	0	0	0	0	0	1.95978520754125e-05	3.69996263037743e-06	7.48850514460303e-06	0	NA	NA	NA	NA	FALSE	NA
W	CD4	TGTGCAGCATCCCCCCAGAAGTGGGCAGGCAACATGCTCACCTTT	TRAV13-1	TRAJ39	CAASPQKWAGNMLTF	396_CD4	NA	1.26735015564644e-05	9.89970498879133e-06	1.34362550469933e-05	3.9430680125015e-06	5.0913852742882e-06	5.76247924907212e-06	0	1.35141405209341e-06	0	1.62457571497577e-06	0	0	2.58706925296938e-05	9.620102165485e-06	0	2.42835148930797e-06	0	0	0	0	0	0	0	0	0	0	1.31717597471022e-05	0	0	0	0	0	0	0	NA	NA	NA	NA	FALSE	NA
W	CD4	TGTGCTCTTGGTATGGGAGGAAGCTACATACCTACATTT	TRAV16	TRAJ6	CALGMGGSYIPTF	397_CD4	NA	1.26735015564644e-05	9.89970498879133e-06	1.52684716443106e-05	1.13363205359418e-05	3.00391731183004e-05	4.32185943680409e-05	1.34568634391647e-05	9.00942701395605e-06	4.76570370857531e-07	2.70762619162629e-06	0	0	1.14980855687528e-05	4.32904597446825e-05	3.88123423248593e-05	2.10457129073357e-05	0	0	0	0	0	0	4.33999522600525e-05	0	0	0	6.58587987355111e-05	4.19287211740042e-05	0	0	0	3.69996263037743e-06	0	0	NA	NA	NA	NA	FALSE	NA
W	CD4	TGTGCAGCAAGCAGGTTGGGCTCTAGCAACACAGGCAAACTAATCTTT	TRAV23DV6	TRAJ37	CAASRLGSSNTGKLIF	398_CD4	NA	1.0033188732201e-05	1.2099639430745e-05	2.44295546308969e-06	4.92883501562687e-07	1.52741558228646e-06	1.44061981226803e-06	2.9254050954706e-06	1.35141405209341e-06	0	5.41525238325257e-07	0	0	5.7490427843764e-06	7.21507662411375e-06	0	2.42835148930797e-06	0	0	0	0	0	0	0	0	0	0	0	0	0	0	0	0	0	0	NA	NA	NA	NA	FALSE	NA
W	CD4	TGTGCTGTGGGGTCTAGCAACACAGGCAAACTAATCTTT	TRAV2	TRAJ37	CAVGSSNTGKLIF	399_CD4	NA	2.42908779832235e-05	1.2099639430745e-05	1.64899493758554e-05	7.88613602500299e-06	1.4255878768007e-05	1.6807231143127e-05	9.94637732460002e-06	7.20754161116484e-06	2.85942222514519e-06	4.33220190660206e-06	0	5.26377661935701e-06	2.01216497453174e-05	1.68351787895987e-05	1.94061711624297e-05	1.29512079429758e-05	8.64922214662161e-06	2.1685388385306e-06	7.5064649429321e-06	0	0	0	0	5.57808482035778e-06	0	0	1.31717597471022e-05	0	0	0	1.95978520754125e-05	5.54994394556615e-06	0	0	NA	NA	NA	NA	TRUE	NA
W	CD4	TGTGCAGCAATGTCAGGAGGAAGCTACATACCTACATTT	TRAV13-1	TRAJ6	CAAMSGGSYIPTF	400_CD4	NA	1.63699395104332e-05	4.39986888390726e-06	1.83221659731727e-06	2.46441750781344e-06	1.01827705485764e-06	3.3614462286254e-06	0	3.60377080558242e-06	4.76570370857531e-07	0	0	0	1.29353462648469e-05	0	0	0	0	0	0	0	0	0	2.16999761300263e-05	0	0	0	0	0	0	0	0	0	0	0	NA	NA	NA	NA	FALSE	NA
W	CD4	TGTGCAGAGAATATTTACATGAAAACCTCCTACGACAAGGTGATATTT	TRAV13-2	TRAJ50	CAENIYMKTSYDKVIF	401_CD4	NA	1.32015641213171e-05	6.59980332586089e-06	0	1.47865050468806e-06	2.03655410971528e-06	0	5.85081019094119e-07	9.00942701395605e-07	0	0	0	0	2.29961711375056e-05	4.8100510827425e-06	0	0	0	0	0	0	0	0	0	0	0	0	0	0	0	0	0	0	0	0	NA	NA	NA	NA	FALSE	NA
W	CD8	TGCATCGTCAGAGTCCCCGTAATGGTGTATAGCAACTATCAGTTAATCTGG	TRAV26-1	TRAJ33	CIVRVPVMVYSNYQLIW	344_CD8	NA	1.26735015564644e-05	4.94985249439567e-06	4.88591092617938e-06	5.42171851718956e-06	3.05483116457292e-06	4.32185943680409e-06	4.09556713365883e-06	2.25235675348901e-06	4.76570370857531e-07	0	0	0	0	0	0	0	0	3.2528082577959e-05	1.87661623573303e-05	2.21755058232878e-05	4.44190762164719e-06	3.28844964945127e-06	0	5.57808482035778e-06	0	0	0	0	0	0	0	1.84998131518872e-06	0	0	NA	NA	NA	NA	FALSE	NA
W	CD4	TGTGCAGCAAACCCATCGAACACCGGTAACCAGTTCTATTTT	TRAV13-1	TRAJ49	CAANPSNTGNQFYF	402_CD4	NA	9.50512616734831e-06	7.6997705468377e-06	1.28255161812209e-05	2.5137058579697e-05	3.56396969200174e-06	9.12392547769752e-06	4.68064815275295e-06	2.25235675348901e-06	0	1.08305047665051e-06	3.15561936919169e-06	0	3.44942567062584e-05	1.924020433097e-05	1.94061711624297e-05	8.09450496435989e-06	9.61024682957957e-07	0	0	0	0	0	0.000195299785170236	0	0	0	0	0	0	0	0	1.84998131518872e-06	0	0	NA	NA	NA	NA	TRUE	NA
W	CD4	TGCATCGTCTATAATAATGCAGGCAACATGCTCACCTTT	TRAV26-1	TRAJ39	CIVYNNAGNMLTF	403_CD4	NA	1.42576892510225e-05	1.04496885992797e-05	0	0	5.0913852742882e-07	4.80206604089343e-07	0	4.50471350697803e-07	0	5.41525238325257e-07	3.15561936919169e-06	3.50918441290467e-06	1.14980855687528e-05	0	0	0	0	2.1685388385306e-06	0	0	0	0	0	0	0	0	0	0	0	0	0	0	0	0	NA	NA	NA	NA	TRUE	NA
W	CD4	TGTGCTCCGTACACCAATGCAGGCAAATCAACCTTT	TRAV6	TRAJ27	CAPYTNAGKSTF	404_CD4	NA	1.05612512970537e-05	8.79973776781452e-06	6.10738865772423e-07	2.46441750781344e-06	1.01827705485764e-06	0	1.17016203818824e-06	0	0	0	0	0	1.14980855687528e-05	2.40502554137125e-06	0	0	0	0	0	0	0	0	0	0	0	0	0	0	0	0	0	0	0	0	NA	NA	NA	NA	FALSE	NA
W	CD4	TGTGTGGTGACCGCGTACAACTTCAACAAATTTTACTTT	TRAV12-1	TRAJ21	CVVTAYNFNKFYF	405_CD4	NA	1.37296266861698e-05	1.4849557483187e-05	1.83221659731727e-06	1.47865050468806e-06	3.05483116457292e-06	3.3614462286254e-06	1.75524305728236e-06	3.15329945488462e-06	4.76570370857531e-07	2.16610095330103e-06	6.31123873838338e-06	5.26377661935701e-06	1.4372606960941e-05	4.8100510827425e-06	0	2.42835148930797e-06	2.88307404887387e-06	0	0	0	0	0	0	0	0	0	0	0	0	0	0	1.47998505215097e-05	0	0	NA	NA	NA	NA	TRUE	NA
W	CD4	TGTGCTGTGGACTCTGGGGCTGGGAGTTACCAACTCACTTTC	TRAV21	TRAJ28	CAVDSGAGSYQLTF	406_CD4	NA	1.53138143807278e-05	0	0	0	1.78198484600087e-05	0	0	0	0	0	2.20893355843418e-05	0	2.73079532257879e-05	1.44301532482275e-05	6.46872372080988e-06	1.94268119144637e-05	1.53763949273273e-05	0	0	3.54808093172605e-05	0	0	0	1.11561696407156e-05	0	0	3.95152792413066e-05	0	0	0	1.95978520754125e-05	1.66498318366984e-05	0	0	NA	NA	NA	NA	TRUE	NA
W	CD4	TGTGTGGTGAGCGCGAAAAACGACTACAAGCTCAGCTTT	TRAV10	TRAJ20	CVVSAKNDYKLSF	407_CD4	NA	1.58418769455805e-05	2.19993444195363e-06	5.49664979195181e-06	4.92883501562687e-07	5.0913852742882e-07	1.44061981226803e-06	0	9.00942701395605e-07	0	0	3.15561936919169e-06	0	3.44942567062584e-05	1.68351787895987e-05	0	4.85670297861594e-06	9.61024682957957e-07	0	0	0	0	0	0	0	0	0	0	0	0	0	0	3.69996263037743e-06	0	0	NA	NA	NA	NA	TRUE	NA
W	CD8	TGTGCTGTGCATCCCCTATGGCATGAGAAATTAACCTTT	TRAV20	TRAJ48	CAVHPLWHEKLTF	345_CD8	NA	1.0033188732201e-05	8.24975415732611e-06	2.44295546308969e-06	3.45018451093881e-06	0	9.60413208178687e-07	1.17016203818824e-06	4.50471350697803e-07	0	0	0	0	0	0	0	0	0	2.1685388385306e-05	1.12596974143982e-05	4.43510116465757e-06	0	1.09614988315042e-06	0	0	0	0	0	1.39762403913347e-05	0	0	0	0	0	0	NA	NA	NA	NA	FALSE	NA
W	CD8	TGTGCTTGCATGTATTCAGGAGGAGGTGCTGACGGACTCACCTTT	TRAV38-2DV8	TRAJ45	CACMYSGGGADGLTF	346_CD8	NA	9.50512616734831e-06	1.04496885992797e-05	0	0	0	1.92082641635737e-06	0	0	0	0	0	0	0	0	0	0	0	2.38539272238366e-05	0	0	0	0	0	0	0	0	0	0	0	0	0	0	0	0	NA	NA	NA	NA	FALSE	NA
W	CD4	TGTGCAGCAAGCAGGAGAGGCTCAACCCTGGGGAGGCTATACTTT	TRAV23DV6	TRAJ18	CAASRRGSTLGRLYF	408_CD4	NA	1.95383148995493e-05	1.59495247041638e-05	5.49664979195181e-06	4.92883501562687e-06	5.0913852742882e-06	4.80206604089343e-06	9.36129630550591e-06	4.95518485767583e-06	1.90628148343012e-06	3.7906766682768e-06	0	0	3.88060387945407e-05	2.40502554137125e-06	0	1.37606584394118e-05	6.7271727807057e-06	0	0	0	0	0	2.16999761300263e-05	1.11561696407156e-05	0	0	0	0	0	0	0	7.39992526075487e-06	0	0	NA	NA	NA	NA	FALSE	NA
W	CD4	TGTGCTGTGATTGGGGTTAACGACTACAAGCTCAGCTTT	TRAV8-6	TRAJ20	CAVIGVNDYKLSF	409_CD4	NA	1.05612512970537e-05	8.79973776781452e-06	6.10738865772423e-07	1.47865050468806e-06	1.52741558228646e-06	0	5.85081019094119e-07	0	0	0	0	0	1.4372606960941e-05	4.8100510827425e-06	0	0	0	0	0	0	0	0	0	0	0	0	0	0	0	0	0	0	0	0	NA	NA	NA	NA	FALSE	NA
W	CD4	TGTGCAGCAAGTAGGGTCAGCAGTGCTTCCAAGATAATCTTT	TRAV13-1	TRAJ3	CAASRVSSASKIIF	410_CD4	NA	1.32015641213171e-05	1.2099639430745e-05	6.71812752349665e-06	7.39325252344031e-06	1.52741558228646e-06	5.28227264498278e-06	2.34032407637648e-06	7.65801296186265e-06	0	2.70762619162629e-06	0	0	8.6235641765646e-06	9.620102165485e-06	1.29374474416198e-05	1.53795594322838e-05	9.61024682957957e-07	0	0	0	0	0	0	2.23123392814311e-05	0	0	0	0	0	0	0	0	0	0	NA	NA	NA	NA	FALSE	NA
W	CD4	TGTGCAGCAAGTATCGCCCAGGCAGGAACTGCTCTGATCTTT	TRAV13-1	TRAJ15	CAASIAQAGTALIF	120_CD4	NA	1.53138143807278e-05	6.59980332586089e-06	8.55034412081392e-06	3.9430680125015e-06	2.03655410971528e-06	5.28227264498278e-06	0	3.60377080558242e-06	4.76570370857531e-07	1.08305047665051e-06	0	0	2.01216497453174e-05	1.20251277068562e-05	6.46872372080988e-06	3.23780198574396e-06	2.88307404887387e-06	0	0	0	0	0	0	0	0	0	2.63435194942044e-05	0	0	0	0	0	0	0	NA	NA	NA	NA	FALSE	NA
W	CD4	TGTGCAGCAAGCGATAGAAACACACCTCTTGTCTTT	TRAV29DV5	TRAJ29	CAASDRNTPLVF	411_CD4	NA	1.0033188732201e-05	8.24975415732611e-06	2.44295546308969e-06	0	1.01827705485764e-06	2.40103302044672e-06	5.85081019094119e-07	0	0	0	0	1.75459220645234e-06	1.14980855687528e-05	2.40502554137125e-06	0	2.42835148930797e-06	9.61024682957957e-07	2.1685388385306e-06	0	0	0	0	0	1.67342544610733e-05	0	0	0	0	0	0	0	0	0	0	NA	NA	NA	NA	TRUE	NA
W	CD4	TGTGCTACGGACGGGAACACAGGCAAACTAATCTTT	TRAV17	TRAJ37	CATDGNTGKLIF	300_CD4	NA	1.37296266861698e-05	1.31996066517218e-05	4.27517206040696e-06	0	1.52741558228646e-06	2.40103302044672e-06	0	2.70282810418682e-06	0	2.16610095330103e-06	0	0	2.01216497453174e-05	0	6.46872372080988e-06	0	0	0	0	0	0	0	0	0	0	0	0	0	0	0	0	0	0	0	NA	NA	NA	NA	FALSE	NA
W	CD4	TGTGCTGTGAAGAACACCGGTAACCAGTTCTATTTT	TRAV21	TRAJ49	CAVKNTGNQFYF	230_CD4	NA	1.42576892510225e-05	1.04496885992797e-05	5.49664979195181e-06	6.40748552031493e-06	5.0913852742882e-06	3.3614462286254e-06	3.51048611456471e-06	7.20754161116484e-06	0	2.70762619162629e-06	6.31123873838338e-06	0	7.1863034804705e-06	4.8100510827425e-06	3.88123423248593e-05	9.71340595723187e-06	0	6.50561651559179e-06	7.5064649429321e-06	4.43510116465757e-06	4.44190762164719e-06	1.09614988315042e-06	0	0	0	0	2.63435194942044e-05	1.39762403913347e-05	0	0	0	0	0	0	NA	NA	NA	NA	TRUE	NA
W	CD8	TGTGCTGTCGCTACCGGCACTGCCAGTAAACTCACCTTT	TRAV1-2	TRAJ44	CAVATGTASKLTF	347_CD8	NA	1.26735015564644e-05	1.09996722097681e-05	1.83221659731727e-06	1.47865050468806e-06	4.58224674685938e-06	3.84165283271475e-06	2.9254050954706e-06	0	0	1.62457571497577e-06	0	0	0	0	6.46872372080988e-06	0	3.84409873183183e-06	3.68651602550202e-05	3.75323247146605e-06	2.66106069879454e-05	2.2209538108236e-06	0	0	5.57808482035778e-06	0	0	0	0	0	0	0	0	0	0	NA	NA	NA	NA	FALSE	NA
W	CD4	TGTGCTTACCTGGCCGACAGAGGCTCAACCCTGGGGAGGCTATACTTT	TRAV21	TRAJ18	CAYLADRGSTLGRLYF	412_CD4	NA	1.42576892510225e-05	8.24975415732611e-06	1.22147773154485e-06	6.90036902187762e-06	1.52741558228646e-06	4.80206604089343e-07	0	5.40565620837363e-06	0	1.62457571497577e-06	0	0	4.3117820882823e-06	0	0	1.61890099287198e-06	0	0	0	0	0	0	2.16999761300263e-05	5.57808482035778e-06	0	0	0	0	0	0	0	3.69996263037743e-06	0	0	NA	NA	NA	NA	FALSE	NA
W	CD8	TGTGCTGGGCAGCCGTTTGAGAAAAATGACATGCGCTTT	TRAV35	TRAJ43	CAGQPFEKNDMRF	348_CD8	NA	1.0033188732201e-05	7.1497869363493e-06	3.05369432886211e-06	0	1.52741558228646e-06	0	0	9.00942701395605e-07	0	0	0	0	0	0	0	0	0	1.30112330311836e-05	0	0	0	0	0	0	0	0	0	0	0	0	0	0	0	0	NA	NA	NA	NA	FALSE	NA
W	CD4	TGTGCTGTGGACGCCCAGGCAGGAACTGCTCTGATCTTT	TRAV21	TRAJ15	CAVDAQAGTALIF	413_CD4	NA	1.32015641213171e-05	7.6997705468377e-06	3.05369432886211e-06	1.47865050468806e-06	0	9.60413208178687e-07	0	0	0	5.41525238325257e-07	0	0	1.4372606960941e-06	7.21507662411375e-06	6.46872372080988e-06	0	0	0	0	0	0	0	0	0	0	0	0	0	0	0	0	0	0	0	NA	NA	NA	NA	FALSE	NA
W	CD4	TGTGCTCTAGAGCGGCAGGCAGGAACTGCTCTGATCTTT	TRAV6	TRAJ15	CALERQAGTALIF	320_CD4	NA	1.0033188732201e-05	1.42995738726986e-05	6.10738865772423e-07	4.92883501562687e-07	2.03655410971528e-06	1.92082641635737e-06	1.75524305728236e-06	2.70282810418682e-06	0	1.62457571497577e-06	0	0	1.58098676570351e-05	0	0	4.85670297861594e-06	0	0	0	0	0	0	0	0	0	0	1.31717597471022e-05	0	0	0	0	1.84998131518872e-06	0	0	NA	NA	NA	NA	FALSE	NA
W	CD4	TGCATCCTGAGAGTCACTACCTCAGGAACCTACAAATACATCTTT	TRAV26-2	TRAJ40	CILRVTTSGTYKYIF	414_CD4	NA	1.42576892510225e-05	1.64995083146522e-05	8.55034412081392e-06	8.37901952656568e-06	1.37467402405781e-05	1.34457849145016e-05	1.34568634391647e-05	1.44150832223297e-05	0	5.95677762157783e-06	0	1.40367376516187e-05	4.16805601867289e-05	7.21507662411375e-06	1.29374474416198e-05	1.94268119144637e-05	1.05712715125375e-05	0	0	0	0	0	2.16999761300263e-05	1.67342544610733e-05	0	0	2.63435194942044e-05	2.79524807826695e-05	0	0	6.53261735847084e-06	3.8849607618963e-05	0	0	NA	NA	NA	NA	TRUE	NA
W	CD4	TGTGCTGTGAGGGGAAACAATAACAATGACATGCGCTTT	TRAV8-4	TRAJ43	CAVRGNNNNDMRF	415_CD4	NA	9.50512616734831e-06	3.84988527341885e-06	7.9396052550415e-06	1.97153400625075e-06	4.07310821943056e-06	0	2.34032407637648e-06	4.05424215628022e-06	0	0	0	0	4.3117820882823e-06	2.40502554137125e-06	6.46872372080988e-06	0	5.76614809774774e-06	0	0	0	0	0	0	0	0	0	0	0	0	0	1.30652347169417e-05	0	0	0	NA	NA	NA	NA	FALSE	NA
W	CD4	TGTGCTCCCCTCGCTCAGGGCGGATCTGAAAAGCTGGTCTTT	TRAV36DV7	TRAJ57	CAPLAQGGSEKLVF	416_CD4	NA	1.32015641213171e-05	8.24975415732611e-06	2.44295546308969e-06	2.95730100937612e-06	1.52741558228646e-06	9.60413208178687e-07	2.9254050954706e-06	0	4.76570370857531e-07	5.41525238325257e-07	0	0	7.1863034804705e-06	0	0	2.42835148930797e-06	4.80512341478979e-06	0	0	0	0	0	0	0	0	0	1.31717597471022e-05	0	0	0	2.61304694338834e-05	0	0	0	NA	NA	NA	NA	FALSE	NA
W	CD4	TGTGCAGCAAGTGGGGGCTACAAATACATCTTT	TRAV13-1	TRAJ40	CAASGGYKYIF	417_CD4	NA	1.05612512970537e-05	1.15496558202566e-05	6.10738865772423e-07	2.95730100937612e-06	1.52741558228646e-06	9.60413208178687e-07	1.17016203818824e-06	9.00942701395605e-07	0	1.08305047665051e-06	0	0	7.1863034804705e-06	0	0	4.04725248217995e-06	9.61024682957957e-07	0	0	0	0	0	0	0	0	0	3.95152792413066e-05	0	0	0	0	1.84998131518872e-06	0	0	NA	NA	NA	NA	FALSE	NA
W	CD4	TGTGCTTATAGGAGCGCGGAAGATGACAAGATCATCTTT	TRAV38-2DV8	TRAJ30	CAYRSAEDDKIIF	204_CD4	NA	1.05612512970537e-05	9.34972137830293e-06	7.9396052550415e-06	2.46441750781344e-06	2.5456926371441e-06	2.40103302044672e-06	3.51048611456471e-06	5.40565620837363e-06	0	1.62457571497577e-06	3.15561936919169e-06	0	1.4372606960941e-06	2.40502554137125e-06	0	2.42835148930797e-06	0	0	0	0	2.2209538108236e-06	0	0	0	0	0	0	1.39762403913347e-05	0	0	0	5.54994394556615e-06	0	0	NA	NA	NA	NA	TRUE	NA
W	CD8	TGTGCCTTTATTTTCGGTAACCAGTTCTATTTT	TRAV24	TRAJ49	CAFIFGNQFYF	349_CD8	NA	1.26735015564644e-05	6.59980332586089e-06	4.27517206040696e-06	9.85767003125374e-07	5.0913852742882e-07	9.60413208178687e-07	1.17016203818824e-06	4.50471350697803e-07	4.76570370857531e-07	0	0	0	1.4372606960941e-06	0	0	0	0	2.81910049008978e-05	7.5064649429321e-06	0	4.44190762164719e-06	0	0	1.11561696407156e-05	0	0	0	0	0	0	0	0	0	0	NA	NA	NA	NA	FALSE	NA
W	CD4	TGTGCAGGAGAACGGGACATGCGCTTT	TRAV27	TRAJ43	CAGERDMRF	418_CD4	NA	1.05612512970537e-05	2.74991805244204e-06	9.16108298658634e-06	7.88613602500299e-06	1.37467402405781e-05	4.32185943680409e-06	2.9254050954706e-06	7.20754161116484e-06	0	5.41525238325257e-07	0	0	4.3117820882823e-06	4.8100510827425e-06	1.29374474416198e-05	4.85670297861594e-06	3.84409873183183e-06	0	0	0	0	0	0	0	0	0	0	0	0	0	0	3.69996263037743e-06	0	0	NA	NA	NA	NA	FALSE	NA
W	CD8	TGTGCTTATAGTCTGGAGGGAGCCCAGAAGCTGGTATTT	TRAV38-2DV8	TRAJ54	CAYSLEGAQKLVF	350_CD8	NA	1.0033188732201e-05	9.89970498879133e-06	0	2.46441750781344e-06	1.52741558228646e-06	9.60413208178687e-07	0	9.00942701395605e-07	0	5.41525238325257e-07	0	0	0	0	0	0	0	1.51797718697142e-05	0	0	1.1104769054118e-06	0	0	0	0	0	0	0	0	0	0	0	0	0	NA	NA	NA	NA	FALSE	NA
W	CD8	TGTGCTTCTAGTGGAGGTAGCAACTATAAACTGACATTT	TRAV38-2DV8	TRAJ53	CASSGGSNYKLTF	351_CD8	NA	1.0033188732201e-05	1.31996066517218e-05	7.9396052550415e-06	1.13363205359418e-05	1.06919090760052e-05	8.16351226951884e-06	1.63822685346353e-05	8.55895566325825e-06	0	3.7906766682768e-06	3.15561936919169e-05	1.22821454451664e-05	0	0	0	0	5.76614809774774e-06	1.95168495467754e-05	1.12596974143982e-05	0	2.88723995407068e-05	1.75383981304068e-05	0	0	0	0	0	0	0	0	0	1.47998505215097e-05	0	0	NA	NA	NA	NA	TRUE	NA
W	0	TGTGCTGTGTTACTCTTTACCGGTAACCAGTTCTATTTT	TRAV22	TRAJ49	CAVLLFTGNQFYF	5_0	NA	1.0033188732201e-05	2.74991805244204e-06	3.66443319463454e-06	7.88613602500299e-06	2.03655410971528e-06	2.88123962453606e-06	1.17016203818824e-06	1.35141405209341e-06	0	0	0	0	0	0	0	0	0	0	0	0	0	0	0	0	0	0	0	0	0	0	0	0	0	0	NA	NA	NA	NA	FALSE	NA
[truncated: 14 more rows]
