# Supplementary material for: Longitudinal high-throughput TCR repertoire profiling reveals the dynamics of T-cell memory formation after mild COVID-19 infection
Source: eLife. 2021 Jan 5;10:e63502. doi: 10.7554/eLife.63502 (PMC7806265; doi:10.7554/eLife.63502)
Supplement: Supplementary file 5. [file elife-63502-supp5.tsv]

donor	CD	CDR3.nucleotide.sequence	bestVGene	bestJGene	CDR3.amino.acid.sequence	motif_id	predicted_alpha	YLQ_tetramer_match	peptide_from_MIRA	freq_d_15_F1	freq_d_15_F2	freq_d_30_F1	freq_d_30_F2	freq_d_37_F1	freq_d_37_F2	freq_d_45_F1	freq_d_45_F2	freq_d_85_F1	freq_d_85_F2	freq_d_F1_2018	freq_d_F1_2019	freq_d_15_CD4	freq_d_30_CD4	freq_d_37_CD4	freq_d_45_CD4	freq_d_85_CD4	freq_d_15_CD8	freq_d_30_CD8	freq_d_37_CD8	freq_d_45_CD8	freq_d_85_CD8	freq_d_30_CM	freq_d_30_EM	freq_d_30_EMRA	freq_d_30_Tscm	freq_d_45_CM	freq_d_45_EM	freq_d_45_EMRA	freq_d_45_Tscm	freq_d_85_CM	freq_d_85_EM	freq_d_85_EMRA	freq_d_85_SCM	freq_d_2019_0_CM	freq_d_2019_0_EM	freq_d_2019_0_EMRA	freq_d_2019_0_Tscm	preinf_PBMC	preinf_Mem
M	CD8	TGCGCCAGCAGCCAGGCAGGGCCTCGGACCGGGGAGCTGTTTTTT	TRBV4-1	TRBJ2-2	CASSQAGPRTGELFF	1_CD8	TGTGTGGTGAGCGGGGGAAACACCGACAAGCTCATCTTT	FALSE	NA	0	0	0.000340060226306969	0.000292444237997322	0.000497614191625427	0.000591778583766812	3.62151622284691e-05	2.61598480454044e-05	6.06142092931502e-06	2.23218271754853e-06	0	0	0	0	0	0	0	0	0.0007823962615297	0.00103415233859449	6.46547483290496e-05	2.34768236796634e-06	9.53406999914193e-06	0.000103828540826475	0	5.31858312945431e-05	0	7.32039687813228e-05	7.27087650416258e-06	0	0	2.06822238354357e-06	0	0	0	0	0	0	FALSE	FALSE
M	CD4	TGCGCCAGCAGCTTGGCTGGGGGCGATTCAGGCGAGACCCAGTACTTC	TRBV5-1	TRBJ2-5	CASSLAGGDSGETQYF	1_CD4	TGTGCTGTGGCCGGTTATAACCAGGGAGGAAAGCTTATCTTC	FALSE	NA	2.04805138151306e-06	0	7.9215360537397e-06	6.68791396667473e-06	0.000257408621532231	0.000256519406892683	0.000171801196425298	0.000115254982692796	1.37759566575341e-05	5.02241111448419e-06	0	0	7.69803186985194e-06	7.99694196939091e-06	0.000533454062410616	0.00020650959938085	1.31243284035075e-05	0	0	0	0	0	2.86022099974258e-05	0	0	0	0.000419727177334732	0.000309709098690212	3.63543825208129e-06	0.000124084874053853	2.25698819971336e-05	0	0	0	0	0	0	0	FALSE	FALSE
M	CD4	TGTGCCAGCTCACGGACTAGCGGAGGACAAGAGACCCAGTACTTC	TRBV18	TRBJ2-5	CASSRTSGGQETQYF	2_CD4	TGTGCAGAGAGCAGCTTAATTCAGGGAGCCCAGAAGCTGGTATTT	FALSE	NA	0	0	0	0	0.000114687009593568	0.000140870369732432	8.83296639718758e-05	8.9853391112476e-05	6.06142092931502e-06	5.02241111448419e-06	0	0	2.56601062328398e-06	0	0.000254443549505063	0.000182827305873872	4.9216231513153e-06	0	0	0	0	0	0	0	0	0	0.000338489659140913	0.000152039012084286	0	0	1.12849409985668e-05	1.24093343012614e-05	0	0	0	0	0	0	FALSE	FALSE
M	CD4	TGCGCCAGCAGCTTGCCCTCGTCCGGCTACGAGCAGTACTTC	TRBV5-1	TRBJ2-7	CASSLPSSGYEQYF	3_CD4	TGTGCTGTGGCCGGTTATAACCAGGGAGGAAAGCTTATCTTC	FALSE	NA	0	0	3.3949440230313e-06	1.21598435757722e-06	0.000131252910979306	0.000137179443014552	4.1956590386641e-05	2.0472924557273e-05	1.6531147989041e-06	8.37068519080698e-06	0	0	0	4.79816518163454e-06	0.000298313127005936	6.34685465987016e-05	6.56216420175374e-06	0	0	0	0	0	0	0	0	0	0.000101546897742274	6.75728942596826e-05	0	0	0	6.2046671506307e-06	0	0	0	0	0	0	FALSE	FALSE
M	CD8	TGTGCCAGCAGCTTATACCCGGAGAGCTCCTATAATTCACCCCTCCACTTT	TRBV7-6	TRBJ1-6	CASSLYPESSYNSPLHF	2_CD8	TGTGCTGTTGACCCGGACACGGGCAGGAGAGCACTTACTTTT	FALSE	NA	0	0	7.9215360537397e-05	6.68791396667473e-05	0.000120421360073247	0.000107652029271509	2.47323059121252e-05	3.33632844637042e-05	1.10207653260273e-06	5.58045679387132e-07	0	0	0	0	0	9.47291740279129e-07	0	0	0	1.80795863390646e-06	3.74810135240867e-06	0	0	1.09293200869974e-05	0.000548409612124838	0	0	2.25242980865609e-05	5.81670120333006e-05	0	0	0	0	0	0	0	0	0	FALSE	FALSE
M	CD8	TGTGCCATCAGTGGACTTTTTGGAGGGGACGAGCAGTACTTC	TRBV10-3	TRBJ2-7	CAISGLFGGDEQYF	3_CD8	TGTGCAATGAGGGCCATTTCTTCTGGTTCTGCAAGGCAACTGACCTTT	FALSE	NA	1.02402569075653e-06	3.53961000576956e-06	4.47000963032455e-05	7.23510692758448e-05	0.000157376063164508	0.000153173458792034	1.05995596766251e-05	9.09907758101023e-06	0	5.58045679387132e-07	0	0	0	0	0	9.47291740279129e-07	0	0	7.09656473042812e-06	1.80795863390646e-06	0	0	0	1.09293200869974e-05	0.000603804522440478	0	0	0	1.09063147562439e-05	0	0	0	0	0	0	0	0	0	FALSE	FALSE
M	CD4	TGTGCCAGCAGCCAAGAAGAGAATAGCGGGGGACACCAAGAGACCCAGTACTTC	TRBV4-2	TRBJ2-5	CASSQEENSGGHQETQYF	4_CD4	TGTGCTCTGAGTGAGGCGTATAACCAGGGAGGAAAGCTTATCTTC	FALSE	NA	1.99685009697523e-05	1.94678550317326e-05	0.0001482458890057	0.000206717340788128	0.000259320071692124	0.000210382822919179	4.94646118242505e-05	5.7248363113856e-05	2.20415306520546e-06	2.23218271754853e-06	0	0	3.59241487259757e-05	0.000276694192140925	0.000642250614612781	0.000106096674911262	1.31243284035075e-05	0	3.54828236521406e-06	0	0	0	9.53406999914193e-05	0.000368864552936162	0	2.65929156472716e-05	2.70791727312731e-05	0.000146407937562646	0	0	2.25698819971336e-05	1.65457790683485e-05	0	0	0	0	0	0	FALSE	FALSE
M	CD8	TGTGCCAGCACCTTATCGGGGTTAGGAGGACCCCTCCACTTT	TRBV9	TRBJ1-6	CASTLSGLGGPLHF	4_CD8	TGTGCTGGTGTCACAGGAGGAGGTGCTGACGGACTCACCTTT	FALSE	NA	0	0	1.47114240998023e-05	1.45918122909267e-05	0.000112775559433676	0.000102115639194689	8.3913180773282e-06	1.02364622786365e-05	0	1.11609135877426e-06	0	0	0	0	0	0	0	0	3.01604001043195e-05	0.000193451573827991	2.99848108192694e-05	2.34768236796634e-06	0	2.73233002174935e-06	0	0	0	5.0679670694762e-05	0	0	0	0	0	0	0	0	0	0	FALSE	FALSE
M	CD4	TGCGCCAGCAGCTCGGTGGTTGGGGGCCAAGAGACCCAGTACTTC	TRBV5-1	TRBJ2-5	CASSSVVGGQETQYF	5_CD4	TGTGCTGTGGCCGGTTATAACCAGGGAGGAAAGCTTATCTTC	FALSE	NA	3.07207707226959e-06	0	2.2632960153542e-06	1.21598435757722e-06	9.68468081012355e-05	0.00011441872825429	6.49223030193287e-05	5.15614396257246e-05	1.10207653260273e-06	0	0	0	0	4.79816518163454e-06	0.0002211026706044	9.18872988070755e-05	3.28108210087687e-06	0	0	1.80795863390646e-06	0	0	0	0	0	0	5.41583454625461e-05	0.000157670086605926	3.63543825208129e-06	0	0	0	0	0	0	0	0	0	FALSE	FALSE
M	CD8	TGTGCCAGCACCCTGTCGGGAGCTAACTATGGCTACACCTTC	TRBV12-4	TRBJ1-2	CASTLSGANYGYTF	5_CD8	TGTGCAGAGACCCCCTTCGATGGCCAGAAGCTGCTCTTT	FALSE	NA	0	0	6.22406404222405e-06	3.03996089394306e-06	9.81211082078307e-05	8.24306966993273e-05	5.74142815817193e-06	1.28903599064312e-05	0	0	0	0	0	0	0	0	0	0	0	1.08477518034387e-05	0	0	0	0	5.53949103156402e-06	0	0	0	0.000181771912604064	0	0	0	0	0	0	0	0	0	FALSE	FALSE
M	CD4	TGTGCCAGCAGTTACGGAGGGATCTTCTACGAGCAGTACTTC	TRBV12-4	TRBJ2-7	CASSYGGIFYEQYF	6_CD4	TGCCTCGTGGGGGGGTACAGCAGTGCTTCCAAGATAATCTTT	FALSE	NA	0	0	2.20671361497035e-05	3.22235854757964e-05	6.5626455489653e-05	7.07427620927062e-05	5.43227433427036e-05	5.87648760440244e-05	1.04697270597259e-05	5.02241111448419e-06	0	0	0	6.23761473612491e-05	0.000259707898805168	0.000103254799690425	4.9216231513153e-06	0	0	0	0	0	0	1.63939801304961e-05	0	0	4.06187590969096e-05	0.000118252564954445	0	0	1.12849409985668e-05	1.4477556684805e-05	0	0	0	0	0	0	FALSE	FALSE
M	0	TGTGCCAGTACCCCAGACGAATACTATGGCTACACCTTC	TRBV19	TRBJ1-2	CASTPDEYYGYTF	1_0	TGTGCAATGAGGGCCATTTCTTCTGGTTCTGCAAGGCAACTGACCTTT	FALSE	NA	0	0	1.35797760921252e-05	4.25594525152028e-06	9.55725079946403e-05	6.88972987337661e-05	6.62472479789069e-06	7.58256465084185e-06	0	0	0	0	0	0	0	0	0	0	0	0	0	0	0	0	1.66184730946921e-05	0	0	0	3.63543825208129e-06	0	0	0	0	0	0	0	0	0	FALSE	FALSE
M	0	TGTGCCAGCACCCCGGACAGCCCGGGACCTGGCTACACCTTC	TRBV7-2	TRBJ1-2	CASTPDSPGPGYTF	2_0	TGTGCCCTAGGAGACTTTGGAAATGAGAAATTAACCTTT	FALSE	NA	0	0	1.75405441189951e-05	9.72787486061779e-06	8.28295069286883e-05	6.15154452980054e-05	1.58993395149376e-05	1.44068728365995e-05	5.51038266301365e-07	0	0	0	0	0	0	0	0	0	0	0	0	0	0	0	0.000132947784757536	0	0	1.12621490432804e-05	0.000170865597847821	0	0	0	0	0	0	0	0	0	FALSE	FALSE
M	CD4	TGTGCCAGCAGTACAACAGGGAGTCAAGATACGCAGTATTTT	TRBV28	TRBJ2-3	CASSTTGSQDTQYF	7_CD4	TGTGCTACGGACAACACCAATGCAGGCAAATCAACCTTT	FALSE	NA	3.07207707226959e-06	7.07922001153913e-06	7.35571204990115e-06	5.47192960909751e-06	0.000112775559433676	0.00011564903716025	1.2807801275922e-05	2.00937963247309e-05	6.06142092931502e-06	2.79022839693566e-06	0	0	7.69803186985194e-06	1.27951071510254e-05	0.000235140935404679	4.16808365722817e-05	3.28108210087687e-06	0	0	0	0	0	0	5.46466004349869e-06	0	0	5.41583454625461e-05	2.81553726082011e-05	0	0	0	8.27288953417427e-06	0	0	0	0	0	0	FALSE	FALSE
M	CD4	TGCGCCAGCAGCTTGGGAGGGGGACCCACCGGTACGCAGTATTTT	TRBV5-1	TRBJ2-3	CASSLGGGPTGTQYF	8_CD4	TGTGTGGTGACCGATGGCACCGACAAGCTCATCTTT	FALSE	NA	0	0	2.09354881420264e-05	1.94557497212356e-05	4.77862539973201e-05	5.47487463152248e-05	2.64988991915628e-05	1.59233857667679e-05	4.95934439671229e-06	4.46436543509706e-06	0	0	0	4.63822634224672e-05	8.07200226016063e-05	4.92591704945147e-05	0	0	0	0	0	0	9.53406999914193e-06	4.64496103697389e-05	0	0	2.70791727312731e-05	3.94175216514815e-05	0	0	0	1.4477556684805e-05	0	0	0	0	0	0	FALSE	FALSE
M	CD8	TGTGCCAGCAGCGTAGAGTGGGGGGGAACAGATACGCAGTATTTT	TRBV9	TRBJ2-3	CASSVEWGGTDTQYF	6_CD8	TGTGCTGTGAGTGACTACACTGGAGGCTTCAAAACTATCTTT	FALSE	NA	0	0	9.73217286602306e-05	7.66070145273651e-05	4.39633536775345e-05	5.10578195973445e-05	6.18307647803131e-06	6.44517995321558e-06	0	5.58045679387132e-07	0	0	0	0	0	0	0	0	0.000156124424069419	0.000126557104373452	1.03072787191238e-05	0	0	8.19699006524804e-06	0	0	0	0	0	0	0	0	0	0	0	0	0	0	FALSE	FALSE
M	CD4	TGTGCCACCAGTGATCAGACAGGGGGCTATGGCTACACCTTC	TRBV24-1	TRBJ1-2	CATSDQTGGYGYTF	9_CD4	TGTGCTGTGTCGATAACGGAATATGGAAACAAACTGGTCTTT	FALSE	NA	0	8.84902501442391e-07	0	1.21598435757722e-06	5.09720042638082e-05	4.79820473324442e-05	7.41969177363757e-05	7.92378006012974e-05	5.51038266301365e-06	8.92873087019411e-06	0	0	0	3.19877678775636e-06	5.79078423011524e-05	0.00017430168021136	4.9216231513153e-06	0	0	0	0	0	0	0	0	0	6.09281386453644e-05	0.000219611906343969	0	0	0	1.4477556684805e-05	0	0	0	0	0	0	FALSE	FALSE
M	CD8	TGTGCCAGCAGTTCATGGCGGGACGGCCACGGGCAGTTCTTC	TRBV12-4	TRBJ2-1	CASSSWRDGHGQFF	7_CD8	TGTGCAGCAAAAGGGGGCGGATCTGAAAAGCTGGTCTTT	FALSE	NA	6.14415414453918e-06	6.19431751009674e-06	4.35684482955684e-05	4.19514603364142e-05	9.49353579413427e-05	8.48913145112475e-05	2.51739542319846e-05	2.0472924557273e-05	3.30622959780819e-06	5.58045679387132e-07	0	0	0	0	0	0	0	6.41682405710118e-06	6.91915061216741e-05	0.000188027697926271	3.27958868335759e-05	1.17384118398317e-06	0	4.91819403914882e-05	0	0	0	2.25242980865609e-05	0	0	0	0	0	0	0	0	0	0	FALSE	FALSE
M	CD4	TGCGCCAGCAGCTCGGGACGGGGACTTGGTACGCAGTATTTT	TRBV5-1	TRBJ2-3	CASSSGRGLGTQYF	10_CD4	TGTGCTGTGGGAATTGGGGCAAACAACCTCTTCTTT	FALSE	NA	0	8.84902501442391e-07	4.5265920307084e-06	0	8.1555206822093e-05	3.87547305377434e-05	1.01579113567657e-05	8.71994934846813e-06	6.06142092931502e-06	2.23218271754853e-06	0	0	5.13202124656796e-06	2.55902143020509e-05	4.03600113008032e-05	8.52562566251216e-06	0	0	0	0	0	0	0	0	0	0	3.38489659140913e-05	5.63107452164022e-05	0	0	0	0	0	0	0	0	0	0	FALSE	FALSE
M	CD8	TGTGCCACCAGTGATCTAGGCCCCGGGAACACCGGGGAGCTGTTTTTT	TRBV24-1	TRBJ2-2	CATSDLGPGNTGELFF	8_CD8	TGTGCTGTGGGTGATCCCAGCTGGGGGAAATTGCAGTTT	FALSE	NA	6.14415414453918e-06	8.84902501442391e-06	6.50697604414332e-05	8.02549676000968e-05	7.90066066089026e-05	8.24306966993273e-05	3.93067004674847e-05	4.77701573003037e-05	1.92863393205478e-05	1.11609135877426e-05	0	0	0	0	0	0	0	3.20841202855059e-05	0.000133060588695527	0.000101245683498762	9.18284831340124e-05	2.58245060476298e-05	2.86022099974258e-05	7.37729105872324e-05	0	0	3.38489659140913e-05	7.32039687813228e-05	2.18126295124877e-05	0	0	1.86140014518921e-05	6.65309435418413e-06	0.000100487363714013	0	0	0	0	FALSE	FALSE
M	CD4	TGTGCCAGCGGACTAGCGGGGGCCTCGGCCGGGGAGCTGTTTTTT	TRBV4-2	TRBJ2-2	CASGLAGASAGELFF	11_CD4	TGTGCAGCAAGCAAAGGTTCAGGATCCGGGTATGCACTCAACTTC	FALSE	NA	1.02402569075653e-06	3.53961000576956e-06	2.54620801727348e-05	5.53272882697637e-05	5.2883454423701e-05	6.39760631099256e-05	2.51739542319846e-05	3.18467715335358e-05	6.61245919561638e-06	5.02241111448419e-06	0	0	5.13202124656796e-06	4.79816518163454e-05	7.54556733015016e-05	4.35754200528399e-05	4.9216231513153e-06	0	0	0	0	0	0	7.65052406089817e-05	0	0	0	0	0	0	0	1.03411119177178e-05	0	0	0	0	0	0	FALSE	FALSE
M	CD8	TGTGCCAGCAGTTTTGGCGGATCCTATGGCTACACCTTC	TRBV27	TRBJ1-2	CASSFGGSYGYTF	9_CD8	TGTGCCGTATTGAATAACAATGCCAGACTCATGTTT	FALSE	NA	0	0	2.71595521842504e-05	2.06717340788128e-05	3.88661532511537e-05	5.04426651443644e-05	7.06637311775007e-06	4.17041055796302e-06	5.51038266301365e-07	0	0	0	0	1.59938839387818e-06	0	0	0	0	8.87070591303515e-05	0.000108477518034387	4.68512669051084e-06	1.17384118398317e-06	0	1.36616501087467e-05	0	0	0	5.63107452164022e-06	0	0	0	0	0	0	0	0	0	0	FALSE	FALSE
M	CD8	TGTGCCAGCAGCGTAGCGAGACTAGCGGGAGAAGATACGCAGTATTTT	TRBV9	TRBJ2-3	CASSVARLAGEDTQYF	10_CD8	TGTGCAGCAAAAGGGGGCGGATCTGAAAAGCTGGTCTTT	FALSE	NA	5.12012845378265e-07	8.84902501442391e-07	2.82912001919275e-05	2.85756324030648e-05	4.58748038374273e-05	5.7209364127145e-05	1.01579113567657e-05	1.47860010691416e-05	2.75519133150683e-06	0	0	0	0	0	0	0	0	4.27788270473412e-06	6.91915061216741e-05	8.13581385257905e-05	3.3732912171678e-05	0	0	4.64496103697389e-05	5.53949103156402e-06	0	0	4.50485961731218e-05	0	0	0	2.06822238354357e-06	0	0	0	0	0	0	FALSE	FALSE
M	CD4	TGTGCCAGCAGGGCCGGAGGGGGCGAGGATTCACCCCTCCACTTT	TRBV12-4	TRBJ1-6	CASRAGGGEDSPLHF	12_CD4	TGTGCAGCACGCCCCGTCGGGGGGAACAACAGACTCGCTTTT	FALSE	NA	3.07207707226959e-06	1.76980500288478e-06	5.6582400383855e-07	4.25594525152028e-06	7.5183706289117e-05	5.7209364127145e-05	1.58993395149376e-05	3.33632844637042e-05	6.61245919561638e-06	2.79022839693566e-06	0	0	2.56601062328398e-06	4.79816518163454e-06	0.000133363515602654	4.16808365722817e-05	1.64054105043843e-05	0	0	0	0	0	0	2.18586401739948e-05	0	0	6.76979318281827e-06	8.44661178246033e-05	0	0	0	2.06822238354357e-05	0	0	0	0	0	0	FALSE	FALSE
M	CD4	TGTGCCAGCAGCCAACTCGATCAGGGGACAGGGGGTGACCCCCAGCATTTT	TRBV4-2	TRBJ1-5	CASSQLDQGTGGDPQHF	13_CD4	TGCGGCACCTCCAGACCCCCCCGGGATGACAAGATCATCTTT	FALSE	NA	0	0	1.69747201151565e-05	3.40475620121623e-05	3.75918531445585e-05	3.99850394437035e-05	2.5615602551844e-05	2.0472924557273e-05	6.06142092931502e-06	9.48677654958124e-06	0	0	0	5.91773705734927e-05	7.72104564015365e-05	4.07335448320025e-05	4.10135262609609e-05	0	0	0	0	0	9.53406999914193e-06	3.27879602609922e-05	0	0	1.35395863656365e-05	0.000118252564954445	0	0	0	1.03411119177178e-05	0	0	0	0	0	0	FALSE	FALSE
M	CD4	TGCGCCAGCAGCTTGTGGGGCATAGGAGGCGACGAGCAGTACTTC	TRBV5-1	TRBJ2-7	CASSLWGIGGDEQYF	14_CD4	TGCCTCGTGGGGGGGTACAGCAGTGCTTCCAAGATAATCTTT	FALSE	NA	0	4.42451250721196e-06	3.67785602495057e-05	2.00637419000242e-05	5.98921050099746e-05	5.59790552211849e-05	2.60572508717034e-05	2.8434617440657e-05	8.26557399452048e-06	8.37068519080698e-06	0	0	0	3.35871562714418e-05	0.000128099166302549	7.48360474820512e-05	1.64054105043843e-06	0	0	0	9.37025338102168e-07	0	9.53406999914193e-05	2.45909701957441e-05	0	0	1.35395863656365e-05	7.88350433029631e-05	0	0	0	2.895511336961e-05	0	0	0	0	0	0	FALSE	FALSE
M	CD8	TGTGCCAGCAGCTTAGGGGGACAGCACTACAATGAGCAGTTCTTC	TRBV7-6	TRBJ2-1	CASSLGGQHYNEQFF	11_CD8	TGTGCTCTGGGAATGGATAGCAGCTATAAATTGATCTTC	FALSE	NA	0	0	1.01848320690939e-05	3.03996089394306e-06	3.24946527181777e-05	6.64366809218459e-05	2.64988991915628e-06	3.41215409287883e-06	3.85726786410956e-06	0	0	0	0	0	0	0	0	0	2.30638353738914e-05	5.06228417493808e-05	6.55917736671517e-06	2.34768236796634e-06	1.90681399982839e-05	0	0	0	6.76979318281827e-06	0	0	0	7.52329399904454e-06	0	0	0	0	0	0	0	FALSE	FALSE
M	CD8	TGTGCCAGCAGTTATGCAGGATTTGTGGATGAGCAGTTCTTC	TRBV12-4	TRBJ2-1	CASSYAGFVDEQFF	12_CD8	TGTGCTCTGGGAATGGATAGCAGCTATAAATTGATCTTC	FALSE	NA	0	0	6.7898880460626e-06	1.0943859218195e-05	4.20519035176417e-05	4.98275106913844e-05	2.2082415992969e-06	1.51651293016837e-06	0	0	0	0	0	1.59938839387818e-06	0	0	0	0	1.24189882782492e-05	8.3166097159697e-05	9.37025338102168e-06	1.17384118398317e-06	9.53406999914193e-06	0	5.53949103156402e-06	2.65929156472716e-05	0	1.12621490432804e-05	0	0	0	0	0	0	0	0	0	0	FALSE	FALSE
M	CD8	TGTGCCAGCAGTTTAGGGATGGCTCACAATGAGCAGTTCTTC	TRBV27	TRBJ2-1	CASSLGMAHNEQFF	13_CD8	TGTGCTCTGGGAATGGATAGCAGCTATAAATTGATCTTC	FALSE	NA	0	0	1.86721921266722e-05	1.03358670394064e-05	4.71491039440225e-05	3.93698849907235e-05	4.41648319859379e-07	4.92866702304721e-06	0	0	0	0	0	0	0	0	0	0	8.87070591303515e-06	0.000104861600766574	1.03072787191238e-05	0	0	0	0	0	0	0	0	0	0	0	0	0	0	0	0	0	FALSE	FALSE
M	CD4	TGTGCCAGCAGCCAAGATTCTACTGCTACTGAAGCTTTCTTT	TRBV4-2	TRBJ1-1	CASSQDSTATEAFF	15_CD4	TGTGCTGTGCAGGGTTCAGGGGGTTACCAGAAAGTTACCTTT	FALSE	NA	0	3.53961000576956e-06	5.14899843493081e-05	3.22235854757964e-05	4.71491039440225e-05	4.92123562384043e-05	2.25240643128283e-05	1.70607704643942e-05	5.51038266301365e-07	5.58045679387132e-07	0	0	0	6.39755357551272e-05	0.000150911346603003	3.03133356889321e-05	1.64054105043843e-06	0	0	0	0	0	5.72044199948516e-05	1.91263101522454e-05	0	0	6.09281386453644e-05	2.81553726082011e-05	0	0	0	8.27288953417427e-06	0	0	0	0	0	0	FALSE	FALSE
M	CD4	TGTGCCGTCACCGGGGCCGAACTTTCCTCCCCCGGGGAGCTGTTTTTT	TRBV5-4	TRBJ2-2	CAVTGAELSSPGELFF	16_CD4	TGTGCAGCAAGCAAAGGTTCAGGATCCGGGTATGCACTCAACTTC	FALSE	NA	0	2.65470750432717e-06	1.86721921266722e-05	2.79676402242762e-05	4.90605541039154e-05	4.67517384264841e-05	1.81075811142345e-05	2.00937963247309e-05	5.51038266301365e-06	4.46436543509706e-06	0	0	7.69803186985194e-06	5.59785937857363e-05	8.07200226016063e-05	4.26281283125608e-05	0	0	0	0	0	0	9.53406999914193e-06	1.09293200869974e-05	0	0	6.76979318281827e-06	8.44661178246033e-05	0	0	0	4.13644476708714e-06	3.32654717709207e-06	0	0	0	0	0	FALSE	FALSE
M	CD4	TGTGCCAGCAGTGGACAGGGGGCTGCCGGGGAGCTGTTTTTT	TRBV7-6	TRBJ2-2	CASSGQGAAGELFF	17_CD4	TGTGCTTATAGGAGCGAGGAGAACAGAGATGACAAGATCATCTTT	FALSE	NA	0	4.42451250721196e-06	1.30139520882867e-05	2.188771843639e-05	4.71491039440225e-05	5.78245185801251e-05	3.13570307100159e-05	4.13249773470881e-05	0	1.11609135877426e-06	0	0	0	0	0	9.47291740279129e-07	0	0	0	0	0	0	0	2.45909701957441e-05	0.000265895569515073	0	0	0	0.00028356418366234	0	0	0	0	0	0	0	0	0	FALSE	FALSE
M	0	TGCGCCAGCAGCTTTGACCTAACCACTGAAGCTTTCTTT	TRBV5-1	TRBJ1-1	CASSFDLTTEAFF	3_0	TGTGCAATGAGAGAGATGACTGGAGGCTTCAAAACTATCTTT	FALSE	NA	0	0	2.82912001919275e-06	0	3.95033033044513e-05	3.69092671788033e-05	3.09153823901565e-05	1.44068728365995e-05	0	0	0	0	0	0	0	0	0	0	0	0	0	0	0	0	0	0	0	0	0	0	0	0	0	0	0	0	0	0	FALSE	FALSE
M	CD8	TGTGCCAGCAGCTTAGCTCGGGGGGCCGACAATGAGCAGTTCTTC	TRBV7-9	TRBJ2-1	CASSLARGADNEQFF	14_CD8	TGTGCAATGAGCCGGGGGGGGAATAACAATGCCAGACTCATGTTT	FALSE	NA	0	0	3.50810882379901e-05	3.70875229061053e-05	3.05832025582849e-05	3.4448649366883e-05	1.05995596766251e-05	8.71994934846813e-06	4.95934439671229e-06	2.79022839693566e-06	0	0	0	0	0	0	0	1.06947067618353e-05	5.8546659026032e-05	7.41263039901647e-05	4.21661402145975e-05	9.39072947186537e-06	0	0.00012568718100047	5.53949103156402e-06	0	0	2.81553726082011e-05	0	0	0	0	0	0	0	0	0	0	FALSE	FALSE
M	CD4	TGTGCCAGCAGACACCCAGAACTGAGCACAGATACGCAGTATTTT	TRBV28	TRBJ2-3	CASRHPELSTDTQYF	18_CD4	TGTGCAATGAGCGAATGGTTGGGAGGAGGTGCTGACGGACTCACCTTT	FALSE	NA	0	0	1.35797760921252e-05	8.51189050304057e-06	4.01404533577489e-05	2.95274137430426e-05	2.38490092724065e-05	1.70607704643942e-05	6.61245919561638e-06	1.6741370381614e-06	0	0	0	2.87889910898073e-05	5.79078423011524e-05	2.65241687278156e-05	3.28108210087687e-06	0	0	0	0	0	0	5.46466004349869e-06	0	0	6.76979318281827e-06	2.81553726082011e-05	0	0	2.25698819971336e-05	2.06822238354357e-05	0	0	0	0	0	0	FALSE	FALSE
M	CD4	TGTGCCAGCAGCCCAGGGGGTAGTGGCTACACCTTC	TRBV7-2	TRBJ1-2	CASSPGGSGYTF	19_CD4	TGTGCTCTGAGTGATAACGGCAGCTATAAATTGATCTTC	FALSE	NA	0	8.84902501442391e-07	1.24481280844481e-05	1.51998044697153e-05	4.07776034110465e-05	3.87547305377434e-05	1.76659327943752e-05	1.81981551620205e-05	7.71453572821911e-06	7.25459383203271e-06	0	0	0	1.43944955449036e-05	7.19461071014317e-05	3.22079191694904e-05	1.47648694539459e-05	0	0	0	0	0	1.90681399982839e-05	1.36616501087467e-05	0	0	6.76979318281827e-06	2.25242980865609e-05	0	0	7.52329399904454e-06	6.2046671506307e-06	0	0	0	0	0	0	FALSE	FALSE
M	CD4	TGTGCCAGCAGTGAATCCGTCACCCTCCACTTT	TRBV25-1	TRBJ1-6	CASSESVTLHF	20_CD4	TGTGCTGTGAGTGGGTCTAATAATGCAGGCAACATGCTCACCTTT	FALSE	NA	3.58408991764785e-06	5.30941500865435e-06	6.95963524721417e-05	8.57268972091943e-05	4.90605541039154e-05	6.21305997509855e-05	2.11991193532502e-05	2.57807198128623e-05	8.81661226082184e-06	7.81263951141985e-06	0	0	5.13202124656796e-06	0.000107159022389838	0.000133363515602654	5.02064622347938e-05	3.28108210087687e-06	0	0	0	0	0	2.86022099974258e-05	0.000202192421609452	0	0	1.35395863656365e-05	3.94175216514815e-05	0	0	3.76164699952227e-06	1.03411119177178e-05	0	0	0	0	0	0	FALSE	FALSE
M	CD4	TGTGCCAGCAGCTTGTTCCAGCGGGGGAGCACAGATACGCAGTATTTT	TRBV5-6	TRBJ2-3	CASSLFQRGSTDTQYF	21_CD4	TGTGTGGTGGGGTTGTGGACCGGTAACCAGTTCTATTTT	FALSE	NA	0	8.84902501442391e-07	5.6582400383855e-07	0	3.69547030912609e-05	2.82971048370825e-05	8.3913180773282e-05	8.45455958568867e-05	1.26738801249314e-05	3.90631975570992e-06	0	0	2.56601062328398e-06	0	1.75478310003492e-05	9.66237575084712e-05	4.9216231513153e-06	0	0	0	0	0	0	5.46466004349869e-06	0	0	0.000169244829570457	0.000101359341389524	0	0	7.52329399904454e-06	8.27288953417427e-06	0	0	0	0	0	0	FALSE	FALSE
M	CD4	TGCGCCAGCAGTCCCTCCGGGACAGGGCCCAATGAGCAGTTCTTC	TRBV4-3	TRBJ2-1	CASSPSGTGPNEQFF	22_CD4	TGTGCTCGGGGCGACTACAAGCTCAGCTTT	FALSE	NA	5.12012845378265e-07	8.84902501442391e-07	7.35571204990115e-06	3.03996089394306e-06	4.71491039440225e-05	4.61365839735041e-05	1.05995596766251e-05	1.32694881389732e-05	0	1.11609135877426e-06	0	0	2.56601062328398e-06	1.59938839387818e-06	0.000129853949402584	1.51566678444661e-05	6.56216420175374e-06	0	0	0	0	0	1.90681399982839e-05	0	0	0	6.76979318281827e-06	0	0	0	0	2.06822238354357e-06	0	0	0	0	0	0	FALSE	FALSE
M	CD8	TGCGCCAGCAGCTCCCCCCGGACACTTTCGAACACTGAAGCTTTCTTT	TRBV5-1	TRBJ1-1	CASSSPRTLSNTEAFF	15_CD8	TGTGCCGTATTGAATAACAATGCCAGACTCATGTTT	FALSE	NA	0	0	1.47114240998023e-05	1.39838201121381e-05	3.56804029846657e-05	3.81395760847634e-05	6.62472479789069e-06	2.27476939525256e-06	0	0	0	0	0	0	0	0	0	0	8.33846355825304e-05	9.76297662309486e-05	2.8110760143065e-06	2.34768236796634e-06	9.53406999914193e-06	1.36616501087467e-05	0	0	0	3.94175216514815e-05	0	0	0	0	0	0	0	0	0	0	FALSE	FALSE
M	CD4	TGCAGTGCTAGCGGGGGCATCAGGGCAGATACGCAGTATTTT	TRBV20-1	TRBJ2-3	CSASGGIRADTQYF	23_CD4	TGTGCAATGAGCGAATGGTTGGGAGGAGGTGCTGACGGACTCACCTTT	FALSE	NA	0	0	2.54620801727348e-05	1.27678357545609e-05	4.01404533577489e-05	2.2760714760262e-05	2.47323059121252e-05	1.25112316738891e-05	2.75519133150683e-06	2.79022839693566e-06	0	0	0	4.31834866347109e-05	4.56243606009079e-05	1.89458348055826e-05	1.47648694539459e-05	0	0	0	0	0	9.53406999914193e-06	2.18586401739948e-05	0	0	2.70791727312731e-05	2.81553726082011e-05	0	0	3.76164699952227e-06	8.27288953417427e-06	0	0	0	0	0	0	FALSE	FALSE
M	CD8	TGTGCCAGCAGCCATCTGACAGGTGGCACTGAAGCTTTCTTT	TRBV6-5	TRBJ1-1	CASSHLTGGTEAFF	16_CD8	TGTGCCTTTCGTTTGGATGCTGGTGGTACTAGCTATGGAAAGCTGACATTT	FALSE	NA	0	0	1.58430721074794e-05	9.11988268182918e-06	3.82290031978561e-05	2.70667959311224e-05	1.85492294340939e-05	1.40277446040574e-05	3.30622959780819e-06	6.13850247325845e-06	0	0	0	0	0	0	0	0	1.06448470956422e-05	5.24308003832872e-05	1.31183547334303e-05	0	9.53406999914193e-06	2.73233002174935e-06	0	0	1.35395863656365e-05	5.0679670694762e-05	0	0	0	2.06822238354357e-06	0	0	0	0	0	0	FALSE	FALSE
M	CD4	TGCAGTGCTACCGCCTCGGGGGCCGGATCAGATACGCAGTATTTT	TRBV20-1	TRBJ2-3	CSATASGAGSDTQYF	24_CD4	TGTGCAGCAAGTATAAACAATGACATGCGCTTT	FALSE	NA	1.28003211344566e-05	1.23886350201935e-05	0.000110901504752356	9.11988268182918e-05	9.74839581545331e-05	7.13579165456863e-05	3.00320857504378e-05	2.54015915803202e-05	2.20415306520546e-06	3.34827407632279e-06	0	0	1.53960637397039e-05	0.000195125384053138	0.000154420912803073	3.6944377870886e-05	9.84324630263061e-06	0	1.77414118260703e-06	0	0	0	6.67384899939935e-05	0.000379793873023159	0	0	2.03093795484548e-05	9.00971923462435e-05	0	0	0	8.27288953417427e-06	0	0	0	0	0	0	FALSE	FALSE
M	CD4	TGTGCCAGCTCACCACAGGTCAGCACAGATACGCAGTATTTT	TRBV18	TRBJ2-3	CASSPQVSTDTQYF	25_CD4	TGTGTGGTGAGCGCGAAAAAAAACGACTACAAGCTCAGCTTT	FALSE	NA	3.58408991764785e-06	8.84902501442391e-07	4.5265920307084e-06	1.0943859218195e-05	5.22463043704034e-05	4.85972017854243e-05	1.72242844745158e-05	2.19894374874414e-05	3.85726786410956e-06	2.23218271754853e-06	0	0	2.30940956095558e-05	2.07920491204164e-05	9.30035043018508e-05	1.42093761041869e-05	1.64054105043843e-06	0	0	0	0	0	0	2.18586401739948e-05	0	0	0	6.75728942596826e-05	0	0	0	8.27288953417427e-06	0	0	0	0	0	0	FALSE	FALSE
M	CD4	TGTGCCAGCAGTCGCGGGGGGACGGGTGGATCACCCCTCCACTTT	TRBV6-5	TRBJ1-6	CASSRGGTGGSPLHF	26_CD4	TGTGCAGCAAGACGGGTGAATTATGGTGGTGCTACAAACAAGCTCATCTTT	FALSE	NA	5.12012845378265e-07	1.76980500288478e-06	1.1316480076771e-05	7.90389832425196e-06	4.26890535709393e-05	4.42911206145639e-05	2.16407676731096e-05	1.59233857667679e-05	2.75519133150683e-06	5.58045679387132e-06	0	0	1.02640424931359e-05	7.99694196939091e-06	0.000112306118402235	3.78916696111652e-05	1.47648694539459e-05	0	0	0	0	0	0	3.55202902827415e-05	0	0	2.03093795484548e-05	5.63107452164022e-06	0	0	0	6.2046671506307e-06	0	0	0	0	0	0	FALSE	FALSE
M	CD4	TGTGCCACCAGTGATTTGACCGGGACAGGGGCCAATGAGCAGTTCTTC	TRBV24-1	TRBJ2-1	CATSDLTGTGANEQFF	27_CD4	TGTGCTGTGAATCTCTATGGGAACAACAGACTCGCTTTT	FALSE	NA	0	0	7.35571204990115e-06	7.90389832425196e-06	3.18575026648801e-05	3.50638038198631e-05	1.81075811142345e-05	1.40277446040574e-05	3.85726786410956e-06	1.6741370381614e-06	0	0	0	0	8.7739155001746e-05	4.45227117931191e-05	4.9216231513153e-06	0	0	0	0	0	0	2.73233002174935e-06	0	0	0	5.0679670694762e-05	0	0	0	0	0	0	0	0	0	0	FALSE	FALSE
M	CD4	TGTGCCAGCAGCTCGTATCTAGCGGGGGGGGTAAATGAGCAGTTCTTC	TRBV5-6	TRBJ2-1	CASSSYLAGGVNEQFF	28_CD4	TGTGCTCTGAGTGATCGGAGGAACAGAGATGACAAGATCATCTTT	FALSE	NA	0	0	5.6582400383855e-07	1.82397653636584e-06	3.69547030912609e-05	1.53788613245014e-05	7.24303244569382e-05	7.31717488806239e-05	3.85726786410956e-06	1.6741370381614e-06	0	0	0	0	4.21147944008381e-05	0.000154408553665498	4.9216231513153e-06	0	0	0	2.8110760143065e-06	0	0	0	0	0	0.000108316690925092	0.000213980831822328	0	0	0	1.65457790683485e-05	0	0	0	0	0	0	FALSE	FALSE
M	CD4	TGTGCCAGCAGCCAGTGGGGGAGAGGTCCCGGCAATCAGCCCCAGCATTTT	TRBV9	TRBJ1-5	CASSQWGRGPGNQPQHF	29_CD4	TGTGCAATGAGCGCGTCCACCGCCGACATGCGCTTT	FALSE	NA	0	0	1.1316480076771e-06	0	3.95033033044513e-05	3.75244216317833e-05	1.19245046362032e-05	4.17041055796302e-06	0	1.6741370381614e-06	0	0	0	3.19877678775636e-06	7.19461071014317e-05	1.42093761041869e-05	1.64054105043843e-06	0	0	0	0	0	0	0	0	0	2.70791727312731e-05	1.12621490432804e-05	0	0	0	0	0	0	0	0	0	0	FALSE	FALSE
M	CD4	TGTGCCAGCAGTTTGCGCCCGGGAGGCCAAGAGACCCAGTACTTC	TRBV27	TRBJ2-5	CASSLRPGGQETQYF	30_CD4	TGTGCTGTGAGTGATGAGGGCGACTACAAGCTCAGCTTT	FALSE	NA	0	1.76980500288478e-06	3.33836162264745e-05	1.82397653636584e-05	3.24946527181777e-05	3.99850394437035e-05	1.45743945553595e-05	2.00937963247309e-05	7.16349746191775e-06	6.69654815264558e-06	0	0	7.69803186985194e-06	7.99694196939091e-05	6.6681757801327e-05	1.98931265458617e-05	3.28108210087687e-06	0	0	0	0	0	1.90681399982839e-05	7.1040580565483e-05	0	0	1.35395863656365e-05	3.37864471298413e-05	0	0	2.25698819971336e-05	1.24093343012614e-05	0	0	0	0	0	0	FALSE	FALSE
M	0	TGTGCCAGCAGTGAGGACTACAATGAGCAGTTCTTC	TRBV6-6	TRBJ2-1	CASSEDYNEQFF	4_0	TGTGTGGTGAGCCCTACATCAGGAGGAAGCTACATACCTACATTT	FALSE	NA	0	0	3.96076802686985e-06	1.21598435757722e-06	4.58748038374273e-05	3.69092671788033e-05	0	0	0	0	0	0	0	0	0	0	0	0	0	0	0	0	0	0	0	0	0	0	0	0	0	0	0	0	0	0	0	0	FALSE	FALSE
M	0	TGTGCCAGCAGTTACGAGGTGTATCAGCCCCAGCATTTT	TRBV6-2	TRBJ1-5	CASSYEVYQPQHF	5_0	TGTGCAATGAGAGAGATGACTGGAGGCTTCAAAACTATCTTT	FALSE	NA	0	0	3.3949440230313e-06	3.03996089394306e-06	2.93089024516897e-05	3.50638038198631e-05	1.81075811142345e-05	2.4643335115236e-05	0	0	0	0	0	0	0	0	0	0	0	0	0	0	0	0	0	0	0	0	0.000178136474351983	0	0	0	0	0	0	0	0	0	FALSE	FALSE
M	0	TGTGCCAGCAGCTTCGGGGAACCAAGCACAGATACGCAGTATTTT	TRBV5-5	TRBJ2-3	CASSFGEPSTDTQYF	6_0	TGTGCAATGAGAGAGATGACTGGAGGCTTCAAAACTATCTTT	FALSE	NA	0	0	0	0	2.80346023450945e-05	2.89122592900625e-05	2.42906575922659e-05	4.13249773470881e-05	0	0	0	0	0	0	0	0	0	0	0	0	0	0	0	0	0	0	0	2.81553726082011e-05	0.00045079434325808	0	0	0	0	0	0	0	0	0	FALSE	FALSE
M	CD4	TGTGCCAGCAGCCAAGATACCAGATCGCCCCAGCATTTT	TRBV4-2	TRBJ1-5	CASSQDTRSPQHF	31_CD4	TGCGGCACAGTTCCTTGGGCTGGTGGCTACAATAAGCTGATTTTT	FALSE	NA	0	0	1.47114240998023e-05	1.0943859218195e-05	1.91145015989281e-05	3.32183404609229e-05	3.66568105483285e-05	2.08520527898151e-05	7.16349746191775e-06	3.34827407632279e-06	0	0	0	1.91926607265382e-05	5.96626254011873e-05	3.50497943903278e-05	2.6248656807015e-05	0	0	0	0	0	9.53406999914193e-06	4.64496103697389e-05	0	0	0	3.37864471298413e-05	0	0	1.88082349976114e-05	1.24093343012614e-05	0	0	0	0	0	0	FALSE	FALSE
M	0	TGTGCCACCAGCAGAGATTTGGGGGATCAGCCCCAGCATTTT	TRBV15	TRBJ1-5	CATSRDLGDQPQHF	7_0	TGTGCTGCCGACCTGCTTCAGGGAGCCCAGAAGCTGGTATTT	FALSE	NA	0	0	1.69747201151565e-05	1.76317731848698e-05	2.29374019187137e-05	3.93698849907235e-05	7.50802143760945e-06	2.65389762779465e-06	0	0	0	0	0	0	0	0	0	0	0	0	0	0	0	0	3.32369461893841e-05	0	0	0	3.63543825208129e-05	0	0	0	0	0	0	0	0	0	FALSE	FALSE
M	CD4	TGTGCCAGCAGTCGGCCGGGACAGATATACAATGAGCAGTTCTTC	TRBV12-4	TRBJ2-1	CASSRPGQIYNEQFF	32_CD4	TGTGCCGTGAACCTCAACCAGGCAGGAACTGCTCTGATCTTT	FALSE	NA	0	0	1.30139520882867e-05	1.27678357545609e-05	2.42117020253089e-05	3.13728771019828e-05	9.27461471704696e-06	2.23685657199835e-05	7.71453572821911e-06	1.11609135877426e-06	0	0	0	2.39908259081727e-05	6.84365409013619e-05	5.30483374556312e-05	1.31243284035075e-05	0	0	0	0	0	3.81362799965677e-05	0	0	0	6.76979318281827e-06	1.68932235649207e-05	0	0	1.12849409985668e-05	0	0	0	0	0	0	0	FALSE	FALSE
M	CD8	TGTGCCAGCAGCTTGTCTAGCGGAGTAGCCAAAAACATTCAGTACTTC	TRBV7-9	TRBJ2-4	CASSLSSGVAKNIQYF	17_CD8	TGTGCTCTGGGAATGGATAGCAGCTATAAATTGATCTTC	FALSE	NA	4.09610276302612e-06	4.42451250721196e-06	1.1316480076771e-06	2.43196871515445e-06	5.67063547434866e-05	7.07427620927062e-05	2.64988991915628e-06	3.03302586033674e-06	2.75519133150683e-06	0	3.07746913042006e-06	0	0	0	0	0	0	2.13894135236706e-06	0	8.67820144275099e-05	2.8110760143065e-06	2.34768236796634e-06	0	0	0	0	6.76979318281827e-06	1.68932235649207e-05	0	0	0	1.24093343012614e-05	0	0	0	0	0	0	TRUE	FALSE
M	CD8	TGTGCCAGCAGTTACGGTTTCAGGGCAGGGGGATCCTACGAGCAGTACTTC	TRBV6-5	TRBJ2-7	CASSYGFRAGGSYEQYF	18_CD8	TGTGCTGTGAACCTTTCTAACGACTACAAGCTCAGCTTT	FALSE	NA	0	0	9.0531840614168e-06	2.24957106151786e-05	3.24946527181777e-05	2.39910236662221e-05	1.2807801275922e-05	7.96169288338395e-06	2.20415306520546e-06	1.6741370381614e-06	0	0	0	0	0	0	0	0	4.08052471999617e-05	5.24308003832872e-05	2.71737348049629e-05	2.34768236796634e-06	0	0	0	0	0	5.63107452164022e-06	7.27087650416258e-06	0	0	0	0	0	0	0	0	0	FALSE	FALSE
M	CD4	TGTGCCAGCAGTTTGGACAGGTACGGTCACGAGCAGTACGTC	TRBV12-4	TRBJ2-7	CASSLDRYGHEQYV	33_CD4	TGTGCTGTGCAGGCGGGGGACAATGCCAGACTCATGTTT	FALSE	NA	1.33123339798349e-05	1.32735375216359e-05	1.18823040806096e-05	2.55356715091217e-05	7.64580063957122e-05	9.53489402119084e-05	2.82654924710003e-05	3.03302586033674e-05	7.71453572821911e-06	9.48677654958124e-06	0	0	2.30940956095558e-05	4.63822634224672e-05	0.000108796552202165	4.26281283125608e-05	1.47648694539459e-05	0	0	0	0	0	0	1.63939801304961e-05	0	0	0	1.68932235649207e-05	0	0	0	4.13644476708714e-06	0	0	0	0	0	0	FALSE	FALSE
M	CD8	TGTGCCAGCAGCCAAGATCGGACTAGCGGGGGGATAGAAGAGACCCAGTACTTC	TRBV3-1	TRBJ2-5	CASSQDRTSGGIEETQYF	19_CD8	TGTGCTCTGGGAATGGATAGCAGCTATAAATTGATCTTC	FALSE	NA	0	0	1.52772481036409e-05	1.15518513969836e-05	2.42117020253089e-05	3.93698849907235e-05	3.09153823901565e-06	7.58256465084185e-07	0	0	0	0	0	0	0	0	0	0	1.06448470956422e-05	4.33910072137549e-05	0	0	0	5.46466004349869e-06	0	0	0	0	0	0	0	0	0	0	0	0	0	0	FALSE	FALSE
M	CD8	TGTGCCAGCAGCCAAGTCGGGACGGATGGCGGCTACACCTTC	TRBV4-2	TRBJ1-2	CASSQVGTDGGYTF	20_CD8	TGTGCTTATAGAGGAGATGCTGGTGGTACTAGCTATGGAAAGCTGACATTT	FALSE	NA	0	0	9.0531840614168e-06	1.33758279333495e-05	2.73974522917969e-05	2.70667959311224e-05	1.45743945553595e-05	1.85772833945625e-05	2.20415306520546e-06	2.79022839693566e-06	0	0	0	0	0	0	0	0	5.14500942956039e-05	6.68944694545389e-05	3.56069628478824e-05	1.17384118398317e-06	9.53406999914193e-06	1.91263101522454e-05	0	0	0	5.63107452164022e-06	0	0	3.76164699952227e-06	0	0	0	0	0	0	0	FALSE	FALSE
M	CD4	TGTGCCAGCAGCTTAACGGCGGTTGGCGATTCACCCCTCCACTTT	TRBV7-2	TRBJ1-6	CASSLTAVGDSPLHF	34_CD4	TGTGCTTATAGGAGACTGGCAGGAAACACACCTCTTGTCTTT	FALSE	NA	1.53603853613479e-06	8.84902501442391e-06	1.24481280844481e-05	1.0943859218195e-05	5.86178049033794e-05	5.10578195973445e-05	4.15149420667816e-05	2.31268221850677e-05	9.91868879342457e-06	3.90631975570992e-06	0	0	1.28300531164199e-05	1.91926607265382e-05	9.12487212018159e-05	5.02064622347938e-05	9.84324630263061e-06	0	0	0	9.37025338102168e-07	0	0	6.2843590500235e-05	0	0	6.76979318281827e-06	0.000197087608257408	0	0	0	2.27504462189793e-05	0	0	0	0	0	0	FALSE	FALSE
M	0	TGCGCCAGCAGCTCAGGGGGCAGGGAGCTGTTTTTT	TRBV5-1	TRBJ2-2	CASSSGGRELFF	8_0	TGTGTGGTGAGCCCTACATCAGGAGGAAGCTACATACCTACATTT	FALSE	NA	0	0	0	0	3.95033033044513e-05	3.62941127258232e-05	0	0	0	0	0	0	0	0	0	0	0	0	0	0	0	0	0	0	2.76974551578201e-05	0.000691415806829061	0	0	0	0	0	0	0	0	0	0	0	0	FALSE	FALSE
M	CD4	TGTGCCAGCAGTTTAGGGGCAGGGGGCACGCGGGAGCAGTTCTTC	TRBV28	TRBJ2-1	CASSLGAGGTREQFF	35_CD4	TGTGCAGCACGCCCCGTCGGGGGGAACAACAGACTCGCTTTT	FALSE	NA	0	0	1.1316480076771e-06	3.64795307273167e-06	1.97516516522257e-05	3.69092671788033e-05	1.23661529560626e-05	1.51651293016837e-05	5.51038266301365e-06	2.23218271754853e-06	0	0	0	6.39755357551272e-06	6.31721916012571e-05	2.84187522083739e-05	6.56216420175374e-06	0	0	0	0	0	2.86022099974258e-05	0	0	0	6.76979318281827e-06	0	0	0	0	1.03411119177178e-05	0	0	0	0	0	0	FALSE	FALSE
M	CD4	TGTGCCAGCAGTTTAGCTGTTAGCTTCCAAGAGACCCAGTACTTC	TRBV12-3	TRBJ2-5	CASSLAVSFQETQYF	36_CD4	TGTGCTTATAGGAGCGGGGCTAATGCACTCAACTTC	FALSE	NA	0	0	1.24481280844481e-05	2.9791616760642e-05	1.97516516522257e-05	2.70667959311224e-05	1.10412079964845e-05	1.66816422318521e-05	1.54290714564382e-05	3.90631975570992e-06	0	0	2.56601062328398e-06	3.19877678775636e-05	1.05286986002095e-05	1.23147926236287e-05	0	0	0	0	0	0	0	2.18586401739948e-05	0	0	0	1.68932235649207e-05	0	0	3.76164699952227e-06	1.65457790683485e-05	0	0	0	0	0	0	FALSE	FALSE
M	CD4	TGTGCCAGCAGCTTAAGGCGGGGGCCGTCCTACGAGCAGTACTTC	TRBV7-3	TRBJ2-7	CASSLRRGPSYEQYF	37_CD4	TGTGTGGTGAGCGCGAAAAAAAACGACTACAAGCTCAGCTTT	FALSE	NA	5.63214129916091e-06	7.96412251298152e-06	2.09354881420264e-05	7.29590614546334e-06	8.92010074616643e-05	3.01425681960227e-05	3.93067004674847e-05	2.42642068826939e-05	3.85726786410956e-06	7.81263951141985e-06	0	0	1.02640424931359e-05	3.518654466532e-05	0.000161440045203213	3.6944377870886e-05	8.20270525219217e-06	0	0	0	0	0	0	7.1040580565483e-05	0	0	0	0.000118252564954445	3.63543825208129e-06	0	0	1.03411119177178e-05	0	0	0	0	0	0	FALSE	FALSE
M	CD4	TGTGCCAGCAGTCCACGCCCGGGGGATACGCAGTATTTT	TRBV12-3	TRBJ2-3	CASSPRPGDTQYF	38_CD4	TGCCTCGTGTTTAGGAACAATGCCAGACTCATGTTT	FALSE	NA	0	0	4.5265920307084e-06	0	2.86717523983921e-05	2.70667959311224e-05	1.23661529560626e-05	2.12311810223572e-05	5.51038266301365e-07	0	0	0	1.02640424931359e-05	7.99694196939091e-06	6.84365409013619e-05	2.55768769875365e-05	1.80459515548228e-05	0	0	0	0	0	0	0	0	0	0	0	0	0	0	0	0	0	0	0	0	0	FALSE	FALSE
M	CD8	TGTGCCAGCAGTTCGTCCGGGACGGGAGACTACGAGCAGTACTTC	TRBV27	TRBJ2-7	CASSSSGTGDYEQYF	21_CD8	TGTGCCGTATTGAATAACAATGCCAGACTCATGTTT	FALSE	NA	0	0	1.69747201151565e-05	9.11988268182918e-06	2.73974522917969e-05	3.01425681960227e-05	5.29977983831255e-06	1.89564116271046e-06	5.51038266301365e-07	0	0	0	0	0	0	0	0	0	9.04812003129585e-05	6.14705935528195e-05	2.8110760143065e-06	0	0	1.09293200869974e-05	0	0	0	0	0	0	0	0	0	0	0	0	0	0	FALSE	FALSE
M	CD4	TGCGCCAGCAGCCAAGTTGGGCAGGGGGGAGAGACCCAGTACTTC	TRBV4-3	TRBJ2-5	CASSQVGQGGETQYF	39_CD4	TGTGCTGTGAGCGGAGGACCTACTGGAGGCTTCAAAACTATCTTT	FALSE	NA	5.12012845378265e-07	1.76980500288478e-06	4.30026242917298e-05	4.13434681576256e-05	2.54860021319041e-05	3.62941127258232e-05	8.3913180773282e-06	7.96169288338395e-06	3.85726786410956e-06	4.46436543509706e-06	0	5.09241459384174e-06	5.13202124656796e-06	9.27645268449345e-05	4.03600113008032e-05	1.04202091430704e-05	6.56216420175374e-06	0	0	0	0	0	0	4.91819403914882e-05	0	0	0	7.88350433029631e-05	3.63543825208129e-06	0	0	1.4477556684805e-05	0	0	0	0	0	0	TRUE	FALSE
M	CD4	TGTGCCACGAACCCGGCAGAAAGGGCCTACGAGCAGTACTTC	TRBV24-1	TRBJ2-7	CATNPAERAYEQYF	40_CD4	TGTGCCGTCCCCTCAGGAACCTACAAATACATCTTT	FALSE	NA	8.19220552605224e-06	4.42451250721196e-06	1.35797760921252e-05	1.45918122909267e-05	7.07236559160338e-05	4.30608117086038e-05	2.29657126326877e-05	1.74398986969363e-05	3.30622959780819e-06	1.45091876640654e-05	0	0	3.07921274794078e-05	9.59633036326909e-06	4.21147944008381e-05	4.92591704945147e-05	1.64054105043843e-05	0	0	1.80795863390646e-06	9.37025338102168e-07	1.17384118398317e-06	1.90681399982839e-05	2.45909701957441e-05	0	0	6.76979318281827e-06	2.25242980865609e-05	0	0	0	2.27504462189793e-05	0	0	0	0	0	0	FALSE	FALSE
M	CD8	TGTGCCAGCAGCCCTAGCGGGGGATCGGACAATGAGCAGTTCTTC	TRBV7-3	TRBJ2-1	CASSPSGGSDNEQFF	22_CD8	TGTGCGGCCCCTGGGGGTTACCAGAAAGTTACCTTT	FALSE	NA	0	0	5.6582400383855e-07	3.03996089394306e-06	1.97516516522257e-05	2.58364870251623e-05	2.78238441511409e-05	2.19894374874414e-05	1.32249183912328e-05	1.61833247022268e-05	0	0	0	0	0	0	0	0	3.54828236521406e-06	4.15830485798485e-05	3.84180388621889e-05	2.11291413116971e-05	0	0	0	0	2.70791727312731e-05	2.25242980865609e-05	0	0	0	1.4477556684805e-05	0	0	0	0	0	0	FALSE	FALSE
M	CD4	TGTGCCAGCAGCTTAGTGTTGGGAGCCACAGATACGCAGTATTTT	TRBV7-2	TRBJ2-3	CASSLVLGATDTQYF	41_CD4	TGTGCTGTGCCGCGGTCGGGGGGAGGTGCTGACGGACTCACCTTT	FALSE	NA	3.58408991764785e-06	1.41584400230783e-05	1.30139520882867e-05	3.64795307273167e-06	7.70951564490098e-05	5.90548274860852e-05	2.25240643128283e-05	1.93355398596467e-05	2.20415306520546e-06	7.81263951141985e-06	0	0	3.59241487259757e-05	7.99694196939091e-06	0.000149156563502968	4.54700035333982e-05	1.47648694539459e-05	0	0	0	0	0	0	2.73233002174935e-05	0	0	0	0.000129514713997725	0	0.000124084874053853	1.12849409985668e-05	6.2046671506307e-06	0	0	0	0	0	0	FALSE	FALSE
M	CD4	TGTGCCAGCAGCTTAGCCTCCAGGGGAGGAGAGACCCAGTACTTC	TRBV7-2	TRBJ2-5	CASSLASRGGETQYF	42_CD4	TGTGCTGTGCAGGCGGGGGACAATGCCAGACTCATGTTT	FALSE	NA	5.12012845378265e-06	2.0352757533175e-05	2.71595521842504e-05	1.27678357545609e-05	8.21923568753907e-05	7.38185343576065e-05	2.95904374305784e-05	3.14676433009937e-05	3.85726786410956e-06	3.34827407632279e-06	0	0	5.13202124656796e-06	2.71896026959291e-05	0.000168459177603352	5.8732087897306e-05	2.95297389078918e-05	0	0	0	0	0	0	4.09849503262402e-05	0	0	0	0.000174563310170847	3.63543825208129e-06	0	0	1.65457790683485e-05	0	0	0	0	0	0	FALSE	FALSE
M	CD4	TGTGCCAGCAGCTTACGGTTGGGGGGAACCGGGGAGCTGTTTTTT	TRBV7-7	TRBJ2-2	CASSLRLGGTGELFF	43_CD4	TGTGCAATGAGCGGCCCAGGAGCCGACAAGCTCATCTTT	FALSE	NA	1.07522697529436e-05	3.53961000576956e-06	4.92266883339539e-05	5.89752413424954e-05	5.35206044769986e-05	5.6594209674165e-05	2.34073609525471e-05	1.630251399931e-05	0	5.58045679387132e-06	0	0	1.79620743629879e-05	0.000116755352753107	8.7739155001746e-05	2.55768769875365e-05	1.64054105043843e-06	0	0	0	0	0	1.90681399982839e-05	0.000128419511022219	0	0	6.76979318281827e-06	5.0679670694762e-05	0	0	0	0	0	0	0	0	0	0	FALSE	FALSE
M	CD4	TGTGCCAGCAGTTTCAGCGGGGGTCTAAATGAGCAGTTCTTC	TRBV12-4	TRBJ2-1	CASSFSGGLNEQFF	44_CD4	TGCCTCGCCAGCAGGAGAAACACACCTCTTGTCTTT	FALSE	NA	5.12012845378265e-07	8.84902501442391e-07	4.5265920307084e-06	0	4.14147534643441e-05	3.07577226490027e-05	5.74142815817193e-06	8.34082111592604e-06	2.75519133150683e-06	4.46436543509706e-06	0	0	7.69803186985194e-06	6.39755357551272e-06	4.3869577500873e-05	1.13675008833495e-05	1.1483787353069e-05	0	0	0	0	0	0	0	0	0	2.03093795484548e-05	2.25242980865609e-05	0	0	0	0	0	0	0	0	0	0	FALSE	FALSE
M	CD4	TGTGCCAGCAGTTTGTCAGAGAAAGAGACCCAGTACTTC	TRBV12-4	TRBJ2-5	CASSLSEKETQYF	45_CD4	TGTGCTACGGCCCCCGGTGCCGACAAGCTCATCTTT	FALSE	NA	1.02402569075653e-06	8.84902501442391e-07	2.2632960153542e-05	2.55356715091217e-05	2.73974522917969e-05	2.2760714760262e-05	4.81396668646723e-05	4.47371314399669e-05	6.61245919561638e-06	1.84155074197754e-05	2.05164608694671e-06	0	0	5.75779821796145e-05	3.50956620006984e-05	8.0519797923726e-05	1.47648694539459e-05	0	0	0	0	0	9.53406999914193e-06	5.19142704132376e-05	0	0	6.76979318281827e-06	0.000197087608257408	0	0	0	4.55008924379585e-05	0	0	0	0	0	0	TRUE	FALSE
M	CD8	TGCGCCAGCAGCGGAATAGCGGCAGGGAACACCGGGGAGCTGTTTTTT	TRBV4-1	TRBJ2-2	CASSGIAAGNTGELFF	23_CD8	TGTGCCGTGAGTGGAAGCTACATACCTACATTT	FALSE	NA	0	0	2.82912001919275e-06	4.25594525152028e-06	2.61231521852017e-05	2.58364870251623e-05	1.23661529560626e-05	9.09907758101023e-06	3.85726786410956e-06	4.46436543509706e-06	0	0	0	0	0	0	0	0	5.14500942956039e-05	3.43512140442227e-05	3.09218361573715e-05	2.34768236796634e-06	0	2.73233002174935e-05	2.21579641262561e-05	2.65929156472716e-05	0	4.50485961731218e-05	0	0	0	6.2046671506307e-06	3.32654717709207e-06	0	0	0	0	0	FALSE	FALSE
M	CD4	TGTGCCAGCACCCTGAGGCTATTGGACGAGACCCAGTACTTC	TRBV12-4	TRBJ2-5	CASTLRLLDETQYF	46_CD4	TGTGCTTTCTATGTGGGTAGCAACTATAAACTGACATTT	FALSE	NA	0	0	6.22406404222405e-06	4.8639374303089e-06	2.35745519720113e-05	2.95274137430426e-05	4.41648319859379e-06	6.44517995321558e-06	9.36765052712321e-06	0	0	0	0	0	4.56243606009079e-05	3.78916696111652e-05	2.13270336556997e-05	0	0	0	0	0	0	1.09293200869974e-05	0	0	0	1.12621490432804e-05	0	0	0	6.2046671506307e-06	0	0	0	0	0	0	FALSE	FALSE
M	CD4	TGTGCCAGCAGCTTAAGTACTAGCAGCACCGGGGAGCTGTTTTTT	TRBV7-2	TRBJ2-2	CASSLSTSSTGELFF	47_CD4	TGCATCGTCATAGGGGGGTCGGACACCGGTAACCAGTTCTATTTT	FALSE	NA	3.02087578773176e-05	2.56621725418293e-05	1.58430721074794e-05	2.31037027939673e-05	0.00012233281023314	0.000122415736143031	2.42906575922659e-05	2.35059504176097e-05	7.16349746191775e-06	3.34827407632279e-06	0	0	6.92822868286675e-05	4.63822634224672e-05	0.000252688766405029	7.95725061834468e-05	1.47648694539459e-05	0	0	0	0	0	0	6.2843590500235e-05	0	0	0	0.000112621490432804	0	0	7.52329399904454e-06	1.03411119177178e-05	0	0	0	0	0	0	FALSE	FALSE
M	0	TGTGCCATCAGTGAGTCAGGGGGGATAGATACGCAGTATTTT	TRBV10-3	TRBJ2-3	CAISESGGIDTQYF	9_0	TGTGTTGTGAGTGATCACGAAGTAGGAGACAACTTCAACAAATTTTACTTT	FALSE	NA	0	0	0	0	1.40173011725472e-05	2.52213325721822e-05	4.23982387065004e-05	6.44517995321558e-05	0	0	0	0	0	0	0	0	0	0	0	0	0	0	0	0	0	0	0	5.63107452164022e-06	0.000349002072199804	0	0	0	0	0	0	0	0	0	FALSE	FALSE
M	CD4	TGCAGCGTCGCCGGGCTTGGGGGCCGGTTCACCGGGGAGCTGTTTTTT	TRBV29-1	TRBJ2-2	CSVAGLGGRFTGELFF	48_CD4	TGTGCAGAGGGTCTATATAACCAGGGAGGAAAGCTTATCTTC	FALSE	NA	0	8.84902501442391e-07	1.69747201151565e-05	1.45918122909267e-05	3.63175530379633e-05	2.03000969483418e-05	1.19245046362032e-05	7.58256465084185e-06	6.06142092931502e-06	2.23218271754853e-06	0	0	0	2.39908259081727e-05	2.45669634004889e-05	2.27350017666991e-05	3.28108210087687e-06	0	0	0	0	0	0	5.73789304567363e-05	0	0	2.03093795484548e-05	1.68932235649207e-05	0	0	0	0	0	0	0	0	0	0	FALSE	FALSE
M	CD4	TGTGCCAGCAGCTTGCTTTCCCAGCACGACAATGAGCAGTTCTTC	TRBV5-4	TRBJ2-1	CASSLLSQHDNEQFF	49_CD4	TGTGCCGTGAACCTCAACCAGGCAGGAACTGCTCTGATCTTT	FALSE	NA	0	0	1.18823040806096e-05	1.21598435757722e-05	1.91145015989281e-05	2.52213325721822e-05	1.32494495957814e-05	1.36486163715153e-05	6.06142092931502e-06	0	0	0	0	3.83853214530763e-05	6.84365409013619e-05	2.9366043948653e-05	1.64054105043843e-05	0	0	0	0	0	0	0	0	0	6.76979318281827e-06	3.37864471298413e-05	0	0	7.52329399904454e-06	4.13644476708714e-06	0	0	0	0	0	0	FALSE	FALSE
M	CD4	TGCGCCAGCAGTGATTGGGGGGCCACAGATACGCAGTATTTT	TRBV10-2	TRBJ2-3	CASSDWGATDTQYF	50_CD4	TGTGCAATGAGCGAATGGTTGGGAGGAGGTGCTGACGGACTCACCTTT	FALSE	NA	0	0	1.47114240998023e-05	9.72787486061779e-06	2.35745519720113e-05	2.39910236662221e-05	4.85813151845317e-06	6.44517995321558e-06	3.30622959780819e-06	2.79022839693566e-06	0	0	0	2.39908259081727e-05	2.63217465005238e-05	1.61039595847452e-05	6.56216420175374e-06	0	0	0	0	0	3.81362799965677e-05	2.73233002174935e-06	0	0	6.76979318281827e-06	0	0	0	1.12849409985668e-05	0	0	0	0	0	0	0	FALSE	FALSE
M	CD4	TGTGCCAGCAAAACCCCCCCCGGGAATGAGCAGTTCTTC	TRBV5-4	TRBJ2-1	CASKTPPGNEQFF	51_CD4	TGCGGCGCGGCGGATGCAGGCAACATGCTCACCTTT	FALSE	NA	2.56006422689132e-06	0	5.6582400383855e-06	0	2.42117020253089e-05	3.69092671788033e-05	2.51739542319846e-05	2.27476939525256e-05	4.40830613041092e-06	3.34827407632279e-06	0	0	0	0	6.14174085012222e-05	3.78916696111652e-05	1.47648694539459e-05	0	0	0	0	0	0	5.46466004349869e-06	0	0	2.70791727312731e-05	8.44661178246033e-05	3.63543825208129e-06	0	0	6.2046671506307e-06	0	0	0	0	0	0	FALSE	FALSE
M	CD4	TGTGCCAGCACCCCCCAACAGAACACTGAAGCTTTCTTT	TRBV7-2	TRBJ1-1	CASTPQQNTEAFF	52_CD4	TGCGGCACAGTTCCTTGGGCTGGTGGCTACAATAAGCTGATTTTT	FALSE	NA	0	0	9.61900806525535e-06	1.76317731848698e-05	1.21058510126544e-05	2.52213325721822e-05	3.26819756695941e-05	3.60171820914988e-05	6.61245919561638e-06	4.46436543509706e-06	0	0	0	1.91926607265382e-05	8.42295888016762e-05	3.12606274292113e-05	1.64054105043843e-05	0	0	0	9.37025338102168e-07	0	0	0	0	0	4.73885522797279e-05	4.50485961731218e-05	0	0	3.76164699952227e-05	0	0	0	0	0	0	0	FALSE	FALSE
M	CD4	TGCGCCAGCAGCCAAGAGACTCACCCTAGCACAGATACGCAGTATTTT	TRBV4-1	TRBJ2-3	CASSQETHPSTDTQYF	53_CD4	TGTGCTGTGGGGCCCCCGGGTGACAAGATCATCTTT	FALSE	NA	0	0	2.37646081612191e-05	3.03996089394306e-05	1.40173011725472e-05	2.64516414781423e-05	4.85813151845317e-06	1.06155905111786e-05	3.85726786410956e-06	0	0	0	0	6.39755357551272e-05	7.54556733015016e-05	2.46295852472574e-05	8.20270525219217e-06	0	0	0	9.37025338102168e-07	0	4.76703499957097e-05	1.91263101522454e-05	0	0	6.76979318281827e-06	5.63107452164022e-06	0	0	0	0	0	0	0	0	0	0	FALSE	FALSE
M	CD4	TGTGCCAGCAGCTTTTCTTCCGTGGATGGCTACACCTTC	TRBV7-2	TRBJ1-2	CASSFSSVDGYTF	54_CD4	TGTGCTGTGAGAGACACAATGTCAGGTAACAATGACATGCGCTTT	FALSE	NA	1.07522697529436e-05	5.30941500865435e-06	1.35797760921252e-05	1.39838201121381e-05	6.43521553830578e-05	5.16729740503246e-05	2.5615602551844e-05	2.8434617440657e-05	3.30622959780819e-06	2.79022839693566e-06	0	0	7.69803186985194e-06	6.23761473612491e-05	0.000121080033902409	3.31552109097695e-05	0	0	0	0	9.37025338102168e-07	0	0	3.82526203044909e-05	0	0	1.35395863656365e-05	0.000118252564954445	0	0	0	8.27288953417427e-06	0	0	0	0	0	0	FALSE	FALSE
M	CD4	TGTGCCAGCAGCCCTCGGGGCTCCTATAATTCACCCCTCCACTTT	TRBV28	TRBJ1-6	CASSPRGSYNSPLHF	55_CD4	TGTGCTTATAGGAGCGCGTTAAATGCAGGCAAATCAACCTTT	FALSE	NA	0	0	6.7898880460626e-06	6.07992178788612e-06	2.99460525049873e-05	1.66091702304615e-05	1.01579113567657e-05	1.17529752088049e-05	2.20415306520546e-06	2.23218271754853e-06	0	0	0	1.59938839387818e-06	7.01913240013968e-05	1.61039595847452e-05	4.9216231513153e-06	0	0	0	0	0	0	0	0	0	2.03093795484548e-05	3.37864471298413e-05	0	0	0	0	0	0	0	0	0	0	FALSE	FALSE
M	CD4	TGCGCCAGCAGCTTGGAGGCAGTCACAGATACGCAGTATTTT	TRBV5-1	TRBJ2-3	CASSLEAVTDTQYF	56_CD4	TGTGCAGAGGGTCTATATAACCAGGGAGGAAAGCTTATCTTC	FALSE	NA	0	0	6.22406404222405e-06	1.0943859218195e-05	2.86717523983921e-05	1.90697880423817e-05	5.29977983831255e-06	1.2132103441347e-05	0	0	0	0	0	2.23914375142945e-05	3.86052282007682e-05	1.70512513250243e-05	0	0	0	0	0	0	1.90681399982839e-05	0	0	0	0	5.63107452164022e-06	0	0	0	2.06822238354357e-06	0	0	0	0	0	0	FALSE	FALSE
M	CD8	TGTGCCAGCACCTACGGGAGTCCCGGGGAGCTGTTTTTT	TRBV6-5	TRBJ2-2	CASTYGSPGELFF	24_CD8	TGTGCAGAGAATATGATCTTTGGAAATGAGAAATTAACCTTT	FALSE	NA	0	0	5.09241603454695e-06	5.47192960909751e-06	2.16631018121185e-05	3.07577226490027e-05	4.41648319859379e-06	3.79128232542093e-06	0	0	0	0	0	0	0	0	0	0	0	3.61591726781291e-06	5.62215202861301e-06	0	0	0	2.76974551578201e-05	0	0	0	2.90835060166503e-05	0	0	0	0	0	0	0	0	0	FALSE	FALSE
M	CD4	TGTGCCAGCAGCCAAGATCCCCCCGGTGGGGACTACGAGCAGTACTTC	TRBV3-1	TRBJ2-7	CASSQDPPGGDYEQYF	57_CD4	TGTGTGGTGACCGATGGCACCGACAAGCTCATCTTT	FALSE	NA	0	0	2.03696641381878e-05	2.00637419000242e-05	1.97516516522257e-05	2.15304058543019e-05	6.62472479789069e-06	9.47820581355232e-06	5.51038266301365e-07	2.79022839693566e-06	0	0	0	4.79816518163454e-05	7.54556733015016e-05	2.27350017666991e-05	1.1483787353069e-05	0	0	1.80795863390646e-06	0	0	0	6.83082505437337e-05	0	0	0	3.94175216514815e-05	0	0	0	6.2046671506307e-06	0	0	0	0	0	0	FALSE	FALSE
M	CD8	TGTGCCAGCAGCTGGGATCTAAATACGCAGTATTTT	TRBV11-2	TRBJ2-3	CASSWDLNTQYF	25_CD8	TGTGCTGTGAGGGCCCATGACATGCGCTTT	FALSE	NA	0	0	0	1.21598435757722e-06	2.93089024516897e-05	1.59940157774814e-05	1.89908777539533e-05	1.44068728365995e-05	0	0	0	0	0	0	0	0	0	0	0	1.80795863390646e-06	5.62215202861301e-06	0	0	0	0.00011078982063128	0	6.76979318281827e-06	5.63107452164022e-06	0.000105427709310357	0	0	0	0	0	0	0	0	0	FALSE	FALSE
M	CD4	TGTGCCAGCAACAGGGCCGATGAGCAGTTCTTC	TRBV28	TRBJ2-1	CASNRADEQFF	58_CD4	TGTGCAATGACACCCCGGGCGGGAGGAGGAAACAAACTCACCTTT	FALSE	NA	7.16817983529571e-06	2.65470750432717e-06	7.35571204990115e-06	6.68791396667473e-06	5.67063547434866e-05	3.69092671788033e-05	1.67826361546564e-05	1.93355398596467e-05	2.20415306520546e-06	2.79022839693566e-06	0	0	2.56601062328398e-06	6.39755357551272e-06	5.08887099010127e-05	2.9366043948653e-05	4.9216231513153e-06	0	0	0	0	4.69536473593269e-06	0	1.09293200869974e-05	0	0	0	5.0679670694762e-05	0	0	0	2.68868909860664e-05	0	0	0	0	0	0	FALSE	FALSE
M	CD4	TGCAGTGCTTCTCCACCGGGTCTCACTGGGGCCAACGTCCTGACTTTC	TRBV20-1	TRBJ2-6	CSASPPGLTGANVLTF	59_CD4	TGTGCCGTGTCGCTCACGGGAGGAGGAAACAAACTCACCTTT	FALSE	NA	5.12012845378265e-07	2.65470750432717e-06	2.31987841573806e-05	1.33758279333495e-05	2.16631018121185e-05	4.06001938966836e-05	6.18307647803131e-06	9.09907758101023e-06	2.20415306520546e-06	1.11609135877426e-06	0	0	1.02640424931359e-05	2.55902143020509e-05	6.31721916012571e-05	1.04202091430704e-05	0	0	0	0	0	0	1.90681399982839e-05	0	0	2.65929156472716e-05	6.76979318281827e-06	1.12621490432804e-05	0	0	0	0	0	0	0	0	0	0	FALSE	FALSE
M	CD4	TGTGCCAGCAGCTTGGACGGATTAAAGAGCTCCTACAATGAGCAGTTCTTC	TRBV7-2	TRBJ2-1	CASSLDGLKSSYNEQFF	60_CD4	TGTGCAGCAAGCGCGGTGTCAGGAGGTGCTGACGGACTCACCTTT	FALSE	NA	0	0	4.75292163224382e-05	3.28315776545851e-05	1.59287513324401e-05	2.03000969483418e-05	4.41648319859379e-07	3.79128232542093e-07	0	0	0	0	0	0	1.75478310003492e-06	0	0	0	0	0	0	0	0	0	0.000149566257852229	2.65929156472716e-05	0	0	0	0	0	0	0	0	0	0	0	0	FALSE	FALSE
M	CD4	TGCGCCACCTCGGGTGCGGGCTTTCTGGCCAAAAACATTCAGTACTTC	TRBV4-1	TRBJ2-4	CATSGAGFLAKNIQYF	61_CD4	TGTGCTGTGCCAGCAAGGGACACGGGCAGGAGAGCACTTACTTTT	FALSE	NA	5.68334258369874e-05	4.070551506635e-05	0.000155035777051763	0.000128894341903186	0.000128704310766116	0.000164246238945674	7.02220828576413e-05	7.88586723687553e-05	0.000136106451776437	0.000135605100091073	4.71878599997743e-05	8.14786335014679e-05	0.000187318775499731	0.000324675843957271	0.000343937487606844	0.000195142098497501	0.000265767650171026	0	0	0	0	0	1.90681399982839e-05	0.000661223865263342	0	0	0	0.000225242980865609	0	0	0	0.00038262114095556	0	0	0.000851623891921186	1.4485615783527e-05	0	0	TRUE	TRUE
M	CD4	TGTGCCAGCAGCCCTGGCGAGGTTCGGGAGACCCAGTACTTC	TRBV7-2	TRBJ2-5	CASSPGEVRETQYF	62_CD4	TGTGCAATGAGCGAATGGTTGGGAGGAGGTGCTGACGGACTCACCTTT	FALSE	NA	0	0	1.41456000959638e-05	7.29590614546334e-06	2.42117020253089e-05	1.66091702304615e-05	1.6340987834797e-05	1.13738469762628e-05	0	0	0	0	0	2.71896026959291e-05	2.63217465005238e-05	1.04202091430704e-05	1.47648694539459e-05	0	1.77414118260703e-06	0	0	0	0	3.55202902827415e-05	0	0	0	1.12621490432804e-05	0	0	0	1.03411119177178e-05	0	0	0	0	0	0	FALSE	FALSE
M	CD8	TGTGCCAGCAGCTGGGACAGGGGCCATCAGCCCCAGCATTTT	TRBV6-2	TRBJ1-5	CASSWDRGHQPQHF	26_CD8	TGTGCAGCACCAGGAGGAGGTGCTGACGGACTCACCTTT	FALSE	NA	0	0	4.5265920307084e-06	0	1.97516516522257e-05	3.26031860079429e-05	2.64988991915628e-06	3.79128232542093e-06	5.51038266301365e-07	0	0	0	0	0	0	0	0	0	8.87070591303515e-06	4.33910072137549e-05	5.62215202861301e-06	0	0	0	0	0	6.76979318281827e-06	1.12621490432804e-05	0	0	0	0	0	0	0	0	0	0	FALSE	FALSE
M	CD4	TGTGCCAGCAGTTTCGGCTTAAACACCGGGGAGCTGTTTTTT	TRBV12-4	TRBJ2-2	CASSFGLNTGELFF	63_CD4	TGTGCAATGAGCGATCTTTATAACCAGGGAGGAAAGCTTATCTTC	FALSE	NA	3.58408991764785e-06	0	5.6582400383855e-06	2.55356715091217e-05	2.29374019187137e-05	4.30608117086038e-05	4.41648319859379e-06	5.3077952555893e-06	3.85726786410956e-06	2.23218271754853e-06	0	0	0	7.99694196939091e-06	4.3869577500873e-05	1.32620843639078e-05	6.56216420175374e-06	0	0	0	0	0	1.90681399982839e-05	3.00556302392428e-05	0	0	0	5.63107452164022e-06	0	0	3.76164699952227e-06	0	0	0	0	0	0	0	FALSE	FALSE
M	CD8	TGTGCCAGCAGCGTAGGGATCGGGGGCGACACCGGGGAGCTGTTTTTT	TRBV9	TRBJ2-2	CASSVGIGGDTGELFF	27_CD8	TGTGCTGTCCGCCCTCTGGTTCTGCAAGGCAACTGACCTTT	FALSE	NA	0	0	9.0531840614168e-06	4.8639374303089e-06	3.18575026648801e-05	1.04576257006609e-05	3.97483487873441e-06	1.17529752088049e-05	2.20415306520546e-06	5.58045679387132e-06	0	0	0	0	0	0	0	0	2.66121177391054e-05	3.43512140442227e-05	1.49924054096347e-05	0	1.90681399982839e-05	1.36616501087467e-05	0	0	0	0	0	0	0	0	0	0	0	0	0	0	FALSE	FALSE
M	CD8	TGTGCCAGCAGCTGGACTAGCGGGGCTGCAGATACGCAGTATTTT	TRBV11-2	TRBJ2-3	CASSWTSGAADTQYF	28_CD8	TGCGGCACCGGTAACCAGTTCTATTTT	FALSE	NA	0	0	2.60279041765733e-05	3.03996089394306e-05	1.91145015989281e-05	1.84546335894016e-05	2.2082415992969e-06	1.13738469762628e-06	0	1.11609135877426e-06	0	0	0	0	0	0	0	0	3.37086824695336e-05	3.43512140442227e-05	2.8110760143065e-06	0	0	1.36616501087467e-05	0	0	0	1.12621490432804e-05	0	0	0	8.27288953417427e-06	0	0	0	0	0	0	FALSE	FALSE
M	CD4	TGTGCCAGCAGGTCACAGGGGGCGCCCACTGAAGCTTTCTTT	TRBV12-4	TRBJ1-1	CASRSQGAPTEAFF	64_CD4	TGTGCTGTGGGGCCGGGGACAGGAGGAAGCTACATACCTACATTT	FALSE	NA	1.53603853613479e-06	8.84902501442391e-07	1.01848320690939e-05	4.8639374303089e-06	4.07776034110465e-05	1.47637068715213e-05	2.60572508717034e-05	1.51651293016837e-05	5.51038266301365e-07	1.6741370381614e-06	0	0	4.87542018423956e-05	3.19877678775636e-06	3.33408789006635e-05	2.178771002642e-05	3.28108210087687e-06	0	0	0	0	0	0	4.37172803479895e-05	0	0	0	2.81553726082011e-05	0	0	0	2.06822238354357e-05	0	0	0	0	0	0	FALSE	FALSE
M	CD4	TGTGCCAGCAGCCACGGACAGGGAGGAACAGATACGCAGTATTTT	TRBV5-8	TRBJ2-3	CASSHGQGGTDTQYF	65_CD4	TGTGCCGTGATGGGCAACACCGACAAGCTCATCTTT	FALSE	NA	0	8.84902501442391e-07	2.15013121458649e-05	2.37116949727559e-05	2.86717523983921e-05	1.84546335894016e-05	7.50802143760945e-06	6.44517995321558e-06	5.51038266301365e-07	1.11609135877426e-06	0	0	0	4.47828750285891e-05	3.15860958006286e-05	1.32620843639078e-05	1.1483787353069e-05	0	0	0	0	0	1.90681399982839e-05	8.19699006524804e-06	0	0	2.03093795484548e-05	0	0	0	7.52329399904454e-06	2.06822238354357e-06	0	0	0	0	0	0	FALSE	FALSE
M	CD8	TGTGCCAGCAGTTACTCCGTAGATACGCAGTATTTT	TRBV6-2	TRBJ2-3	CASSYSVDTQYF	29_CD8	TGTGCTGTGAGTGACTACACTGGAGGCTTCAAAACTATCTTT	FALSE	NA	5.12012845378265e-07	0	4.01735042725371e-05	2.12797262576014e-05	1.65659013857377e-05	2.52213325721822e-05	1.32494495957814e-06	1.51651293016837e-06	0	0	0	0	0	0	0	0	0	0	6.74173649390671e-05	4.51989658476614e-05	5.62215202861301e-06	0	0	2.18586401739948e-05	0	0	0	0	0	0	0	0	0	0	0	0	0	0	FALSE	FALSE
M	CD4	TGTGCCAGCAGCCAAGATCCCACTAGCGGGAAAGAGACCCAGTACTTC	TRBV4-2	TRBJ2-5	CASSQDPTSGKETQYF	66_CD4	TGTGCAGAGGGTCTATATAACCAGGGAGGAAAGCTTATCTTC	FALSE	NA	0	0	6.22406404222405e-06	1.45918122909267e-05	2.93089024516897e-05	8.61216234172076e-06	1.76659327943752e-05	7.96169288338395e-06	3.85726786410956e-06	5.58045679387132e-07	0	0	0	1.43944955449036e-05	1.93026141003841e-05	2.08404182861408e-05	3.28108210087687e-06	0	0	0	0	0	9.53406999914193e-06	5.46466004349869e-06	0	0	1.35395863656365e-05	1.68932235649207e-05	0	0	0	1.24093343012614e-05	0	0	0	0	0	0	FALSE	FALSE
M	CD8	TGTGCCAGCAAGCCGGACCGGGGGAGTGACCAGTACTTC	TRBV6-2	TRBJ2-5	CASKPDRGSDQYF	30_CD8	TGTGTGGTGAACACCCTCGGGACCTTT	FALSE	NA	7.68019268067397e-06	8.84902501442391e-07	2.03696641381878e-05	2.00637419000242e-05	3.95033033044513e-05	3.32183404609229e-05	2.78238441511409e-05	1.78190269294784e-05	3.36133342443833e-05	1.78574617403882e-05	1.02582304347335e-06	5.09241459384174e-06	0	0	0	0	0	0	1.95155530086773e-05	1.08477518034387e-05	1.21813293953282e-05	1.87814589437307e-05	0	5.46466004349869e-06	0	0	0	9.57282668678837e-05	0	0	0	1.65457790683485e-05	0	0	0	0	0	0	TRUE	FALSE
M	CD4	TGCAGTACCCCCGAAGACACCATATATTTT	TRBV20-1	TRBJ1-3	CSTPEDTIYF	67_CD4	TGTGCAATGAGCGGCCCAGGAGCCGACAAGCTCATCTTT	FALSE	NA	9.21623121680877e-06	1.76980500288478e-06	5.26216323569852e-05	5.10713430182434e-05	4.71491039440225e-05	3.32183404609229e-05	2.11991193532502e-05	1.630251399931e-05	2.20415306520546e-06	3.34827407632279e-06	0	0	1.28300531164199e-05	0.000124752294722498	9.47582874018857e-05	2.46295852472574e-05	1.64054105043843e-06	0	0	0	0	0	1.90681399982839e-05	0.000183066111457206	0	0	6.76979318281827e-06	7.32039687813228e-05	0	0	0	8.27288953417427e-06	0	0	0	0	0	0	FALSE	FALSE
M	CD8	TGTGCCAGCATCCCACAGGGGACCGGGGAGCTGTTTTTT	TRBV2	TRBJ2-2	CASIPQGTGELFF	31_CD8	TGTGCAGCAAGCGCGTTATTATCCGGAAATGAGAAATTAACCTTT	FALSE	NA	0	0	0	0	3.18575026648801e-05	2.39910236662221e-05	0	0	0	0	0	0	0	0	0	0	0	0	0	2.53114208746904e-05	0	0	0	0	0	0	0	0	0	0	0	0	0	0	0	0	0	0	FALSE	FALSE
M	CD4	TGTGCCATCGGGAACTCTGGGGCCAACGTCCTGACTTTC	TRBV6-2	TRBJ2-6	CAIGNSGANVLTF	68_CD4	TGTGCAGCAAGCGGTGATGGCTCTAGCAACACAGGCAAACTAATCTTT	FALSE	NA	0	0	2.82912001919275e-06	4.25594525152028e-06	2.10259517588209e-05	2.46061781192022e-05	1.76659327943752e-06	5.3077952555893e-06	1.6531147989041e-06	3.34827407632279e-06	0	0	2.56601062328398e-06	1.27951071510254e-05	4.91339268009778e-05	1.42093761041869e-05	0	0	0	0	0	1.17384118398317e-06	0	5.46466004349869e-06	0	0	0	1.68932235649207e-05	0	0	0	0	0	0	0	0	0	0	FALSE	FALSE
M	CD4	TGTGCCAGCAGCTCCCGACAGGGGATCGACATTCAGTACTTC	TRBV7-2	TRBJ2-4	CASSSRQGIDIQYF	69_CD4	TGTGCCGTGATGGGCAACACCGACAAGCTCATCTTT	FALSE	NA	3.07207707226959e-06	1.76980500288478e-06	1.18823040806096e-05	2.24957106151786e-05	3.88661532511537e-05	2.03000969483418e-05	2.64988991915628e-05	2.12311810223572e-05	8.26557399452048e-06	1.00448222289684e-05	0	0	0	4.63822634224672e-05	0.00010704176910213	3.6944377870886e-05	9.84324630263061e-06	0	0	0	0	0	1.90681399982839e-05	1.91263101522454e-05	0	0	2.03093795484548e-05	2.25242980865609e-05	0	0	2.25698819971336e-05	1.24093343012614e-05	0	0	0	0	0	0	FALSE	FALSE
M	CD4	TGCAGTGCTTATCCTCCGGGACGCTCCTACAATGAGCAGTTCTTC	TRBV20-1	TRBJ2-1	CSAYPPGRSYNEQFF	70_CD4	TGTGGAGCAGACAAGGGCGGTAACCAGTTCTATTTT	FALSE	NA	7.16817983529571e-06	5.30941500865435e-06	1.1316480076771e-05	9.72787486061779e-06	5.22463043704034e-05	4.5521429520524e-05	1.05995596766251e-05	7.20343641829976e-06	3.30622959780819e-06	6.13850247325845e-06	0	0	1.79620743629879e-05	4.63822634224672e-05	8.24748057016413e-05	3.6944377870886e-05	1.47648694539459e-05	0	0	0	0	0	0	2.45909701957441e-05	0	0	1.35395863656365e-05	2.81553726082011e-05	0	0	1.12849409985668e-05	1.24093343012614e-05	0	0	0	0	0	0	FALSE	FALSE
M	CD4	TGTGCCAGCAGTCAACCCCCCGGGGAGGGGGGCTACACCTTC	TRBV6-5	TRBJ1-2	CASSQPPGEGGYTF	71_CD4	TGCATCGTCATAGGGGGGTCGGACACCGGTAACCAGTTCTATTTT	FALSE	NA	2.20165523512654e-05	1.68131475274054e-05	4.69633923185997e-05	4.0735475978837e-05	8.21923568753907e-05	7.9970078887407e-05	2.69405475114221e-05	3.45006691613304e-05	7.16349746191775e-06	4.46436543509706e-06	0	0	5.13202124656796e-05	6.87737009367618e-05	0.000200045273403981	7.57833392223303e-05	1.31243284035075e-05	0	0	0	0	0	0	3.00556302392428e-05	0	0	2.03093795484548e-05	1.12621490432804e-05	0	0	1.12849409985668e-05	1.4477556684805e-05	0	0	0	0	0	0	FALSE	FALSE
M	CD4	TGCGCCAGCAGCTCCGGGACAGGGGTCCGTTTTGAGCAGTACTTC	TRBV5-1	TRBJ2-7	CASSSGTGVRFEQYF	72_CD4	TACCGGGGAGGGCAACTGACCTTT	FALSE	NA	0	1.76980500288478e-06	1.98038401343493e-05	1.0943859218195e-05	2.86717523983921e-05	1.72243246834415e-05	1.36910979156408e-05	2.00937963247309e-05	5.51038266301365e-06	5.02241111448419e-06	0	1.27310364846044e-06	0	7.99694196939091e-06	4.03600113008032e-05	4.64172952736773e-05	4.9216231513153e-06	0	0	1.80795863390646e-06	0	0	9.53406999914193e-06	2.18586401739948e-05	0	0	0	5.63107452164022e-05	0	0	4.89014109937895e-05	1.65457790683485e-05	0	0	0	0	0	0	TRUE	FALSE
M	CD4	TGTGCCAGCAGCTTGACTTGGGGGAATGAGCAGTTCTTC	TRBV5-5	TRBJ2-1	CASSLTWGNEQFF	73_CD4	TGTGCTCTTGGGGAACTTCTGGTTCTGCAAGGCAACTGACCTTT	FALSE	NA	0	0	0	0	1.08315509060592e-05	2.2760714760262e-05	4.01899971072035e-05	2.00937963247309e-05	5.51038266301365e-07	0	0	0	0	0	8.24748057016413e-05	6.06266713778643e-05	2.46081157565765e-05	0	0	0	0	0	0	0	0	0	0.000128626070473547	1.68932235649207e-05	0	0	3.76164699952227e-06	2.06822238354357e-06	0	0	0	0	0	0	FALSE	FALSE
M	0	TGTGCCAGCAGCTTAGAGACTAGCGGACTGCAAGAGACCCAGTACTTC	TRBV7-8	TRBJ2-5	CASSLETSGLQETQYF	10_0	TGTGCCGGGTACACCGGTAACCAGTTCTATTTT	FALSE	NA	0	0	0	0	2.16631018121185e-05	2.76819503841024e-05	3.97483487873441e-06	4.54953879050511e-06	0	0	0	0	0	0	0	0	0	0	0	0	0	0	0	0	0	0	0	0	6.54378885374632e-05	0	0	0	0	0	0	0	0	0	FALSE	FALSE
M	CD4	TGCGCCAGCCGCCGGACAGGGACGAACACCGGGGAGCTGTTTTTT	TRBV5-1	TRBJ2-2	CASRRTGTNTGELFF	74_CD4	TGTGCTGTGAGAGACGAGGGAGGAGGAAACAAACTCACCTTT	FALSE	NA	5.63214129916091e-06	6.19431751009674e-06	2.2632960153542e-06	1.03358670394064e-05	3.69547030912609e-05	4.18305028026437e-05	5.82975782214381e-05	7.43091335782502e-05	4.40830613041092e-06	1.39511419846783e-05	4.10329217389342e-06	3.81931094538131e-06	1.02640424931359e-05	1.11957187571473e-05	4.03600113008032e-05	0.000115569592314054	1.31243284035075e-05	0	0	0	0	0	0	8.19699006524804e-06	0	0	0	0.000275922651560371	0	0	0	4.96373372050456e-05	0	0	0	0	0	0	TRUE	FALSE
M	CD4	TGCGCCAGCAGCTTTTTAACAGGGGATGGAGCTGAGCAGTTCTTC	TRBV5-1	TRBJ2-1	CASSFLTGDGAEQFF	75_CD4	TGTGCTCTGGTTTCTTCTGGTGGCTACAATAAGCTGATTTTT	FALSE	NA	0	0	1.07506560729325e-05	4.25594525152028e-06	3.37689528247729e-05	6.15154452980054e-06	6.62472479789069e-06	4.92866702304721e-06	3.30622959780819e-06	1.6741370381614e-06	0	0	0	2.07920491204164e-05	1.57930479003143e-05	5.68375044167477e-06	0	0	0	0	0	0	1.90681399982839e-05	0	0	0	3.38489659140913e-05	0	0	0	0	0	0	0	0	0	0	0	FALSE	FALSE
M	CD4	TGCGCCAGCAGCCAAGAACCTACATTAGGACAGGGAAGTGTATATTCACCCCTCCACTTT	TRBV4-1	TRBJ1-6	CASSQEPTLGQGSVYSPLHF	76_CD4	TGTGCTGTGAGCGGTACGGGAGGAGGAAACAAACTCACCTTT	FALSE	NA	5.12012845378265e-07	0	1.58430721074794e-05	2.188771843639e-05	1.78402014923329e-05	2.03000969483418e-05	1.32494495957814e-05	1.25112316738891e-05	3.85726786410956e-06	1.11609135877426e-06	0	0	5.13202124656796e-06	3.518654466532e-05	4.56243606009079e-05	2.27350017666991e-05	9.84324630263061e-06	0	0	0	0	0	9.53406999914193e-06	2.45909701957441e-05	0	0	4.06187590969096e-05	0	0	0	1.12849409985668e-05	4.13644476708714e-06	0	0	0	0	0	0	FALSE	FALSE
M	CD8	TGTGCCAGCAGGCAGCGTTTGGGTAGGAACACCGGGGAGCTGTTTTTT	TRBV2	TRBJ2-2	CASRQRLGRNTGELFF	32_CD8	TGTGCTGTGAGTGACTACACTGGAGGCTTCAAAACTATCTTT	FALSE	NA	0	0	2.09354881420264e-05	2.12797262576014e-05	1.33801511192496e-05	2.33758692132421e-05	2.64988991915628e-06	7.58256465084185e-07	0	0	0	0	0	0	0	0	0	0	6.38690825738531e-05	4.33910072137549e-05	2.8110760143065e-06	0	0	1.63939801304961e-05	0	0	0	0	0	0	0	0	0	0	0	0	0	0	FALSE	FALSE
M	CD8	TGTGCCAGCAGCCCAGGGTCCCAGCAGTTCTTC	TRBV9	TRBJ2-1	CASSPGSQQFF	33_CD8	TGTGCTGTGGGTGCGCCTGCTTCCAAGATAATCTTT	FALSE	NA	0	0	1.24481280844481e-05	1.64157888272925e-05	1.97516516522257e-05	1.47637068715213e-05	7.50802143760945e-06	1.17529752088049e-05	6.61245919561638e-06	5.58045679387132e-07	0	0	0	0	0	0	0	0	1.41931294608562e-05	2.71193795085968e-05	7.49620270481734e-06	7.04304710389903e-06	0	6.01112604784856e-05	0	0	0	1.12621490432804e-05	4.72606972770568e-05	0	0	0	2.66123774167365e-05	0	0	0	0	0	FALSE	FALSE
M	CD8	TGTGCCAGCAGCCCCCGTGGGGCGGGGGGTACCGGGGAGCTGTTTTTT	TRBV7-8	TRBJ2-2	CASSPRGAGGTGELFF	34_CD8	TGTGCTCTGAGCTTCTCTACCAGTGGCTCTAGGTTGACCTTT	FALSE	NA	0	0	4.5265920307084e-06	1.94557497212356e-05	2.23002518654161e-05	1.41485524185412e-05	8.3913180773282e-06	9.47820581355232e-06	0	5.58045679387132e-07	0	0	0	0	0	0	0	0	5.49983766608179e-05	3.43512140442227e-05	2.15515827763499e-05	3.52152355194952e-06	0	8.19699006524804e-06	0	0	0	1.68932235649207e-05	0	0	0	0	0	0	0	0	0	0	FALSE	FALSE
M	CD4	TGCGCCAGCAGCCCGGGACGGGGGAACACAGATACGCAGTATTTT	TRBV5-1	TRBJ2-3	CASSPGRGNTDTQYF	77_CD4	TGTGCAGCAAGACGGGTGAATTATGGTGGTGCTACAAACAAGCTCATCTTT	FALSE	NA	1.02402569075653e-06	0	5.09241603454695e-06	6.07992178788612e-07	2.61231521852017e-05	2.15304058543019e-05	1.19245046362032e-05	8.71994934846813e-06	4.40830613041092e-06	5.58045679387132e-06	0	0	2.56601062328398e-06	1.27951071510254e-05	6.14174085012222e-05	2.65241687278156e-05	6.56216420175374e-06	0	0	0	0	0	0	1.36616501087467e-05	0	0	2.70791727312731e-05	5.63107452164022e-06	0	0	0	0	0	0	0	0	0	0	FALSE	FALSE
M	CD4	TGTGCCACCAGTGAAAGGTGGGAGGGAGAGCAGCCCCAGCATTTT	TRBV24-1	TRBJ1-5	CATSERWEGEQPQHF	78_CD4	TGCATCGTCATAGGGGGGTCGGACACCGGTAACCAGTTCTATTTT	FALSE	NA	1.53603853613479e-05	2.12376600346174e-05	2.31987841573806e-05	4.01274838000484e-05	7.77323065023074e-05	7.68943066225068e-05	2.73821958312815e-05	3.22258997660779e-05	4.95934439671229e-06	4.46436543509706e-06	0	0	5.13202124656796e-05	0.000108758410783716	0.000187761791703736	7.29414640014929e-05	9.84324630263061e-06	0	0	0	0	0	9.53406999914193e-06	2.73233002174935e-05	0	0	6.76979318281827e-06	2.81553726082011e-05	0	0	3.76164699952227e-06	8.27288953417427e-06	0	0	0	0	0	0	FALSE	FALSE
M	CD4	TGCGCCAGCCGTGAAACCGGGACAGGGGTCAATGAGCAGTTCTTC	TRBV5-1	TRBJ2-1	CASRETGTGVNEQFF	79_CD4	TGTGCAGAGAGCAGCTTAATTCAGGGAGCCCAGAAGCTGGTATTT	FALSE	NA	9.21623121680877e-06	7.07922001153913e-06	0	6.07992178788612e-07	4.58748038374273e-05	4.79820473324442e-05	6.31557097398912e-05	5.99022607416506e-05	8.81661226082184e-06	9.48677654958124e-06	0	0	1.28300531164199e-05	0	9.12487212018159e-05	7.67306309626095e-05	3.28108210087687e-06	0	0	0	0	0	0	2.73233002174935e-06	0	0	2.70791727312731e-05	0.000163301161127566	0	0	0	1.65457790683485e-05	0	0	0	0	0	0	FALSE	FALSE
M	CD8	TGTGCCATCAGTTCCTCCGGGACAGGGGGCTCCTACAATGAGCAGTTCTTC	TRBV10-3	TRBJ2-1	CAISSSGTGGSYNEQFF	35_CD8	TGTGCGGCCCCTGGGGGTTACCAGAAAGTTACCTTT	FALSE	NA	0	0	7.35571204990115e-06	1.39838201121381e-05	1.52916012791424e-05	9.22731679470081e-06	0.000140002517395423	8.79577499497655e-05	1.6531147989041e-05	1.17189592671298e-05	0	0	0	0	0	0	0	0	3.37086824695336e-05	2.16955036068775e-05	0.000307344310897511	3.63890767034783e-05	0	2.18586401739948e-05	0	0	0	0.000292815875125291	7.27087650416258e-06	0	0	4.75691148215021e-05	3.32654717709207e-06	0	0	0	0	0	FALSE	FALSE
M	CD4	TGTGCCAGCATCTCTCCAGTCCAGGGGTCAAAATACGAGCAGTACTTC	TRBV12-4	TRBJ2-7	CASISPVQGSKYEQYF	80_CD4	TGTGCAGCAAGCAAAGGTTCAGGATCCGGGTATGCACTCAACTTC	FALSE	NA	2.04805138151306e-06	3.53961000576956e-06	1.81063681228336e-05	2.49276793303331e-05	3.82290031978561e-05	2.2760714760262e-05	9.71626303690634e-06	6.44517995321558e-06	1.10207653260273e-05	8.37068519080698e-06	0	0	1.53960637397039e-05	3.99847098469545e-05	5.26434930010476e-05	4.83118787542356e-05	2.13270336556997e-05	0	0	0	0	0	8.58066299922774e-05	0.000103828540826475	0	0	1.35395863656365e-05	5.63107452164022e-06	0	0	1.12849409985668e-05	1.24093343012614e-05	0	0	0	0	0	0	FALSE	FALSE
M	CD8	TGCGCCAGCATGTCAGGGGACTACAATGAGCAGTTCTTC	TRBV5-1	TRBJ2-1	CASMSGDYNEQFF	36_CD8	TGTGCAGCAAGTTTGGGTGGAGGCTTCAAAACTATCTTT	FALSE	NA	0	0	3.96076802686985e-06	9.72787486061779e-06	2.29374019187137e-05	1.59940157774814e-05	6.18307647803131e-06	4.17041055796302e-06	0	2.23218271754853e-06	0	0	0	0	0	0	0	0	0	3.61591726781291e-05	1.31183547334303e-05	7.04304710389903e-06	0	0	0	0	0	0	0	0	0	0	0	0	0	0	0	0	FALSE	FALSE
M	CD4	TGTGCCAGCAGTTATCGTCGGCAGGCGGGTACAGCTTTCTTT	TRBV6-6	TRBJ1-1	CASSYRRQAGTAFF	81_CD4	TGCCTCGTGGGTGGGGAATACAACTTCAACAAATTTTACTTT	FALSE	NA	0	0	7.9215360537397e-06	9.72787486061779e-06	2.48488520786065e-05	1.1687934606621e-05	5.74142815817193e-06	4.54953879050511e-06	3.30622959780819e-06	0	0	0	0	2.07920491204164e-05	2.63217465005238e-05	9.47291740279129e-06	1.64054105043843e-06	0	0	0	0	0	0	3.27879602609922e-05	0	0	0	0	0	0	0	0	0	0	0	0	0	0	FALSE	FALSE
M	CD8	TGTGCCAGCAGCCATTGGGATCCTACTAGTGGCTACACCTTC	TRBV3-1	TRBJ1-2	CASSHWDPTSGYTF	37_CD8	TGTGCTGTGAGTGACTACACTGGAGGCTTCAAAACTATCTTT	FALSE	NA	0	2.65470750432717e-06	4.69633923185997e-05	5.59352804485523e-05	1.97516516522257e-05	2.52213325721822e-05	4.41648319859379e-07	3.03302586033674e-06	0	0	0	0	0	0	0	0	0	0	0.000118867459234671	5.42387590171937e-05	5.62215202861301e-06	0	0	4.64496103697389e-05	0	0	0	5.63107452164022e-06	0	0	0	0	0	0	0	0	0	0	FALSE	FALSE
M	CD4	TGTGCCAGCAGTTTTCCGGGGGGGGAGGAGACCCAGTACTTC	TRBV12-4	TRBJ2-5	CASSFPGGEETQYF	82_CD4	TGTGCAGAGGGTCTATATAACCAGGGAGGAAAGCTTATCTTC	FALSE	NA	0	0	1.01848320690939e-05	8.51189050304057e-06	2.42117020253089e-05	1.23030890596011e-05	2.2082415992969e-06	6.44517995321558e-06	0	3.34827407632279e-06	0	0	0	1.43944955449036e-05	1.05286986002095e-05	7.57833392223303e-06	1.1483787353069e-05	0	0	0	0	0	0	3.55202902827415e-05	0	0	0	0	0	0	3.76164699952227e-06	0	0	0	0	0	0	0	FALSE	FALSE
M	CD4	TGTGCCAGCAGCTTACGGCGGGGACCCTCCTACGAGCAGTACTTC	TRBV7-2	TRBJ2-7	CASSLRRGPSYEQYF	83_CD4	TGTGCAGGAGACTATAATAATGCAGGCAACATGCTCACCTTT	FALSE	NA	3.58408991764785e-06	0	3.3949440230313e-06	1.21598435757722e-06	2.86717523983921e-05	3.01425681960227e-05	1.01579113567657e-05	1.47860010691416e-05	1.10207653260273e-06	3.90631975570992e-06	0	0	0	7.99694196939091e-06	2.45669634004889e-05	3.6944377870886e-05	9.84324630263061e-06	0	0	0	0	0	0	2.73233002174935e-06	0	0	0	3.94175216514815e-05	0	0	0	4.13644476708714e-06	0	0	0	0	0	0	FALSE	FALSE
M	CD4	TGTGCCAGCAGACTCGATACATACAATGAGCAGTTCTTC	TRBV4-2	TRBJ2-1	CASRLDTYNEQFF	84_CD4	TGTGCCGTCCCCTCAGGAACCTACAAATACATCTTT	FALSE	NA	8.19220552605224e-06	8.84902501442391e-07	2.2632960153542e-05	1.39838201121381e-05	3.24946527181777e-05	3.99850394437035e-05	1.72242844745158e-05	1.17529752088049e-05	1.37759566575341e-05	5.58045679387132e-06	0	0	1.28300531164199e-05	1.43944955449036e-05	5.61530592011174e-05	4.73645870139564e-05	2.13270336556997e-05	0	0	0	0	0	9.53406999914193e-06	7.37729105872324e-05	0	0	4.06187590969096e-05	0.000106990415911164	0	0	0	1.24093343012614e-05	0	0	0	0	0	0	FALSE	FALSE
M	CD8	TGTGCCACCCTCGGGGAGCCCTCCACAGATACGCAGTATTTT	TRBV10-3	TRBJ2-3	CATLGEPSTDTQYF	38_CD8	TGTGCAGCAAGCGCGGTGTCAGGAGGTGCTGACGGACTCACCTTT	FALSE	NA	0	0	1.6408896111318e-05	4.8639374303089e-06	2.16631018121185e-05	1.66091702304615e-05	0	4.17041055796302e-06	0	0	0	0	0	0	0	0	0	0	0	0	9.37025338102168e-07	0	0	0	2.21579641262561e-05	0	0	0	2.18126295124877e-05	0	0	0	0	0	0	0	0	0	FALSE	FALSE
M	CD4	TGCGCCAGCAGCCAAGAGGCCTTTCCTAGCACAGATACGCAGTATTTT	TRBV4-1	TRBJ2-3	CASSQEAFPSTDTQYF	53_CD4	TGCATCGTCAGAGTCATGGGAGGCTTTCAGAAACTTGTATTT	FALSE	NA	3.58408991764785e-06	0	1.58430721074794e-05	2.73596480454875e-05	3.44061028780705e-05	1.96849424953617e-05	4.41648319859379e-07	3.79128232542093e-06	0	6.13850247325845e-06	0	0	5.13202124656796e-06	2.23914375142945e-05	3.86052282007682e-05	6.6310421819539e-06	3.28108210087687e-06	0	0	0	0	0	0	4.91819403914882e-05	0	0	1.35395863656365e-05	5.63107452164022e-06	0	0	0	0	0	0	0	0	0	0	FALSE	FALSE
M	CD4	TGTGCCAGCAGTATGGCACTAGCGGGGGTCACCGGGGAGCTGTTTTTT	TRBV12-3	TRBJ2-2	CASSMALAGVTGELFF	85_CD4	TGTGCTGTGCAGGCGGGGGACAATGCCAGACTCATGTTT	FALSE	NA	1.17762954437001e-05	4.42451250721196e-06	1.24481280844481e-05	1.70237810060811e-05	5.6069204690189e-05	4.42911206145639e-05	1.14828563163439e-05	9.09907758101023e-06	1.10207653260273e-06	2.79022839693566e-06	0	0	2.30940956095558e-05	1.59938839387818e-05	4.91339268009778e-05	2.178771002642e-05	4.9216231513153e-06	0	0	0	0	0	2.86022099974258e-05	0	0	0	0	7.88350433029631e-05	0	0	0	0	0	0	0	0	0	0	FALSE	FALSE
M	CD4	TGTGCCAGCAGTCCTAGGGCAGCTCGGGGCACCTACGAGCAGTACGTC	TRBV28	TRBJ2-7	CASSPRAARGTYEQYV	86_CD4	TGTGCTGTTGAGATGAACACAGGCTTTCAGAAACTTGTATTT	FALSE	NA	1.02402569075653e-06	0	1.52772481036409e-05	8.51189050304057e-06	2.35745519720113e-05	1.78394791364216e-05	7.50802143760945e-06	8.71994934846813e-06	2.75519133150683e-06	1.11609135877426e-06	0	0	0	6.39755357551272e-06	1.93026141003841e-05	1.89458348055826e-05	1.64054105043843e-06	0	0	0	0	0	1.90681399982839e-05	5.46466004349869e-06	0	0	4.06187590969096e-05	0	0	0	1.50465879980891e-05	2.06822238354357e-06	0	0	0	0	0	0	FALSE	FALSE
M	CD8	TGTGCCAGTACCCCCGGGATTGGGGGCACTGAAGCTTTCTTT	TRBV19	TRBJ1-1	CASTPGIGGTEAFF	39_CD8	TGTGCCGTGAGTGGAAGCTACATACCTACATTT	FALSE	NA	0	8.84902501442391e-07	1.07506560729325e-05	6.68791396667473e-06	1.59287513324401e-05	2.39910236662221e-05	1.32494495957814e-05	1.32694881389732e-05	3.85726786410956e-06	1.11609135877426e-06	0	0	0	0	0	0	0	0	3.19345412869265e-05	5.42387590171937e-05	3.3732912171678e-05	1.17384118398317e-06	0	5.46466004349869e-06	0	0	0	2.25242980865609e-05	1.81771912604064e-05	0	0	0	3.32654717709207e-06	0	0	0	0	0	FALSE	FALSE
M	CD8	TGTGCCAGCAGCCCTCCGGGACAGGCTTACAATGAGCAGTTCTTC	TRBV7-9	TRBJ2-1	CASSPPGQAYNEQFF	40_CD8	TGTGCTCTGAGCTTCTCTACCAGTGGCTCTAGGTTGACCTTT	FALSE	NA	0	0	1.01848320690939e-05	1.33758279333495e-05	1.84773515456305e-05	1.1072780153641e-05	1.23661529560626e-05	1.66816422318521e-05	5.51038266301365e-07	1.11609135877426e-06	0	0	0	0	0	0	0	0	3.37086824695336e-05	3.9775089945942e-05	3.18588614954737e-05	3.52152355194952e-06	0	1.63939801304961e-05	0	0	6.76979318281827e-06	3.37864471298413e-05	0	0	0	4.13644476708714e-06	0	0	0	0	0	0	FALSE	FALSE
M	CD4	TGCGCCAGCTTCACGAGCGGTACCTACAATGAGCAGTTCTTC	TRBV5-1	TRBJ2-1	CASFTSGTYNEQFF	87_CD4	TGTGCTCTGAGTGATAACGGCAGCTATAAATTGATCTTC	FALSE	NA	6.65616698991744e-06	0	1.86721921266722e-05	1.21598435757722e-05	4.01404533577489e-05	1.84546335894016e-05	2.34073609525471e-05	2.99511303708253e-05	7.71453572821911e-06	1.00448222289684e-05	0	0	2.56601062328398e-06	2.39908259081727e-05	7.54556733015016e-05	3.78916696111652e-05	6.56216420175374e-06	0	0	0	0	0	0	4.09849503262402e-05	5.53949103156402e-06	0	0	3.94175216514815e-05	0	0	7.52329399904454e-06	6.2046671506307e-06	0	0	0	0	0	0	FALSE	FALSE
M	0	TGCAGCGTTTGGCTAGACACAAACACCGGGGAGCTGTTTTTT	TRBV29-1	TRBJ2-2	CSVWLDTNTGELFF	11_0	TGTGCTGTGTTGCGGGTAGAGGTCACGGGAGGAGGAAACAAACTCACCTTT	FALSE	NA	3.07207707226959e-06	0	1.41456000959638e-05	2.67516558666989e-05	2.86717523983921e-05	1.90697880423817e-05	1.14828563163439e-05	5.68692348813139e-06	0	2.23218271754853e-06	0	0	0	0	0	0	0	0	0	0	0	0	0	8.19699006524804e-06	8.30923654734603e-05	0	0	0	6.90733267895445e-05	0	0	0	0	0	0	0	0	0	FALSE	FALSE
M	CD4	TGTGCCAGCAGTTTAAGACCGGGGGGTTTGGACGAGCAGTACTTC	TRBV27	TRBJ2-7	CASSLRPGGLDEQYF	88_CD4	TGTGCAATGAGCGGCCCAGGAGCCGACAAGCTCATCTTT	FALSE	NA	2.56006422689132e-06	5.30941500865435e-06	3.904185626486e-05	3.64795307273167e-05	4.01404533577489e-05	2.09152514013218e-05	2.07574710333908e-05	1.51651293016837e-05	5.51038266301365e-06	6.13850247325845e-06	0	0	1.02640424931359e-05	7.67706429061527e-05	7.37008902014666e-05	2.36822935069782e-05	8.20270525219217e-06	0	0	0	0	0	1.90681399982839e-05	8.74345606959791e-05	5.53949103156402e-06	0	1.35395863656365e-05	3.94175216514815e-05	0	0	8.65178809890122e-05	3.10233357531535e-05	0	0	0	0	0	0	FALSE	FALSE
M	CD4	TGTGCCAGCAGTTTATCCCAGACCAATTTGATGAACACTGAAGCTTTCTTT	TRBV28	TRBJ1-1	CASSLSQTNLMNTEAFF	89_CD4	TGTGCAATGAGCGAATGGTTGGGAGGAGGTGCTGACGGACTCACCTTT	FALSE	NA	0	0	5.09241603454695e-06	9.72787486061779e-06	1.40173011725472e-05	1.78394791364216e-05	7.94966975746882e-06	1.25112316738891e-05	5.51038266301365e-07	5.58045679387132e-07	0	0	0	2.07920491204164e-05	2.98313127005936e-05	1.42093761041869e-05	3.28108210087687e-06	0	0	0	0	0	0	1.91263101522454e-05	0	0	0	2.81553726082011e-05	0	0	0	8.27288953417427e-06	0	0	0	0	0	0	FALSE	FALSE
M	CD4	TGTGCCAGTTCGGGGGGCCTAGCGGCCCTAACAGATACGCAGTATTTT	TRBV7-8	TRBJ2-3	CASSGGLAALTDTQYF	90_CD4	TGTGCTTATAGGAGCCCCGGAGGGGGAGCCCAGAAGCTGGTATTT	FALSE	NA	0	0	2.82912001919275e-06	0	1.40173011725472e-05	1.90697880423817e-05	4.85813151845317e-06	1.55442575342258e-05	3.30622959780819e-06	2.79022839693566e-06	0	0	5.13202124656796e-06	4.79816518163454e-06	2.80765296005587e-05	1.98931265458617e-05	3.28108210087687e-06	0	0	0	0	0	0	8.19699006524804e-06	0	0	0	1.12621490432804e-05	0	0	0	8.27288953417427e-06	0	0	0	0	0	0	FALSE	FALSE
M	CD4	TGTGCCAGCAGCAGGGACTACGGGGCCAAAAACATTCAGTACTTC	TRBV7-2	TRBJ2-4	CASSRDYGAKNIQYF	91_CD4	TGTGCTGTGCCAGCAAGGGACACGGGCAGGAGAGCACTTACTTTT	FALSE	NA	5.37613487647178e-05	4.51300275735619e-05	8.14786565527512e-05	9.66707564273893e-05	0.000122969960286437	0.000142100678638393	7.28719727767976e-05	9.25072887402706e-05	9.14723522060266e-05	8.53809889462312e-05	7.48850821735549e-05	4.07393167507339e-05	8.21123399450874e-05	0.000219116209961311	0.000189516574803771	0.000158197720626615	0.000249362239666642	0	0	1.80795863390646e-06	0	0	9.53406999914193e-05	0.000374329212979661	0	0	0.00019632400230173	0.000157670086605926	0	0	4.89014109937895e-05	0.000161321345916398	0	0	0.000116130530716525	4.34568473505809e-05	0	0	TRUE	TRUE
M	CD4	TGTGCCAGCAGTGATAGCGGGGGTTACTACAATGAGCAGTTCTTC	TRBV12-4	TRBJ2-1	CASSDSGGYYNEQFF	92_CD4	TGTGTCCTGAATAAAGGCAGCAGTGCTTCCAAGATAATCTTT	FALSE	NA	6.65616698991744e-06	1.94678550317326e-05	1.92380161305107e-05	3.64795307273167e-06	6.18035551698674e-05	5.84396730331052e-05	2.47323059121252e-05	1.36486163715153e-05	3.85726786410956e-06	4.46436543509706e-06	0	0	1.28300531164199e-05	0	0.0001105513353022	4.92591704945147e-05	1.80459515548228e-05	0	0	0	0	0	0	6.83082505437337e-05	0	0	0	4.50485961731218e-05	0	0	0	4.55008924379585e-05	0	0	0	0	0	0	FALSE	FALSE
M	CD4	TGTGCCAGCAGTCTCCAGGGACAGGACAATCAGCCCCAGCATTTT	TRBV12-4	TRBJ1-5	CASSLQGQDNQPQHF	93_CD4	TGTGCAGGAGACTATAATAATGCAGGCAACATGCTCACCTTT	FALSE	NA	0	7.96412251298152e-06	3.3949440230313e-06	7.29590614546334e-06	3.88661532511537e-05	2.95274137430426e-05	1.72242844745158e-05	1.81981551620205e-05	3.85726786410956e-06	3.34827407632279e-06	0	0	0	6.39755357551272e-06	3.86052282007682e-05	4.73645870139564e-05	1.64054105043843e-05	0	0	0	0	0	0	3.82526203044909e-05	0	0	1.35395863656365e-05	0.000140776863041005	0	0	0	2.06822238354357e-05	0	0	0	0	0	0	FALSE	FALSE
M	CD4	TGCGCCAGCAGCTTGGGGGGGACACCAGAAGCTTTCTTT	TRBV5-1	TRBJ1-1	CASSLGGTPEAFF	94_CD4	TGTGCAGCAAGACGGGTGAATTATGGTGGTGCTACAAACAAGCTCATCTTT	FALSE	NA	5.12012845378265e-07	8.84902501442391e-07	7.35571204990115e-06	9.11988268182918e-06	1.84773515456305e-05	2.2760714760262e-05	7.94966975746882e-06	5.3077952555893e-06	1.6531147989041e-06	2.23218271754853e-06	0	0	7.69803186985194e-06	1.11957187571473e-05	5.43982761010825e-05	1.42093761041869e-05	1.64054105043843e-06	0	0	0	0	0	0	1.09293200869974e-05	0	0	0	1.12621490432804e-05	0	0	0	1.4477556684805e-05	0	0	0	0	0	0	FALSE	FALSE
M	CD4	TGCGCCAGCAGCTTGTATGGGGGTCAAGAGACCCAGTACTTC	TRBV5-1	TRBJ2-5	CASSLYGGQETQYF	95_CD4	TGTGGAGCAGACAAGGGCGGTAACCAGTTCTATTTT	FALSE	NA	3.68649248672351e-05	1.50433425245206e-05	5.6582400383855e-06	1.39838201121381e-05	0.000104492608740807	8.30458511523073e-05	2.42906575922659e-05	1.93355398596467e-05	6.61245919561638e-06	2.79022839693566e-06	0	0	3.84901593492597e-05	4.79816518163454e-05	0.000201800056504016	2.55768769875365e-05	1.80459515548228e-05	0	0	1.80795863390646e-06	0	0	0	1.91263101522454e-05	0	0	0	9.00971923462435e-05	0	0	0	2.27504462189793e-05	0	0	0	0	0	0	FALSE	FALSE
M	CD8	TGTGCCAGCAGCCAAGAGTCGGCAGTTACCGGGGAGCTGTTTTTT	TRBV14	TRBJ2-2	CASSQESAVTGELFF	41_CD8	TGTGCTACGGAGGCCGGCCAATTTTCAGGAACCTACAAATACATCTTT	FALSE	NA	0	0	7.35571204990115e-06	3.64795307273167e-06	1.78402014923329e-05	1.41485524185412e-05	4.41648319859379e-06	8.71994934846813e-06	3.30622959780819e-06	4.46436543509706e-06	4.10329217389342e-06	6.36551824230218e-06	0	0	0	0	0	2.13894135236706e-06	3.54828236521406e-06	2.35034622407839e-05	2.34256334525542e-05	1.17384118398317e-06	0	1.63939801304961e-05	0	0	1.35395863656365e-05	1.12621490432804e-05	1.09063147562439e-05	0	0	2.06822238354357e-06	0	0	0	0	0	0	TRUE	FALSE
M	CD4	TGTGCCAGCAGCTCCACCAGCAGTGGGAATACGCAGTATTTT	TRBV12-4	TRBJ2-3	CASSSTSSGNTQYF	96_CD4	TGTGCTACGGACAACACCAATGCAGGCAAATCAACCTTT	FALSE	NA	1.48483725159697e-05	7.07922001153913e-06	1.69747201151565e-06	2.37116949727559e-05	7.07236559160338e-05	4.12153483496636e-05	5.29977983831255e-06	1.81981551620205e-05	0	0	0	0	1.28300531164199e-05	1.59938839387818e-06	0.000177233093103527	1.79985430653034e-05	3.28108210087687e-06	0	0	0	0	0	0	3.82526203044909e-05	0	0	0	2.81553726082011e-05	0	0	0	1.24093343012614e-05	0	0	0	0	0	0	FALSE	FALSE
M	CD4	TGTGCCAGCAGGACTAGCGGGAGCACAGATACGCAGTATTTT	TRBV6-2	TRBJ2-3	CASRTSGSTDTQYF	97_CD4	TGTGCAATGAGAGAGCGTCCCGCATCAGGAGGAAGCTACATACCTACATTT	FALSE	NA	0	2.65470750432717e-06	2.82912001919275e-06	8.51189050304057e-06	2.16631018121185e-05	2.89122592900625e-05	1.23661529560626e-05	8.34082111592604e-06	1.10207653260273e-06	2.79022839693566e-06	0	0	2.56601062328398e-06	7.99694196939091e-06	6.31721916012571e-05	1.51566678444661e-05	3.28108210087687e-06	0	0	0	9.37025338102168e-07	0	9.53406999914193e-06	1.36616501087467e-05	0	0	4.73885522797279e-05	5.63107452164022e-06	0	0	0	6.2046671506307e-06	0	0	0	0	0	0	FALSE	FALSE
M	CD4	TGTGCCAGCAGTTATTGGGCCGCAAGGAGCCGATATAATTCACCCCTCCACTTT	TRBV6-5	TRBJ1-6	CASSYWAARSRYNSPLHF	98_CD4	TGTGCAGGGCTTGACGGAGGAAATGAGAAATTAACCTTT	FALSE	NA	5.12012845378265e-07	0	0	0	2.67603022384993e-05	1.84546335894016e-05	4.85813151845317e-06	2.27476939525256e-06	5.51038266301365e-07	5.58045679387132e-07	0	0	0	0	2.80765296005587e-05	9.47291740279129e-06	1.64054105043843e-06	0	0	0	0	0	0	0	0	0	2.70791727312731e-05	2.25242980865609e-05	0	0	0	8.27288953417427e-06	0	0	0	0	0	0	FALSE	FALSE
M	CD8	TGTGCCAGCAGTCTGACGTATCAAGGGGAGCAGTACTTC	TRBV6-6	TRBJ2-7	CASSLTYQGEQYF	42_CD8	TGTGCAGCAAGCATACCGCCTAACTTTGGAAATGAGAAATTAACCTTT	FALSE	NA	0	0	1.1316480076771e-06	0	1.78402014923329e-05	1.66091702304615e-05	6.62472479789069e-06	1.06155905111786e-05	5.51038266301365e-07	1.11609135877426e-06	0	0	0	0	0	0	0	0	3.54828236521406e-06	2.35034622407839e-05	1.6866456085839e-05	2.34768236796634e-06	0	5.46466004349869e-06	0	0	0	1.68932235649207e-05	0	0	0	0	0	0	0	0	0	0	FALSE	FALSE
M	0	TGTGCCAGCAGCTCCACCCCGAGGACTATAGAGACCCAGTACTTC	TRBV7-9	TRBJ2-5	CASSSTPRTIETQYF	12_0	TGTGCAATGAGAGAGATGACTGGAGGCTTCAAAACTATCTTT	FALSE	NA	0	0	1.69747201151565e-06	1.82397653636584e-06	1.33801511192496e-05	1.84546335894016e-05	1.05995596766251e-05	8.71994934846813e-06	4.95934439671229e-06	0	0	0	0	0	0	0	0	0	0	0	0	0	0	0	8.86318565050243e-05	0	0	5.63107452164022e-06	9.81568328061948e-05	0	0	0	0	0	0	0	0	0	FALSE	FALSE
M	CD4	TGCGCCAGCAGCCTCCTGACAGGAAGCTCTGGAAACACCATATATTTT	TRBV5-1	TRBJ1-3	CASSLLTGSSGNTIYF	99_CD4	TGTGCCGTGAACCCCGCCTCTAATAACAATGACATGCGCTTT	FALSE	NA	1.53603853613479e-06	0	0	6.07992178788612e-06	2.48488520786065e-05	2.09152514013218e-05	3.97483487873441e-06	7.96169288338395e-06	5.51038266301365e-06	2.23218271754853e-06	0	0	5.13202124656796e-06	3.19877678775636e-05	4.56243606009079e-05	5.68375044167477e-06	1.64054105043843e-06	0	0	0	0	0	0	8.19699006524804e-06	0	0	0	3.37864471298413e-05	0	0	0	1.65457790683485e-05	0	0	0	0	0	0	FALSE	FALSE
M	CD8	TGTGCCACGCTTCCGGGACAGAGATTCACAGATACGCAGTATTTT	TRBV10-3	TRBJ2-3	CATLPGQRFTDTQYF	43_CD8	TGTGCAGCAAGCGCGGTGTCAGGAGGTGCTGACGGACTCACCTTT	FALSE	NA	0	0	2.60279041765733e-05	2.43196871515445e-05	1.65659013857377e-05	1.1072780153641e-05	4.41648319859379e-07	0	0	0	0	0	0	0	0	0	0	0	0	5.42387590171937e-06	0	0	9.53406999914193e-06	2.73233002174935e-05	7.20133834103323e-05	0	0	1.12621490432804e-05	0	0	0	0	0	0	0	0	0	0	FALSE	FALSE
M	CD4	TGCGCCAGCAGCGTGGGGACAATGAACACTGAAGCTTTCTTT	TRBV5-1	TRBJ1-1	CASSVGTMNTEAFF	100_CD4	TGTGCTGTTCGTAGTGCAGGCAACATGCTCACCTTT	FALSE	NA	1.53603853613479e-06	2.65470750432717e-06	9.61900806525535e-06	6.07992178788612e-06	2.73974522917969e-05	2.33758692132421e-05	1.41327462355001e-05	1.74398986969363e-05	3.30622959780819e-06	5.58045679387132e-07	0	0	0	9.59633036326909e-06	4.73791437009428e-05	1.70512513250243e-05	4.9216231513153e-06	0	0	0	9.37025338102168e-07	0	0	8.19699006524804e-06	0	0	0	2.25242980865609e-05	0	0	0	1.24093343012614e-05	0	0	0	0	0	0	FALSE	FALSE
M	0	TGCGCCAGCAGCCAAACTTTGCGGGATTATGAAAAACTGTTTTTT	TRBV4-3	TRBJ1-4	CASSQTLRDYEKLFF	13_0	TGTGCAGCAAGCGAGTTCGACAATGACATGCGCTTT	FALSE	NA	0	0	8.48736005757825e-06	2.43196871515445e-06	1.91145015989281e-05	1.66091702304615e-05	3.53318655887503e-06	1.13738469762628e-06	0	0	0	0	0	0	0	0	0	0	0	0	0	0	0	0	4.43159282525122e-05	0	0	1.68932235649207e-05	7.27087650416258e-06	0	0	0	0	0	0	0	0	0	FALSE	FALSE
M	CD4	TGTGCCAGCAGCTTAGCATGGCAGCCGAATGAAAAACTGTTTTTT	TRBV7-2	TRBJ1-4	CASSLAWQPNEKLFF	101_CD4	TGTGCTTATAGGAGCAACAGGGGATATGGAGGAAGCCAAGGAAATCTCATCTTT	FALSE	NA	5.12012845378265e-07	8.84902501442391e-07	3.3949440230313e-06	4.8639374303089e-06	1.14687009593568e-05	1.84546335894016e-05	4.46064803057973e-05	4.73910290677616e-05	3.85726786410956e-06	5.58045679387132e-07	1.02582304347335e-06	0	0	1.59938839387818e-06	4.21147944008381e-05	0.000104202091430704	1.64054105043843e-06	0	0	0	0	0	0	0	0	0	0.000148935450022002	6.19418197380424e-05	0	0	0	1.03411119177178e-05	0	0	0	0	0	0	TRUE	FALSE
M	CD4	TGTGCCAGCAGCCAAGACAGTAGGGCGCGAGCTTTCTTT	TRBV4-2	TRBJ1-1	CASSQDSRARAFF	102_CD4	TGTGCAGCAAGCCAGGTCAATAACAATGACATGCGCTTT	FALSE	NA	0	0	1.47114240998023e-05	1.15518513969836e-05	1.21058510126544e-05	1.35333979655612e-05	1.36910979156408e-05	1.630251399931e-05	2.20415306520546e-06	2.23218271754853e-06	0	0	0	2.55902143020509e-05	5.61530592011174e-05	4.64172952736773e-05	8.20270525219217e-06	0	0	0	9.37025338102168e-07	0	0	2.73233002174935e-05	0	0	6.76979318281827e-06	5.63107452164022e-05	0	0	0	0	0	0	0	0	0	0	FALSE	FALSE
M	CD8	TGTGCCAGTAGTTCCGGGGACGTCGCGTTCGTTAAAGAGACCCAGTACTTC	TRBV19	TRBJ2-5	CASSSGDVAFVKETQYF	44_CD8	TGTGCTGTGAGAGACGGGGGAGGGGATTCAGGAAACACACCTCTTGTCTTT	FALSE	NA	0	0	6.22406404222405e-06	6.68791396667473e-06	2.16631018121185e-05	1.41485524185412e-05	0	2.27476939525256e-06	0	0	0	0	0	0	0	0	0	0	8.87070591303515e-06	3.25432554103162e-05	3.74810135240867e-06	0	0	1.36616501087467e-05	0	0	0	0	0	0	0	0	0	0	0	0	0	0	FALSE	FALSE
M	CD8	TGTGCCAGCAGCCCCGTGCAAGCGGGGGGGAGCACAGATACGCAGTATTTT	TRBV11-2	TRBJ2-3	CASSPVQAGGSTDTQYF	45_CD8	TGTGTGGTGTCCGGAAACAATGCCAGACTCATGTTT	FALSE	NA	0	0	1.01848320690939e-05	8.51189050304057e-06	1.72030514390353e-05	1.35333979655612e-05	7.50802143760945e-06	3.41215409287883e-06	0	0	0	0	0	0	0	0	0	0	6.38690825738531e-05	2.35034622407839e-05	9.37025338102168e-06	0	0	3.00556302392428e-05	5.53949103156402e-06	0	0	0	0	0	0	0	0	0	0	0	0	0	FALSE	FALSE
M	0	TGTGCCAGCAGCTTAAGGGGGGATCTCGCTCATGAAAAACTGTTTTTT	TRBV7-3	TRBJ1-4	CASSLRGDLAHEKLFF	14_0	TGTGTTGTGAGTGATCACGAAGTAGGAGACAACTTCAACAAATTTTACTTT	FALSE	NA	0	0	1.69747201151565e-06	3.64795307273167e-06	1.40173011725472e-05	9.22731679470081e-06	3.62151622284691e-05	3.6775438556583e-05	0	0	0	0	0	0	0	0	0	0	0	0	0	0	0	0	2.76974551578201e-05	0	0	0	0.000250845239393609	0	0	0	0	0	0	0	0	0	FALSE	FALSE
M	CD4	TGCGCCAGCAGCCTTGGCAGCTTGGGCCCTTCAGATACGCAGTATTTT	TRBV5-1	TRBJ2-3	CASSLGSLGPSDTQYF	103_CD4	TGCATCGTCAGAGTCATGGGAGGCTTTCAGAAACTTGTATTT	FALSE	NA	0	8.84902501442391e-07	1.86721921266722e-05	1.03358670394064e-05	1.01944008527616e-05	2.58364870251623e-05	6.18307647803131e-06	9.09907758101023e-06	0	1.6741370381614e-06	0	0	5.13202124656796e-06	2.23914375142945e-05	8.7739155001746e-06	1.13675008833495e-05	1.64054105043843e-05	0	0	0	0	0	1.90681399982839e-05	4.64496103697389e-05	0	0	0	0	0	0	0	0	0	0	0	0	0	0	FALSE	FALSE
M	CD4	TGTGCCAGCAGTCAGAGTAATAGCAATCAGCCCCAGCATTTT	TRBV6-5	TRBJ1-5	CASSQSNSNQPQHF	104_CD4	TGTGTGGTGACCGATGGCACCGACAAGCTCATCTTT	FALSE	NA	0	8.84902501442391e-07	9.0531840614168e-06	1.39838201121381e-05	1.84773515456305e-05	1.53788613245014e-05	1.05995596766251e-05	1.32694881389732e-05	5.51038266301365e-06	6.13850247325845e-06	0	0	0	6.07767589673709e-05	2.80765296005587e-05	2.08404182861408e-05	1.1483787353069e-05	0	0	0	0	0	0	5.73789304567363e-05	0	0	6.76979318281827e-06	3.94175216514815e-05	0	0	0	8.27288953417427e-06	0	0	0	0	0	0	FALSE	FALSE
M	CD4	TGCGCCAGCGGCACCGGGACAGTCAAGTGATACGCAGTATTTT	TRBV23-1	TRBJ2-3	CASGTGT_SSDTQYF	105_CD4	TGCCTCGTGGAACCTTCTGGTTCTGCAAGGCAACTGACCTTT	FALSE	NA	3.07207707226959e-06	0	2.43304321650577e-05	4.25594525152028e-05	2.03888017055233e-05	1.78394791364216e-05	1.72242844745158e-05	1.28903599064312e-05	5.51038266301365e-06	2.23218271754853e-06	0	0	0	7.19724777245181e-05	5.26434930010476e-05	2.178771002642e-05	0	0	1.77414118260703e-06	0	0	0	4.76703499957097e-05	0.000109293200869974	0	0	1.35395863656365e-05	5.63107452164022e-05	0	0	3.76164699952227e-06	1.4477556684805e-05	0	0	0	0	0	0	FALSE	FALSE
M	CD4	TGCGCCAGCAGCTTGGACGTCGGGGGTGTGACTGAAGCTTTCTTT	TRBV5-1	TRBJ1-1	CASSLDVGGVTEAFF	106_CD4	TGTGCTGGGCAGTCGATATCTGGTTCTGCAAGGCAACTGACCTTT	FALSE	NA	0	0	5.6582400383855e-06	0	1.40173011725472e-05	1.53788613245014e-05	7.06637311775007e-06	1.02364622786365e-05	6.06142092931502e-06	3.34827407632279e-06	0	0	0	0	3.15860958006286e-05	8.52562566251216e-06	4.9216231513153e-06	0	0	0	0	0	0	0	0	0	0	5.63107452164022e-06	0	0	0	6.2046671506307e-06	0	0	0	0	0	0	FALSE	FALSE
M	CD4	TGTGCCAGCAGCTCAAAACAGGGTGGTGAGACCCAGTACTTC	TRBV5-4	TRBJ2-5	CASSSKQGGETQYF	107_CD4	TGTGCAATGAGCGAATGGTTGGGAGGAGGTGCTGACGGACTCACCTTT	FALSE	NA	0	0	1.86721921266722e-05	1.27678357545609e-05	1.21058510126544e-05	1.41485524185412e-05	1.05995596766251e-05	4.17041055796302e-06	2.20415306520546e-06	3.34827407632279e-06	0	0	0	2.87889910898073e-05	2.45669634004889e-05	5.68375044167477e-06	4.9216231513153e-06	0	0	0	0	0	3.81362799965677e-05	1.36616501087467e-05	0	0	2.03093795484548e-05	2.25242980865609e-05	0	0	0	0	0	0	0	0	0	0	FALSE	FALSE
M	CD4	TGTGCCAGCAACTTAGAAGCAACTAATGAAAAACTGTTTTTT	TRBV5-5	TRBJ1-4	CASNLEATNEKLFF	108_CD4	TGTGCTGTGGCCCTAAGACGAGGAAGCCAAGGAAATCTCATCTTT	FALSE	NA	4.60811560840438e-06	8.84902501442391e-07	9.0531840614168e-06	2.43196871515445e-06	2.99460525049873e-05	3.07577226490027e-05	7.94966975746882e-06	6.06605172067348e-06	1.10207653260273e-06	0	0	0	5.13202124656796e-06	1.27951071510254e-05	4.3869577500873e-05	1.51566678444661e-05	3.28108210087687e-06	0	0	0	0	0	0	1.91263101522454e-05	0	0	0	4.50485961731218e-05	0	0	0	8.27288953417427e-06	0	0	0	0	0	0	FALSE	FALSE
M	CD4	TGTGCCAGCAGCTTAGGGAATAGCGGGGGGGGTAGCACAGATACGCAGTATTTT	TRBV7-3	TRBJ2-3	CASSLGNSGGGSTDTQYF	109_CD4	TCCCATATATCTAACTTTGGAAATGAGAAATTAACCTTT	FALSE	NA	0	0	3.3949440230313e-06	1.15518513969836e-05	1.21058510126544e-05	2.15304058543019e-05	2.64988991915628e-06	1.13738469762628e-06	0	0	0	0	0	2.07920491204164e-05	4.73791437009428e-05	0	0	0	0	0	0	0	0	1.36616501087467e-05	0	0	0	0	0	0	0	0	0	0	0	0	0	0	FALSE	FALSE
M	CD4	TGCGCCAGCAGCTTTGGTGGGTACAATGAGCAGTTCTTC	TRBV5-1	TRBJ2-1	CASSFGGYNEQFF	110_CD4	TGCGGCACCTCCAGACCCCCCCGGGATGACAAGATCATCTTT	FALSE	NA	2.04805138151306e-06	4.42451250721196e-06	5.09241603454695e-06	2.188771843639e-05	3.18575026648801e-05	2.33758692132421e-05	1.54576911950783e-05	0	1.10207653260273e-05	1.00448222289684e-05	2.05164608694671e-06	0	0	4.15840982408327e-05	5.26434930010476e-05	4.92591704945147e-05	1.64054105043843e-05	0	0	0	0	0	0	3.55202902827415e-05	0	0	9.47771045594557e-05	0	0	0	4.1378116994745e-05	0	0	0	0.000232261061433051	0	0	0	TRUE	TRUE
M	CD4	TGCGCCAGCAGCTTGGCGAGACGTCATAATGAGCAGTTCTTC	TRBV5-1	TRBJ2-1	CASSLARRHNEQFF	111_CD4	TGCCTCGTGGGTGTCCCGTACAGCAGTGCTTCCAAGATAATCTTT	FALSE	NA	0	2.65470750432717e-06	0	7.29590614546334e-06	2.48488520786065e-05	2.52213325721822e-05	9.71626303690634e-06	2.27476939525256e-06	3.30622959780819e-06	1.11609135877426e-06	0	0	0	1.91926607265382e-05	1.40382648002794e-05	1.13675008833495e-05	1.31243284035075e-05	0	0	0	0	0	4.76703499957097e-05	1.09293200869974e-05	0	0	4.73885522797279e-05	0	0	0	2.63315289966559e-05	1.65457790683485e-05	0	0	0	0	0	0	FALSE	FALSE
M	CD4	TGTGCCATCAGTGAACCCCGGGACAGGGCCAATGAGCAGTTCTTC	TRBV10-3	TRBJ2-1	CAISEPRDRANEQFF	112_CD4	TGTGCTACCAATGCTGGCAACAACCGTAAGCTGATTTGG	FALSE	NA	0	0	9.61900806525535e-06	1.21598435757722e-06	7.64580063957122e-06	2.09152514013218e-05	5.74142815817193e-06	6.06605172067348e-06	3.85726786410956e-06	5.58045679387132e-06	0	0	0	6.39755357551272e-06	4.73791437009428e-05	2.36822935069782e-05	1.64054105043843e-06	0	0	0	0	0	0	1.63939801304961e-05	0	0	6.76979318281827e-06	3.37864471298413e-05	0	0	3.38548229957004e-05	3.30915581366971e-05	0	0	0	0	0	0	FALSE	FALSE
M	CD4	TGCGCCAGCAGCCAAGGGGCCAGGATTAACAATGAGCAGTTCTTC	TRBV4-3	TRBJ2-1	CASSQGARINNEQFF	113_CD4	TGTGCTGTGAGAGACGAGGGAGGAGGAAACAAACTCACCTTT	FALSE	NA	2.04805138151306e-06	3.53961000576956e-06	5.6582400383855e-07	1.82397653636584e-06	3.56804029846657e-05	1.23030890596011e-05	4.50481286256567e-05	3.71545667891251e-05	4.95934439671229e-06	5.58045679387132e-06	0	0	2.56601062328398e-06	3.19877678775636e-06	4.3869577500873e-05	9.18872988070755e-05	8.20270525219217e-06	0	0	0	9.37025338102168e-07	0	0	0	0	0	8.80073113766374e-05	0.000163301161127566	7.27087650416258e-06	0	7.52329399904454e-06	2.27504462189793e-05	0	0	0	0	0	0	FALSE	FALSE
M	CD4	TGTGCCAGCAGTTCGGCTTACAACACAGATACGCAGTATTTT	TRBV27	TRBJ2-3	CASSSAYNTDTQYF	114_CD4	TGTGCTGTGCAGTGGGGTTCTGCAAGGCAACTGACCTTT	FALSE	NA	3.58408991764785e-06	0	4.5265920307084e-06	4.25594525152028e-06	2.80346023450945e-05	2.15304058543019e-05	1.05995596766251e-05	6.82430818575767e-06	4.95934439671229e-06	5.58045679387132e-07	0	0	2.56601062328398e-06	0	3.15860958006286e-05	5.68375044167477e-06	4.9216231513153e-06	0	0	0	0	0	0	1.91263101522454e-05	0	0	0	5.63107452164022e-06	0	0	0	4.13644476708714e-06	0	0	0	0	0	0	FALSE	FALSE
M	CD8	TGTGCCATCAGTGAGTCAAGAGCGGGGGGTATGAGTGAGCAGTTCTTC	TRBV10-3	TRBJ2-1	CAISESRAGGMSEQFF	46_CD8	TGTGCAGAGAATATGATCTTTGGAAATGAGAAATTAACCTTT	FALSE	NA	1.53603853613479e-06	0	2.82912001919275e-06	0	1.78402014923329e-05	2.89122592900625e-05	2.64988991915628e-06	2.27476939525256e-06	2.75519133150683e-06	2.23218271754853e-06	2.05164608694671e-06	0	0	0	0	0	0	6.41682405710118e-06	0	3.61591726781291e-06	4.68512669051084e-06	5.86920591991586e-06	0	0	0	0	0	5.63107452164022e-06	0	0	0	0	0	0	0	0	0	0	TRUE	FALSE
M	CD4	TGCAGTGCTACCAAAGGTCGAGCTCAAGAGACCCAGTACTTC	TRBV20-1	TRBJ2-5	CSATKGRAQETQYF	115_CD4	TGTGCTCTAGATATCGAGTACAATAACAATGACATGCGCTTT	FALSE	NA	0	0	8.48736005757825e-06	6.68791396667473e-06	1.72030514390353e-05	1.41485524185412e-05	4.41648319859379e-06	1.13738469762628e-06	0	0	0	0	0	3.19877678775636e-06	4.3869577500873e-05	6.6310421819539e-06	1.64054105043843e-06	0	0	0	0	0	2.86022099974258e-05	1.36616501087467e-05	0	0	2.03093795484548e-05	1.68932235649207e-05	0	0	3.76164699952227e-06	0	0	0	0	0	0	0	FALSE	FALSE
M	CD4	TGCGCCAGCAGAACCGACAGGGAGGCTCAGCCCCAGCATTTT	TRBV5-1	TRBJ1-5	CASRTDREAQPQHF	116_CD4	TGTGCTTTCATGAAAGGAAAGGATAGCAGCTATAAATTGATCTTC	FALSE	NA	5.12012845378265e-07	2.65470750432717e-06	1.1316480076771e-05	1.39838201121381e-05	2.10259517588209e-05	2.03000969483418e-05	1.6340987834797e-05	1.02364622786365e-05	2.20415306520546e-06	5.02241111448419e-06	0	2.54620729692087e-06	1.02640424931359e-05	3.35871562714418e-05	3.15860958006286e-05	2.46295852472574e-05	1.64054105043843e-06	0	0	0	0	0	0	2.45909701957441e-05	0	0	2.03093795484548e-05	1.68932235649207e-05	0	0	0	4.13644476708714e-06	0	0	0	0	0	0	TRUE	FALSE
M	CD4	TGTGCCAGCTCACAAACCGTGGCAGCGAACACTGAAGCTTTCTTT	TRBV18	TRBJ1-1	CASSQTVAANTEAFF	117_CD4	TGTGCAATGAGAGAGTCCCTTGGTGGTGGCTACAATAAGCTGATTTTT	FALSE	NA	0	8.84902501442391e-07	0	3.64795307273167e-06	1.97516516522257e-05	1.59940157774814e-05	8.3913180773282e-06	2.00937963247309e-05	0	1.11609135877426e-06	0	0	5.13202124656796e-06	2.87889910898073e-05	4.21147944008381e-05	1.61039595847452e-05	0	0	0	0	0	0	0	0	5.53949103156402e-06	0	0	1.12621490432804e-05	4.36252590249755e-05	0	0	0	0	0	0	0	0	0	FALSE	FALSE
M	CD8	TGTGCCAGCAGCTCCCGATTGGCAGACCGCACAGATACGCAGTATTTT	TRBV7-6	TRBJ2-3	CASSSRLADRTDTQYF	47_CD8	TGCATCGTCAGAGTCGCAGGCGGTGGTGCTACAAACAAGCTCATCTTT	FALSE	NA	0	0	0	0	2.16631018121185e-05	1.29182435125811e-05	1.76659327943752e-06	7.20343641829976e-06	5.51038266301365e-07	1.11609135877426e-06	0	0	0	0	0	0	0	0	0	5.06228417493808e-05	1.87405067620434e-06	1.17384118398317e-06	0	8.19699006524804e-06	0	0	0	2.25242980865609e-05	0	0	0	2.06822238354357e-06	0	0	0	0	0	0	FALSE	FALSE
M	0	TGTGCCAGCAGTTTACAGGTTCAGCCTTACAATGAGCAGTTCTTC	TRBV28	TRBJ2-1	CASSLQVQPYNEQFF	15_0	TGTGCCGGGTACACCGGTAACCAGTTCTATTTT	FALSE	NA	0	0	0	0	1.52916012791424e-05	2.33758692132421e-05	3.09153823901565e-06	3.79128232542093e-07	0	0	0	0	0	0	0	0	0	0	0	0	0	0	0	0	0	0	0	0	0	0	0	0	0	0	0	0	0	0	FALSE	FALSE
M	CD4	TGTGCCAGCAGCGTAGGGGTTGGGGGCGAGCAGTACTTC	TRBV9	TRBJ2-7	CASSVGVGGEQYF	118_CD4	TGCCTCGTGGGCCCCAACTTTGGAAATGAGAAATTAACCTTT	FALSE	NA	5.12012845378265e-07	0	1.1316480076771e-05	1.0943859218195e-05	1.72030514390353e-05	1.41485524185412e-05	5.29977983831255e-06	5.68692348813139e-06	2.20415306520546e-06	1.6741370381614e-06	0	0	0	3.99847098469545e-05	1.22834817002444e-05	2.08404182861408e-05	4.9216231513153e-06	0	0	0	0	0	1.90681399982839e-05	5.19142704132376e-05	0	0	0	2.25242980865609e-05	0	0	0	4.13644476708714e-06	0	0	0	0	0	0	FALSE	FALSE
M	CD4	TGTGCCAGCAGCTTAGGTGACAGGGGTGGTCAAGAGACCCAGTACTTC	TRBV11-2	TRBJ2-5	CASSLGDRGGQETQYF	119_CD4	TGTGCAATGAAACCCAGCAGTGCTTCCAAGATAATCTTT	FALSE	NA	0	0	0	0	1.84773515456305e-05	1.47637068715213e-05	5.29977983831255e-06	7.58256465084185e-06	0	0	1.02582304347335e-06	0	0	0	2.1057397200419e-05	4.73645870139565e-06	8.20270525219217e-06	0	0	0	0	0	0	0	0	0	1.35395863656365e-05	0	0	0	0	4.13644476708714e-06	0	0	0	0	0	0	TRUE	FALSE
M	CD8	TGTGCCAGCTCCTACCCCGGACAGCTTGGTACCTATGGCTACACCTTC	TRBV12-4	TRBJ1-2	CASSYPGQLGTYGYTF	48_CD8	TGCATCGTCAGAGAGGATACTGGAGGCTTCAAAACTATCTTT	FALSE	NA	0	0	0	6.07992178788612e-07	1.84773515456305e-05	1.47637068715213e-05	4.85813151845317e-06	6.82430818575767e-06	0	0	0	0	0	0	0	0	0	0	0	5.42387590171937e-06	0	0	0	0	0	0	0	0	3.27189442687316e-05	0	0	0	0	0	0	0	0	0	FALSE	FALSE
M	CD8	TGCGCCAGCAGCCAAGATAAAAGTAGCGGGGGCTACAATGAGCAGTTCTTC	TRBV4-1	TRBJ2-1	CASSQDKSSGGYNEQFF	49_CD8	TGTGCAGCAAGCGGGCCTCTTGTCTTT	FALSE	NA	0	0	0	0	1.78402014923329e-05	1.96849424953617e-05	4.41648319859379e-06	0	0	0	0	0	0	0	0	0	0	0	0	2.71193795085968e-05	0	0	0	0	0	0	0	2.81553726082011e-05	0	0	0	4.13644476708714e-06	0	0	0	0	0	0	FALSE	FALSE
M	CD8	TGTGCCAGTAGCCAAGGACAGGGACGCAAAGAAGTCCGAGAGACCCAGTACTTC	TRBV19	TRBJ2-5	CASSQGQGRKEVRETQYF	50_CD8	TGTGCCGTATTGAATAACAATGCCAGACTCATGTTT	FALSE	NA	0	0	5.6582400383855e-06	1.21598435757722e-05	1.33801511192496e-05	1.72243246834415e-05	8.83296639718758e-07	7.58256465084185e-07	5.51038266301365e-07	0	0	0	0	0	0	0	0	0	4.79018119303898e-05	5.06228417493808e-05	2.8110760143065e-06	0	1.90681399982839e-05	0	0	0	0	0	0	0	0	0	6.65309435418413e-06	0	0	0	0	0	FALSE	FALSE
M	CD4	TGTGCCATCAGTGAGCAACAAGAGACCCAGTACTTC	TRBV10-3	TRBJ2-5	CAISEQQETQYF	120_CD4	TGTGCAGAGATCTTAAATACCGGCACTGCCAGTAAACTCACCTTT	FALSE	NA	5.12012845378265e-07	0	1.6408896111318e-05	1.58077966485039e-05	1.14687009593568e-05	1.78394791364216e-05	4.41648319859379e-06	6.44517995321558e-06	0	0	0	0	2.56601062328398e-06	9.59633036326909e-06	2.1057397200419e-05	9.47291740279129e-06	0	0	0	0	0	0	0	1.36616501087467e-05	0	0	0	1.12621490432804e-05	0	0	0	4.13644476708714e-06	0	0	0	0	0	0	FALSE	FALSE
M	CD4	TGTGCCACCAGCAGAGATTGGGCTAGCGGAGCCAAAGAGACCCAGTACTTC	TRBV15	TRBJ2-5	CATSRDWASGAKETQYF	121_CD4	TGTGCTGTGGGGCCCCCGGGTGACAAGATCATCTTT	FALSE	NA	3.58408991764785e-06	3.53961000576956e-06	1.69747201151565e-05	1.15518513969836e-05	2.54860021319041e-05	3.56789582728431e-05	3.53318655887503e-06	2.27476939525256e-06	1.10207653260273e-06	2.23218271754853e-06	0	0	0	5.11804286041018e-05	4.3869577500873e-05	1.89458348055826e-05	3.28108210087687e-06	0	0	0	0	0	0	2.45909701957441e-05	0	0	0	4.50485961731218e-05	0	0	0	8.27288953417427e-06	0	0	0	0	0	0	FALSE	FALSE
M	CD4	TGCGCCAGCAGCCCGTCAGAGAGCGCTTGGACCAATTCACCCCTCCACTTT	TRBV4-3	TRBJ1-6	CASSPSESAWTNSPLHF	122_CD4	TGTGCTACGGACGTGGGTAGCAACTATAAACTGACATTT	FALSE	NA	0	0	0	2.43196871515445e-06	1.33801511192496e-05	1.59940157774814e-05	8.83296639718758e-06	7.58256465084185e-06	2.20415306520546e-06	0	0	0	1.02640424931359e-05	9.59633036326909e-06	5.26434930010476e-05	1.79985430653034e-05	9.84324630263061e-06	0	0	0	0	0	6.67384899939935e-05	1.36616501087467e-05	0	0	1.35395863656365e-05	1.68932235649207e-05	0	0	0	2.06822238354357e-06	0	0	0	0	0	0	FALSE	FALSE
M	CD4	TGCAGTGCTAAATCCTTTTTTAGCGGGGGGGTAGAGACCCAGTACTTC	TRBV20-1	TRBJ2-5	CSAKSFFSGGVETQYF	123_CD4	TGCATCGTCAAAAACACCGGTAACCAGTTCTATTTT	FALSE	NA	0	0	1.01848320690939e-05	7.29590614546334e-06	1.01944008527616e-05	1.23030890596011e-05	1.54576911950783e-05	1.630251399931e-05	2.20415306520546e-06	1.6741370381614e-06	0	0	0	3.19877678775636e-06	6.6681757801327e-05	1.51566678444661e-05	9.84324630263061e-06	0	0	0	0	0	0	0	0	0	0	5.63107452164022e-06	0	0	0	3.10233357531535e-05	0	0	0	0	0	0	FALSE	FALSE
M	CD8	TGTGCCGCGTCTCGGGGCTGTGAGCCAAAAACATTCAGTACTTC	TRBV12-1	TRBJ2-4	CAASRGC_AKNIQYF	51_CD8	TGTGCAGCAAGTATAGGAGGAGGTGCTGACGGACTCACCTTT	FALSE	NA	6.65616698991744e-06	4.95545400807739e-05	5.0358336341631e-05	0.000120382451400145	7.13608059693314e-05	8.55064689642275e-05	4.85813151845317e-06	7.58256465084185e-06	6.22673240920543e-05	8.37068519080698e-05	4.10329217389342e-06	0.000218973827535195	2.05280849862718e-05	4.79816518163454e-06	3.50956620006984e-06	1.89458348055826e-06	3.28108210087687e-06	8.55576540946824e-06	1.06448470956422e-05	7.23183453562582e-06	3.74810135240867e-06	3.16937119675456e-05	2.86022099974258e-05	2.73233002174935e-06	2.21579641262561e-05	0	6.76979318281827e-06	2.25242980865609e-05	2.18126295124877e-05	0	1.50465879980891e-05	4.13644476708714e-06	3.32654717709207e-05	0.000100487363714013	0.000309681415244068	0.000304197931454066	0.000329313768221221	0.000307408545957578	TRUE	TRUE
M	CD8	TGTGCCAGCAGCCTTCGGGCCCCCCGGGTTCCGGAGCAGTTCTTC	TRBV5-5	TRBJ2-1	CASSLRAPRVPEQFF	52_CD8	TGTGCTCTGAGCTTCTCTACCAGTGGCTCTAGGTTGACCTTT	FALSE	NA	0	0	1.81063681228336e-05	2.61436636879103e-05	6.37150053297602e-06	1.59940157774814e-05	7.50802143760945e-06	4.92866702304721e-06	0	0	0	0	0	0	0	0	0	0	2.30638353738914e-05	2.16955036068775e-05	1.1244304057226e-05	0	0	4.09849503262402e-05	0	0	1.35395863656365e-05	1.12621490432804e-05	0	0	0	0	0	0	0	0	0	0	FALSE	FALSE
M	CD4	TGTGCCAGCAGTTTAGCGGGTGGGACCTACGAGCAGTACGTC	TRBV28	TRBJ2-7	CASSLAGGTYEQYV	124_CD4	TGTGCTTATAGGTTAACTACTCAGGGCGGATCTGAAAAGCTGGTCTTT	FALSE	NA	0	0	2.60279041765733e-05	1.94557497212356e-05	7.00865058627362e-06	1.53788613245014e-05	5.74142815817193e-06	2.65389762779465e-06	0	1.11609135877426e-06	0	0	0	3.99847098469545e-05	1.05286986002095e-05	1.23147926236287e-05	1.64054105043843e-06	0	0	0	0	0	2.86022099974258e-05	4.09849503262402e-05	0	0	6.76979318281827e-06	0	0	0	0	6.2046671506307e-06	0	0	0	0	0	0	FALSE	FALSE
M	CD8	TGTGCCACCAGTGACCCGAGGACAGGGGGCACTGAAGCTTTCTTT	TRBV24-1	TRBJ1-1	CATSDPRTGGTEAFF	53_CD8	TGTGCTACGGACGCCAGTGGCTCTAGGTTGACCTTT	FALSE	NA	0	0	1.69747201151565e-06	0	1.46544512258448e-05	1.90697880423817e-05	5.29977983831255e-06	7.58256465084185e-07	0	0	0	0	0	0	0	0	0	0	0	3.9775089945942e-05	8.43322804291951e-06	0	0	0	0	0	0	0	0	0	0	0	0	0	0	0	0	0	FALSE	FALSE
M	CD4	TGTGCCAGCAGCGCACAGGGCTGGGGTGAAAAACTGTTTTTT	TRBV7-8	TRBJ1-4	CASSAQGWGEKLFF	125_CD4	TGTGCCGTGATGGGCAACACCGACAAGCTCATCTTT	FALSE	NA	1.02402569075653e-06	8.84902501442391e-07	4.5265920307084e-06	1.27678357545609e-05	2.10259517588209e-05	1.59940157774814e-05	6.62472479789069e-06	7.58256465084185e-06	1.6531147989041e-06	0	0	0	0	1.91926607265382e-05	3.86052282007682e-05	1.04202091430704e-05	1.64054105043843e-06	0	0	0	0	0	0	2.73233002174935e-06	0	0	0	2.25242980865609e-05	0	0	1.50465879980891e-05	0	0	0	0	0	0	0	FALSE	FALSE
M	CD4	TGTGCCAGCAGCTTGGGGCTGAACAGGGGGGCAGAGACCCAGTACTTC	TRBV5-6	TRBJ2-5	CASSLGLNRGAETQYF	126_CD4	TGTGCTTATAGGTTAACTACTCAGGGCGGATCTGAAAAGCTGGTCTTT	FALSE	NA	0	0	1.41456000959638e-05	9.72787486061779e-06	1.46544512258448e-05	9.22731679470081e-06	8.3913180773282e-06	6.44517995321558e-06	0	0	0	0	0	2.07920491204164e-05	3.50956620006984e-06	8.52562566251216e-06	0	0	0	0	0	0	9.53406999914193e-06	8.19699006524804e-06	0	0	0	1.12621490432804e-05	0	0	0	0	0	0	0	0	0	0	FALSE	FALSE
M	CD8	TGCAGTGCCCGGGAGGGGGACCTATACGAGCAGTACTTC	TRBV20-1	TRBJ2-7	CSAREGDLYEQYF	54_CD8	TGTGCTGTGAGAGACGGGGGAGGGGATTCAGGAAACACACCTCTTGTCTTT	FALSE	NA	0	0	1.69747201151565e-06	1.21598435757722e-06	1.97516516522257e-05	1.29182435125811e-05	1.32494495957814e-06	4.92866702304721e-06	0	0	0	0	0	0	0	0	0	0	3.54828236521406e-06	2.89273381425033e-05	5.62215202861301e-06	0	0	5.46466004349869e-06	0	0	0	5.63107452164022e-06	0	0	0	0	0	0	0	0	0	0	FALSE	FALSE
M	CD4	TGCAGCGTTGAAGATCCACGGCGGGGGGAGGCCAAAAACATTCAGTACTTC	TRBV29-1	TRBJ2-4	CSVEDPRRGEAKNIQYF	127_CD4	TGTGCTACGGTTCGTATGGACACGGGCAGGAGAGCACTTACTTTT	FALSE	NA	5.12012845378265e-06	6.19431751009674e-06	1.41456000959638e-05	2.43196871515445e-05	3.88661532511537e-05	2.52213325721822e-05	1.81075811142345e-05	1.13738469762628e-05	6.06142092931502e-06	5.02241111448419e-06	0	0	0	4.31834866347109e-05	5.43982761010825e-05	4.92591704945147e-05	4.9216231513153e-06	0	0	0	0	0	5.72044199948516e-05	4.37172803479895e-05	0	0	0	6.75728942596826e-05	0	0	7.52329399904454e-06	6.2046671506307e-06	0	0	0	0	0	0	FALSE	FALSE
M	CD4	TGTGCCAGCAGCTTAACTCGGGGGGGCCAAGATACGCAGTATTTT	TRBV7-3	TRBJ2-3	CASSLTRGGQDTQYF	128_CD4	TGTGCCGTCCGCTCGATCAAAGCTGCAGGCAACAAGCTAACTTTT	FALSE	NA	1.53603853613479e-06	0	1.1316480076771e-06	6.07992178788612e-06	2.16631018121185e-05	1.47637068715213e-05	1.2807801275922e-05	8.71994934846813e-06	2.20415306520546e-06	2.23218271754853e-06	0	0	0	7.99694196939091e-06	2.1057397200419e-05	1.89458348055826e-05	4.9216231513153e-06	0	0	0	0	0	0	2.73233002174935e-06	0	0	5.41583454625461e-05	0	0	0.000124084874053853	1.12849409985668e-05	0	0	0	0	0	0	0	FALSE	FALSE
M	CD4	TGTGCCAGCAGTGGCGCAGTAGCGGGGACCGGGGAGCTGTTTTTT	TRBV2	TRBJ2-2	CASSGAVAGTGELFF	129_CD4	TGTGCTCGGGGCGACTACAAGCTCAGCTTT	FALSE	NA	1.53603853613479e-06	0	0	2.43196871515445e-06	2.23002518654161e-05	2.15304058543019e-05	5.29977983831255e-06	1.89564116271046e-06	0	2.23218271754853e-06	0	0	0	3.19877678775636e-06	5.61530592011174e-05	6.6310421819539e-06	8.20270525219217e-06	0	0	0	0	0	0	5.46466004349869e-06	0	0	0	5.63107452164022e-06	0	0	0	4.13644476708714e-06	0	0	0	0	0	0	FALSE	FALSE
M	CD4	TGTGCCAGCAGTGACCGGGACAGATACCAAGAGACCCAGTACTTC	TRBV6-6	TRBJ2-5	CASSDRDRYQETQYF	130_CD4	TGTGCTTATAGGAGCCCCGGAGGGGGAGCCCAGAAGCTGGTATTT	FALSE	NA	5.12012845378265e-07	1.76980500288478e-06	1.52772481036409e-05	9.11988268182918e-06	2.16631018121185e-05	1.41485524185412e-05	9.27461471704696e-06	6.06605172067348e-06	8.81661226082184e-06	6.69654815264558e-06	0	0	1.53960637397039e-05	3.518654466532e-05	3.68504451007333e-05	4.26281283125608e-05	8.20270525219217e-06	0	0	0	0	0	0	6.2843590500235e-05	0	0	0	2.81553726082011e-05	0	0	7.52329399904454e-06	6.2046671506307e-06	0	0	0	0	0	0	FALSE	FALSE
M	CD4	TGCGCCAGCAGCACCGGGACTAGCGGGAAGAGCTCCTACAATGAGCAGTTCTTC	TRBV5-1	TRBJ2-1	CASSTGTSGKSSYNEQFF	131_CD4	TGTGCAATGAGAGAGTCCCTTGGTGGTGGCTACAATAAGCTGATTTTT	FALSE	NA	0	0	0	6.07992178788612e-07	1.52916012791424e-05	1.47637068715213e-05	3.97483487873441e-06	9.09907758101023e-06	0	0	0	0	0	1.91926607265382e-05	4.21147944008381e-05	9.47291740279129e-06	1.64054105043843e-06	0	0	0	0	0	0	0	0	0	2.03093795484548e-05	0	0	0	0	4.13644476708714e-06	0	0	0	0	0	0	FALSE	FALSE
M	CD4	TGTGCCAGCAGCCCCCATTGGGATCAGCCCCAGCATTTT	TRBV11-2	TRBJ1-5	CASSPHWDQPQHF	132_CD4	TGTGCTGGGCAGTCGATATCTGGTTCTGCAAGGCAACTGACCTTT	FALSE	NA	0	0	0	1.21598435757722e-06	1.52916012791424e-05	1.1072780153641e-05	1.32494495957814e-05	6.82430818575767e-06	0	5.02241111448419e-06	0	0	0	3.19877678775636e-06	2.80765296005587e-05	2.74714604680947e-05	6.56216420175374e-06	0	0	0	0	0	0	2.18586401739948e-05	0	0	0	1.12621490432804e-05	0	0	0	6.2046671506307e-06	0	0	0	0	0	0	FALSE	FALSE
M	CD4	TGTGCCAGTAGTATGTACCCGTCAGCGGCTGGAGGGACCTACGAGCAGTACTTC	TRBV19	TRBJ2-7	CASSMYPSAAGGTYEQYF	133_CD4	TGCGGCACCCTCAGCAACACAGGCAAACTAATCTTT	FALSE	NA	0	0	0	1.82397653636584e-06	1.2743001065952e-05	1.47637068715213e-05	1.01579113567657e-05	7.96169288338395e-06	5.51038266301365e-07	0	0	0	0	0	2.45669634004889e-05	1.70512513250243e-05	0	0	0	0	0	0	0	0	0	0	0	1.68932235649207e-05	0	0	3.76164699952227e-06	6.2046671506307e-06	0	0	0	0	0	0	FALSE	FALSE
M	CD4	TGCGCCAGCGAGGAGGAAGCGGGGGGGAGTAATGAGCAGTTCTTC	TRBV5-1	TRBJ2-1	CASEEEAGGSNEQFF	134_CD4	TGTGCACCTGTGAGCAGAGATGACAAGATCATCTTT	FALSE	NA	2.56006422689132e-06	5.30941500865435e-06	3.3949440230313e-06	8.51189050304057e-06	3.44061028780705e-05	2.58364870251623e-05	7.06637311775007e-06	1.51651293016837e-05	5.51038266301365e-07	2.79022839693566e-06	0	0	3.59241487259757e-05	3.99847098469545e-05	1.22834817002444e-05	1.98931265458617e-05	0	0	0	1.80795863390646e-06	0	0	0	0	0	0	5.41583454625461e-05	5.63107452164022e-06	0	0	3.76164699952227e-06	4.13644476708714e-06	0	0	0	0	0	0	FALSE	FALSE
M	0	TGCGCCAGCAGCCATCCCTCGGGGACAGGCACGACCGGGGAGCTGTTTTTT	TRBV4-1	TRBJ2-2	CASSHPSGTGTTGELFF	16_0	TGTGGCACAGATCAGTACAGCAGTGCTTCCAAGATAATCTTT	FALSE	NA	0	0	3.96076802686985e-06	0	2.03888017055233e-05	8.61216234172076e-06	5.74142815817193e-06	5.3077952555893e-06	0	0	0	0	0	0	0	0	0	0	0	0	0	0	0	0	0	0	0	0	6.18024502853819e-05	0	0	0	0	0	0	0	0	0	FALSE	FALSE
M	CD8	TGCGCCAGCCGGGGGACATTTGGATACGAGCAGTACTTC	TRBV5-1	TRBJ2-7	CASRGTFGYEQYF	55_CD8	TGCATCGTCAGAGAGGATACTGGAGGCTTCAAAACTATCTTT	FALSE	NA	0	0	8.48736005757825e-06	7.90389832425196e-06	1.08315509060592e-05	1.47637068715213e-05	1.32494495957814e-06	5.68692348813139e-06	2.75519133150683e-06	5.58045679387132e-07	0	0	0	0	0	0	0	0	0	1.44636690712516e-05	0	4.69536473593269e-06	2.86022099974258e-05	1.91263101522454e-05	0	0	0	0	1.09063147562439e-05	0	0	0	0	0	0	0	0	0	FALSE	FALSE
M	CD4	TGCAGTGCTGCCGCGTGGGGGGAGCAAGAGACCCAGTACTTC	TRBV20-1	TRBJ2-5	CSAAAWGEQETQYF	135_CD4	TGTGCTGTTCGTAGTGCAGGCAACATGCTCACCTTT	FALSE	NA	0	1.76980500288478e-06	2.82912001919275e-06	1.64157888272925e-05	2.10259517588209e-05	1.1687934606621e-05	6.18307647803131e-06	1.51651293016837e-05	4.95934439671229e-06	1.6741370381614e-06	0	0	0	1.27951071510254e-05	4.56243606009079e-05	3.78916696111652e-05	2.13270336556997e-05	0	0	0	0	0	2.86022099974258e-05	2.18586401739948e-05	0	0	0	2.81553726082011e-05	0	0	1.12849409985668e-05	1.03411119177178e-05	0	0	0	0	0	0	FALSE	FALSE
M	CD4	TGTGCCACCAGCAGAGATAATCAGGGCTACGAGCAGTACGTC	TRBV15	TRBJ2-7	CATSRDNQGYEQYV	136_CD4	TGTGTGGTGAGCGCGGGAATCACGGGAGGAGGAAACAAACTCACCTTT	FALSE	NA	0	0	0	0	1.46544512258448e-05	7.9970078887407e-06	9.27461471704696e-06	1.74398986969363e-05	6.06142092931502e-06	2.79022839693566e-06	0	0	2.56601062328398e-06	0	4.03600113008032e-05	5.39956291959104e-05	4.9216231513153e-06	0	0	0	0	0	0	0	0	0	6.76979318281826e-05	5.63107452164022e-06	0	0	0	2.06822238354357e-06	0	0	0	0	0	0	FALSE	FALSE
M	CD4	TGCAGTGCCAAATCCGGGACAGTATTCTACGAGCAGTACTTC	TRBV20-1	TRBJ2-7	CSAKSGTVFYEQYF	137_CD4	TGTGCAATGAGCGAATGGTTGGGAGGAGGTGCTGACGGACTCACCTTT	FALSE	NA	0	0	8.48736005757825e-06	6.68791396667473e-06	1.52916012791424e-05	8.61216234172076e-06	9.71626303690634e-06	3.03302586033674e-06	5.51038266301365e-07	2.79022839693566e-06	0	0	2.56601062328398e-06	1.759327233266e-05	3.68504451007333e-05	4.73645870139565e-06	0	0	0	0	0	0	4.76703499957097e-05	1.36616501087467e-05	0	0	6.76979318281827e-06	1.68932235649207e-05	0	0	0	1.24093343012614e-05	0	0	0	0	0	0	FALSE	FALSE
M	CD4	TGCAGTGCTGCCGGGACTAGCGGGGATACGCAGTATTTT	TRBV20-1	TRBJ2-3	CSAAGTSGDTQYF	138_CD4	TGCATCGTCAGAGTCATGGGAGGCTTTCAGAAACTTGTATTT	FALSE	NA	0	2.65470750432717e-06	2.48962561688962e-05	1.82397653636584e-05	1.84773515456305e-05	1.47637068715213e-05	1.14828563163439e-05	5.68692348813139e-06	0	3.34827407632279e-06	0	0	1.02640424931359e-05	3.19877678775636e-05	4.73791437009428e-05	1.04202091430704e-05	4.9216231513153e-06	0	0	0	0	0	9.53406999914193e-06	7.92375706307311e-05	0	0	0	1.12621490432804e-05	0	0	1.12849409985668e-05	6.2046671506307e-06	0	0	0	0	0	0	FALSE	FALSE
M	CD4	TGTGCCTTTCGGGGGGACACCTACAATGAGCAGTTCTTC	TRBV30	TRBJ2-1	CAFRGDTYNEQFF	139_CD4	TGTGCTACCAATGCTGGCAACAACCGTAAGCTGATTTGG	FALSE	NA	0	0	2.82912001919275e-06	3.64795307273167e-06	9.55725079946403e-06	1.47637068715213e-05	7.94966975746882e-06	7.96169288338395e-06	2.75519133150683e-06	4.46436543509706e-06	0	0	0	4.79816518163454e-06	3.86052282007682e-05	1.04202091430704e-05	3.28108210087687e-06	0	0	0	0	0	0	8.19699006524804e-06	0	0	0	2.81553726082011e-05	3.63543825208129e-06	0	0	0	0	0	0	0	0	0	FALSE	FALSE
M	CD4	TGTGCCACCAGTCCGAGGACGGGAGAAAAACTGTTTTTT	TRBV15	TRBJ1-4	CATSPRTGEKLFF	140_CD4	TGCGGCACAGTTCCTTGGGCTGGTGGCTACAATAAGCTGATTTTT	FALSE	NA	0	0	1.24481280844481e-05	1.03358670394064e-05	1.21058510126544e-05	7.38185343576065e-06	2.2082415992969e-05	1.36486163715153e-05	2.75519133150683e-06	2.23218271754853e-06	0	0	2.56601062328398e-06	1.27951071510254e-05	4.3869577500873e-05	1.32620843639078e-05	1.31243284035075e-05	0	0	0	0	0	6.67384899939935e-05	0	0	0	4.06187590969096e-05	1.68932235649207e-05	0	0	3.00931759961782e-05	6.2046671506307e-06	0	0	0	0	0	0	FALSE	FALSE
M	CD4	TGTGCCAGCAGTTTACTAGTTAACAATGAGCAGTTCTTC	TRBV12-4	TRBJ2-1	CASSLLVNNEQFF	141_CD4	TGTGCTCTGGCTATAATTCAGGGAGCCCAGAAGCTGGTATTT	FALSE	NA	0	9.7339275158663e-06	1.30139520882867e-05	1.15518513969836e-05	3.12203526115825e-05	3.26031860079429e-05	2.2082415992969e-06	4.17041055796302e-06	0	0	0	0	0	4.79816518163454e-06	3.50956620006984e-06	1.42093761041869e-05	0	0	0	0	0	0	0	0	0.000132947784757536	0	0	0	5.81670120333006e-05	0	0	0	0	0	0	0	0	0	FALSE	FALSE
M	CD4	TGTGCCAGCAGCTTCGGGGTAGGTCTGGCTGAAGCTTTCTTT	TRBV11-2	TRBJ1-1	CASSFGVGLAEAFF	142_CD4	TGTGGAGCAGACAAGGGCGGTAACCAGTTCTATTTT	FALSE	NA	1.33123339798349e-05	6.19431751009674e-06	3.96076802686985e-06	9.72787486061779e-06	4.9697704157213e-05	3.99850394437035e-05	9.27461471704696e-06	9.85733404609441e-06	3.30622959780819e-06	3.34827407632279e-06	0	0	1.02640424931359e-05	4.79816518163454e-06	6.6681757801327e-05	3.22079191694904e-05	1.1483787353069e-05	0	0	0	0	0	0	1.91263101522454e-05	0	0	6.76979318281827e-06	4.50485961731218e-05	0	0	0	2.06822238354357e-06	0	0	0	0	0	0	FALSE	FALSE
M	CD4	TGTGCCAGCAGCTTAGCCGGGCAGGGAGGAGCTTTCTTT	TRBV7-9	TRBJ1-1	CASSLAGQGGAFF	143_CD4	TGTGCTACTCCTACAGGAGGAAGCTACATACCTACATTT	FALSE	NA	5.12012845378265e-07	8.84902501442391e-07	9.61900806525535e-06	3.64795307273167e-06	1.59287513324401e-05	1.29182435125811e-05	1.36910979156408e-05	8.71994934846813e-06	6.06142092931502e-06	3.34827407632279e-06	0	0	0	1.43944955449036e-05	1.57930479003143e-05	2.36822935069782e-05	9.84324630263061e-06	0	0	0	0	0	0	5.46466004349869e-05	0	0	0	2.25242980865609e-05	0	0	3.76164699952227e-06	1.24093343012614e-05	0	0	0	0	0	0	FALSE	FALSE
M	CD4	TGCGCCAGCAGCTTGGTTACAGGGGGGGCAGAGACCCAGTACTTC	TRBV5-1	TRBJ2-5	CASSLVTGGAETQYF	5_CD4	TGTGCTGTGAGTGATGGACCAGGCTTCAAAACTATCTTT	FALSE	NA	0	0	0	0	1.72030514390353e-05	1.04576257006609e-05	7.06637311775007e-06	7.58256465084185e-06	0	0	0	0	0	0	0	1.70512513250243e-05	4.9216231513153e-06	0	0	0	0	0	0	0	0	0	2.70791727312731e-05	3.94175216514815e-05	0	0	0	0	0	0	0	0	0	0	FALSE	FALSE
M	CD4	TGTGCCAGCAGGAAAGGCACAGATACGCAGTATTTT	TRBV6-2	TRBJ2-3	CASRKGTDTQYF	144_CD4	TGTGCTGTGAGTGATGAGGGCGACTACAAGCTCAGCTTT	FALSE	NA	0	1.76980500288478e-06	2.94228481996046e-05	2.188771843639e-05	1.65659013857377e-05	1.23030890596011e-05	1.19245046362032e-05	6.82430818575767e-06	1.6531147989041e-06	1.6741370381614e-06	0	0	5.13202124656796e-06	4.95810402102236e-05	3.33408789006635e-05	2.84187522083739e-05	6.56216420175374e-06	0	0	0	0	0	9.53406999914193e-06	0.000112025530891723	5.53949103156402e-06	0	1.35395863656365e-05	1.68932235649207e-05	0	0	0	8.27288953417427e-06	0	0	0	0	0	0	FALSE	FALSE
M	0	TGTGCCAGCAGTTACCGAGGGAACTCCCAAGAGACCCAGTACTTC	TRBV6-5	TRBJ2-5	CASSYRGNSQETQYF	17_0	TGTGTTGTGAGTGATCACGAAGTAGGAGACAACTTCAACAAATTTTACTTT	FALSE	NA	0	0	0	0	9.55725079946403e-06	9.84247124768087e-06	2.47323059121252e-05	2.31268221850677e-05	1.6531147989041e-06	4.46436543509706e-06	0	0	0	0	0	0	0	0	0	0	0	0	0	0	0	0	0	0	8.72505180499509e-05	0	0	0	0	0	0	0	0	0	FALSE	FALSE
M	CD8	TGTGCCAGCAGTGACTCTGGCAATGAGCAGTTCTTC	TRBV6-4	TRBJ2-1	CASSDSGNEQFF	56_CD8	TGTGCAGCAAGCGGGCCTCTTGTCTTT	FALSE	NA	0	0	0	0	1.59287513324401e-05	1.96849424953617e-05	0	0	0	5.58045679387132e-07	0	0	0	0	0	0	0	0	0	3.61591726781291e-05	0	0	0	0	0	0	0	0	0	0	0	0	0	0	0	0	0	0	FALSE	FALSE
M	CD4	TGTGCCAGCACCGCGGGGTTCCATGGCTACACCTTC	TRBV5-6	TRBJ1-2	CASTAGFHGYTF	145_CD4	TACCGGGGAGGGCAACTGACCTTT	FALSE	NA	0	8.84902501442391e-07	1.30139520882867e-05	3.64795307273167e-06	1.52916012791424e-05	1.53788613245014e-05	1.10412079964845e-05	4.54953879050511e-06	0	5.58045679387132e-07	0	0	0	6.39755357551272e-06	3.68504451007333e-05	1.23147926236287e-05	0	0	0	0	0	0	1.90681399982839e-05	0	0	0	2.03093795484548e-05	0	0	0	2.63315289966559e-05	0	0	0	0	0	0	0	FALSE	FALSE
M	CD4	TGTGCCAGCAGTCGAGGATACAATGAGCAGTTCTTC	TRBV6-6	TRBJ2-1	CASSRGYNEQFF	146_CD4	TGTGCAATGAGCGGGTTCGGCAACTATCAGTTAATCTGG	FALSE	NA	2.56006422689132e-06	0	1.35797760921252e-05	1.33758279333495e-05	2.35745519720113e-05	1.23030890596011e-05	2.64988991915628e-06	4.92866702304721e-06	0	2.79022839693566e-06	0	0	0	4.31834866347109e-05	3.68504451007333e-05	6.6310421819539e-06	0	0	0	0	9.37025338102168e-07	0	9.53406999914193e-06	3.55202902827415e-05	0	0	0	0	0	0	0	0	0	0	0	0	0	0	FALSE	FALSE
M	CD4	TGCGCCAGCAGCCGAGAGACAGGGGCGAACACCGGGGAGCTGTTTTTT	TRBV4-1	TRBJ2-2	CASSRETGANTGELFF	147_CD4	TGTGCAGCAAGTTCACCGGTAACCAGTTCTATTTT	FALSE	NA	0	0	0	0	7.64580063957122e-06	1.53788613245014e-05	6.18307647803131e-06	1.59233857667679e-05	1.6531147989041e-06	5.02241111448419e-06	0	0	0	0	2.1057397200419e-05	3.12606274292113e-05	0	0	0	0	0	0	0	0	0	0	4.06187590969096e-05	0	0	0	0	0	0	0	0	0	0	0	FALSE	FALSE
M	CD4	TGTGCCAGCAGTTTTAGGGCAGGGGAACCCTACGAGCAGTACTTC	TRBV12-3	TRBJ2-7	CASSFRAGEPYEQYF	148_CD4	TGTGCAGGAGATACTGGTTCTGCAAGGCAACTGACCTTT	FALSE	NA	0	5.30941500865435e-06	2.2632960153542e-06	5.47192960909751e-06	1.91145015989281e-05	2.15304058543019e-05	2.78238441511409e-05	2.19894374874414e-05	1.10207653260273e-05	3.90631975570992e-06	0	0	0	6.39755357551272e-06	1.22834817002444e-05	4.45227117931191e-05	1.1483787353069e-05	0	0	0	0	0	0	2.45909701957441e-05	0	0	0	7.32039687813228e-05	0	0	0	2.895511336961e-05	0	0	0	0	0	0	FALSE	FALSE
M	CD8	TGTGCCAGCAGTCCCGGGAGCGGGGGCATCAAAGAGACCCAGTACTTC	TRBV6-5	TRBJ2-5	CASSPGSGGIKETQYF	57_CD8	TGCATCGTCAGAGAGGATACTGGAGGCTTCAAAACTATCTTT	FALSE	NA	0	0	2.2632960153542e-06	3.64795307273167e-06	2.16631018121185e-05	3.69092671788033e-06	2.2082415992969e-06	1.06155905111786e-05	0	0	0	0	0	0	0	0	0	0	0	3.61591726781291e-06	0	0	0	0	2.21579641262561e-05	2.65929156472716e-05	0	0	0	0	0	0	0	0	0	0	0	0	FALSE	FALSE
M	CD4	TGTGCCAGCAGGACCGGGACAGGGCAGGCAGATACGCAGTATTTT	TRBV12-4	TRBJ2-3	CASRTGTGQADTQYF	149_CD4	TGTGCTGTGCAGCATAGTCAGGAAGGAAAGCTTATCTTC	FALSE	NA	0	0	0	7.29590614546334e-06	1.2743001065952e-05	9.22731679470081e-06	1.10412079964845e-05	3.79128232542093e-06	5.51038266301365e-06	5.58045679387132e-06	0	0	0	4.79816518163454e-06	2.2812180300454e-05	1.42093761041869e-05	0	0	0	0	0	0	0	0	0	0	0	0	0	0	0	0	0	0	0	0	0	0	FALSE	FALSE
M	CD4	TGCGCCAGCAGCCAAGAGGGCGCCCCTAGCACAGATACGCAGTATTTT	TRBV4-1	TRBJ2-3	CASSQEGAPSTDTQYF	53_CD4	TGTGCTGCGCCGGGAGGAGGAAACAAACTCACCTTT	FALSE	NA	0	0	1.01848320690939e-05	9.11988268182918e-06	8.92010074616643e-06	1.66091702304615e-05	0	3.79128232542093e-07	0	0	0	0	2.56601062328398e-06	0	1.57930479003143e-05	0	0	0	0	0	0	0	0	1.09293200869974e-05	0	0	0	0	0	0	0	0	0	0	0	0	0	0	FALSE	FALSE
M	CD4	TGCGCCAGCAGCTTGGCTAGCGCCGGAACCGGGGAGCTGTTTTTT	TRBV5-1	TRBJ2-2	CASSLASAGTGELFF	150_CD4	TGTGCTACGGACGTGGGTAGCAACTATAAACTGACATTT	FALSE	NA	5.12012845378265e-07	0	5.09241603454695e-06	1.0943859218195e-05	1.2743001065952e-05	1.04576257006609e-05	1.23661529560626e-05	1.28903599064312e-05	4.40830613041092e-06	4.46436543509706e-06	0	0	2.56601062328398e-06	6.39755357551272e-06	3.86052282007682e-05	1.42093761041869e-05	2.46081157565765e-05	0	0	0	0	0	1.90681399982839e-05	0	0	0	5.41583454625461e-05	0	0	0	0	0	0	0	0	0	0	0	FALSE	FALSE
M	CD4	TGTGCCAGCAGTCAAGGCGGGAGGGCGCCAGATACGCAGTATTTT	TRBV12-4	TRBJ2-3	CASSQGGRAPDTQYF	151_CD4	TGTGCAGCAAGGGTTCCCTCCGGATACAGCACCCTCACCTTT	FALSE	NA	0	1.76980500288478e-06	1.1316480076771e-06	0	1.52916012791424e-05	1.72243246834415e-05	7.06637311775007e-06	1.89564116271046e-05	3.85726786410956e-06	1.6741370381614e-06	0	0	0	0	2.2812180300454e-05	2.74714604680947e-05	0	0	0	0	0	0	0	0	0	0	0	2.25242980865609e-05	0	0	0	0	0	0	0	0	0	0	FALSE	FALSE
M	CD4	TGTGCCAGCTCACCACAGACGGGACAGGGGGCGGGCACTGAAGCTTTCTTT	TRBV18	TRBJ1-1	CASSPQTGQGAGTEAFF	152_CD4	TGCATCGTCAGAGTCCCTTTGCGTGCTGACGGACTCACCTTT	FALSE	NA	0	0	3.96076802686985e-06	3.64795307273167e-06	1.08315509060592e-05	8.61216234172076e-06	1.23661529560626e-05	1.47860010691416e-05	4.40830613041092e-06	6.13850247325845e-06	0	0	0	1.59938839387818e-06	2.2812180300454e-05	3.41025026500486e-05	1.96864926052612e-05	0	0	0	0	0	2.86022099974258e-05	0	0	0	3.38489659140913e-05	3.94175216514815e-05	0	0	7.52329399904454e-06	4.13644476708714e-06	0	0	0	0	0	0	FALSE	FALSE
M	CD4	TGTGCCAGCAGCTTGGCTGACAGGTTCACAGATACGCAGTATTTT	TRBV5-6	TRBJ2-3	CASSLADRFTDTQYF	153_CD4	TGTGCTGTGAGCGGTACGGGAGGAGGAAACAAACTCACCTTT	FALSE	NA	0	8.84902501442391e-07	1.69747201151565e-05	1.94557497212356e-05	1.01944008527616e-05	1.66091702304615e-05	5.74142815817193e-06	5.3077952555893e-06	3.30622959780819e-06	5.58045679387132e-07	2.05164608694671e-06	0	2.56601062328398e-06	3.67859330591982e-05	3.86052282007682e-05	1.42093761041869e-05	0	0	0	0	0	0	4.76703499957097e-05	0	5.53949103156402e-06	0	6.76979318281827e-06	5.63107452164022e-06	0	0	3.76164699952227e-06	0	0	0	0	0	0	0	TRUE	FALSE
M	CD8	TGTGCCAGCCTCGGGGCAAGAGCGCGAGGTGGGGGCTATGGCTACACCTTC	TRBV27	TRBJ1-2	CASLGARARGGGYGYTF	58_CD8	TGTGTGGTGTCCGGAAACAATGCCAGACTCATGTTT	FALSE	NA	0	0	3.3949440230313e-06	3.64795307273167e-06	1.21058510126544e-05	1.72243246834415e-05	1.32494495957814e-06	7.58256465084185e-07	0	0	0	0	0	0	0	0	0	0	2.83862589217125e-05	3.61591726781291e-05	0	0	9.53406999914193e-06	2.73233002174935e-06	0	0	0	0	0	0	0	0	0	0	0	0	0	0	FALSE	FALSE
M	0	TGTGCCAGCAGTTCTGGAGGGACTGAAGCTTTCTTT	TRBV6-2	TRBJ1-1	CASSSGGTEAFF	18_0	TGTGCAGCAAGCGAGTTCGACAATGACATGCGCTTT	FALSE	NA	0	0	9.0531840614168e-06	3.64795307273167e-06	1.59287513324401e-05	1.04576257006609e-05	3.09153823901565e-06	3.79128232542093e-07	0	0	0	0	0	0	0	0	0	0	0	0	0	0	0	0	0	0	0	0	1.81771912604064e-05	0	0	0	0	0	0	0	0	0	FALSE	FALSE
M	CD4	TGCGCCAGCAGCCAGGAATGGACTAGCGGAGCCACAGATACGCAGTATTTT	TRBV4-1	TRBJ2-3	CASSQEWTSGATDTQYF	154_CD4	TGTGCTACCATCAACCAGGCAGGAACTGCTCTGATCTTT	FALSE	NA	0	0	7.9215360537397e-06	1.82397653636584e-06	1.33801511192496e-05	7.9970078887407e-06	8.3913180773282e-06	3.79128232542093e-06	7.16349746191775e-06	2.79022839693566e-06	0	0	0	3.03883794836854e-05	1.75478310003492e-05	1.61039595847452e-05	6.56216420175374e-06	0	0	0	0	0	9.53406999914193e-06	0	0	0	6.76979318281827e-06	0	0	0	0	1.24093343012614e-05	0	0	0	0	0	0	FALSE	FALSE
M	0	TGTGCCAGCAGTTTAGGCCTTCGGGGGGCGGCAGATACGCAGTATTTT	TRBV27	TRBJ2-3	CASSLGLRGAADTQYF	19_0	TGTGTTGTGAGTGATCACGAAGTAGGAGACAACTTCAACAAATTTTACTTT	FALSE	NA	0	0	0	0	1.46544512258448e-05	7.38185343576065e-06	2.11991193532502e-05	5.3077952555893e-06	0	0	0	0	0	0	0	0	0	0	0	0	0	0	0	0	0	0	0	0	0.00014178209183117	0	0	0	0	0	0	0	0	0	FALSE	FALSE
M	CD4	TGTGCCAGCAGCCCAGGGACAGGGGGAGAGACCCAGTACTTC	TRBV5-8	TRBJ2-5	CASSPGTGGETQYF	155_CD4	TGTGCAATGAGCTTTTCGAACACCGGTAACCAGTTCTATTTT	FALSE	NA	0	8.84902501442391e-07	1.1316480076771e-06	6.07992178788612e-07	1.91145015989281e-05	1.84546335894016e-05	1.76659327943752e-06	3.03302586033674e-06	5.51038266301365e-07	5.58045679387132e-07	0	0	0	0	5.08887099010127e-05	1.04202091430704e-05	3.28108210087687e-06	0	0	0	0	0	0	0	0	0	6.76979318281827e-06	1.12621490432804e-05	0	0	0	0	0	0	0	0	0	0	FALSE	FALSE
M	CD4	TGTGCCAGCAGCTTAGATTACTTCTCCACAGATACGCAGTATTTT	TRBV7-2	TRBJ2-3	CASSLDYFSTDTQYF	156_CD4	TGTGCTACGGACGTGGGTAGCAACTATAAACTGACATTT	FALSE	NA	1.53603853613479e-06	3.53961000576956e-06	6.22406404222405e-06	1.21598435757722e-06	1.78402014923329e-05	2.70667959311224e-05	1.2807801275922e-05	9.85733404609441e-06	1.6531147989041e-06	5.58045679387132e-07	0	3.81931094538131e-06	5.13202124656796e-06	1.91926607265382e-05	2.45669634004889e-05	1.04202091430704e-05	1.1483787353069e-05	0	0	0	0	0	0	7.37729105872324e-05	0	0	0	6.75728942596826e-05	0	0.000124084874053853	0	3.30915581366971e-05	0	0	0.000154840707622034	0	0	0	TRUE	TRUE
M	CD4	TGCGCCAGCAGCTTGCTGGCCTACACTGAAGCTTTCTTT	TRBV5-1	TRBJ1-1	CASSLLAYTEAFF	157_CD4	TGCCTCGTGGGTGTCCCGTACAGCAGTGCTTCCAAGATAATCTTT	FALSE	NA	1.02402569075653e-06	5.30941500865435e-06	4.5265920307084e-06	9.72787486061779e-06	2.73974522917969e-05	2.03000969483418e-05	8.83296639718758e-06	1.09947187437207e-05	6.61245919561638e-06	1.6741370381614e-06	0	0	0	3.67859330591982e-05	1.93026141003841e-05	4.45227117931191e-05	9.84324630263061e-06	0	0	0	0	0	9.53406999914193e-06	1.63939801304961e-05	0	0	0	7.32039687813228e-05	0	0	0	4.13644476708714e-06	0	0	0	0	0	0	FALSE	FALSE
M	0	TGTGCTAGCAGCTTAGGGACGCCCGGGGAGCTGTTTTTT	TRBV7-7	TRBJ2-2	CASSLGTPGELFF	20_0	TGTGCAGAGAGCGACTTTGGAAATGAGAAATTAACCTTT	FALSE	NA	0	0	5.6582400383855e-06	7.90389832425196e-06	1.21058510126544e-05	1.35333979655612e-05	0	2.65389762779465e-06	0	0	0	0	0	0	0	0	0	0	0	0	0	0	0	0	3.87764372209481e-05	0	0	0	0	0	0	0	0	0	0	0	0	0	FALSE	FALSE
M	CD4	TGTGCCAGCAGCTCCCGTGAAGGGCGGACGTACACCGGGGAGCTGTTTTTT	TRBV7-2	TRBJ2-2	CASSSREGRTYTGELFF	158_CD4	TGTGCTCTGGTTTCTTCTGGTGGCTACAATAAGCTGATTTTT	FALSE	NA	0	0	7.9215360537397e-06	9.72787486061779e-06	1.65659013857377e-05	4.92123562384043e-06	6.62472479789069e-06	4.17041055796302e-06	0	1.11609135877426e-06	0	0	0	1.27951071510254e-05	1.05286986002095e-05	1.89458348055826e-06	0	0	0	0	0	0	3.81362799965677e-05	0	0	0	0	5.63107452164022e-06	0	0	0	0	0	0	0	0	0	0	FALSE	FALSE
M	CD4	TGTGCCAGCAGCTTAGCGGCGGGTAGGACTGAAGCTTTCTTT	TRBV7-2	TRBJ1-1	CASSLAAGRTEAFF	159_CD4	TGTGCTTATAGGAGACTGGCAGGAAACACACCTCTTGTCTTT	FALSE	NA	1.28003211344566e-05	8.84902501442391e-06	1.01848320690939e-05	1.0943859218195e-05	4.20519035176417e-05	4.36759661615838e-05	2.5615602551844e-05	2.65389762779465e-05	3.30622959780819e-06	2.79022839693566e-06	0	0	3.59241487259757e-05	9.59633036326909e-06	7.54556733015016e-05	7.57833392223303e-05	9.84324630263061e-06	0	0	0	0	0	0	0	0	0	0	4.50485961731218e-05	0	0.000124084874053853	0	0	0	0	0	0	0	0	FALSE	FALSE
M	CD8	TGTGCCAGTAGTATCGGGACAGGGGGCATTTACGAGCAGTACTTC	TRBV19	TRBJ2-7	CASSIGTGGIYEQYF	59_CD8	TGTGCTCACCTACTCACTGCTGGTGGTACTAGCTATGGAAAGCTGACATTT	FALSE	NA	0	8.84902501442391e-07	1.07506560729325e-05	4.8639374303089e-06	1.46544512258448e-05	1.23030890596011e-05	1.41327462355001e-05	9.47820581355232e-06	1.10207653260273e-06	2.23218271754853e-06	0	0	0	0	0	0	0	0	2.30638353738914e-05	2.53114208746904e-05	2.15515827763499e-05	1.05645706558485e-05	0	2.73233002174935e-05	0	0	0	1.68932235649207e-05	0	0	3.76164699952227e-06	2.06822238354357e-06	0	5.02436818570065e-05	0	0	0	0	FALSE	FALSE
M	CD8	TGTGCCAGCAGTCCATTCCAGGGGACGAACACCGGGGAGCTGTTTTTT	TRBV6-5	TRBJ2-2	CASSPFQGTNTGELFF	60_CD8	TGTGCTTATAGGAGCTGGATGAATTATGGAGGAAGCCAAGGAAATCTCATCTTT	FALSE	NA	0	0	0	6.07992178788612e-07	1.01944008527616e-05	2.15304058543019e-05	0	1.51651293016837e-06	0	0	0	0	0	0	0	0	0	1.06947067618353e-05	5.32242354782109e-06	1.80795863390646e-05	0	1.17384118398317e-06	0	0	0	0	0	0	0	0	0	0	0	0	0	0	0	0	FALSE	FALSE
M	CD8	TGTGCCAGCAGTTACTTCGGAGAGGAGCAGTACGTC	TRBV6-2	TRBJ2-7	CASSYFGEEQYV	61_CD8	TGTGCAGAGAATATGATCTTTGGAAATGAGAAATTAACCTTT	FALSE	NA	0	0	3.3949440230313e-06	1.21598435757722e-06	1.08315509060592e-05	1.78394791364216e-05	8.83296639718758e-07	2.27476939525256e-06	0	0	0	0	0	0	0	0	0	0	0	1.80795863390646e-06	0	0	0	0	0	0	0	0	5.45315737812193e-05	0	0	0	0	0	0	0	0	0	FALSE	FALSE
M	CD4	TGCAGTGCCCAATCGGGCAGTTCAACGGACATTCAGTACTTC	TRBV20-1	TRBJ2-4	CSAQSGSSTDIQYF	160_CD4	TGTGCCGTCCTGACAGGCAAACTAATCTTT	FALSE	NA	0	0	5.6582400383855e-06	6.68791396667473e-06	1.08315509060592e-05	9.84247124768087e-06	8.83296639718758e-07	1.06155905111786e-05	3.30622959780819e-06	3.90631975570992e-06	0	0	1.28300531164199e-05	3.19877678775636e-06	3.33408789006635e-05	1.70512513250243e-05	0	0	0	0	0	0	0	2.73233002174935e-05	0	0	0	0	0	0	0	4.13644476708714e-06	0	0	0	0	0	0	FALSE	FALSE
M	CD8	TGTGCCAGCAGCTTAGCCCGGGGTGCCTACAATGAGCAGTTCTTC	TRBV7-9	TRBJ2-1	CASSLARGAYNEQFF	14_CD8	TGTGCTGGCCTCTGGGGAAAGCTTATCTTC	FALSE	NA	0	0	1.24481280844481e-05	1.94557497212356e-05	8.28295069286883e-06	1.1072780153641e-05	1.32494495957814e-06	2.65389762779465e-06	3.85726786410956e-06	5.58045679387132e-07	0	0	0	0	0	0	0	2.13894135236706e-06	3.19345412869265e-05	1.62716277051581e-05	1.6866456085839e-05	0	0	4.64496103697389e-05	0	0	0	0	0	0	0	0	0	0	0	0	0	0	FALSE	FALSE
M	CD4	TGTGCCAGCAGTTTTACGAATCAGCCCCAGCATTTT	TRBV28	TRBJ1-5	CASSFTNQPQHF	161_CD4	TACCGGGGAGGGCAACTGACCTTT	FALSE	NA	0	0	5.09241603454695e-06	4.8639374303089e-06	1.40173011725472e-05	5.53639007682049e-06	8.3913180773282e-06	1.47860010691416e-05	2.75519133150683e-06	1.11609135877426e-06	1.02582304347335e-06	0	0	4.79816518163454e-06	1.22834817002444e-05	2.27350017666991e-05	4.9216231513153e-06	0	0	0	0	0	0	0	0	0	6.09281386453644e-05	0	0	0	0	2.06822238354357e-06	0	0	0	0	0	0	TRUE	FALSE
M	CD8	TGTGCCAGCAGTCAGGGGACAGGAGACTACTCTGGAAACACCATATATTTT	TRBV6-5	TRBJ1-3	CASSQGTGDYSGNTIYF	62_CD8	TGTGCTGTGCGAATCCCGAATTATGGAGGAAGCCAAGGAAATCTCATCTTT	FALSE	NA	0	0	1.30139520882867e-05	6.68791396667473e-06	8.92010074616643e-06	1.1687934606621e-05	5.29977983831255e-06	4.92866702304721e-06	0	5.58045679387132e-07	0	0	0	0	0	0	0	0	1.95155530086773e-05	1.44636690712516e-05	7.49620270481734e-06	0	0	2.73233002174935e-06	0	0	0	2.25242980865609e-05	0	0	0	0	0	0	0	0	0	0	FALSE	FALSE
M	CD4	TGTGCCAGCAGCCAGCTAGCGGGGGGGCGCAATGAGCAGTTCTTC	TRBV4-2	TRBJ2-1	CASSQLAGGRNEQFF	162_CD4	TGTGCTGTGAGTGATGGACCAGGCTTCAAAACTATCTTT	FALSE	NA	0	0	0	0	1.91145015989281e-05	5.53639007682049e-06	6.62472479789069e-06	5.3077952555893e-06	3.30622959780819e-06	0	0	0	0	0	0	6.6310421819539e-06	4.9216231513153e-06	0	0	0	0	0	0	0	0	0	0	0	0	0	1.12849409985668e-05	0	0	0	0	0	0	0	FALSE	FALSE
M	CD4	TGCGCCAGCAGCCAAGAGTCACAGGGGAATAATTCACCCCTCCACTTT	TRBV4-3	TRBJ1-6	CASSQESQGNNSPLHF	163_CD4	TGCATCGTCAAAAACACCGGTAACCAGTTCTATTTT	FALSE	NA	0	0	2.82912001919275e-06	2.12797262576014e-05	9.55725079946403e-06	9.84247124768087e-06	3.53318655887503e-06	7.96169288338395e-06	1.10207653260273e-06	1.6741370381614e-06	0	0	0	4.79816518163454e-06	4.91339268009778e-05	2.27350017666991e-05	4.9216231513153e-06	0	0	0	0	0	0	3.00556302392428e-05	0	0	6.76979318281827e-06	3.37864471298413e-05	0	0	0	6.2046671506307e-06	0	0	0	0	0	0	FALSE	FALSE
M	CD4	TGTGCCAGCAGCTTACCGGGGTTTCGAGAGACCCAGTACTTC	TRBV7-2	TRBJ2-5	CASSLPGFRETQYF	164_CD4	TGTGCTACGGACGTGGGTAGCAACTATAAACTGACATTT	FALSE	NA	5.12012845378265e-07	8.84902501442391e-07	5.09241603454695e-06	1.82397653636584e-06	2.42117020253089e-05	9.22731679470081e-06	3.09153823901565e-06	2.65389762779465e-06	1.6531147989041e-06	5.58045679387132e-07	0	0	0	1.27951071510254e-05	4.21147944008381e-05	2.178771002642e-05	1.1483787353069e-05	0	0	0	0	0	9.53406999914193e-06	3.00556302392428e-05	0	0	6.76979318281827e-06	2.25242980865609e-05	0	0	0	2.06822238354357e-05	0	0	0	0	0	0	FALSE	FALSE
M	CD4	TGCGCCAGCTACACTAGCGGTTCTTACAATGAGCAGTTCTTC	TRBV5-1	TRBJ2-1	CASYTSGSYNEQFF	87_CD4	TGTGCTGTGGGTGCAAAGAACACCGGTAACCAGTTCTATTTT	FALSE	NA	0	1.76980500288478e-06	0	1.27678357545609e-05	1.72030514390353e-05	1.47637068715213e-05	1.10412079964845e-05	5.68692348813139e-06	0	0	0	0	7.69803186985194e-06	3.03883794836854e-05	1.75478310003492e-05	1.23147926236287e-05	8.20270525219217e-06	0	0	0	0	0	0	1.91263101522454e-05	0	0	0	5.63107452164022e-06	0	0	0	0	0	0	0	0	0	0	FALSE	FALSE
M	CD4	TGCGCCAGCAGCTTGGAGGTCGGGACAGTTGACATTCAGTACTTC	TRBV5-1	TRBJ2-4	CASSLEVGTVDIQYF	165_CD4	TGTGCAGCAAGCCAGGTCAATAACAATGACATGCGCTTT	FALSE	NA	3.58408991764785e-06	0	1.86721921266722e-05	9.11988268182918e-06	2.16631018121185e-05	1.35333979655612e-05	1.54576911950783e-05	1.02364622786365e-05	1.6531147989041e-06	5.58045679387132e-07	0	0	2.56601062328398e-06	2.71896026959291e-05	6.6681757801327e-05	3.12606274292113e-05	1.64054105043843e-06	0	0	0	0	0	2.86022099974258e-05	2.18586401739948e-05	0	0	1.35395863656365e-05	3.37864471298413e-05	0	0	0	0	0	0	0	0	0	0	FALSE	FALSE
M	CD4	TGTGCCAGCAGTGGGACGCTCCAAGAGACCCAGTACTTC	TRBV28	TRBJ2-5	CASSGTLQETQYF	166_CD4	TGTGCAGGGCTTGACGGAGGAAATGAGAAATTAACCTTT	FALSE	NA	0	0	0	0	1.2743001065952e-05	1.78394791364216e-05	2.2082415992969e-06	1.13738469762628e-06	0	0	0	0	0	0	3.33408789006635e-05	9.47291740279129e-07	0	0	0	0	0	0	0	0	0	0	0	5.63107452164022e-06	0	0	0	0	0	0	0	0	0	0	FALSE	FALSE
M	0	TGCGCCAGCAGCCAAGTTTTAGACAATGAGCAGTTCTTC	TRBV4-1	TRBJ2-1	CASSQVLDNEQFF	21_0	TGTGCAGAGAGCGACTTTGGAAATGAGAAATTAACCTTT	FALSE	NA	2.04805138151306e-06	0	0	1.27678357545609e-05	1.84773515456305e-05	1.47637068715213e-05	8.83296639718758e-07	9.09907758101023e-06	0	5.58045679387132e-07	0	0	0	0	0	0	0	0	0	0	0	0	0	0	2.21579641262561e-05	0	0	0	3.99898207728942e-05	0	0	0	6.65309435418413e-06	0	0	0	0	0	FALSE	FALSE
M	0	TGTGCCAGCAGCAAGACAGATTTCGGGCAGTTCTTC	TRBV7-6	TRBJ2-1	CASSKTDFGQFF	22_0	TGTGCTGTTGACCCGGACACGGGCAGGAGAGCACTTACTTTT	FALSE	NA	0	2.65470750432717e-06	2.82912001919275e-06	9.72787486061779e-06	2.16631018121185e-05	1.04576257006609e-05	1.89908777539533e-05	7.20343641829976e-06	2.20415306520546e-06	0	0	0	0	0	0	0	0	0	0	0	0	0	0	0	0.000155105748883793	0	0	0	0.000130875777074926	0	0	0	0	0	0	0	0	0	FALSE	FALSE
M	CD4	TGTGCCAGCAACCCACGACTAGCGGGGGGCGATGAGCAGTTCTTC	TRBV2	TRBJ2-1	CASNPRLAGGDEQFF	167_CD4	TGTGCTGTGGAGGGCTATAACCAGGGAGGAAAGCTTATCTTC	FALSE	NA	4.60811560840438e-06	1.06188300173087e-05	1.35797760921252e-05	1.58077966485039e-05	3.05832025582849e-05	3.99850394437035e-05	8.83296639718758e-06	7.96169288338395e-06	1.6531147989041e-06	5.58045679387132e-07	0	0	1.53960637397039e-05	4.63822634224672e-05	6.6681757801327e-05	8.52562566251216e-06	1.64054105043843e-06	0	0	0	0	0	9.53406999914193e-06	2.45909701957441e-05	0	0	1.35395863656365e-05	1.12621490432804e-05	0	0	0	0	0	0	0	0	0	0	FALSE	FALSE
M	CD4	TGCGCCAGCAGCCAAGATTGGACTAGCGGTGGCACAGATACGCAGTATTTT	TRBV4-1	TRBJ2-3	CASSQDWTSGGTDTQYF	154_CD4	TGTGCAATGAGAGCCCCGGGAGGAGGAAACAAACTCACCTTT	FALSE	NA	0	0	1.01848320690939e-05	1.82397653636584e-06	1.72030514390353e-05	6.7666989827806e-06	3.53318655887503e-06	0	0	1.11609135877426e-06	0	0	0	1.59938839387818e-05	8.7739155001746e-06	9.47291740279129e-06	0	0	0	0	0	0	0	0	0	0	0	0	0	0	0	2.06822238354357e-06	0	0	0	0	0	0	FALSE	FALSE
M	0	TGCGCCAGCAGCCAGGGGTGGCCGAGCTCCTACAATGAGCAGTTCTTC	TRBV4-1	TRBJ2-1	CASSQGWPSSYNEQFF	23_0	TGTGCAATGAGAGAGATGACTGGAGGCTTCAAAACTATCTTT	FALSE	NA	0	0	0	0	1.33801511192496e-05	9.84247124768087e-06	7.94966975746882e-06	9.09907758101023e-06	0	0	0	0	0	0	0	0	0	0	0	0	0	0	0	0	2.21579641262561e-05	0	0	0	1.45417530083252e-05	0	0	0	0	0	0	0	0	0	FALSE	FALSE
M	CD4	TGTGCCAGCAGCTTTCTTCCCGGAGGACGGTACTACGAGCAGTACTTC	TRBV7-2	TRBJ2-7	CASSFLPGGRYYEQYF	168_CD4	TGTGCAGCATAACGCACCCATCAGGAGGAAGCTACATACCTACATTT	FALSE	NA	1.02402569075653e-06	0	3.96076802686985e-06	1.39838201121381e-05	1.40173011725472e-05	1.29182435125811e-05	9.71626303690634e-06	4.17041055796302e-06	2.75519133150683e-06	1.11609135877426e-06	0	0	0	1.59938839387818e-06	3.50956620006984e-06	8.52562566251216e-06	0	0	0	0	0	0	0	0	0	0	0	0	0	0	0	0	0	0	0	0	0	0	FALSE	FALSE
M	CD4	TGTGCCAGCAGCTTACTCGCGGGGGGGGCCGGAGAGACCCAGTACTTC	TRBV7-2	TRBJ2-5	CASSLLAGGAGETQYF	169_CD4	TGTGCTCTGGTTTCTTCTGGTGGCTACAATAAGCTGATTTTT	FALSE	NA	0	0	7.9215360537397e-06	1.03358670394064e-05	1.01944008527616e-05	9.22731679470081e-06	6.18307647803131e-06	4.17041055796302e-06	2.75519133150683e-06	2.23218271754853e-06	1.02582304347335e-06	0	0	9.59633036326909e-06	7.01913240013968e-06	1.89458348055826e-06	1.64054105043843e-06	0	0	0	0	0	9.53406999914193e-06	0	0	0	1.35395863656365e-05	0	0	0	1.12849409985668e-05	2.06822238354357e-06	0	0	0	0	0	0	TRUE	FALSE
M	CD8	TGCGCCAGCAGCGCTCGCGGGGGGCCGAGCACAGATACGCAGTATTTT	TRBV4-1	TRBJ2-3	CASSARGGPSTDTQYF	63_CD8	TGTGCTGTGAGGGCCCATGACATGCGCTTT	FALSE	NA	0	0	0	0	1.40173011725472e-05	7.38185343576065e-06	1.41327462355001e-05	7.20343641829976e-06	0	0	0	0	0	0	0	0	0	0	0	0	7.49620270481734e-06	0	0	0	0	0	0	0	0.000152688406587414	0	0	0	0	0	0	0	0	0	FALSE	FALSE
M	CD8	TGTGCCAGCAGCTTAGCGGGCCCGGCAGGAAGTGTAGCTTTCTTT	TRBV7-9	TRBJ1-1	CASSLAGPAGSVAFF	64_CD8	TGTGCTGGCCTCTGGGGAAAGCTTATCTTC	FALSE	NA	5.12012845378265e-07	0	9.0531840614168e-06	1.39838201121381e-05	1.21058510126544e-05	1.1072780153641e-05	2.64988991915628e-06	8.34082111592604e-06	1.6531147989041e-06	1.6741370381614e-06	0	0	0	0	0	0	0	0	1.95155530086773e-05	3.79671313120356e-05	1.78034814239412e-05	8.2168882878822e-06	0	1.63939801304961e-05	0	0	0	5.63107452164022e-06	0	0	0	0	0	0	0	0	0	0	FALSE	FALSE
M	CD8	TGTGCCAGCCTCGGACGAGGGTTGGGAGAGGGGATATATGGCTACACCTTC	TRBV27	TRBJ1-2	CASLGRGLGEGIYGYTF	65_CD8	TGTGCTGTGAGAGACGGGGGAGGGGATTCAGGAAACACACCTCTTGTCTTT	FALSE	NA	0	0	5.6582400383855e-06	3.03996089394306e-06	1.2743001065952e-05	1.35333979655612e-05	8.83296639718758e-07	7.58256465084185e-07	0	0	0	0	0	0	0	0	0	0	1.06448470956422e-05	1.9887544972971e-05	9.37025338102168e-07	0	0	0	0	0	0	0	0	0	0	0	0	0	0	0	0	0	FALSE	FALSE
M	CD8	TGTGCCAGCAGTTGGGACAGGGGAACAAATGAAGCTTTCTTT	TRBV6-2	TRBJ1-1	CASSWDRGTNEAFF	66_CD8	TGTGCTGTGAGAGACGGGGGAGGGGATTCAGGAAACACACCTCTTGTCTTT	FALSE	NA	0	0	9.61900806525535e-06	2.43196871515445e-06	1.52916012791424e-05	9.22731679470081e-06	1.76659327943752e-06	7.58256465084185e-07	0	0	0	0	0	0	0	0	0	0	7.09656473042812e-06	9.03979316953228e-06	8.43322804291951e-06	0	0	0	0	0	0	5.63107452164022e-06	0	0	0	0	0	0	0	0	0	0	FALSE	FALSE
M	CD4	TGTGCCAGCAGTTTGAAACAGTACACTGAAGCTTTCTTT	TRBV28	TRBJ1-1	CASSLKQYTEAFF	170_CD4	TGTGCTACGGCCCCCGGTGCCGACAAGCTCATCTTT	FALSE	NA	0	0	1.41456000959638e-05	5.47192960909751e-06	9.55725079946403e-06	7.9970078887407e-06	1.05995596766251e-05	1.09947187437207e-05	5.51038266301365e-07	1.6741370381614e-06	0	0	0	1.759327233266e-05	1.40382648002794e-05	1.13675008833495e-05	3.28108210087687e-06	0	0	0	0	0	0	2.18586401739948e-05	0	0	1.35395863656365e-05	1.12621490432804e-05	0	0	0	4.13644476708714e-06	0	0	0	0	0	0	FALSE	FALSE
M	CD4	TGCGCCAGCAGCCAAGAATCGTACGGGACAGGCGGTGGCTACACCTTC	TRBV4-1	TRBJ1-2	CASSQESYGTGGGYTF	171_CD4	TGTGCAGCTGAGGGATTAGGCTTCCCGAACACCGGTAACCAGTTCTATTTT	FALSE	NA	0	0	1.18823040806096e-05	3.03996089394306e-06	1.59287513324401e-05	5.53639007682049e-06	4.85813151845317e-06	1.89564116271046e-06	0	5.58045679387132e-07	0	0	0	2.87889910898073e-05	1.75478310003492e-06	7.57833392223303e-06	3.28108210087687e-06	0	0	0	0	0	0	2.73233002174935e-05	0	0	0	1.12621490432804e-05	0	0	0	0	0	0	0	0	0	0	FALSE	FALSE
M	CD4	TGTGCCAGCAGCCCGGAGGCGGGGAAGCAGTACTTC	TRBV3-1	TRBJ2-7	CASSPEAGKQYF	172_CD4	TGTGCAGCTGAGGGATTAGGCTTCCCGAACACCGGTAACCAGTTCTATTTT	FALSE	NA	0	0	1.18823040806096e-05	1.64157888272925e-05	8.92010074616643e-06	9.22731679470081e-06	7.94966975746882e-06	1.89564116271046e-06	1.6531147989041e-06	0	0	0	2.56601062328398e-06	2.55902143020509e-05	1.75478310003492e-06	7.57833392223303e-06	4.9216231513153e-06	0	1.77414118260703e-06	0	0	0	9.53406999914193e-06	2.73233002174935e-05	0	0	0	5.63107452164022e-06	0	0	0	0	0	0	0	0	0	0	FALSE	FALSE
M	CD4	TGCGCCAGCAGCGTTATCGAGCAAGAGACCCAGTACTTC	TRBV4-1	TRBJ2-5	CASSVIEQETQYF	173_CD4	TGTGCCGTGATGGGCAACACCGACAAGCTCATCTTT	FALSE	NA	1.02402569075653e-06	0	4.5265920307084e-06	1.21598435757722e-05	1.72030514390353e-05	9.22731679470081e-06	2.64988991915628e-06	7.58256465084185e-06	6.06142092931502e-06	3.34827407632279e-06	0	0	2.56601062328398e-06	2.55902143020509e-05	3.86052282007682e-05	4.73645870139565e-06	0	0	0	0	0	0	4.76703499957097e-05	1.91263101522454e-05	0	0	3.38489659140913e-05	0	0	0	3.00931759961782e-05	1.03411119177178e-05	0	0	0	0	0	0	FALSE	FALSE
M	CD4	TGTGCCAGCGGGTGGCTAGCGGGGGGAAAAAGCTCCTACGAGCAGTACTTC	TRBV6-5	TRBJ2-7	CASGWLAGGKSSYEQYF	174_CD4	TGCATCGTCAGAGTCATGGGAGGCTTTCAGAAACTTGTATTT	FALSE	NA	0	0	1.18823040806096e-05	8.51189050304057e-06	7.64580063957122e-06	1.1687934606621e-05	5.29977983831255e-06	2.65389762779465e-06	5.51038266301365e-07	1.11609135877426e-06	0	0	2.56601062328398e-06	1.43944955449036e-05	1.22834817002444e-05	1.89458348055826e-06	4.9216231513153e-06	0	0	0	0	0	0	0	0	0	2.70791727312731e-05	1.12621490432804e-05	0	0	0	0	0	0	0	0	0	0	FALSE	FALSE
M	CD4	TGTGCCAGCAGGGGGGACTCCTACAATGAGCAGTTCTTC	TRBV7-9	TRBJ2-1	CASRGDSYNEQFF	175_CD4	TGTGCAATGAAGAGTATTAATGCAGGCAACATGCTCACCTTT	FALSE	NA	0	2.65470750432717e-06	2.82912001919275e-06	6.68791396667473e-06	1.65659013857377e-05	1.84546335894016e-05	4.41648319859379e-06	6.82430818575767e-06	5.51038266301365e-07	5.58045679387132e-07	0	0	1.02640424931359e-05	3.35871562714418e-05	5.79078423011524e-05	2.84187522083739e-06	0	0	0	0	0	0	9.53406999914193e-06	1.09293200869974e-05	0	0	0	0	0	0	0	4.13644476708714e-06	0	0	0	0	0	0	FALSE	FALSE
M	CD8	TGTGCCAGCAGCACAGGGTGGAATTCACCCCTCCACTTT	TRBV27	TRBJ1-6	CASSTGWNSPLHF	67_CD8	TGCATCGTCAGAGTCGCAGGCGGTGGTGCTACAAACAAGCTCATCTTT	FALSE	NA	0	0	2.2632960153542e-06	0	2.16631018121185e-05	7.9970078887407e-06	4.41648319859379e-07	3.79128232542093e-07	0	0	0	0	0	0	0	0	0	0	0	5.78546762850066e-05	4.68512669051084e-06	1.17384118398317e-06	0	0	0	0	0	0	0	0	0	0	0	0	0	0	0	0	FALSE	FALSE
M	CD4	TGCAGTGCGCCCCGACAGTTCCGGAACACTGAAGCTTTCTTT	TRBV20-1	TRBJ1-1	CSAPRQFRNTEAFF	176_CD4	TGTGCAATGAGCGAATGGTTGGGAGGAGGTGCTGACGGACTCACCTTT	FALSE	NA	0	0	8.48736005757825e-06	4.25594525152028e-06	8.92010074616643e-06	1.04576257006609e-05	4.41648319859379e-06	4.54953879050511e-06	3.85726786410956e-06	3.90631975570992e-06	0	0	0	9.59633036326909e-06	2.2812180300454e-05	7.57833392223303e-06	6.56216420175374e-06	0	0	0	0	0	0	2.73233002174935e-06	0	0	0	0	0	0	0	2.06822238354357e-06	0	0	0	0	0	0	FALSE	FALSE
M	CD4	TGCGCCAGCGGGACTAGCGGCACAGATACGCAGTATTTT	TRBV5-1	TRBJ2-3	CASGTSGTDTQYF	177_CD4	TGTGCTGTGAGAGGAGGAAATACTGGAGGCTTCAAAACTATCTTT	FALSE	NA	0	0	9.0531840614168e-06	0	9.55725079946403e-06	1.1072780153641e-05	6.18307647803131e-06	5.68692348813139e-06	5.51038266301365e-07	1.11609135877426e-06	0	0	2.56601062328398e-06	4.79816518163454e-06	3.33408789006635e-05	1.23147926236287e-05	0	0	0	0	0	0	0	0	0	0	6.76979318281827e-06	3.94175216514815e-05	0	0	1.88082349976114e-05	0	0	0	0	0	0	0	FALSE	FALSE
M	CD4	TGTGCCAGCAGTTCACAGGTCCTCTCAACTAATGAAAAACTGTTTTTT	TRBV12-4	TRBJ1-4	CASSSQVLSTNEKLFF	178_CD4	TGCATCGTCAGTGAGGCTGGTGGTACTAGCTATGGAAAGCTGACATTT	FALSE	NA	0	8.84902501442391e-07	2.2632960153542e-06	6.07992178788612e-07	1.65659013857377e-05	1.59940157774814e-05	2.64988991915628e-06	3.79128232542093e-06	1.6531147989041e-06	5.58045679387132e-07	0	0	0	1.59938839387818e-06	3.15860958006286e-05	1.89458348055826e-06	0	0	0	0	0	0	0	0	0	0	0	0	0	0	0	0	0	0	0	0	0	0	FALSE	FALSE
M	0	TGTGCCATCAGTGGGGACATCTTTGAGCAGTTCTTC	TRBV10-3	TRBJ2-1	CAISGDIFEQFF	24_0	TGTGGCACAGATCAGTACAGCAGTGCTTCCAAGATAATCTTT	FALSE	NA	0	0	2.82912001919275e-06	0	1.2743001065952e-05	1.1687934606621e-05	5.29977983831255e-06	3.79128232542093e-06	0	0	0	0	0	0	0	0	0	0	0	0	0	0	0	0	0	0	0	0	3.27189442687316e-05	0	0	0	0	0	0	0	0	0	FALSE	FALSE
M	CD4	TGTGCCAGCAGCCAAGATCGGACTCCTAATAATGAAAAACTGTTTTTT	TRBV4-2	TRBJ1-4	CASSQDRTPNNEKLFF	179_CD4	TGTGCTGTGTTAAGGGGTTACCAGAAAGTTACCTTT	FALSE	NA	4.60811560840438e-06	4.42451250721196e-06	1.41456000959638e-05	4.8639374303089e-06	3.50432529313681e-05	1.53788613245014e-05	1.14828563163439e-05	1.40277446040574e-05	1.10207653260273e-06	5.58045679387132e-06	0	0	1.53960637397039e-05	7.99694196939091e-06	4.91339268009778e-05	4.35754200528399e-05	1.64054105043843e-05	0	0	0	0	0	9.53406999914193e-06	1.63939801304961e-05	0	0	3.38489659140913e-05	4.50485961731218e-05	0	0	0	1.03411119177178e-05	0	0	0	0	0	0	FALSE	FALSE
M	CD4	TGTGCCAGCAGCTTGCCGGAAGAAAACTATGGCTACACCTTC	TRBV5-6	TRBJ1-2	CASSLPEENYGYTF	180_CD4	TGTGCTCTGAGTGATAACGGCAGCTATAAATTGATCTTC	FALSE	NA	0	0	2.82912001919275e-06	7.90389832425196e-06	1.33801511192496e-05	4.92123562384043e-06	9.27461471704696e-06	9.47820581355232e-06	3.30622959780819e-06	2.23218271754853e-06	0	0	0	1.59938839387818e-05	4.56243606009079e-05	1.13675008833495e-05	8.20270525219217e-06	0	0	0	0	0	0	0	0	0	3.38489659140913e-05	0	0	0	0	2.06822238354357e-06	0	0	0	0	0	0	FALSE	FALSE
M	CD8	TGTGCCAGCAGTGATGGGACAGGCCCTTGGAAGTACTTC	TRBV27	TRBJ2-5	CASSDGTGPWKYF	68_CD8	TGTGCTGCAACGAACACCGGTAACCAGTTCTATTTT	FALSE	NA	0	0	2.2632960153542e-06	0	9.55725079946403e-06	1.84546335894016e-05	8.83296639718758e-07	1.13738469762628e-06	5.51038266301365e-07	0	0	0	0	0	0	0	0	0	0	4.51989658476614e-05	0	0	0	0	0	0	0	0	0	0	0	0	0	0	0	0	0	0	FALSE	FALSE
M	CD8	TGTGCCAGCAGCCCTCAAACAGGGTCGGTGGACATTCAGTACTTC	TRBV7-8	TRBJ2-4	CASSPQTGSVDIQYF	69_CD8	TGTGCTGTGAAGAGAGGAGGTGCTGACGGACTCACCTTT	FALSE	NA	0	0	5.6582400383855e-06	7.90389832425196e-06	6.37150053297602e-06	1.29182435125811e-05	4.41648319859379e-06	3.79128232542093e-06	2.75519133150683e-06	3.34827407632279e-06	0	7.63862189076261e-06	0	0	0	0	0	6.41682405710118e-06	5.32242354782109e-06	2.71193795085968e-05	5.62215202861301e-06	7.04304710389903e-06	0	8.19699006524804e-06	0	0	0	2.25242980865609e-05	0	0	0	0	0	0	0	0	0	0	TRUE	FALSE
M	CD4	TGTGCCAGCAGTTTAACAGGGGAAACTGAAGCTTTCTTT	TRBV12-4	TRBJ1-1	CASSLTGETEAFF	181_CD4	TGCATCGTCAGAGTCCCTTTGCGTGCTGACGGACTCACCTTT	FALSE	NA	0	0	6.7898880460626e-06	6.07992178788612e-07	9.55725079946403e-06	7.9970078887407e-06	4.41648319859379e-06	1.32694881389732e-05	9.36765052712321e-06	3.90631975570992e-06	0	0	2.56601062328398e-06	0	3.86052282007682e-05	1.79985430653034e-05	2.29675747061381e-05	0	0	0	0	0	0	0	0	0	0	2.81553726082011e-05	0	0	7.52329399904454e-06	1.4477556684805e-05	0	0	0	0	0	0	FALSE	FALSE
M	CD4	TGCGCCAGCAGCCTCTTGGGACAGGGGAACGAGCAGTACTTC	TRBV4-1	TRBJ2-7	CASSLLGQGNEQYF	182_CD4	TGTGCTGTTAATAATGCAGGCAACATGCTCACCTTT	FALSE	NA	1.53603853613479e-06	1.76980500288478e-06	1.24481280844481e-05	1.15518513969836e-05	1.84773515456305e-05	1.04576257006609e-05	9.71626303690634e-06	9.85733404609441e-06	2.14904923857532e-05	1.50672333434526e-05	9.23240739126019e-06	5.09241459384174e-06	1.53960637397039e-05	2.39908259081727e-05	8.7739155001746e-06	2.08404182861408e-05	3.28108210087687e-05	0	0	0	0	0	0	3.82526203044909e-05	0	2.65929156472716e-05	0	9.57282668678837e-05	0	0	7.52329399904454e-06	2.68868909860664e-05	0	0	3.87101769055085e-05	0	0	0	TRUE	TRUE
M	CD4	TGTGCCAGCAGCTTAGATCATTCACCCCTCCACTTT	TRBV7-9	TRBJ1-6	CASSLDHSPLHF	183_CD4	TGTGCCGTCCGCTCGATCAAAGCTGCAGGCAACAAGCTAACTTTT	FALSE	NA	0	0	2.82912001919275e-06	1.82397653636584e-06	1.01944008527616e-05	9.22731679470081e-06	4.41648319859379e-06	9.85733404609441e-06	3.30622959780819e-06	3.34827407632279e-06	0	0	0	9.59633036326909e-06	3.50956620006984e-05	4.73645870139564e-05	8.20270525219217e-06	0	0	0	0	0	1.90681399982839e-05	8.19699006524804e-06	0	0	1.35395863656365e-05	4.50485961731218e-05	0	0	3.76164699952227e-06	1.65457790683485e-05	0	0	0	0	0	0	FALSE	FALSE
M	CD4	TGTGCCAGCAGCTTACAAGGGGCCCCCACCGGGGAGCTGTTTTTT	TRBV7-2	TRBJ2-2	CASSLQGAPTGELFF	184_CD4	TGTGCTTATAGGAGACTGGCAGGAAACACACCTCTTGTCTTT	FALSE	NA	5.63214129916091e-06	7.96412251298152e-06	1.86721921266722e-05	1.27678357545609e-05	2.93089024516897e-05	2.89122592900625e-05	2.11991193532502e-05	1.89564116271046e-05	7.16349746191775e-06	5.58045679387132e-06	0	0	1.28300531164199e-05	3.19877678775636e-06	6.31721916012571e-05	3.78916696111652e-05	1.96864926052612e-05	0	0	0	0	0	9.53406999914193e-06	0	0	0	2.70791727312731e-05	3.37864471298413e-05	0	0	3.76164699952227e-06	6.2046671506307e-06	0	0	0	0	0	0	FALSE	FALSE
M	CD4	TGTGCCAGCAGTGAAGTGTTCTTTCCCGAGCAGTACGTC	TRBV2	TRBJ2-7	CASSEVFFPEQYV	185_CD4	TGTGCAGGAGCCCCTTCGAGTAACGACTACAAGCTCAGCTTT	FALSE	NA	9.21623121680877e-06	9.7339275158663e-06	3.16861442149588e-05	2.31037027939673e-05	3.50432529313681e-05	3.19880315549628e-05	2.47323059121252e-05	2.08520527898151e-05	4.18789082389037e-05	3.62729691601636e-05	3.38521604346207e-05	3.43737985084318e-05	2.56601062328398e-05	5.75779821796145e-05	6.84365409013619e-05	5.21010457153521e-05	0.000124681119833321	0	0	0	0	0	9.53406999914193e-06	0.000114757860913473	0	0	0	9.57282668678837e-05	0	0	0	8.06606729581992e-05	3.32654717709207e-06	0	0.000232261061433051	2.89712315670539e-05	0	0.000307408545957578	TRUE	TRUE
M	CD8	TGTGCCAGCGGACAGGGGACCTACAATGAGCAGTTCTTC	TRBV5-6	TRBJ2-1	CASGQGTYNEQFF	70_CD8	TGCATCGTCAGAGTCGCAGGCGGTGGTGCTACAAACAAGCTCATCTTT	FALSE	NA	0	8.84902501442391e-07	0	0	1.84773515456305e-05	1.59940157774814e-05	4.41648319859379e-06	7.58256465084185e-07	5.51038266301365e-07	5.58045679387132e-07	0	0	0	0	0	0	0	0	0	7.05103867223518e-05	1.87405067620434e-06	0	0	0	0	0	0	0	0	0	3.76164699952227e-06	0	0	0	0	0	0	0	FALSE	FALSE
M	CD4	TGTGCCACCAGTGGAGAAACAGGGGGTTACAATGAGCAGTTCTTC	TRBV24-1	TRBJ2-1	CATSGETGGYNEQFF	186_CD4	TGTGCTGTGCAGGCGGGGGACAATGCCAGACTCATGTTT	FALSE	NA	9.72824406218703e-06	7.96412251298152e-06	2.03696641381878e-05	4.8639374303089e-06	3.69547030912609e-05	3.32183404609229e-05	1.89908777539533e-05	2.99511303708253e-05	5.51038266301365e-07	1.6741370381614e-06	0	0	7.69803186985194e-06	3.83853214530763e-05	6.4926974701292e-05	4.92591704945147e-05	1.31243284035075e-05	0	0	0	9.37025338102168e-07	0	0	2.18586401739948e-05	0	0	0	5.0679670694762e-05	0	0	0	4.13644476708714e-06	0	0	0	0	0	0	FALSE	FALSE
M	CD8	TGTGCCAGCAGACAGACGCGGGGTGTGGCAGATACGCAGTATTTT	TRBV6-5	TRBJ2-3	CASRQTRGVADTQYF	71_CD8	TGCGGCACCGGTAACCAGTTCTATTTT	FALSE	NA	0	0	2.60279041765733e-05	7.90389832425196e-06	1.84773515456305e-05	0	0	0	0	0	0	0	0	0	0	0	0	0	3.72569648347476e-05	3.25432554103162e-05	0	0	0	3.82526203044909e-05	0	2.65929156472716e-05	0	0	0	0	0	0	0	0	0	0	0	0	FALSE	FALSE
M	CD4	TGCGCCAGCAGCCAGGAAGCAGCCCCTAGCACAGATACGCAGTATTTT	TRBV4-1	TRBJ2-3	CASSQEAAPSTDTQYF	53_CD4	TGTGCAGCAAGCCAGGTCAATAACAATGACATGCGCTTT	FALSE	NA	0	0	9.0531840614168e-06	7.29590614546334e-06	1.40173011725472e-05	5.53639007682049e-06	1.76659327943752e-06	6.06605172067348e-06	0	0	0	0	0	1.759327233266e-05	3.50956620006984e-05	8.52562566251216e-06	0	0	0	0	0	0	0	0	0	0	0	0	0	0	0	0	0	0	0	0	0	0	FALSE	FALSE
M	CD4	TGTGCCAGCGATAGTAAGGGTTTCCGCTCTGGGGCCAACGTCCTGACTTTC	TRBV28	TRBJ2-6	CASDSKGFRSGANVLTF	187_CD4	TGTGCAGGAGCCCCTTCGAGTAACGACTACAAGCTCAGCTTT	FALSE	NA	2.15045395058871e-05	2.65470750432717e-05	2.54620801727348e-05	4.0735475978837e-05	5.79806548500818e-05	6.70518353748259e-05	3.8423403827766e-05	4.01875926494618e-05	4.51851378367119e-05	4.40856086715834e-05	2.76972221737806e-05	3.69200058053526e-05	9.49423930615073e-05	7.35718661183963e-05	9.82678536019555e-05	8.90454235862381e-05	9.84324630263061e-05	0	1.77414118260703e-06	0	0	0	7.62725599931355e-05	0.000144813491152715	0	2.65929156472716e-05	8.80073113766374e-05	2.81553726082011e-05	0	0	5.26630579933118e-05	7.6524228191112e-05	0	0	3.87101769055085e-05	1.4485615783527e-05	0	0	TRUE	TRUE
M	CD4	TGTGCCAGCAGTTTAAACCTAGAGAACACTGAAGCTTTCTTT	TRBV12-4	TRBJ1-1	CASSLNLENTEAFF	188_CD4	TGTGCTGTGCAGGTCGGCGACTTCAACAAATTTTACTTT	FALSE	NA	0	2.65470750432717e-06	3.96076802686985e-06	4.8639374303089e-06	1.59287513324401e-05	1.1072780153641e-05	2.73821958312815e-05	1.66816422318521e-05	6.61245919561638e-06	3.90631975570992e-06	0	0	7.69803186985194e-06	3.19877678775636e-06	1.75478310003492e-06	2.74714604680947e-05	8.20270525219217e-06	0	0	0	0	0	0	1.63939801304961e-05	0	0	0	5.63107452164022e-05	0	0	0	0	0	0	0	0	0	0	FALSE	FALSE
M	CD4	TGCGCCAGCAGCTTGTATGGGGGGCAAGAGACCCAGTACTTC	TRBV5-1	TRBJ2-5	CASSLYGGQETQYF	95_CD4	TGCCTCGTGGTGGGGGGAGCTGCAGGCAACAAGCTAACTTTT	FALSE	NA	0	0	0	1.21598435757722e-06	1.08315509060592e-05	1.29182435125811e-05	4.85813151845317e-06	4.17041055796302e-06	1.10207653260273e-06	0	0	0	0	0	0	1.79985430653034e-05	1.64054105043843e-06	0	0	0	9.37025338102168e-07	0	0	8.19699006524804e-06	0	0	2.03093795484548e-05	3.94175216514815e-05	0	0	0	6.2046671506307e-06	0	0	0	0	0	0	FALSE	FALSE
M	CD4	TGTGCCAGCAGTTTCGGACTGAACACCGGGGAGCTGTTTTTT	TRBV12-3	TRBJ2-2	CASSFGLNTGELFF	189_CD4	TGCCTCGTGGGTGTCCCGTACAGCAGTGCTTCCAAGATAATCTTT	FALSE	NA	0	5.30941500865435e-06	1.69747201151565e-06	6.07992178788612e-06	2.03888017055233e-05	2.2145560307282e-05	4.41648319859379e-06	6.82430818575767e-06	1.6531147989041e-06	2.79022839693566e-06	0	0	2.56601062328398e-06	1.27951071510254e-05	1.22834817002444e-05	1.32620843639078e-05	0	4.27788270473412e-06	0	0	0	0	0	5.46466004349869e-06	0	0	0	0	0	0	1.12849409985668e-05	0	0	0	0	0	0	0	FALSE	FALSE
M	CD4	TGTGCCAGCAGCTTGGGACAGGGCAGCACAGATACGCAGTATTTT	TRBV7-8	TRBJ2-3	CASSLGQGSTDTQYF	190_CD4	TGTGCTCTGGCTATAATTCAGGGAGCCCAGAAGCTGGTATTT	FALSE	NA	5.12012845378265e-07	5.30941500865435e-06	2.03696641381878e-05	1.0943859218195e-05	2.61231521852017e-05	1.29182435125811e-05	4.41648319859379e-06	3.79128232542093e-06	5.51038266301365e-06	6.69654815264558e-06	0	1.27310364846044e-06	0	9.59633036326909e-06	1.05286986002095e-05	1.32620843639078e-05	0	0	0	0	0	0	3.81362799965677e-05	1.91263101522454e-05	0	0	2.70791727312731e-05	5.63107452164022e-06	0	0	0	0	0	0	0	0	0	0	TRUE	FALSE
M	CD8	TGTGCCAGCAGCTTGGGGACAGTATACGAGCAGTACTTC	TRBV5-6	TRBJ2-7	CASSLGTVYEQYF	72_CD8	TGTGTTGTGAGTGATCACGAAGTAGGAGACAACTTCAACAAATTTTACTTT	FALSE	NA	0	0	3.96076802686985e-06	1.21598435757722e-06	8.92010074616643e-06	6.7666989827806e-06	2.42906575922659e-05	1.66816422318521e-05	0	0	0	0	0	0	0	0	0	0	0	0	0	2.34768236796634e-06	0	0	3.32369461893841e-05	0	0	0	0.000149052968335333	0	0	0	0	0	0	0	0	0	FALSE	FALSE
M	CD8	TGCAGCGTTGAAGATCGGCCAGGGGCCGATAACAATGAGCAGTTCTTC	TRBV29-1	TRBJ2-1	CSVEDRPGADNNEQFF	73_CD8	TGTGCAGCAAGCGAATTCGGAGGAGGTGCTGACGGACTCACCTTT	FALSE	NA	0	0	0	0	1.01944008527616e-05	1.78394791364216e-05	4.41648319859379e-07	1.13738469762628e-06	0	0	0	0	0	0	0	0	0	0	0	0	4.68512669051084e-06	0	0	0	0	0	0	0	0	0	0	0	0	0	0	0	0	0	FALSE	FALSE
M	CD4	TGTGCCAGCAGAATTGGGCTCTCTGGGGCCAACGTCCTGACTTTC	TRBV5-6	TRBJ2-6	CASRIGLSGANVLTF	191_CD4	TGTGCAATGAGCGGGTTCGGCAACTATCAGTTAATCTGG	FALSE	NA	0	2.65470750432717e-06	5.6582400383855e-06	4.25594525152028e-06	1.78402014923329e-05	1.59940157774814e-05	2.64988991915628e-06	4.92866702304721e-06	5.51038266301365e-07	1.6741370381614e-06	0	0	0	3.35871562714418e-05	2.2812180300454e-05	5.68375044167477e-06	0	0	0	0	0	0	0	5.46466004349869e-06	0	0	0	2.25242980865609e-05	0	0	0	0	0	0	0	0	0	0	FALSE	FALSE
M	CD4	TGTGCCAGCACCTCCTACAATGAGCAGTTCTTC	TRBV7-2	TRBJ2-1	CASTSYNEQFF	192_CD4	TGTGCAGCAAGTCGGGGGAGCAACTATCAGTTAATCTGG	FALSE	NA	0	0	5.6582400383855e-07	6.07992178788612e-07	1.72030514390353e-05	3.69092671788033e-06	5.29977983831255e-06	8.71994934846813e-06	1.10207653260273e-06	0	0	3.81931094538131e-06	2.56601062328398e-06	0	1.75478310003492e-05	7.57833392223303e-06	0	0	0	0	0	0	0	0	0	0	4.73885522797279e-05	0	0	0	0	6.2046671506307e-06	0	0	0	0	0	0	TRUE	FALSE
M	0	TGTGCCAGCAGGCCTAGCGGGGATACTAGCACAGATACGCAGTATTTT	TRBV2	TRBJ2-3	CASRPSGDTSTDTQYF	25_0	TGTGCTGTGAGAGCCTTGGGGGGGGGTTACCAGAAAGTTACCTTT	FALSE	NA	0	0	1.30139520882867e-05	3.64795307273167e-06	8.92010074616643e-06	9.22731679470081e-06	3.97483487873441e-06	6.44517995321558e-06	0	0	0	0	0	0	0	0	0	0	0	0	0	0	0	0	3.87764372209481e-05	0	0	0	3.27189442687316e-05	0	0	0	0	0	0	0	0	0	FALSE	FALSE
M	CD8	TGTGCCAGCAGTTACCAGCCAGGGGCGGCCACTGAAGCTTTCTTT	TRBV6-6	TRBJ1-1	CASSYQPGAATEAFF	74_CD8	TGTGCTGCAGGTACGATGCTGCAGGCAACAAGCTAACTTTT	FALSE	NA	0	0	3.3949440230313e-06	1.21598435757722e-06	7.64580063957122e-06	1.72243246834415e-05	0	1.89564116271046e-06	1.6531147989041e-06	0	0	0	0	0	0	0	0	0	5.32242354782109e-06	4.51989658476614e-05	9.37025338102168e-07	0	0	2.73233002174935e-06	0	0	0	0	0	0	0	0	0	0	0	0	0	0	FALSE	FALSE
M	CD4	TGTGCCAGCAGCTTAGCTTTCGGATCGAGGGAGGATACGCAGTATTTT	TRBV7-8	TRBJ2-3	CASSLAFGSREDTQYF	193_CD4	TGTGCTTATAGGAGCGCGTTAAATGCAGGCAAATCAACCTTT	FALSE	NA	0	0	5.6582400383855e-07	2.43196871515445e-06	1.52916012791424e-05	3.69092671788033e-06	9.71626303690634e-06	4.17041055796302e-06	1.10207653260273e-06	5.58045679387132e-06	0	0	0	0	7.54556733015016e-05	2.65241687278156e-05	4.9216231513153e-06	0	0	0	9.37025338102168e-07	0	0	0	0	0	2.70791727312731e-05	5.63107452164022e-06	0	0	0	6.2046671506307e-06	0	0	0	0	0	0	FALSE	FALSE
M	CD8	TGTGCCAGCAGTTACTCGGGGGACACCGGGGAGCTGTTTTTT	TRBV6-5	TRBJ2-2	CASSYSGDTGELFF	75_CD8	TGTGCTGTGGGTGCGCCTGCTTCCAAGATAATCTTT	FALSE	NA	1.02402569075653e-06	0	4.5265920307084e-06	7.29590614546334e-06	1.40173011725472e-05	1.1072780153641e-05	4.85813151845317e-06	4.17041055796302e-06	6.06142092931502e-06	5.58045679387132e-06	2.05164608694671e-06	0	0	0	0	0	0	0	1.59672706434633e-05	2.53114208746904e-05	1.59294307477368e-05	8.2168882878822e-06	0	2.45909701957441e-05	0	0	0	0	0	0	0	8.27288953417427e-06	0	0	0	0	0	0	TRUE	FALSE
M	0	TGCGCCAGCAGCCCCGAGCGGACTGTTAATTTACGCTATGGCTACACCTTC	TRBV4-3	TRBJ1-2	CASSPERTVNLRYGYTF	26_0	TGTGCCGGGTACACCGGTAACCAGTTCTATTTT	FALSE	NA	0	0	0	0	1.14687009593568e-05	1.29182435125811e-05	3.53318655887503e-06	4.54953879050511e-06	0	0	0	0	0	0	0	0	0	0	0	0	0	0	0	0	2.76974551578201e-05	0	0	1.12621490432804e-05	3.63543825208129e-06	0	0	0	0	0	0	0	0	0	FALSE	FALSE
M	CD4	TGCGCCAGCAGCCAAGATGGACGTGGTCGTGAGCAGTACTTC	TRBV4-3	TRBJ2-7	CASSQDGRGREQYF	194_CD4	TGTGTGGTGAGCGCGAAAAAAAACGACTACAAGCTCAGCTTT	FALSE	NA	4.09610276302612e-06	4.42451250721196e-06	1.6408896111318e-05	8.51189050304057e-06	4.20519035176417e-05	6.7666989827806e-06	1.41327462355001e-05	6.06605172067348e-06	1.10207653260273e-06	3.34827407632279e-06	0	0	1.02640424931359e-05	4.79816518163454e-06	8.07200226016063e-05	9.47291740279129e-06	1.64054105043843e-06	0	0	0	0	0	0	0	0	0	4.73885522797279e-05	5.0679670694762e-05	0	0	0	6.2046671506307e-06	0	0	0	0	0	0	FALSE	FALSE
M	CD4	TGTGCCAGCAGTGGCCCGGGACAGGGGTACAATGAGCAGTTCTTC	TRBV2	TRBJ2-1	CASSGPGQGYNEQFF	195_CD4	TGTGCTGTGGCCGCTTATAACCAGGGAGGAAAGCTTATCTTC	FALSE	NA	3.07207707226959e-06	1.76980500288478e-06	5.6582400383855e-07	2.43196871515445e-06	2.29374019187137e-05	1.47637068715213e-05	1.10412079964845e-05	8.34082111592604e-06	1.212284185863e-05	7.25459383203271e-06	0	0	1.53960637397039e-05	3.19877678775636e-06	4.56243606009079e-05	1.42093761041869e-05	9.84324630263061e-06	0	0	0	0	0	1.90681399982839e-05	8.19699006524804e-06	0	0	2.70791727312731e-05	2.25242980865609e-05	0	0	1.50465879980891e-05	0	0	0	0	0	0	0	FALSE	FALSE
M	0	TGTGCCAGCAGCCAAGTTCTACACGAAAAGGTCACAGATACGCAGTATTTT	TRBV4-2	TRBJ2-3	CASSQVLHEKVTDTQYF	27_0	TGTGGCACAGATCAGTACAGCAGTGCTTCCAAGATAATCTTT	FALSE	NA	0	0	3.3949440230313e-06	0	1.14687009593568e-05	7.9970078887407e-06	5.74142815817193e-06	9.47820581355232e-06	0	0	0	0	0	0	0	0	0	0	0	0	0	0	0	0	0	0	0	0	0	0	0	0	0	0	0	0	0	0	FALSE	FALSE
M	0	TGTGCCAGCAGTTGGGGACCCTACGAGCAGTACTTC	TRBV6-2	TRBJ2-7	CASSWGPYEQYF	28_0	TGTGCCGGGTACACCGGTAACCAGTTCTATTTT	FALSE	NA	0	0	0	0	1.14687009593568e-05	1.66091702304615e-05	0	0	0	0	0	0	0	0	0	0	0	0	0	0	0	0	0	0	0	0	0	0	0	0	0	0	0	0	0	0	0	0	FALSE	FALSE
M	CD4	TGTGCCACCAGTGATTTGCTAAAGGATACGCAGTATTTT	TRBV24-1	TRBJ2-3	CATSDLLKDTQYF	196_CD4	TGTGCTTATCTTAATAATGCAGGCAACATGCTCACCTTT	FALSE	NA	0	0	5.6582400383855e-06	7.90389832425196e-06	1.2743001065952e-05	8.61216234172076e-06	0	1.13738469762628e-06	5.51038266301365e-07	0	0	0	0	0	0	8.52562566251216e-06	0	0	0	0	0	0	0	0	0	0	0	0	0	0	0	0	0	0	0	0	0	0	FALSE	FALSE
M	CD8	TGTGCCAGCAGTTTGGGCCTCCCGGGGTACGAGCAGTACTTC	TRBV6-5	TRBJ2-7	CASSLGLPGYEQYF	76_CD8	TGTGCCGGGTACACCGGTAACCAGTTCTATTTT	FALSE	NA	0	0	0	6.07992178788612e-07	1.40173011725472e-05	1.35333979655612e-05	4.41648319859379e-07	0	0	0	0	0	0	1.59938839387818e-06	0	0	0	0	1.77414118260703e-06	0	0	0	0	0	0	0.00085097330071269	0	0	2.5448067764569e-05	0	0	0	0	0	0	0	0	0	FALSE	FALSE
M	CD8	TGTGCCAGCAGTAAGTCCAATGAGCAGTTCTTC	TRBV6-5	TRBJ2-1	CASSKSNEQFF	77_CD8	TGTGCAGCAAGTTTGGGTGGAGGCTTCAAAACTATCTTT	FALSE	NA	0	0	4.5265920307084e-06	3.03996089394306e-06	1.2743001065952e-05	1.1072780153641e-05	1.32494495957814e-06	7.58256465084185e-07	0	0	0	0	0	0	0	0	0	0	0	3.07352967764098e-05	6.55917736671517e-06	1.17384118398317e-06	0	0	0	0	0	5.63107452164022e-06	0	0	0	6.2046671506307e-06	0	0	0	0	0	0	FALSE	FALSE
M	CD4	TGTGCCAGCAGCGGTACAGGGGCCTACACCGGGGAGCTGTTTTTT	TRBV11-2	TRBJ2-2	CASSGTGAYTGELFF	197_CD4	TGTGCAGCAAGTCGGGGGAGCAACTATCAGTTAATCTGG	FALSE	NA	0	0	5.6582400383855e-07	6.07992178788612e-07	1.72030514390353e-05	6.15154452980054e-06	2.64988991915628e-06	3.79128232542093e-06	0	1.11609135877426e-06	0	0	0	0	1.22834817002444e-05	1.89458348055826e-06	0	0	0	0	9.37025338102168e-07	0	0	0	0	0	0	2.25242980865609e-05	0	0	0	0	0	0	0	0	0	0	FALSE	FALSE
M	CD4	TGTGCCACCAGTGATAGACAGGGGGCTGCGGAGACCCAGTACTTC	TRBV24-1	TRBJ2-5	CATSDRQGAAETQYF	198_CD4	TGCATCGTCAGTGAGGCTGGTGGTACTAGCTATGGAAAGCTGACATTT	FALSE	NA	0	0	0	0	1.46544512258448e-05	9.84247124768087e-06	3.09153823901565e-06	3.03302586033674e-06	5.51038266301365e-07	0	0	0	0	0	1.93026141003841e-05	0	0	0	0	0	0	0	0	0	0	0	1.35395863656365e-05	1.68932235649207e-05	0	0	0	0	0	0	0	0	0	0	FALSE	FALSE
M	CD4	TGCGCCAGCAGTTCCAAGGAGCGAGTCTACGAGCAGTACGTC	TRBV5-1	TRBJ2-7	CASSSKERVYEQYV	199_CD4	TGTGCTGTGAGTGATGGACCAGGCTTCAAAACTATCTTT	FALSE	NA	0	0	0	1.82397653636584e-06	1.84773515456305e-05	3.69092671788033e-06	5.74142815817193e-06	2.65389762779465e-06	0	1.11609135877426e-06	0	0	7.69803186985194e-06	0	0	7.57833392223303e-06	0	0	0	0	0	0	0	0	0	0	0	2.25242980865609e-05	0	0	0	0	0	0	0	0	0	0	FALSE	FALSE
M	CD4	TGTGCCAGCACCAGTTACAATGAGCAGTTCTTC	TRBV7-2	TRBJ2-1	CASTSYNEQFF	192_CD4	TGTGCTTTCTATGTGGGTAGCAACTATAAACTGACATTT	FALSE	NA	0	0	2.2632960153542e-06	0	8.92010074616643e-06	1.04576257006609e-05	5.29977983831255e-06	6.44517995321558e-06	1.6531147989041e-06	1.11609135877426e-06	0	0	0	0	5.26434930010476e-06	7.57833392223303e-06	3.28108210087687e-06	0	0	0	0	0	0	0	0	0	2.03093795484548e-05	1.68932235649207e-05	0	0	0	0	0	0	0	0	0	0	FALSE	FALSE
M	CD4	TGCGCCAGCAGCACCACAGGGAAAGGGGGGACTGAAGCTTTCTTT	TRBV5-1	TRBJ1-1	CASSTTGKGGTEAFF	200_CD4	TGTGCAGCTGAGGGATTAGGCTTCCCGAACACCGGTAACCAGTTCTATTTT	FALSE	NA	0	0	1.1316480076771e-06	3.64795307273167e-06	1.52916012791424e-05	6.15154452980054e-06	1.32494495957814e-06	2.27476939525256e-06	3.85726786410956e-06	5.58045679387132e-07	0	0	2.56601062328398e-06	2.23914375142945e-05	1.75478310003492e-06	2.27350017666991e-05	1.64054105043843e-06	0	0	0	0	0	0	1.63939801304961e-05	0	0	0	1.68932235649207e-05	0	0	0	0	0	0	0	0	0	0	FALSE	FALSE
M	CD4	TGTGCCAGCAGTTTATTCCAAGATACGCAGTATTTT	TRBV28	TRBJ2-3	CASSLFQDTQYF	201_CD4	TGTGCTGTTGAGATGAACACAGGCTTTCAGAAACTTGTATTT	FALSE	NA	5.12012845378265e-07	0	6.7898880460626e-06	7.90389832425196e-06	1.21058510126544e-05	7.9970078887407e-06	2.64988991915628e-06	8.71994934846813e-06	1.10207653260273e-06	5.02241111448419e-06	0	0	2.56601062328398e-06	3.19877678775636e-06	1.93026141003841e-05	9.47291740279129e-06	4.9216231513153e-06	0	0	0	0	0	4.76703499957097e-05	0	0	0	2.03093795484548e-05	0	0	0	1.50465879980891e-05	6.2046671506307e-06	0	0	0	0	0	0	FALSE	FALSE
M	CD4	TGCAGTGCTAGAGTGCCTTTAGGGACAGCGGCATCTCAAGCTTTCTTT	TRBV20-1	TRBJ1-1	CSARVPLGTAASQAFF	202_CD4	TGTGCAGCAAGTATACGAGGGCTCGCGAAAAGCTGCAGGCAACAAGCTAACTTTT	FALSE	NA	0	0	5.6582400383855e-07	1.21598435757722e-06	9.55725079946403e-06	1.04576257006609e-05	7.06637311775007e-06	4.54953879050511e-06	0	1.11609135877426e-06	0	0	0	3.19877678775636e-06	5.61530592011174e-05	8.52562566251216e-06	0	0	0	0	1.87405067620434e-06	0	0	0	0	0	2.70791727312731e-05	5.63107452164022e-06	0	0	0	0	0	0	0	0	0	0	FALSE	FALSE
M	CD4	TGTGCCAGCAGTTTAATGGCAGGGGGAACTGAAGCTTTCTTT	TRBV12-4	TRBJ1-1	CASSLMAGGTEAFF	203_CD4	TGTGCAGCAAGCCAGGTCAATAACAATGACATGCGCTTT	FALSE	NA	0	0	5.6582400383855e-06	6.07992178788612e-06	8.28295069286883e-06	8.61216234172076e-06	4.85813151845317e-06	7.58256465084185e-06	1.10207653260273e-06	5.58045679387132e-07	0	0	0	7.99694196939091e-06	2.2812180300454e-05	1.23147926236287e-05	1.64054105043843e-06	0	0	0	0	0	0	0	0	0	6.76979318281827e-06	1.68932235649207e-05	0	0	0	0	0	0	0	0	0	0	FALSE	FALSE
M	CD4	TGCGCCAGCAGCCTGAATTCCCGGACCCAAAATGAGCAGTTCTTC	TRBV5-1	TRBJ2-1	CASSLNSRTQNEQFF	204_CD4	TGTGCCGTCCGCTCGATCAAAGCTGCAGGCAACAAGCTAACTTTT	FALSE	NA	0	0	0	3.64795307273167e-06	1.40173011725472e-05	4.92123562384043e-06	3.09153823901565e-06	6.44517995321558e-06	4.95934439671229e-06	0	0	0	0	1.11957187571473e-05	1.75478310003492e-05	2.46295852472574e-05	3.28108210087687e-06	0	0	0	0	0	0	0	0	0	3.38489659140913e-05	0	0	0	0	0	0	0	0	0	0	0	FALSE	FALSE
M	CD4	TGTGCCAGCAGCGTAGTAGGAACGCAGTATTTT	TRBV9	TRBJ2-3	CASSVVGTQYF	205_CD4	TGTGCTGTGCACCTAACAAACCAGGCAGGAACTGCTCTGATCTTT	FALSE	NA	5.12012845378265e-07	1.76980500288478e-06	0	1.82397653636584e-06	1.84773515456305e-05	7.9970078887407e-06	2.25240643128283e-05	1.81981551620205e-05	1.6531147989041e-06	5.58045679387132e-07	1.02582304347335e-06	1.27310364846044e-06	0	1.59938839387818e-06	2.45669634004889e-05	3.31552109097695e-05	3.28108210087687e-06	0	0	0	0	0	0	2.73233002174935e-06	0	0	0	0.000112621490432804	0	0	0	0	0	0	0	0	0	0	TRUE	FALSE
M	CD4	TGTGCCAGCAGGGACATCTTAAACTATGGCTACACCTTC	TRBV6-1	TRBJ1-2	CASRDILNYGYTF	206_CD4	TGTGGAGCAGACAAGGGCGGTAACCAGTTCTATTTT	FALSE	NA	2.04805138151306e-06	5.30941500865435e-06	8.48736005757825e-06	3.64795307273167e-06	1.91145015989281e-05	2.89122592900625e-05	4.41648319859379e-06	2.65389762779465e-06	1.10207653260273e-06	1.11609135877426e-06	0	0	1.28300531164199e-05	1.43944955449036e-05	5.61530592011174e-05	1.42093761041869e-05	6.56216420175374e-06	0	0	0	0	0	0	1.09293200869974e-05	0	0	0	1.12621490432804e-05	0	0	0	0	0	0	0	0	0	0	FALSE	FALSE
M	CD4	TGTGCCAGCAGCTTGGGGGGTACAGGGGAATACGAGCAGTACTTC	TRBV7-2	TRBJ2-7	CASSLGGTGEYEQYF	207_CD4	TGTGCTCTGGTTTCTTCTGGTGGCTACAATAAGCTGATTTTT	FALSE	NA	0	0	1.1316480076771e-05	0	9.55725079946403e-06	9.22731679470081e-06	2.2082415992969e-06	1.51651293016837e-06	1.10207653260273e-06	2.23218271754853e-06	0	0	0	4.79816518163454e-06	5.26434930010476e-06	0	0	0	0	0	0	0	0	0	0	0	0	0	0	0	0	0	0	0	0	0	0	0	FALSE	FALSE
M	CD8	TGCAGTGCTAGGGGGCCGGGACAGGGAAATAACTATGGCTACACCTTC	TRBV20-1	TRBJ1-2	CSARGPGQGNNYGYTF	78_CD8	TGCATCGTCAGAGTCGCAGGCGGTGGTGCTACAAACAAGCTCATCTTT	FALSE	NA	0	0	0	0	8.28295069286883e-06	9.22731679470081e-06	6.18307647803131e-06	1.25112316738891e-05	0	1.6741370381614e-06	0	0	0	0	0	2.84187522083739e-06	0	0	0	4.88148831154743e-05	9.37025338102168e-06	0	0	0	0	0	0	2.81553726082011e-05	0	0	0	0	0	0	0	0	0	0	FALSE	FALSE
M	CD4	TGTGCCAGCAGTGGCGGATGGGGGGATCAGCCCCAGCATTTT	TRBV12-3	TRBJ1-5	CASSGGWGDQPQHF	208_CD4	TGTGCAGCAAGCCAGGTCAATAACAATGACATGCGCTTT	FALSE	NA	0	0	7.35571204990115e-06	1.33758279333495e-05	8.28295069286883e-06	7.38185343576065e-06	1.32494495957814e-06	8.71994934846813e-06	1.6531147989041e-06	5.58045679387132e-07	2.05164608694671e-06	0	0	1.59938839387818e-05	2.45669634004889e-05	1.51566678444661e-05	3.28108210087687e-06	0	0	0	0	0	8.58066299922774e-05	0	0	0	5.41583454625461e-05	5.63107452164022e-06	0	0	0	0	0	0	0	0	0	0	TRUE	FALSE
M	0	TGCGCCAGCAGCCAAGTCCCCGAGAATGAGCAGTTCTTC	TRBV4-3	TRBJ2-1	CASSQVPENEQFF	29_0	TGTGCAGAGAGCGACTTTGGAAATGAGAAATTAACCTTT	FALSE	NA	0	1.76980500288478e-06	3.96076802686985e-06	1.15518513969836e-05	1.08315509060592e-05	1.78394791364216e-05	4.41648319859379e-07	4.17041055796302e-06	0	0	0	0	0	0	0	0	0	0	0	0	0	0	0	1.91263101522454e-05	4.43159282525122e-05	0	0	0	1.81771912604064e-05	0	0	0	0	0	0	0	0	0	FALSE	FALSE
M	0	TGCGCCAGCACCGTCGACCCCGCCTACGAGCAGTACTTC	TRBV10-2	TRBJ2-7	CASTVDPAYEQYF	30_0	TGTGCCGGGTACACCGGTAACCAGTTCTATTTT	FALSE	NA	0	0	0	0	7.00865058627362e-06	1.35333979655612e-05	4.85813151845317e-06	6.82430818575767e-06	0	0	0	0	0	0	0	0	0	0	0	0	0	0	0	0	0	0	0	0	0	0	0	0	0	0	0	0	0	0	FALSE	FALSE
M	CD4	TGCGCCAGCAGCCCGGTAACAGGGGGCCAAGAGACCCAGTACTTC	TRBV5-1	TRBJ2-5	CASSPVTGGQETQYF	5_CD4	GGCGCTCGGACTAGCTATGGAAAGCTGACATTT	FALSE	NA	0	0	0	0	1.59287513324401e-05	4.92123562384043e-06	1.10412079964845e-05	0	0	0	0	0	2.56601062328398e-06	0	7.01913240013968e-06	6.6310421819539e-06	0	0	0	0	0	0	0	0	0	0	0	0	0	0	0	0	0	0	0	0	0	0	FALSE	FALSE
M	CD4	TGCAGTGCTAGTGTAGCGGGGGGCTACTACAATGAGCAGTTCTTC	TRBV20-1	TRBJ2-1	CSASVAGGYYNEQFF	209_CD4	TGTGCTCTAGATATCGAGTACAATAACAATGACATGCGCTTT	FALSE	NA	0	0	3.96076802686985e-06	6.07992178788612e-06	1.01944008527616e-05	7.9970078887407e-06	6.18307647803131e-06	2.65389762779465e-06	0	0	0	0	0	1.59938839387818e-06	2.1057397200419e-05	9.47291740279129e-07	1.64054105043843e-06	0	0	0	0	0	0	4.91819403914882e-05	0	0	0	1.68932235649207e-05	0	0	0	0	0	0	0	0	0	0	FALSE	FALSE
M	CD4	TGTGCCAGCTCACGGAGCCTACAAGAGACCCAGTACTTC	TRBV18	TRBJ2-5	CASSRSLQETQYF	210_CD4	TGTGCAGCATAACGCACCCATCAGGAGGAAGCTACATACCTACATTT	FALSE	NA	0	0	3.96076802686985e-06	1.33758279333495e-05	9.55725079946403e-06	7.9970078887407e-06	3.53318655887503e-06	1.13738469762628e-06	0	0	0	0	0	9.59633036326909e-06	3.50956620006984e-06	4.73645870139565e-06	0	0	0	0	0	0	2.86022099974258e-05	1.09293200869974e-05	0	0	6.76979318281827e-06	0	0	0	0	4.13644476708714e-06	0	0	0	0	0	0	FALSE	FALSE
M	CD8	TGTGCTAGTGGTTTGGTACAGTCTAGCACAGATACGCAGTATTTT	TRBV12-5	TRBJ2-3	CASGLVQSSTDTQYF	79_CD8	TGTGTTGTGAGTGATCACGAAGTAGGAGACAACTTCAACAAATTTTACTTT	FALSE	NA	0	0	0	0	8.92010074616643e-06	6.15154452980054e-06	1.45743945553595e-05	1.81981551620205e-05	0	0	0	0	0	0	0	0	0	0	0	3.61591726781291e-06	0	0	0	0	0	0	0	0	8.72505180499509e-05	0	0	0	0	0	0	0	0	0	FALSE	FALSE
M	CD8	TGTGCCAGCAGTTACTCGACCGAGCAGTACTTC	TRBV6-2	TRBJ2-7	CASSYSTEQYF	80_CD8	TGCGGCACCGGTAACCAGTTCTATTTT	FALSE	NA	0	0	1.98038401343493e-05	2.00637419000242e-05	6.37150053297602e-06	7.9970078887407e-06	1.76659327943752e-06	1.51651293016837e-06	5.51038266301365e-07	0	0	0	0	0	0	0	0	0	5.14500942956039e-05	5.42387590171937e-06	5.62215202861301e-06	1.17384118398317e-06	0	1.91263101522454e-05	0	0	0	0	0	0	0	0	0	0.000301462091142039	0	0	0	0	FALSE	FALSE
M	CD8	TGCGCCAGCAGCTTGAAGTTCGGGGGAACCGGGGAGCTGTTTTTT	TRBV5-1	TRBJ2-2	CASSLKFGGTGELFF	81_CD8	TGTGCTTTCATCATTCTATCTGGGGGTTACCAGAAAGTTACCTTT	FALSE	NA	0	0	0	0	8.28295069286883e-06	1.29182435125811e-05	3.09153823901565e-06	6.82430818575767e-06	0	0	0	0	0	0	0	0	0	0	0	1.62716277051581e-05	9.37025338102168e-06	0	0	0	0	0	0	0	0	0	0	0	0	0	0	0	0	0	FALSE	FALSE
M	0	TGTGCCAGCAGTTCCGGGAGGGGGGTGTTCAATGAGCAGTTCTTC	TRBV6-5	TRBJ2-1	CASSSGRGVFNEQFF	31_0	TGTGGCACAGATCAGTACAGCAGTGCTTCCAAGATAATCTTT	FALSE	NA	0	0	2.2632960153542e-06	1.82397653636584e-06	8.92010074616643e-06	1.1687934606621e-05	4.85813151845317e-06	2.27476939525256e-06	0	0	0	0	0	0	0	0	0	0	0	0	0	0	0	0	2.76974551578201e-05	0	0	0	3.63543825208129e-06	0	0	0	3.32654717709207e-06	0	0	0	0	0	FALSE	FALSE
M	0	TGTGCCAGCAGCTTTCCGGGACTAGGAGAGACCCAGTACTTC	TRBV7-9	TRBJ2-5	CASSFPGLGETQYF	32_0	TGTGCCGGGTACACCGGTAACCAGTTCTATTTT	FALSE	NA	0	0	0	0	7.00865058627362e-06	1.53788613245014e-05	0	6.44517995321558e-06	0	0	0	0	0	0	0	0	0	0	0	0	0	0	0	0	0	0	0	0	3.27189442687316e-05	0	0	0	0	0	0	0	0	0	FALSE	FALSE
M	CD4	TGTGCCAGCAGCCCCAGACAGGCCACGAACACCGGGGAGCTGTTTTTT	TRBV7-6	TRBJ2-2	CASSPRQATNTGELFF	211_CD4	TGTGCTACTCCTACAGGAGGAAGCTACATACCTACATTT	FALSE	NA	0	2.65470750432717e-06	7.35571204990115e-06	9.11988268182918e-06	1.14687009593568e-05	1.23030890596011e-05	1.10412079964845e-05	1.74398986969363e-05	1.70821862553423e-05	7.81263951141985e-06	7.18076130431348e-06	1.27310364846044e-06	5.13202124656796e-06	1.43944955449036e-05	2.98313127005936e-05	5.21010457153521e-05	2.95297389078918e-05	0	0	0	9.37025338102168e-07	0	0	3.55202902827415e-05	0	0	0	3.94175216514815e-05	0	0	0	2.06822238354357e-05	0	0	0	0	0	0	TRUE	FALSE
M	CD4	TGCGCCAGCAGGCAGAATTATGACTATGGCTACACCTTC	TRBV5-1	TRBJ1-2	CASRQNYDYGYTF	212_CD4	TGTGCTCTGGTTTCTTCTGGTGGCTACAATAAGCTGATTTTT	FALSE	NA	0	0	1.18823040806096e-05	2.43196871515445e-06	9.55725079946403e-06	6.15154452980054e-06	8.83296639718758e-06	4.92866702304721e-06	5.51038266301365e-07	5.58045679387132e-07	0	0	0	1.11957187571473e-05	1.57930479003143e-05	1.89458348055826e-06	0	0	0	0	0	0	0	2.18586401739948e-05	0	0	6.76979318281827e-06	5.63107452164022e-06	0	0	0	0	0	0	0	0	0	0	FALSE	FALSE
M	CD8	TGTGCCAGCAGCCGAGGACCGAGGGCGAGCTCCTACGAGCAGTACGTC	TRBV27	TRBJ2-7	CASSRGPRASSYEQYV	82_CD8	TGTGCTGCAGGTACGATGCTGCAGGCAACAAGCTAACTTTT	FALSE	NA	0	0	1.1316480076771e-06	0	8.92010074616643e-06	1.53788613245014e-05	8.83296639718758e-07	0	0	0	0	0	0	0	0	0	0	0	1.77414118260703e-06	2.16955036068775e-05	0	0	0	0	0	0	0	0	0	0	0	0	0	0	0	0	0	0	FALSE	FALSE
M	CD4	TGTGCCAGCAGCTTCTCTTACGAGCAGTACTTC	TRBV7-9	TRBJ2-7	CASSFSYEQYF	213_CD4	TGTGCAGCATAACGCACCCATCAGGAGGAAGCTACATACCTACATTT	FALSE	NA	0	0	1.1316480076771e-06	8.51189050304057e-06	7.64580063957122e-06	1.1687934606621e-05	3.97483487873441e-06	0	0	1.11609135877426e-06	0	0	0	4.79816518163454e-06	7.01913240013968e-06	7.57833392223303e-06	0	0	0	0	0	0	1.90681399982839e-05	0	0	0	0	5.63107452164022e-06	0	0	0	0	0	0	0	0	0	0	FALSE	FALSE
M	CD4	TGTGCCAGCAGCCAAGATTTCGGGAGGGAGACCCAGTACTTC	TRBV3-1	TRBJ2-5	CASSQDFGRETQYF	214_CD4	TGTGCTTATTCGTCAAATGCTGGTGGTACTAGCTATGGAAAGCTGACATTT	FALSE	NA	2.56006422689132e-06	1.76980500288478e-06	6.7898880460626e-06	2.00637419000242e-05	1.91145015989281e-05	1.35333979655612e-05	7.06637311775007e-06	3.41215409287883e-06	3.30622959780819e-06	2.23218271754853e-06	0	0	1.28300531164199e-05	2.87889910898073e-05	3.68504451007333e-05	8.52562566251216e-06	9.84324630263061e-06	0	0	0	0	0	2.86022099974258e-05	1.91263101522454e-05	0	0	6.76979318281827e-06	0	0	0	0	2.06822238354357e-06	0	0	0	0	0	0	FALSE	FALSE
M	CD4	TGTGCCAGCAGCCAACGTAGCGGGGACACCGGGGAGCTGTTTTTT	TRBV7-2	TRBJ2-2	CASSQRSGDTGELFF	215_CD4	TGTGCAATGAGAGAGGCCCTGGATGGCCAGAAGCTGCTCTTT	FALSE	NA	0	1.76980500288478e-06	8.48736005757825e-06	2.188771843639e-05	7.64580063957122e-06	1.35333979655612e-05	1.10412079964845e-05	1.06155905111786e-05	3.30622959780819e-06	6.69654815264558e-06	0	0	0	3.19877678775636e-05	1.05286986002095e-05	1.13675008833495e-05	0	0	0	0	0	0	9.53406999914193e-06	2.73233002174935e-06	0	0	1.35395863656365e-05	2.25242980865609e-05	0	0	0	0	0	0	0	0	0	0	FALSE	FALSE
M	CD4	TGTGCCAGCAGCTTCGGGGCCATGTGGGAGACCCAGTACTTC	TRBV5-6	TRBJ2-5	CASSFGAMWETQYF	216_CD4	TGTGCTACCAATGCTGGCAACAACCGTAAGCTGATTTGG	FALSE	NA	0	8.84902501442391e-07	5.6582400383855e-07	3.64795307273167e-06	1.08315509060592e-05	1.53788613245014e-05	4.41648319859379e-06	4.17041055796302e-06	2.20415306520546e-06	5.58045679387132e-07	0	0	0	9.59633036326909e-06	2.2812180300454e-05	5.68375044167477e-06	0	0	0	1.80795863390646e-06	0	0	1.90681399982839e-05	0	0	0	1.35395863656365e-05	1.12621490432804e-05	0	0	0	4.13644476708714e-06	0	0	0	0	0	0	FALSE	FALSE
M	CD4	TGTGCCAGCAGTTACCCTCCCACCGGGGAGCTGTTTTTT	TRBV6-5	TRBJ2-2	CASSYPPTGELFF	217_CD4	TGTGTGGTGGGGTTGTGGACCGGTAACCAGTTCTATTTT	FALSE	NA	0	0	0	0	1.08315509060592e-05	3.07577226490027e-06	1.45743945553595e-05	2.35059504176097e-05	5.51038266301365e-07	3.34827407632279e-06	0	0	0	0	0	1.13675008833495e-05	9.84324630263061e-06	0	0	0	0	0	0	0	0	0	0	0	9.81568328061948e-05	0	0	0	3.32654717709207e-06	0	0	0	0	0	FALSE	FALSE
M	CD4	TGCGCCAGCAGCTTGGTGGTCAATGAGCAGTTCTTC	TRBV5-1	TRBJ2-1	CASSLVVNEQFF	218_CD4	TCCCATATATCTAACTTTGGAAATGAGAAATTAACCTTT	FALSE	NA	0	0	1.1316480076771e-06	1.03358670394064e-05	1.08315509060592e-05	6.15154452980054e-06	7.50802143760945e-06	2.27476939525256e-06	5.51038266301365e-07	0	0	0	0	1.759327233266e-05	2.80765296005587e-05	1.89458348055826e-06	0	0	0	0	0	0	0	0	0	0	0	0	0	0	0	0	0	0	0	0	0	0	FALSE	FALSE
M	CD4	TGTGCCAGCAGCTTAAGGAGGGGGGCAGTATATGAGCAGTTCTTC	TRBV7-2	TRBJ2-1	CASSLRRGAVYEQFF	219_CD4	TGCATCGTCAGTGAGGCTGGTGGTACTAGCTATGGAAAGCTGACATTT	FALSE	NA	0	0	0	1.82397653636584e-06	7.00865058627362e-06	1.41485524185412e-05	1.32494495957814e-06	3.03302586033674e-06	3.30622959780819e-06	0	0	0	0	0	1.22834817002444e-05	0	0	0	0	0	0	0	0	2.18586401739948e-05	0	0	0	1.12621490432804e-05	0	0	0	0	0	0	0	0	0	0	FALSE	FALSE
M	CD4	TGTGCCAGCAGCTTTGGCAGGAACTATGGCTACACCTTC	TRBV7-2	TRBJ1-2	CASSFGRNYGYTF	220_CD4	TGTGCAATGAGAGAGGCCCTGGATGGCCAGAAGCTGCTCTTT	FALSE	NA	0	0	2.43304321650577e-05	3.16155932970078e-05	7.00865058627362e-06	5.53639007682049e-06	2.64988991915628e-06	5.3077952555893e-06	3.85726786410956e-06	5.02241111448419e-06	0	0	0	2.87889910898073e-05	2.63217465005238e-05	6.6310421819539e-06	1.31243284035075e-05	0	0	0	0	0	0	7.92375706307311e-05	0	0	0	1.68932235649207e-05	0	0	0	8.27288953417427e-06	0	0	0	0	0	0	FALSE	FALSE
M	CD4	TGTGCCAGCATCCCGATCGGGACTAGCGGGCACACCGGGGAGCTGTTTTTT	TRBV6-3	TRBJ2-2	CASIPIGTSGHTGELFF	221_CD4	TGTGCAGGAGCCCCTTCGAGTAACGACTACAAGCTCAGCTTT	FALSE	NA	6.65616698991744e-06	1.32735375216359e-05	1.75405441189951e-05	2.73596480454875e-05	3.50432529313681e-05	2.89122592900625e-05	1.98741743936721e-05	1.93355398596467e-05	1.87353010542464e-05	2.23218271754853e-05	1.4361522608627e-05	6.36551824230218e-06	4.36221805958277e-05	4.47828750285891e-05	5.79078423011524e-05	3.59970861306069e-05	2.78891978574534e-05	0	0	0	0	0	3.81362799965677e-05	7.1040580565483e-05	0	0	8.12375181938192e-05	2.25242980865609e-05	0	0	3.00931759961782e-05	2.68868909860664e-05	0	0	7.74203538110169e-05	0	0	0	TRUE	TRUE
M	CD4	TGTGCCAGCAGCCCCGGCGGGGGGACCCCTCGAAATGAGCAGTTCTTC	TRBV7-2	TRBJ2-1	CASSPGGGTPRNEQFF	222_CD4	TGTGCCGTCAGTATACTCACGGGAGGAGGAAACAAACTCACCTTT	FALSE	NA	0	8.84902501442391e-07	0	0	1.21058510126544e-05	1.1072780153641e-05	8.3913180773282e-06	7.20343641829976e-06	6.06142092931502e-06	3.90631975570992e-06	0	0	2.56601062328398e-06	0	1.93026141003841e-05	9.47291740279129e-06	3.28108210087687e-06	0	0	0	9.37025338102168e-07	0	0	0	0	0	0	1.12621490432804e-05	3.63543825208129e-06	0	0	4.13644476708714e-06	0	0	0	0	0	0	FALSE	FALSE
M	CD4	TGTGCCAGCTCACCCGGGACAGCCACCGGGGAGCTGTTTTTT	TRBV18	TRBJ2-2	CASSPGTATGELFF	223_CD4	TGTGCTTTCATGAAGCAAGGAACCTCCTACGACAAGGTGATATTT	FALSE	NA	0	0	6.22406404222405e-06	4.8639374303089e-06	7.00865058627362e-06	8.61216234172076e-06	6.62472479789069e-06	3.03302586033674e-06	5.51038266301365e-06	0	1.02582304347335e-06	1.27310364846044e-06	0	6.39755357551272e-06	2.2812180300454e-05	7.57833392223303e-06	0	0	0	0	0	0	0	1.09293200869974e-05	0	0	1.35395863656365e-05	0	0	0	1.12849409985668e-05	0	0	0	0	0	0	0	TRUE	FALSE
M	CD4	TGTGCCAGCAGTGAACAGGGAGGGAGTCAGCCCCAGCATTTT	TRBV2	TRBJ1-5	CASSEQGGSQPQHF	224_CD4	TGCATCGTCAGAGGTCGCGGAACTTATAACACCGACAAGCTCATCTTT	FALSE	NA	1.02402569075653e-06	0	1.1316480076771e-06	0	1.72030514390353e-05	6.15154452980054e-06	8.3913180773282e-06	6.82430818575767e-06	1.6531147989041e-06	3.90631975570992e-06	0	0	0	0	2.63217465005238e-05	9.47291740279129e-06	9.84324630263061e-06	0	0	0	0	0	0	0	0	0	6.76979318281827e-06	0	0	0	0	0	0	0	0	0	0	0	FALSE	FALSE
M	CD4	TGCGCCAGCAGCCCGGGTCGCGGCACAGATACGCAGTATTTT	TRBV5-1	TRBJ2-3	CASSPGRGTDTQYF	10_CD4	TGTGCTTATCTGAGTAGAGATGACAAGATCATCTTT	FALSE	NA	0	0	6.22406404222405e-06	4.8639374303089e-06	1.21058510126544e-05	4.30608117086038e-06	8.83296639718758e-07	6.44517995321558e-06	3.85726786410956e-06	0	0	0	0	3.83853214530763e-05	5.26434930010476e-06	0	0	0	0	0	0	0	9.53406999914193e-06	0	0	0	6.76979318281827e-06	5.63107452164022e-06	0	0	0	6.2046671506307e-06	0	0	0	0	0	0	FALSE	FALSE
M	CD4	TGTGCCAGTTCGCGACAGGGGCCAAGGGTCGGGGAGCTGTTTTTT	TRBV2	TRBJ2-2	CASSRQGPRVGELFF	225_CD4	TGTGCAGCAAGCAAGAAGGCAGGAACTGCTCTGATCTTT	FALSE	NA	5.12012845378265e-07	6.19431751009674e-06	1.69747201151565e-05	4.8639374303089e-06	2.03888017055233e-05	1.72243246834415e-05	7.94966975746882e-06	9.09907758101023e-06	3.30622959780819e-06	2.23218271754853e-06	2.05164608694671e-06	0	1.02640424931359e-05	3.03883794836854e-05	2.80765296005587e-05	1.32620843639078e-05	1.1483787353069e-05	0	0	0	0	0	4.76703499957097e-05	1.09293200869974e-05	0	0	6.76979318281827e-06	1.12621490432804e-05	0	0	2.25698819971336e-05	0	0	0	0	0	0	0	TRUE	FALSE
M	CD4	TGTGCCAGCAGGAATGAACAGTATACCTATGGCTACACCTTC	TRBV13	TRBJ1-2	CASRNEQYTYGYTF	226_CD4	TGCCTCGTGGGCCCCAACTTTGGAAATGAGAAATTAACCTTT	FALSE	NA	0	0	1.01848320690939e-05	6.68791396667473e-06	9.55725079946403e-06	5.53639007682049e-06	4.85813151845317e-06	5.68692348813139e-06	5.51038266301365e-07	0	0	0	0	1.27951071510254e-05	1.40382648002794e-05	1.04202091430704e-05	4.9216231513153e-06	0	0	0	0	0	0	1.09293200869974e-05	0	0	6.76979318281827e-06	5.63107452164022e-06	0	0	0	6.2046671506307e-06	0	0	0	0	0	0	FALSE	FALSE
M	CD4	TGTGCCAGCAGCTTGGGAGGGCAGGGCTCCTACAATGAGCAGTTCTTC	TRBV5-6	TRBJ2-1	CASSLGGQGSYNEQFF	227_CD4	TGTGCTGTGAGTGATGAGGGCGACTACAAGCTCAGCTTT	FALSE	NA	1.17762954437001e-05	1.06188300173087e-05	2.31987841573806e-05	1.8847757542447e-05	5.03348542105106e-05	2.15304058543019e-05	1.89908777539533e-05	1.32694881389732e-05	3.30622959780819e-06	1.11609135877426e-06	0	0	5.13202124656796e-06	6.87737009367618e-05	7.01913240013968e-05	1.79985430653034e-05	1.1483787353069e-05	0	1.77414118260703e-06	0	0	0	0	3.27879602609922e-05	0	0	6.76979318281827e-06	1.12621490432804e-05	0	0	0	0	0	0	0	0	0	0	FALSE	FALSE
M	CD4	TGTGCCAGCAGTGTCCAGGGGGTCGCTGAAGCTTTCTTT	TRBV12-3	TRBJ1-1	CASSVQGVAEAFF	228_CD4	TGCCTCGTGGTGGCGGCTTCTGGTGGCTACAATAAGCTGATTTTT	FALSE	NA	0	0	2.82912001919275e-06	6.07992178788612e-07	7.00865058627362e-06	1.29182435125811e-05	3.53318655887503e-06	1.89564116271046e-06	1.10207653260273e-06	5.58045679387132e-07	0	0	0	1.27951071510254e-05	1.75478310003492e-06	0	6.56216420175374e-06	0	0	0	0	0	2.86022099974258e-05	0	0	0	0	0	0	0	0	0	0	0	0	0	0	0	FALSE	FALSE
M	CD4	TGCGCCAGCAGCCAAGAGGGCGGGACAGGGGTCCGCGGTGTAAATTCACCCCTCCACTTT	TRBV4-1	TRBJ1-6	CASSQEGGTGVRGVNSPLHF	229_CD4	TGTGCTCTAGATATCGAGTACAATAACAATGACATGCGCTTT	FALSE	NA	0	0	4.5265920307084e-06	4.8639374303089e-06	6.37150053297602e-06	1.1072780153641e-05	1.32494495957814e-06	4.92866702304721e-06	1.10207653260273e-06	0	0	0	0	9.59633036326909e-06	3.68504451007333e-05	3.78916696111652e-06	3.28108210087687e-06	0	0	0	0	0	9.53406999914193e-06	0	0	0	0	0	0	0	0	0	0	0	0	0	0	0	FALSE	FALSE
M	CD4	TGCGCCAGCAGCCAAGATTGGTACCCAAACACAGATACGCAGTATTTT	TRBV4-1	TRBJ2-3	CASSQDWYPNTDTQYF	230_CD4	TGTGCCGTGTCGCTCACGGGAGGAGGAAACAAACTCACCTTT	FALSE	NA	0	0	5.6582400383855e-06	9.11988268182918e-06	8.92010074616643e-06	9.22731679470081e-06	0	7.58256465084185e-07	0	0	0	0	1.28300531164199e-05	2.07920491204164e-05	1.05286986002095e-05	4.73645870139565e-06	0	0	0	0	0	0	1.90681399982839e-05	5.46466004349869e-06	0	2.65929156472716e-05	6.76979318281827e-06	0	0	0	0	0	0	0	0	0	0	0	FALSE	FALSE
M	0	TGTGCCAGTAGTATCTTTGTAATCGGGGAGCTGTTTTTT	TRBV19	TRBJ2-2	CASSIFVIGELFF	33_0	TGTGGCACAGATCAGTACAGCAGTGCTTCCAAGATAATCTTT	FALSE	NA	0	0	1.1316480076771e-06	0	1.08315509060592e-05	9.22731679470081e-06	5.74142815817193e-06	1.51651293016837e-06	0	0	0	0	0	0	0	0	0	0	0	0	0	0	0	0	2.21579641262561e-05	0	0	0	3.99898207728942e-05	0	0	0	0	0	0	0	0	0	FALSE	FALSE
M	CD4	TGTGCCAGCAGCTTGGCTGGACAGGGTAATGACGGGGAGCTGTTTTTT	TRBV11-2	TRBJ2-2	CASSLAGQGNDGELFF	231_CD4	TGTGCAGCAAGTATTAAAGCAGGAGGAAGCTACATACCTACATTT	FALSE	NA	2.04805138151306e-06	3.53961000576956e-06	2.03696641381878e-05	1.03358670394064e-05	2.03888017055233e-05	1.04576257006609e-05	1.94325260738127e-05	1.81981551620205e-05	1.70821862553423e-05	7.25459383203271e-06	3.07746913042006e-06	0	1.02640424931359e-05	2.23914375142945e-05	3.50956620006984e-05	3.03133356889321e-05	3.44513620592071e-05	0	0	0	0	0	0	2.45909701957441e-05	0	0	0	5.63107452164022e-05	0	0	0	2.27504462189793e-05	0	0	0	0	0	0	TRUE	FALSE
M	CD8	TGTGCCAGCAGCTTAGCAGGACAGGGAGCCAAAAACATTCAGTACTTC	TRBV7-2	TRBJ2-4	CASSLAGQGAKNIQYF	83_CD8	TGTGCTACGGAGGCCGGCCAATTTTCAGGAACCTACAAATACATCTTT	FALSE	NA	0	0	5.09241603454695e-06	9.72787486061779e-06	7.00865058627362e-06	9.84247124768087e-06	3.53318655887503e-06	7.58256465084185e-07	0	0	0	0	0	0	0	0	0	0	8.87070591303515e-06	3.61591726781291e-06	6.55917736671517e-06	0	0	8.19699006524804e-06	0	0	0	2.25242980865609e-05	0	0	0	0	0	0	0	0	0	0	FALSE	FALSE
M	CD4	TGCGCCAGCAGCTCCGGGACTAGCCTGGAGACCCAGTACTTC	TRBV5-1	TRBJ2-5	CASSSGTSLETQYF	232_CD4	TGTGCTACTCCTACAGGAGGAAGCTACATACCTACATTT	FALSE	NA	0	0	6.7898880460626e-06	5.47192960909751e-06	1.01944008527616e-05	3.69092671788033e-06	8.83296639718758e-06	0	6.06142092931502e-06	1.00448222289684e-05	0	0	0	1.11957187571473e-05	1.75478310003492e-06	1.23147926236287e-05	2.46081157565765e-05	0	0	0	0	0	0	2.45909701957441e-05	0	0	0	0	0	0	1.50465879980891e-05	0	0	0	0	0	0	0	FALSE	FALSE
M	CD8	TGTGCCAGCAGCTTAGTCTGGCAGGGAGCAGATACGCAGTATTTT	TRBV7-8	TRBJ2-3	CASSLVWQGADTQYF	84_CD8	TGTGGCACAGATCAGTACAGCAGTGCTTCCAAGATAATCTTT	FALSE	NA	5.12012845378265e-07	0	1.69747201151565e-06	1.82397653636584e-06	1.2743001065952e-05	9.22731679470081e-06	4.85813151845317e-06	3.03302586033674e-06	0	2.79022839693566e-06	0	0	0	0	0	0	0	0	5.32242354782109e-06	0	0	0	0	0	2.21579641262561e-05	0	0	0	1.45417530083252e-05	0	0	0	0	0	0	0	0	0	FALSE	FALSE
M	CD8	TGTGCCATCAGTGATCTTACCACAGGGAAGATGGGCTCCTACGAGCAGTACTTC	TRBV10-3	TRBJ2-7	CAISDLTTGKMGSYEQYF	85_CD8	TGTGTGGTGAACACCCTCGGGACCTTT	FALSE	NA	3.58408991764785e-06	2.65470750432717e-06	1.35797760921252e-05	1.27678357545609e-05	2.16631018121185e-05	1.29182435125811e-05	7.06637311775007e-06	5.3077952555893e-06	1.04697270597259e-05	1.2835050625904e-05	9.23240739126019e-06	7.63862189076261e-06	0	0	0	0	0	1.06947067618353e-05	2.83862589217125e-05	3.61591726781291e-06	1.59294307477368e-05	1.29122530238149e-05	0	2.73233002174935e-05	0	0	0	2.25242980865609e-05	0	0	0	5.79102267392199e-05	0	0	0	0	0	0	TRUE	FALSE
M	CD4	TGCGCCAGCAGCGATGACAGGGGTTTTACAGATACGCAGTATTTT	TRBV5-1	TRBJ2-3	CASSDDRGFTDTQYF	233_CD4	TGTGCAGCAAGCGGTGATGGCTCTAGCAACACAGGCAAACTAATCTTT	FALSE	NA	0	0	3.96076802686985e-06	0	7.64580063957122e-06	9.22731679470081e-06	4.41648319859379e-06	7.96169288338395e-06	0	0	0	0	0	2.07920491204164e-05	3.15860958006286e-05	0	0	0	0	0	0	0	0	1.09293200869974e-05	0	0	4.06187590969096e-05	0	0	0	7.52329399904454e-06	0	0	0	0	0	0	0	FALSE	FALSE
M	CD4	TGCGCCAGCGCTTGGGGGAGTCAAGAGACCCAGTACTTC	TRBV5-1	TRBJ2-5	CASAWGSQETQYF	234_CD4	TGTGCTGTGCAGCATAGTCAGGAAGGAAAGCTTATCTTC	FALSE	NA	0	1.76980500288478e-06	0	0	1.65659013857377e-05	9.84247124768087e-06	6.18307647803131e-06	9.47820581355232e-06	0	2.79022839693566e-06	0	0	0	0	3.15860958006286e-05	2.84187522083739e-06	0	0	0	0	0	0	0	0	0	0	0	1.12621490432804e-05	0	0	0	4.13644476708714e-06	0	0	0	0	0	0	FALSE	FALSE
M	CD4	TGTGCCAGCAGTTCTCCGGGGGGCGGCGTGCATACGCAGTATTTT	TRBV28	TRBJ2-3	CASSSPGGGVHTQYF	235_CD4	TGTGCTCTGACCGAGAGGGATAGCAGCTATAAATTGATCTTC	FALSE	NA	0	0	5.6582400383855e-06	0	1.33801511192496e-05	3.69092671788033e-06	4.41648319859379e-06	2.27476939525256e-06	2.75519133150683e-06	2.23218271754853e-06	0	0	0	1.43944955449036e-05	2.63217465005238e-05	2.9366043948653e-05	4.9216231513153e-06	0	0	0	0	0	1.90681399982839e-05	0	0	0	2.03093795484548e-05	5.63107452164022e-06	0	0	0	0	0	0	0	0	0	0	FALSE	FALSE
M	CD8	TGTGCCAGCAGCCCCGGACTTGTCAATGAGCAGTTCTTC	TRBV14	TRBJ2-1	CASSPGLVNEQFF	86_CD8	TGTGCTGCAACGAACACCGGTAACCAGTTCTATTTT	FALSE	NA	0	0	1.69747201151565e-06	0	8.92010074616643e-06	1.1687934606621e-05	1.76659327943752e-06	3.03302586033674e-06	0	0	0	0	0	0	0	0	0	0	0	3.61591726781291e-05	0	0	0	0	0	0	0	0	0	0	0	0	0	0	0	0	0	0	FALSE	FALSE
M	CD8	TGTGCCAGCAGCCCAGGGACCTCGTACTATGGCTACACCTTC	TRBV7-2	TRBJ1-2	CASSPGTSYYGYTF	87_CD8	TGTGTGGTGTCCGGAAACAATGCCAGACTCATGTTT	FALSE	NA	0	0	1.01848320690939e-05	1.51998044697153e-05	8.28295069286883e-06	6.15154452980054e-06	8.83296639718758e-07	1.89564116271046e-06	1.10207653260273e-06	5.58045679387132e-07	0	0	0	0	0	0	0	0	3.01604001043195e-05	9.03979316953228e-06	0	1.17384118398317e-06	0	8.19699006524804e-06	0	0	0	5.63107452164022e-06	0	0	0	0	0	0	0	0	0	0	FALSE	FALSE
M	0	TGTGCCAGCAGTTACTCTCGGGCTACCTACGAGCAGTACTTC	TRBV6-5	TRBJ2-7	CASSYSRATYEQYF	34_0	TGTGGCACAGATCAGTACAGCAGTGCTTCCAAGATAATCTTT	FALSE	NA	0	0	1.69747201151565e-06	0	1.01944008527616e-05	1.04576257006609e-05	1.32494495957814e-06	1.89564116271046e-06	0	0	0	0	0	0	0	0	0	0	0	0	0	0	0	0	3.87764372209481e-05	0	0	0	0	0	0	0	0	0	0	0	0	0	FALSE	FALSE
M	CD8	TGTGCCAGCAGCTCTACGGGGAACATTCAGTACTTC	TRBV11-2	TRBJ2-4	CASSSTGNIQYF	88_CD8	TGTGCAGCAAGCGCGGTGTCAGGAGGTGCTGACGGACTCACCTTT	FALSE	NA	0	0	1.18823040806096e-05	6.07992178788612e-06	7.64580063957122e-06	9.22731679470081e-06	0	0	0	0	0	0	0	0	0	0	0	0	1.24189882782492e-05	0	0	0	9.53406999914193e-06	0	0.000310211497767585	0	0	0	0	0	0	0	0	0	0	0	0	0	FALSE	FALSE
M	CD4	TGCAGTGCTAGAGATTACCAGGGACGAGAGACCCAGTACTTC	TRBV20-1	TRBJ2-5	CSARDYQGRETQYF	236_CD4	TGCATCGTCAGTGAGGCTGGTGGTACTAGCTATGGAAAGCTGACATTT	FALSE	NA	0	0	1.69747201151565e-06	0	9.55725079946403e-06	1.1072780153641e-05	0	2.65389762779465e-06	0	0	0	0	0	3.19877678775636e-06	5.26434930010476e-06	0	0	0	0	0	0	0	0	0	0	0	2.03093795484548e-05	0	0	0	0	0	0	0	0	0	0	0	FALSE	FALSE
M	0	TGTGCCAGCAGTTACTTACAGGGGGCAGGTTATGGCTACACCTTC	TRBV6-6	TRBJ1-2	CASSYLQGAGYGYTF	35_0	TGTGCCGGGTACACCGGTAACCAGTTCTATTTT	FALSE	NA	0	0	0	1.21598435757722e-06	1.33801511192496e-05	7.38185343576065e-06	4.41648319859379e-07	2.65389762779465e-06	0	0	0	0	0	0	0	0	0	0	0	0	0	0	0	0	0	0	0	0	1.45417530083252e-05	0	0	0	0	0	0	0	0	0	FALSE	FALSE
M	CD4	TGCGCCAGCAGTGGGGCCCTACTCGTCGGGGAGCTGTTTTTT	TRBV10-2	TRBJ2-2	CASSGALLVGELFF	237_CD4	TGTGCAATGAAGGATAACACCGACAAGCTCATCTTT	FALSE	NA	0	8.84902501442391e-07	1.01848320690939e-05	2.12797262576014e-05	8.92010074616643e-06	6.7666989827806e-06	4.81396668646723e-05	4.5116259672509e-05	0	0	0	0	0	2.39908259081727e-05	1.40382648002794e-05	6.91522970403764e-05	0	0	0	0	0	0	0	0	0.000144026766820665	0	0	0	0.000548951176064275	0	0	0	0	0	0	0	0	0	FALSE	FALSE
M	CD4	TGCAGTGCTATCGAGGGCCCCTCTGCAGATACGCAGTATTTT	TRBV20-1	TRBJ2-3	CSAIEGPSADTQYF	238_CD4	TGTGCTTATTTGAGCAGAGATGACAAGATCATCTTT	FALSE	NA	0	0	1.69747201151565e-06	4.25594525152028e-06	7.00865058627362e-06	9.84247124768087e-06	5.74142815817193e-06	3.03302586033674e-06	1.6531147989041e-06	0	0	0	0	4.79816518163454e-06	2.98313127005936e-05	0	1.64054105043843e-06	0	0	0	0	0	0	0	0	0	0	0	0	0	0	0	0	0	0	0	0	0	FALSE	FALSE
M	CD4	TGTGCCAGCTCATCAATAACCGGGGGGGGGACGAATGAGCAGTTCTTC	TRBV18	TRBJ2-1	CASSSITGGGTNEQFF	239_CD4	TGTGCTCTGGCTATAATTCAGGGAGCCCAGAAGCTGGTATTT	FALSE	NA	5.12012845378265e-07	4.42451250721196e-06	5.09241603454695e-06	4.25594525152028e-06	1.52916012791424e-05	1.90697880423817e-05	8.3913180773282e-06	7.58256465084185e-06	2.20415306520546e-06	1.6741370381614e-06	0	0	2.56601062328398e-06	1.59938839387818e-06	1.93026141003841e-05	1.32620843639078e-05	0	0	0	0	0	0	0	0	0	0	0	3.37864471298413e-05	0	0	0	1.4477556684805e-05	0	0	0	0	0	0	FALSE	FALSE
M	CD4	TGCGCCAGCAGCTCTGGACGGGGCACAGATACGCAGTATTTT	TRBV5-1	TRBJ2-3	CASSSGRGTDTQYF	10_CD4	TGTGCTTATCTGAGTAGAGATGACAAGATCATCTTT	FALSE	NA	0	0	5.6582400383855e-06	0	1.14687009593568e-05	6.15154452980054e-06	2.64988991915628e-06	3.79128232542093e-06	1.6531147989041e-06	0	0	0	0	2.07920491204164e-05	3.50956620006984e-06	1.89458348055826e-06	0	0	0	0	0	0	2.86022099974258e-05	0	0	0	1.35395863656365e-05	0	0	0	0	0	0	0	0	0	0	0	FALSE	FALSE
M	CD8	TGCGCCAGCAGCTCGAACGGGGCTAACGCGAACACCGGGGAGCTGTTTTTTT	TRBV5-1	TRBJ2-2	CASSSNGAN_RTPGSCFF	89_CD8	TGTGCAGCAAGCGCGTTATTATCCGGAAATGAGAAATTAACCTTT	FALSE	NA	0	0	0	0	1.01944008527616e-05	9.84247124768087e-06	0	0	0	6.13850247325845e-06	0	0	0	0	0	0	0	2.13894135236706e-06	1.77414118260703e-06	3.61591726781291e-06	1.87405067620434e-06	1.17384118398317e-06	0	0	0	0	6.76979318281827e-06	0	0	0	0	1.86140014518921e-05	0	0	0	0	0	0	FALSE	FALSE
M	0	TGTGCCAGCAGCCAAGCGAGCACAGATACGCAGTATTTT	TRBV3-1	TRBJ2-3	CASSQASTDTQYF	36_0	TGTGCAGAGAGCGACTTTGGAAATGAGAAATTAACCTTT	FALSE	NA	0	0	2.82912001919275e-06	3.03996089394306e-06	7.00865058627362e-06	1.29182435125811e-05	0	1.51651293016837e-06	0	0	0	0	0	0	0	0	0	0	0	0	0	0	0	0	4.98554192840762e-05	0	0	0	0	0	0	0	0	0	0	0	0	0	FALSE	FALSE
M	CD8	TGTGCCAGCAGCTGGGGTTGGGGCATGAACACTGAAGCTTTCTTT	TRBV7-9	TRBJ1-1	CASSWGWGMNTEAFF	90_CD8	TGTGCAGCAAGCATACCGCCTAACTTTGGAAATGAGAAATTAACCTTT	FALSE	NA	0	0	3.96076802686985e-06	0	7.64580063957122e-06	6.15154452980054e-06	4.41648319859379e-06	1.09947187437207e-05	5.51038266301365e-06	4.46436543509706e-06	0	0	0	0	0	0	0	0	0	2.71193795085968e-05	2.62367094668607e-05	3.52152355194952e-06	0	2.73233002174935e-06	0	0	0	5.63107452164022e-06	0	0	0	8.27288953417427e-06	0	0	0	0	0	0	FALSE	FALSE
M	CD4	TGTGCCAGCAGTGAAGCGTCCCGGGACAGGGGGCGAAGCACAGATACGCAGTATTTT	TRBV6-1	TRBJ2-3	CASSEASRDRGRSTDTQYF	240_CD4	TGTGCAGGAGACTATAATAATGCAGGCAACATGCTCACCTTT	FALSE	NA	3.58408991764785e-06	7.07922001153913e-06	1.30139520882867e-05	4.8639374303089e-06	2.23002518654161e-05	2.39910236662221e-05	1.01579113567657e-05	1.630251399931e-05	4.40830613041092e-06	1.6741370381614e-06	0	0	0	6.39755357551272e-06	4.91339268009778e-05	3.59970861306069e-05	4.9216231513153e-06	0	0	0	0	0	9.53406999914193e-06	0	0	0	1.35395863656365e-05	1.12621490432804e-05	0	0	0	4.13644476708714e-06	0	0	0	0	0	0	FALSE	FALSE
M	CD4	TGTGCCAGCAGCCTCACAGCGGCTAGTCGGGAGCAGTACGTC	TRBV7-8	TRBJ2-7	CASSLTAASREQYV	241_CD4	TGTGCAGCATAACGCACCCATCAGGAGGAAGCTACATACCTACATTT	FALSE	NA	0	0	0	8.51189050304057e-06	1.08315509060592e-05	7.9970078887407e-06	0	0	1.10207653260273e-06	0	0	0	0	1.59938839387818e-06	7.01913240013968e-06	9.47291740279129e-07	0	0	0	0	0	0	0	2.18586401739948e-05	0	0	0	0	0	0	0	4.13644476708714e-06	0	0	0	0	0	0	FALSE	FALSE
M	CD4	TGTGCCAGCAGCACGGGACAGGCAGATACGCAGTATTTT	TRBV12-4	TRBJ2-3	CASSTGQADTQYF	242_CD4	TGCATCGTCATAGGGGGGTCGGACACCGGTAACCAGTTCTATTTT	FALSE	NA	3.02087578773176e-05	1.85829525302902e-05	4.69633923185997e-05	2.85756324030648e-05	7.13608059693314e-05	4.79820473324442e-05	1.89908777539533e-05	2.16103092548993e-05	1.6531147989041e-06	2.79022839693566e-06	0	0	8.21123399450874e-05	7.99694196939091e-05	0.000159685262103178	3.41025026500486e-05	1.1483787353069e-05	0	0	0	0	0	0	7.37729105872324e-05	0	0	4.06187590969096e-05	3.94175216514815e-05	0	0.000124084874053853	0	1.4477556684805e-05	0	0	0	0	0	0	FALSE	FALSE
M	CD4	TGTGCCAGCAGCTTAGGACTAGCGGGGACCGGGGAGCTGTTTTTT	TRBV11-2	TRBJ2-2	CASSLGLAGTGELFF	243_CD4	TGTGCCGGTTATGGGAACAACAGACTCGCTTTT	FALSE	NA	3.58408991764785e-06	0	7.9215360537397e-06	0	2.16631018121185e-05	1.1687934606621e-05	1.76659327943752e-06	4.92866702304721e-06	0	0	0	0	7.69803186985194e-06	7.99694196939091e-06	2.2812180300454e-05	8.52562566251216e-06	0	0	0	0	0	0	0	1.09293200869974e-05	0	0	6.76979318281827e-06	1.12621490432804e-05	0	0	0	4.13644476708714e-06	0	0	0	0	0	0	FALSE	FALSE
M	0	TGTGCCAGCAGCTTTTGGGCCAGGGGGCACCTCGCCATCCAAGAGACCCAGTACTTC	TRBV7-6	TRBJ2-5	CASSFWARGHLAIQETQYF	37_0	TGTGCCGGGTACACCGGTAACCAGTTCTATTTT	FALSE	NA	0	0	0	2.43196871515445e-06	7.64580063957122e-06	1.1072780153641e-05	2.2082415992969e-06	3.03302586033674e-06	0	0	0	0	0	0	0	0	0	0	0	0	0	0	0	0	0	0	0	0	2.5448067764569e-05	0	0	0	0	0	0	0	0	0	FALSE	FALSE
M	CD4	TGCGCCAGCAGCTTGGAGGGCAATCAGCCCCAGCATTTT	TRBV5-1	TRBJ1-5	CASSLEGNQPQHF	244_CD4	TGTGCTGTGAGTGATTATCTGGGAGCCCAGAAGCTGGTATTT	FALSE	NA	0	0	5.6582400383855e-07	4.25594525152028e-06	8.28295069286883e-06	6.15154452980054e-06	5.29977983831255e-06	6.44517995321558e-06	1.6531147989041e-06	5.58045679387132e-06	2.05164608694671e-06	0	5.13202124656796e-06	3.19877678775636e-06	7.01913240013968e-06	1.89458348055826e-06	3.28108210087687e-06	0	0	0	0	0	9.53406999914193e-06	0	0	0	0	5.63107452164022e-06	0	0	0	0	0	0	0	0	0	0	TRUE	FALSE
M	CD4	TGCGCCAGCAGCTTCGGGGACCTAGGTGGAGGCAAAAACATTCAGTACTTC	TRBV5-1	TRBJ2-4	CASSFGDLGGGKNIQYF	245_CD4	TGTGTGGTTAACAATGCCAGACTCATGTTT	FALSE	NA	0	0	2.82912001919275e-06	6.07992178788612e-06	1.01944008527616e-05	5.53639007682049e-06	1.76659327943752e-06	5.68692348813139e-06	2.20415306520546e-06	0	0	0	2.56601062328398e-06	4.79816518163454e-06	7.01913240013968e-06	2.84187522083739e-06	0	0	0	0	0	0	9.53406999914193e-06	0	0	0	0	0	0	0	0	0	0	0	0	0	0	0	FALSE	FALSE
M	0	TGTGCCAGCAGTTTGTTCCGGGACAGGGGGCCCTACGAGCAGTACTTC	TRBV27	TRBJ2-7	CASSLFRDRGPYEQYF	38_0	TGCATCGTCAGAGAGGATACTGGAGGCTTCAAAACTATCTTT	FALSE	NA	0	0	0	1.82397653636584e-06	1.01944008527616e-05	6.15154452980054e-06	1.32494495957814e-06	1.09947187437207e-05	0	0	0	0	0	0	0	0	0	0	0	0	0	0	0	0	0	0	0	0	5.0896135529138e-05	0	0	0	0	0	0	0	0	0	FALSE	FALSE
M	CD4	TGCAGTGCTGGAGGACTAGCGGGGAACAAAGAGACCCAGTACTTC	TRBV20-1	TRBJ2-5	CSAGGLAGNKETQYF	246_CD4	TGTGCAGCAAGCGCGCTAAATAACAATGACATGCGCTTT	FALSE	NA	0	1.76980500288478e-06	3.3949440230313e-06	6.07992178788612e-06	8.28295069286883e-06	1.35333979655612e-05	1.50160428752189e-05	3.03302586033674e-06	6.06142092931502e-06	2.23218271754853e-06	0	0	0	1.59938839387818e-05	1.40382648002794e-05	7.57833392223303e-06	6.56216420175374e-06	0	0	0	0	0	0	0	0	0	2.03093795484548e-05	5.63107452164022e-06	0	0	2.63315289966559e-05	0	0	0	0	0	0	0	FALSE	FALSE
M	CD8	TGTGCCAGCAGCTTAGGGACGGCTTGGAACACTGAAGCTTTCTTT	TRBV7-9	TRBJ1-1	CASSLGTAWNTEAFF	91_CD8	TGTGTGGTGAACACCCTCGGGACCTTT	FALSE	NA	0	2.65470750432717e-06	9.0531840614168e-06	3.03996089394306e-06	1.14687009593568e-05	1.1687934606621e-05	7.94966975746882e-06	7.20343641829976e-06	7.71453572821911e-06	8.37068519080698e-06	0	0	0	0	0	0	0	2.13894135236706e-06	7.09656473042812e-06	2.53114208746904e-05	1.49924054096347e-05	1.87814589437307e-05	5.72044199948516e-05	8.19699006524804e-06	0	0	8.12375181938192e-05	0	0	0	7.52329399904454e-06	8.27288953417427e-06	0	0	0	0	0	0	FALSE	FALSE
M	CD4	TGCGCCAGCAGCTTGGTTGGAGGGGGGGCGCCCAATGAGCAGTTCTTC	TRBV5-1	TRBJ2-1	CASSLVGGGAPNEQFF	247_CD4	TGTGCTGTGCCGCGGTCGGGGGGAGGTGCTGACGGACTCACCTTT	FALSE	NA	8.19220552605224e-06	1.41584400230783e-05	9.0531840614168e-06	4.25594525152028e-06	4.14147534643441e-05	2.95274137430426e-05	1.89908777539533e-05	1.51651293016837e-05	1.10207653260273e-06	6.13850247325845e-06	0	0	2.82261168561238e-05	1.91926607265382e-05	4.73791437009428e-05	2.74714604680947e-05	1.64054105043843e-06	0	0	0	0	0	0	2.73233002174935e-06	0	0	0	1.12621490432804e-05	0	0	0	8.27288953417427e-06	0	0	0	0	0	0	FALSE	FALSE
M	CD4	TGTGCCAGCAGCCAAGGTTCCCAACTAGCCAAAAACATTCAGTACTTC	TRBV4-2	TRBJ2-4	CASSQGSQLAKNIQYF	248_CD4	TGTGCACCTGTGAGCAGAGATGACAAGATCATCTTT	FALSE	NA	6.14415414453918e-06	2.65470750432717e-06	5.09241603454695e-06	1.15518513969836e-05	2.80346023450945e-05	1.59940157774814e-05	2.64988991915628e-06	7.58256465084185e-06	5.51038266301365e-07	1.6741370381614e-06	0	0	5.38862230889636e-05	4.31834866347109e-05	2.2812180300454e-05	2.178771002642e-05	1.64054105043843e-06	0	1.77414118260703e-06	0	0	0	7.62725599931355e-05	5.46466004349869e-06	0	0	6.76979318281827e-06	2.25242980865609e-05	0	0	0	0	0	0	0	0	0	0	FALSE	FALSE
M	CD4	TGCGCCAGCAGCTTGCGATTTCCGGGCGACACCGGGGAGCTGTTTTTT	TRBV5-1	TRBJ2-2	CASSLRFPGDTGELFF	249_CD4	TGTGCTTATCTTAATAATGCAGGCAACATGCTCACCTTT	FALSE	NA	0	0	5.6582400383855e-07	1.27678357545609e-05	1.14687009593568e-05	4.92123562384043e-06	2.64988991915628e-06	0	0	0	0	0	0	0	0	4.73645870139565e-06	0	0	0	0	0	0	0	0	0	0	6.76979318281827e-06	0	0	0	0	0	0	0	0	0	0	0	FALSE	FALSE
M	CD4	TGTGCCAGCAGTTTTTCTATCTTTGGTAGCGACGAGCAGTACTTC	TRBV6-5	TRBJ2-7	CASSFSIFGSDEQYF	250_CD4	TGTGCAATGAGCTTTTCGAACACCGGTAACCAGTTCTATTTT	FALSE	NA	0	2.65470750432717e-06	2.2632960153542e-06	0	2.10259517588209e-05	9.22731679470081e-06	3.09153823901565e-06	1.89564116271046e-06	0	2.79022839693566e-06	0	0	0	1.59938839387818e-06	3.15860958006286e-05	1.04202091430704e-05	1.64054105043843e-06	0	0	0	0	0	0	0	0	0	0	0	0	0	0	0	0	0	0	0	0	0	FALSE	FALSE
M	CD4	TGCGCCAGCAGCCAAGAGGGGAGTCCGAGCACAGATACGCAGTATTTT	TRBV4-1	TRBJ2-3	CASSQEGSPSTDTQYF	53_CD4	TGTGCTTTTGCAAATTATGGAGGAAGCCAAGGAAATCTCATCTTT	FALSE	NA	1.02402569075653e-06	0	8.48736005757825e-06	2.12797262576014e-05	1.59287513324401e-05	3.69092671788033e-06	1.32494495957814e-06	0	0	0	0	0	0	3.19877678775636e-06	2.80765296005587e-05	3.78916696111652e-06	0	0	0	0	0	0	0	1.09293200869974e-05	0	0	0	0	0	0	0	0	0	0	0	0	0	0	FALSE	FALSE
M	CD4	TGCGCCAGCAGCCAAGATTTTACTAGCGGGGGCACAGATACGCAGTATTTT	TRBV4-1	TRBJ2-3	CASSQDFTSGGTDTQYF	154_CD4	TGCCTCGTGGGCCCCAACTTTGGAAATGAGAAATTAACCTTT	FALSE	NA	0	0	2.82912001919275e-06	7.29590614546334e-06	1.08315509060592e-05	3.69092671788033e-06	3.97483487873441e-06	3.03302586033674e-06	4.40830613041092e-06	0	0	0	0	1.43944955449036e-05	7.01913240013968e-06	8.52562566251216e-06	0	0	0	0	0	0	0	2.18586401739948e-05	0	0	0	0	0	0	0	0	0	0	0	0	0	0	FALSE	FALSE
M	CD8	TGTGCCAGCAGTCAAACTAGCTGGGCAGATACGCAGTATTTT	TRBV27	TRBJ2-3	CASSQTSWADTQYF	92_CD8	TGTGCTGGCCTCTGGGGAAAGCTTATCTTC	FALSE	NA	0	0	1.30139520882867e-05	1.45918122909267e-05	6.37150053297602e-06	5.53639007682049e-06	4.41648319859379e-06	3.79128232542093e-06	2.75519133150683e-06	2.79022839693566e-06	0	0	0	0	0	0	0	2.13894135236706e-06	3.37086824695336e-05	5.42387590171937e-06	1.87405067620434e-06	2.34768236796634e-06	9.53406999914193e-06	6.2843590500235e-05	0	0	0	1.12621490432804e-05	0	0	0	0	0	0	0	0	0	0	FALSE	FALSE
M	0	TGCGCCAGCAGCTGGGACGCCGGGACAGGGAGGAATGAGCAGTTCTTC	TRBV5-1	TRBJ2-1	CASSWDAGTGRNEQFF	39_0	TGTGCCGGGTACACCGGTAACCAGTTCTATTTT	FALSE	NA	0	0	0	0	7.64580063957122e-06	9.84247124768087e-06	5.74142815817193e-06	1.89564116271046e-06	0	0	0	0	0	0	0	0	0	0	0	0	0	0	0	0	0	0	0	0	7.27087650416258e-06	0	0	0	0	0	0	0	0	0	FALSE	FALSE
M	CD8	TGTGCCAGCAGCTTAGCCTCGCAGGGCCGTAAAAACATTCAGTACTTC	TRBV7-2	TRBJ2-4	CASSLASQGRKNIQYF	83_CD8	TGTGTGGTGTCCGGAAACAATGCCAGACTCATGTTT	FALSE	NA	0	0	2.82912001919275e-06	3.03996089394306e-06	7.64580063957122e-06	9.84247124768087e-06	2.2082415992969e-06	3.79128232542093e-07	0	0	0	0	0	0	0	0	0	4.27788270473412e-06	2.12896941912844e-05	7.23183453562582e-06	4.68512669051084e-06	0	0	1.09293200869974e-05	0	0	0	0	0	0	0	0	3.32654717709207e-06	0	0	0	0	0	FALSE	FALSE
M	CD4	TGCGCCAGCAGCACGGGACGGGGCACAGATACGCAGTATTTT	TRBV5-1	TRBJ2-3	CASSTGRGTDTQYF	10_CD4	TGTGCTCTGGTTTCTTCTGGTGGCTACAATAAGCTGATTTTT	FALSE	NA	0	0	2.2632960153542e-06	6.07992178788612e-06	1.08315509060592e-05	4.30608117086038e-06	8.83296639718758e-07	4.17041055796302e-06	4.40830613041092e-06	0	0	0	0	6.39755357551272e-06	1.05286986002095e-05	1.89458348055826e-06	0	0	0	0	0	0	0	1.63939801304961e-05	0	0	0	0	0	0	0	0	0	0	0	0	0	0	FALSE	FALSE
M	CD4	TGTGCCAGCAGTTCTCAAACAGGGATCTATGGCTACACCTTC	TRBV12-4	TRBJ1-2	CASSSQTGIYGYTF	251_CD4	TGTGCTGTGGACTTAATTCAGGGAGCCCAGAAGCTGGTATTT	FALSE	NA	0	2.65470750432717e-06	1.1316480076771e-06	4.25594525152028e-06	1.40173011725472e-05	1.35333979655612e-05	5.29977983831255e-06	3.03302586033674e-06	0	1.6741370381614e-06	0	0	7.69803186985194e-06	0	3.68504451007333e-05	1.89458348055826e-05	0	0	0	0	0	0	0	8.19699006524804e-06	0	0	0	2.81553726082011e-05	0	0	0	2.06822238354357e-06	0	0	0	0	0	0	FALSE	FALSE
M	CD4	TGCGCCAGCAGCGTATGGACAGGGAGTTCCACCGGGGAGCTGTTTTTT	TRBV5-1	TRBJ2-2	CASSVWTGSSTGELFF	252_CD4	TGTGCCGGGTACACCGGTAACCAGTTCTATTTT	FALSE	NA	0	0	0	0	7.00865058627362e-06	8.61216234172076e-06	4.41648319859379e-06	4.17041055796302e-06	1.10207653260273e-06	5.02241111448419e-06	0	0	0	3.19877678775636e-06	0	0	4.9216231513153e-06	0	0	0	0	0	0	0	0	0	0	0	0	0	0	0	0	0	0	0	0	0	FALSE	FALSE
M	CD8	TGTGCCAGCAGCTTTTTCTCTAGCGGGGCCGCAGATACGCAGTATTTT	TRBV7-9	TRBJ2-3	CASSFFSSGAADTQYF	93_CD8	TGTGCTACGGAGGCCGGCCAATTTTCAGGAACCTACAAATACATCTTT	FALSE	NA	0	0	5.6582400383855e-07	4.25594525152028e-06	7.64580063957122e-06	6.7666989827806e-06	1.19245046362032e-05	7.58256465084185e-07	2.20415306520546e-06	0	0	0	0	0	0	0	0	0	1.77414118260703e-06	1.9887544972971e-05	1.40553800715325e-05	1.17384118398317e-06	0	0	0	0	0	0	0	0	0	0	0	0	0	0	0	0	FALSE	FALSE
M	CD4	TGTGCCAGCACCAGGGGGGGCTCCTATAATTCACCCCTCCACTTT	TRBV6-5	TRBJ1-6	CASTRGGSYNSPLHF	253_CD4	TGTGCTGTGCAGCATAGTCAGGAAGGAAAGCTTATCTTC	FALSE	NA	0	0	0	6.07992178788612e-07	1.21058510126544e-05	5.53639007682049e-06	2.64988991915628e-06	2.27476939525256e-06	1.10207653260273e-06	5.58045679387132e-07	0	0	0	0	1.40382648002794e-05	2.84187522083739e-06	0	0	0	0	0	0	0	0	0	0	0	5.63107452164022e-06	0	0	0	0	0	0	0	0	0	0	FALSE	FALSE
M	CD4	TGCGCCAGCAGCCAAGAAGCACAGCCTAGCACAGATACGCAGTATTTT	TRBV4-1	TRBJ2-3	CASSQEAQPSTDTQYF	53_CD4	TGTGCAGGAGCTTCCTGGGACCAGGGAGGAAAGCTTATCTTC	FALSE	NA	0	1.76980500288478e-06	7.35571204990115e-06	1.21598435757722e-05	8.28295069286883e-06	1.59940157774814e-05	0	0	0	0	0	0	2.56601062328398e-06	1.759327233266e-05	8.7739155001746e-06	0	0	0	0	0	0	0	0	5.46466004349869e-05	0	0	6.76979318281827e-06	0	0	0	0	0	0	0	0	0	0	0	FALSE	FALSE
M	0	TGCGCCAGCAGCCAAGGGGGTTGGGGACTTCTTGATACGCAGTATTTT	TRBV4-1	TRBJ2-3	CASSQGGWGLLDTQYF	40_0	TGTGCTGTGAGAGCCTTGGGGGGGGGTTACCAGAAAGTTACCTTT	FALSE	NA	0	8.84902501442391e-07	2.82912001919275e-06	4.8639374303089e-06	1.2743001065952e-05	9.22731679470081e-06	4.85813151845317e-06	3.79128232542093e-06	0	0	0	0	0	0	0	0	0	0	0	0	0	0	0	0	0.000116329311662844	0	0	0	1.09063147562439e-05	0	0	0	0	0	0	0	0	0	FALSE	FALSE
M	CD4	TGTGCCAGCAGCTTGAGCGGACAGGGCGGCACAGATACGCAGTATTTT	TRBV5-5	TRBJ2-3	CASSLSGQGGTDTQYF	254_CD4	TGTGCAGCTGAGGGATTAGGCTTCCCGAACACCGGTAACCAGTTCTATTTT	FALSE	NA	0	0	1.1316480076771e-06	3.03996089394306e-06	1.21058510126544e-05	4.30608117086038e-06	8.83296639718758e-07	3.41215409287883e-06	2.20415306520546e-06	1.6741370381614e-06	4.10329217389342e-06	1.27310364846044e-06	7.69803186985194e-06	1.11957187571473e-05	1.05286986002095e-05	1.89458348055826e-06	4.9216231513153e-06	0	0	0	0	0	0	2.73233002174935e-06	0	0	0	5.63107452164022e-06	0	0	4.51397639942673e-05	0	0	0	0.000116130530716525	1.4485615783527e-05	0	0	TRUE	TRUE
M	CD4	TGCAGTGCTAGTCCCAGGGGCTATGGCTACACCTTC	TRBV20-1	TRBJ1-2	CSASPRGYGYTF	255_CD4	TGTGCTCTGGTTTCTTCTGGTGGCTACAATAAGCTGATTTTT	FALSE	NA	0	0	6.7898880460626e-06	4.25594525152028e-06	9.55725079946403e-06	6.15154452980054e-06	1.76659327943752e-06	1.13738469762628e-06	0	5.58045679387132e-07	0	0	0	6.39755357551272e-06	1.40382648002794e-05	9.47291740279129e-07	0	0	0	0	0	0	0	0	0	0	0	5.63107452164022e-06	0	0	0	0	0	0	0	0	0	0	FALSE	FALSE
M	CD8	TGTGCCAGCAGTCACTCCCTACAGGGGACAGCAACTAATGAAAAACTGTTTTTTTT	TRBV6-6	TRBJ1-4	CASSHSLQG_SN**KTVFF	94_CD8	TGTGTGGTGAACACCCTCGGGACCTTT	FALSE	NA	0	0	5.09241603454695e-06	0	8.28295069286883e-06	7.38185343576065e-06	0	0	0	9.48677654958124e-06	0	0	0	0	0	0	0	2.99451789331388e-05	0	3.79671313120356e-05	1.21813293953282e-05	2.34768236796634e-05	0	0	0	0	0	0	0	0	0	0	6.32043963647492e-05	0	0	0	7.74855925226403e-05	0	FALSE	TRUE
M	CD4	TGCGCCAGCAGCCAAGGGAACAACAGGGGGACAGATACGCAGTATTTT	TRBV4-1	TRBJ2-3	CASSQGNNRGTDTQYF	256_CD4	TGTGCTGTGCACCTAACAAACCAGGCAGGAACTGCTCTGATCTTT	FALSE	NA	0	3.53961000576956e-06	1.1316480076771e-06	0	1.14687009593568e-05	1.53788613245014e-05	1.41327462355001e-05	1.28903599064312e-05	5.51038266301365e-06	1.6741370381614e-06	0	0	0	0	2.1057397200419e-05	2.27350017666991e-05	1.64054105043843e-06	0	0	0	9.37025338102168e-07	0	0	0	0	0	5.41583454625461e-05	6.19418197380424e-05	0	0	0	0	0	0	0	0	0	0	FALSE	FALSE
M	0	TGTGCCAGCAGTGAAGAGGGGGGCTCCTACAATGAGCAGTTCTTC	TRBV6-4	TRBJ2-1	CASSEEGGSYNEQFF	41_0	TGTGCTGTGACTGATAGCAACTATCAGTTAATCTGG	FALSE	NA	0	0	8.48736005757825e-06	7.29590614546334e-06	1.14687009593568e-05	0	0	8.34082111592604e-06	1.15718035923287e-05	0	6.15493826084013e-06	0	0	0	0	0	0	0	0	0	0	0	0	8.19699006524804e-06	0	0	0	2.25242980865609e-05	3.63543825208129e-06	0	0	0	3.32654717709207e-06	0	0	0	0	0	TRUE	FALSE
M	CD4	TGCGCCAGCAGCCAAGATCTTCAGCGGGGGGCCCCAGATACGCAGTATTTT	TRBV4-3	TRBJ2-3	CASSQDLQRGAPDTQYF	257_CD4	TGTGCTCTGACCGAGAGGGATAGCAGCTATAAATTGATCTTC	FALSE	NA	0	0	1.69747201151565e-06	0	8.28295069286883e-06	8.61216234172076e-06	2.64988991915628e-06	3.03302586033674e-06	0	0	0	0	0	1.759327233266e-05	7.01913240013968e-06	1.89458348055826e-06	4.9216231513153e-06	0	0	0	0	0	0	0	0	0	2.70791727312731e-05	0	0	0	0	0	0	0	0	0	0	0	FALSE	FALSE
M	CD4	TGCAGTGCTCGGGGGACGGGGGGCGCGGGTGAAAAACTGTTTTTT	TRBV20-1	TRBJ1-4	CSARGTGGAGEKLFF	258_CD4	TGTGCTCTGACCGAGAGGGATAGCAGCTATAAATTGATCTTC	FALSE	NA	0	0	3.3949440230313e-06	1.21598435757722e-06	8.28295069286883e-06	6.7666989827806e-06	7.06637311775007e-06	1.51651293016837e-06	0	1.11609135877426e-06	0	0	0	6.39755357551272e-06	8.7739155001746e-06	7.57833392223303e-06	4.9216231513153e-06	0	0	0	0	0	0	0	0	0	0	0	0	0	0	0	0	0	0	0	0	0	FALSE	FALSE
M	CD4	TGCGCCAGCAGTTCCGGGACTAGCGGGAAGAGCTCCTACAATGAGCAGTTCTTC	TRBV5-1	TRBJ2-1	CASSSGTSGKSSYNEQFF	131_CD4	GGCGCTCGGACTAGCTATGGAAAGCTGACATTT	FALSE	NA	0	0	0	4.25594525152028e-06	1.01944008527616e-05	6.15154452980054e-06	2.2082415992969e-06	0	2.75519133150683e-06	0	0	0	0	1.59938839387818e-06	1.40382648002794e-05	0	1.64054105043843e-06	0	0	0	0	0	9.53406999914193e-06	0	0	0	6.76979318281827e-06	1.68932235649207e-05	0	0	0	4.13644476708714e-06	0	0	0	0	0	0	FALSE	FALSE
M	CD8	TGCAGCGTCCCCGATTCCGGTAGCTATGGCTACACCTTC	TRBV29-1	TRBJ1-2	CSVPDSGSYGYTF	95_CD8	TGTGTGGTGAGCGCTGACAGCTGGGGGAAATTGCAGTTT	FALSE	NA	0	1.76980500288478e-06	1.24481280844481e-05	1.03358670394064e-05	7.00865058627362e-06	1.29182435125811e-05	4.85813151845317e-06	5.3077952555893e-06	1.10207653260273e-06	5.58045679387132e-07	0	0	0	0	3.50956620006984e-06	0	0	2.13894135236706e-06	3.37086824695336e-05	2.35034622407839e-05	6.55917736671517e-06	2.34768236796634e-06	0	1.36616501087467e-05	0	0	0	0	0	0	0	4.13644476708714e-06	0	0	0	0	0	0	FALSE	FALSE
M	CD4	TGTGCCAGCAGTTACGAAGGGAAATCCCAAGAGACCCAGTACTTC	TRBV6-5	TRBJ2-5	CASSYEGKSQETQYF	259_CD4	TGTGCTGTGAGTGATGGACCAGGCTTCAAAACTATCTTT	FALSE	NA	0	0	0	0	7.64580063957122e-06	6.7666989827806e-06	8.3913180773282e-06	4.17041055796302e-06	0	3.34827407632279e-06	0	0	0	0	0	1.89458348055826e-06	0	0	0	0	0	0	0	0	0	0	0	0	7.6344203293707e-05	0	0	0	0	0	0	0	0	0	FALSE	FALSE
M	CD8	TGCAGCGTTGAAGATCGGTCACAGTCGAGGCAGCCCCAGCATTTT	TRBV29-1	TRBJ1-5	CSVEDRSQSRQPQHF	96_CD8	TGTGCTGCAGGTACGATGCTGCAGGCAACAAGCTAACTTTT	FALSE	NA	0	0	1.1316480076771e-06	6.07992178788612e-06	7.64580063957122e-06	8.61216234172076e-06	0	1.51651293016837e-06	0	0	0	0	0	0	0	0	0	0	0	2.71193795085968e-05	0	0	0	0	0	0	0	0	0	0	0	0	0	0	0	0	0	0	FALSE	FALSE
M	CD4	TGTGCCAGCAGCTTACAGCGGGGGGCTCCCTACGAGCAGTACGTC	TRBV7-2	TRBJ2-7	CASSLQRGAPYEQYV	260_CD4	TGCATCGTCAGTGAGGCTGGTGGTACTAGCTATGGAAAGCTGACATTT	FALSE	NA	0	0	0	0	6.37150053297602e-06	9.84247124768087e-06	0	5.68692348813139e-06	0	1.6741370381614e-06	0	0	0	0	1.75478310003492e-05	0	0	0	0	0	0	0	0	0	0	0	0	5.63107452164022e-06	0	0	0	4.13644476708714e-06	0	0	0	0	0	0	FALSE	FALSE
M	CD4	TGCGCCAGCAGCCAGGGACTAGCGGGGGAGCAGTACTTC	TRBV4-3	TRBJ2-7	CASSQGLAGEQYF	261_CD4	TGTGCAGCAAGTCGGGGGAGCAACTATCAGTTAATCTGG	FALSE	NA	0	0	0	7.29590614546334e-06	8.28295069286883e-06	6.15154452980054e-06	3.53318655887503e-06	4.54953879050511e-06	0	1.11609135877426e-06	0	0	0	0	8.7739155001746e-06	6.6310421819539e-06	0	0	0	0	0	0	0	0	0	0	0	1.68932235649207e-05	0	0	0	0	0	0	0	0	0	0	FALSE	FALSE
M	CD4	TGTGCCAGCAGCTTAATGGGGAACACTGAAGCTTTCTTT	TRBV7-2	TRBJ1-1	CASSLMGNTEAFF	262_CD4	TGTGCTGTGCCGCGGTCGGGGGGAGGTGCTGACGGACTCACCTTT	FALSE	NA	5.12012845378265e-06	8.84902501442391e-06	6.22406404222405e-06	3.03996089394306e-06	2.54860021319041e-05	2.76819503841024e-05	1.10412079964845e-05	9.09907758101023e-06	0	2.79022839693566e-06	6.15493826084013e-06	6.36551824230218e-06	7.69803186985194e-06	1.759327233266e-05	7.54556733015016e-05	1.89458348055826e-05	6.56216420175374e-06	0	0	0	0	0	0	3.55202902827415e-05	0	0	6.76979318281827e-06	1.12621490432804e-05	0	0	1.88082349976114e-05	2.06822238354357e-06	0	0	0	0	0	0	TRUE	FALSE
M	CD8	TGTGCCAGCAGCCCACTCGGGGGCGGCACAGATACGCAGTATTTT	TRBV7-9	TRBJ2-3	CASSPLGGGTDTQYF	97_CD8	TGTGCGACAACTCAAGCCGGAGGAGGTGCTGACGGACTCACCTTT	FALSE	NA	0	0	7.9215360537397e-06	4.8639374303089e-06	1.2743001065952e-05	1.84546335894016e-06	4.41648319859379e-07	3.41215409287883e-06	0	0	0	0	0	0	0	0	0	0	1.95155530086773e-05	1.08477518034387e-05	4.68512669051084e-06	0	0	1.09293200869974e-05	0	0	0	0	0	0	0	0	0	0	0	0	0	0	FALSE	FALSE
M	CD8	TGTGCCAGCAGCCCCCCTAGGGGGGGGCCGGGCGGGGAGCTGTTTTTT	TRBV7-9	TRBJ2-2	CASSPPRGGPGGELFF	98_CD8	TGTGCTGTGCGAATCCCGAATTATGGAGGAAGCCAAGGAAATCTCATCTTT	FALSE	NA	0	0	5.09241603454695e-06	0	7.00865058627362e-06	8.61216234172076e-06	1.76659327943752e-06	3.41215409287883e-06	0	0	0	0	0	0	0	0	0	0	8.87070591303515e-06	7.23183453562582e-06	1.03072787191238e-05	0	0	8.19699006524804e-06	0	0	0	0	0	0	0	0	0	0	0	0	0	0	FALSE	FALSE
M	CD4	TGTGCCAGTAGTATTGAGTGGACAGCCGAGACCCAGTACTTC	TRBV19	TRBJ2-5	CASSIEWTAETQYF	263_CD4	TGTGCAGCAAGTCGGGGGAGCAACTATCAGTTAATCTGG	FALSE	NA	0	0	5.6582400383855e-07	3.03996089394306e-06	6.37150053297602e-06	8.61216234172076e-06	4.85813151845317e-06	3.41215409287883e-06	0	5.58045679387132e-07	0	0	0	1.59938839387818e-06	1.40382648002794e-05	2.84187522083739e-06	1.64054105043843e-06	0	0	0	0	0	3.81362799965677e-05	2.73233002174935e-06	0	0	0	5.63107452164022e-06	0	0	0	0	0	0	0	0	0	0	FALSE	FALSE
M	0	TGCGCCAGCAGCTCGGACAGCAACACTGAAGCTTTCTTT	TRBV5-1	TRBJ1-1	CASSSDSNTEAFF	42_0	TGTGTTGTGAGTGATCACGAAGTAGGAGACAACTTCAACAAATTTTACTTT	FALSE	NA	0	0	0	0	1.2743001065952e-05	2.46061781192022e-06	2.2082415992969e-06	8.71994934846813e-06	0	0	0	0	0	0	0	0	0	0	0	0	0	0	0	0	0	0	0	0	3.99898207728942e-05	0	0	0	0	0	0	0	0	0	FALSE	FALSE
M	CD4	TGTGCCACCAGCAGAGTCGGGGGGGCCTACAATGAGCAGTTCTTC	TRBV15	TRBJ2-1	CATSRVGGAYNEQFF	264_CD4	TGTGCCGTCCGCGGGACTGCAGGCAACAAGCTAACTTTT	FALSE	NA	2.04805138151306e-06	0	2.2632960153542e-06	0	2.10259517588209e-05	4.30608117086038e-06	2.2082415992969e-06	4.54953879050511e-06	0	5.58045679387132e-07	0	0	0	6.39755357551272e-06	2.63217465005238e-05	5.68375044167477e-06	0	0	0	0	0	0	1.90681399982839e-05	1.09293200869974e-05	0	0	0	0	0	0	0	2.06822238354357e-06	0	0	0	0	0	0	FALSE	FALSE
M	0	TGTGCCAGCAGCCACAGCGGGACCCCCGACGGCCGGGAGCTGTTTTTT	TRBV7-6	TRBJ2-2	CASSHSGTPDGRELFF	43_0	TGTGGCACAGATCAGTACAGCAGTGCTTCCAAGATAATCTTT	FALSE	NA	0	0	3.3949440230313e-06	6.07992178788612e-07	7.64580063957122e-06	5.53639007682049e-06	1.05995596766251e-05	4.92866702304721e-06	0	0	0	0	0	0	0	0	0	0	0	0	0	0	0	0	0	0	0	0	9.81568328061948e-05	0	0	0	0	0	0	0	0	0	FALSE	FALSE
M	0	TGTGCCAGGAGAGTCGACAGCCTTTTTAATTCACCCCTCCACTTT	TRBV2	TRBJ1-6	CARRVDSLFNSPLHF	44_0	TGTGGCACAGATCAGTACAGCAGTGCTTCCAAGATAATCTTT	FALSE	NA	0	0	1.1316480076771e-06	0	7.00865058627362e-06	7.9970078887407e-06	5.29977983831255e-06	4.54953879050511e-06	0	0	0	0	0	0	0	0	0	0	0	0	0	0	0	0	5.53949103156402e-06	0	0	0	2.18126295124877e-05	0	0	0	0	0	0	0	0	0	FALSE	FALSE
M	CD4	TGCAGCGTTGACCGGACAGCATACAATGAGCAGTTCTTC	TRBV29-1	TRBJ2-1	CSVDRTAYNEQFF	265_CD4	TGTGCTGTGAGTGATGGACCAGGCTTCAAAACTATCTTT	FALSE	NA	0	0	0	6.07992178788612e-07	7.64580063957122e-06	7.9970078887407e-06	3.97483487873441e-06	1.89564116271046e-06	0	1.6741370381614e-06	0	0	0	0	0	8.52562566251216e-06	0	0	0	0	0	0	0	2.73233002174935e-06	0	0	0	1.68932235649207e-05	0	0	0	0	0	0	0	0	0	0	FALSE	FALSE
M	CD4	TGTGCCACCAGTGATCACGGTTTAGCGGGACAAGAGACCCAGTACTTC	TRBV24-1	TRBJ2-5	CATSDHGLAGQETQYF	266_CD4	TGTGCAGCATAACGCACCCATCAGGAGGAAGCTACATACCTACATTT	FALSE	NA	0	0	3.96076802686985e-06	3.64795307273167e-06	6.37150053297602e-06	8.61216234172076e-06	1.32494495957814e-06	3.03302586033674e-06	0	0	0	0	0	4.79816518163454e-06	5.26434930010476e-06	9.47291740279129e-07	3.28108210087687e-06	0	0	0	0	0	6.67384899939935e-05	0	0	0	8.12375181938192e-05	0	0	0	7.52329399904454e-06	0	0	0	0	0	0	0	FALSE	FALSE
M	CD4	TGTGCCATCAGTCAGGGGACCTACGAGCAGTACTTC	TRBV10-3	TRBJ2-7	CAISQGTYEQYF	267_CD4	TGTGCTTATAGGAGACTGGCAGGAAACACACCTCTTGTCTTT	FALSE	NA	1.02402569075653e-05	1.85829525302902e-05	8.48736005757825e-06	9.72787486061779e-06	4.26890535709393e-05	3.62941127258232e-05	2.25240643128283e-05	1.47860010691416e-05	6.61245919561638e-06	1.11609135877426e-06	0	0	1.53960637397039e-05	1.59938839387818e-05	6.84365409013619e-05	2.55768769875365e-05	6.56216420175374e-06	0	0	0	0	0	0	8.19699006524804e-05	0	0	0	2.25242980865609e-05	0	0	0	1.86140014518921e-05	0	0	0	0	0	0	FALSE	FALSE
W	CD8	TGCGCCAGCAGCTTACATCTCGAGGGGATAACAGATACGCAGTATTTT	TRBV5-1	TRBJ2-3	CASSLHLEGITDTQYF	99_CD8	TGTGCTCTGAGTGAGGCGAGCAACACAGGCAAACTAATCTTT	NA	NA	0	0	4.50430763440007e-05	3.43761041691687e-05	0.00117853270704542	0.0011736157178175	0.00110933416905939	0.00115081924133525	0.000252599030993597	0.000258158599091148	0	0	0	0	2.48283738656537e-05	NA	9.24300697200016e-07	0	6.97370332703763e-05	0.00327710247401232	0.00295903493789514	0.000567764313056796	3.27482315954938e-05	0	1.07781849536538e-05	0	4.39796286360158e-05	0.00285511815875689	0.000587872196584462	0	3.0035184072771e-05	0.000488203411445879	0.000523710573885426	0	NA	NA	NA	NA	FALSE	NA
W	CD8	TGTGCCAGCAGCTTAGGTACCAGGGGGGAGCTGTTTTTT	TRBV7-6	TRBJ2-2	CASSLGTRGELFF	100_CD8	TGTGCTGTGGGTGTTGGATCAGGAGGAGGTGCTGACGGACTCACCTTT	NA	NA	0	0	0	0	0.000356401552063636	0.000374644850934108	9.21756683888154e-07	0	0	0	0	0	0	0	0	NA	0	0	0	0.000767445751405771	4.47119210924017e-06	0	0	0	0	0	0	0	0	0	0	0	0	0	NA	NA	NA	NA	FALSE	NA
W	CD8	TGCGCCAGCAGCCAAGATCAGGGGCCCACAGATACGCAGTATTTT	TRBV4-1	TRBJ2-3	CASSQDQGPTDTQYF	101_CD8	TGTGCCCCCCAGAACTATGGTCAGAATTTTGTCTTT	NA	NA	0	0	0	0	0.000263650317584174	0.000263065840981993	6.54447245560589e-05	8.04214233610265e-05	0	0	0	0	0	0	0	NA	0	0	0	0.000636507139791517	0.000262906096023322	0	0	0	0	0	0	0.000133512719654099	0	0	0	0	0	0	NA	NA	NA	NA	FALSE	NA
W	CD8	TGCAGTGCTAGAGAAGCCGGGGAGCTGTTTTTT	TRBV20-1	TRBJ2-2	CSAREAGELFF	102_CD8	TGTGCTGGGCAGACCATGAATTATGGAGGAAGCCAAGGAAATCTCATCTTT	NA	NA	9.43319099696251e-06	8.50036952995318e-06	0.000108816936910259	0.000124450199903573	0.00022260296275071	0.000186100757474877	0.000210160523926499	0.000204262864029649	0.000124270607617332	0.000119296949672434	0	0	0	1.791652333448e-06	0	NA	0	9.79937414663783e-06	0.000223739648409124	0.000512842895489165	0.000603610934747422	0.00028904365028346	8.73286175879836e-05	9.61894547500758e-05	1.07781849536538e-05	0	0	0.000585401924637205	0	0	0	0.000249083373186673	4.22347237004376e-05	0	NA	NA	NA	NA	FALSE	NA
W	CD8	TGTGCCAGCAGCGGAGACAGGGGGACGAACACCGGGGAGCTGTTTTTT	TRBV9	TRBJ2-2	CASSGDRGTNTGELFF	103_CD8	TGTGCAATGATCCCTTCTAACGACTACAAGCTCAGCTTT	NA	NA	0	0	2.22985526455449e-06	2.17570279551701e-06	0.000113669598000362	0.000105470669991233	7.60449264207727e-05	8.15541194647029e-05	1.97818518247997e-05	6.68062918165633e-06	0	0	0	0	4.13806231094228e-06	NA	0	0	2.32456777567921e-05	0.000254602855916607	0.000214617221243528	5.72456580106852e-05	0	0	0	0	0	5.13510460208074e-05	0	0	0	6.77506775067751e-05	0	0	NA	NA	NA	NA	FALSE	NA
W	CD4	TGCGCCAGCACCACTAGCGGGAGGGCCGATGAGCAGTTCTTC	TRBV5-1	TRBJ2-1	CASTTSGRADEQFF	268_CD4	TGTGCTGTTCACATGAACACAGGCTTTCAGAAACTTGTATTT	NA	NA	0	0	2.94340894921192e-05	1.13136545366884e-05	9.82768399378133e-05	9.40684353975857e-05	8.84886416532628e-05	5.43694129764686e-05	2.02890787946664e-06	0	0	0	0	5.374957000344e-06	0.00018207474168146	5.01169953413469e-05	0	0	0	0	0	0	0	0	0	0	0	0	0	0	0	0	0	0	NA	NA	NA	NA	FALSE	NA
W	CD4	TGCGCCAGCAGCCCGGACAGCAATAATGAAAAACTGTTTTTT	TRBV5-1	TRBJ1-4	CASSPDSNNEKLFF	269_CD4	TGTGCTGTGTGGGGGTACAATAACAATGACATGCGCTTT	NA	NA	1.34759871385179e-06	1.4167282549922e-06	5.35165263493077e-06	5.65682726834422e-06	0.000139324194771277	0.000106692337983409	1.29045935744342e-05	9.81669956519572e-06	1.01445393973332e-06	0	0	0	1.11299206770553e-06	5.374957000344e-06	0.00018207474168146	1.78193761213678e-05	9.24300697200016e-07	0	0	0	0	0	0	9.61894547500757e-06	0	0	0	0	0	0	0	0	0	0	NA	NA	NA	NA	FALSE	NA
W	CD4	TGTGCCAGCAGTTCCACTACCCCGGTCCGCTACGAGCAGTACTTC	TRBV12-4	TRBJ2-7	CASSSTTPVRYEQYF	270_CD4	TGTGCTATTCAGGCAGGCTTCAAAACTATCTTT	NA	NA	1.34759871385179e-06	2.36121375832033e-06	1.78388421164359e-06	2.61084335462041e-06	0.000121168633979553	0.000109950119295879	3.64093890135821e-05	5.66348051838215e-05	1.06517663671999e-05	1.28840705646229e-05	0	0	0	0	0.000111727682395442	7.7959770530984e-05	1.01673076692002e-05	0	0	0	0	9.38453410011233e-07	0	0	0	0	0.000114347034453641	0.000154053138062422	0	0	1.71629623272977e-05	7.97066794197354e-06	0	0	NA	NA	NA	NA	FALSE	NA
W	CD8	TGCGCCAGCAGCTTACGACAGGGGCCGTACGTCCCCACTGAAGCTTTCTTT	TRBV5-1	TRBJ1-1	CASSLRQGPYVPTEAFF	104_CD8	TGTGCCGCTTTTTTCATGTATTCAGGAGGAGGTGCTGACGGACTCACCTTT	NA	NA	0	0	0.000122196068497586	0.00010878513977585	6.19657183543642e-05	6.63772942415865e-05	1.88960120197072e-05	2.03885298661757e-05	1.26806742466665e-05	1.62243851554511e-05	0	0	0	0	0	NA	0	0	5.81141943919802e-05	2.90974692476122e-05	1.07308610621764e-05	1.03229875101236e-05	5.45803859924897e-05	5.77136728500454e-05	0.000474240137960767	0	0	0	0.000382116927779901	0	0	0	0.00010136333688105	0	NA	NA	NA	NA	FALSE	NA
W	CD4	TGCAGTGCTAGAGTGGTAGCGGGAGTGGGAGAGCAGTACTTC	TRBV20-1	TRBJ2-7	CSARVVAGVGEQYF	271_CD4	TGTGCTATTCAGGCAGGCTTCAAAACTATCTTT	NA	NA	0	0	0	0	8.17000235627604e-05	7.85939741633509e-05	5.02357392719044e-05	2.94500986955872e-05	0	0	0	0	0	0	0.000120003807017326	6.01403944096162e-05	0	0	0	0	0	0	0	0	0	0	0	3.08106276124845e-05	0	0	0	0	0	0	NA	NA	NA	NA	FALSE	NA
W	CD8	TGCGCCAGCAGCCAGTATGACAGGACCCTTAGCTCCTACAATGAGCAGTTCTTC	TRBV5-1	TRBJ2-1	CASSQYDRTLSSYNEQFF	105_CD8	TGTGCCCCCCAGAACTATGGTCAGAATTTTGTCTTT	NA	NA	0	0	0	0	6.94647543335548e-05	8.42950914601742e-05	2.3965673781092e-05	4.07770597323515e-05	0	0	0	0	0	0	0	NA	0	0	0	0.000105478326022594	0.00010909708746546	0	0	0	0	0	0	0	0	0	0	0	0	0	NA	NA	NA	NA	FALSE	NA
W	CD4	TGCGCCAGCAGCCAAGAGTACAGGGCGGACGAGCAGTTCTTC	TRBV4-3	TRBJ2-1	CASSQEYRADEQFF	272_CD4	TGTGCTGCTCGTGGTACTAGCTATGGAAAGCTGACATTT	NA	NA	0	0	0	0	8.68309429169434e-05	6.55628489134689e-05	9.21756683888154e-06	4.90834978259786e-06	1.52168090959998e-06	0	0	0	0	0	0.000128279931639211	5.56855503792743e-06	0	0	0	0	0	0	0	0	0	0	2.63877771816095e-05	3.08106276124845e-05	0	0	0	0	0	0	NA	NA	NA	NA	FALSE	NA
W	CD8	TGTGCCGCGTCTCGGGGCTGTGAGCCAAAAACATTCAGTACTTC	TRBV12-1	TRBJ2-4	CAASRGC_AKNIQYF	51_CD8	TGTGCTCTGAATGCTGGTGGTACTAGCTATGGAAAGCTGACATTT	NA	NA	1.70695837087893e-05	1.4167282549922e-05	2.1852581592634e-05	3.52463852873755e-05	0.000131035786583751	0.00017836352685776	1.7974255335819e-05	1.43474839799014e-05	2.28252136439997e-05	3.34031459082816e-05	6.00695714855205e-05	8.77255844871513e-05	6.6779524062332e-06	1.2541566334136e-05	2.89664361765959e-05	2.22742201517097e-05	2.77290209160005e-06	2.61316643910342e-05	1.74342583175941e-05	1.81859182797576e-05	9.83662264032836e-06	1.40768011501685e-05	0	4.80947273750379e-05	3.23345548609614e-05	0	8.79592572720316e-06	1.02702092041615e-05	5.87872196584463e-05	0	8.58148116364885e-06	7.97066794197354e-06	3.80112513303938e-05	7.43826242189824e-05	NA	NA	NA	NA	TRUE	NA
W	CD4	TGTGCCAGCAGCTTGCCCACCTCGGGTGAGCAGTTCTTC	TRBV5-5	TRBJ2-1	CASSLPTSGEQFF	273_CD4	TGTGCAGAGAATTTAGGAGGAAGCTACATACCTACATTT	NA	NA	9.43319099696251e-06	1.4167282549922e-06	5.84222079313276e-05	7.39738950475783e-05	9.4329978896134e-05	7.28928568665275e-05	7.60449264207727e-05	8.04214233610265e-05	3.09408451618663e-05	2.19506387397279e-05	0	0	1.11299206770553e-06	0.000157665405343424	0.000157246367815807	0.000122508210834403	4.71393355572008e-05	0	0	0	0	0	0	0.000153903127600121	0	0	0.000228694068907282	8.21616736332919e-05	2.93936098292231e-05	0	0	2.39120038259206e-05	0	0	NA	NA	NA	NA	FALSE	NA
W	CD4	TGCGCCAGCAGCTTGGGGGACAGAAATCAGCCCCAGCATTTT	TRBV5-1	TRBJ1-5	CASSLGDRNQPQHF	274_CD4	TGTGCAGCAAAGGCTCTGGTTTCTTCTGGTTCTGCAAGGCAACTGACCTTT	NA	NA	6.73799356925894e-06	5.19467026830472e-06	4.01373947619808e-06	3.91626503193061e-06	9.31459205836302e-05	8.18517554758214e-05	7.09752646593879e-05	6.07880242306351e-05	4.56504272879994e-06	1.90875119475895e-06	0	3.70671483748527e-06	2.22598413541107e-05	1.6124871001032e-05	0.000111727682395442	0.000130304187887502	2.77290209160005e-06	0	0	0	0	0	0	4.80947273750379e-06	0	0	4.39796286360158e-05	0.000123242510449938	0	0	2.57444434909465e-05	5.97800095648015e-06	0	0	NA	NA	NA	NA	TRUE	NA
W	CD4	TGTGCCAGCAGCTTGGAGGGACAGAACTCTGGGGCCAACGTCCTGACTTTC	TRBV5-5	TRBJ2-6	CASSLEGQNSGANVLTF	275_CD4	TGTGCCGTGAACATGAGGGATAGTGGAGGTAGCAACTATAAACTGACATTT	NA	NA	2.87487725621715e-05	1.18060687916016e-05	3.34478289683173e-05	6.52710838655102e-05	0.000178003432979734	0.000116058459256762	3.18006055941413e-05	2.45417489129893e-05	7.10117757813324e-06	3.34031459082816e-06	0	0	2.44858254895217e-05	6.9874441004472e-05	0.000148970243193922	2.56153531744662e-05	2.77290209160005e-06	0	0	0	0	0	3.27482315954938e-05	0.00010099892748758	0	0	0	3.08106276124845e-05	0	0	0	1.99266698549338e-05	0	0	NA	NA	NA	NA	FALSE	NA
W	CD4	TGTGCCAGCAGCGTCGTTGGGAGGCGCACAGATACGCAGTATTTT	TRBV5-6	TRBJ2-3	CASSVVGRRTDTQYF	276_CD4	TGTGCTGTGTGGGGGTACAATAACAATGACATGCGCTTT	NA	NA	0	0	0	0	5.64401128960132e-05	4.84594970229987e-05	5.06966176138485e-06	4.53078441470572e-06	2.02890787946664e-06	0	0	8.64900128746562e-06	0	1.791652333448e-06	7.86231839079033e-05	8.90968806068389e-06	6.47010488040011e-06	0	0	0	0	0	0	0	0	0	0	0	0	0	8.58148116364885e-06	0	0	0	NA	NA	NA	NA	TRUE	NA
W	CD4	TGTGCCAGCAGACTTGGGCAGGGGCGTTACTACGAGCAGTACTTC	TRBV12-4	TRBJ2-7	CASRLGQGRYYEQYF	277_CD4	TGTGCTGCTCGTGGTACTAGCTATGGAAAGCTGACATTT	NA	NA	0	0	0	0	5.20985657501661e-05	3.9093375749646e-05	1.42872286002664e-05	2.22763567056364e-05	1.52168090959998e-06	1.43156339606921e-06	0	0	0	1.791652333448e-06	4.96567477313073e-05	3.00701972048081e-05	0	0	0	0	0	0	0	0	0	0	0	0.000164323347266584	0	0	0	0	0	0	NA	NA	NA	NA	FALSE	NA
W	CD4	TGTGCCAGCAGTCATGGACAGGGCTACGAGCAGTACTTC	TRBV12-4	TRBJ2-7	CASSHGQGYEQYF	278_CD4	TGCATCCTCCCAAGGGAGCAACTATCAGTTAATCTGG	NA	NA	4.04279614155536e-06	0	6.68956579366347e-06	1.04433734184816e-05	5.01251352293264e-05	6.59700715775277e-05	2.58091871488683e-05	2.41641835450972e-05	5.57949666853326e-06	9.54375597379476e-06	0	1.23557161249509e-06	0	4.47913083362e-05	8.27612462188456e-05	5.56855503792743e-05	1.66374125496003e-05	0	0	0	0	0	0	2.40473636875189e-05	0	0	9.67551829992347e-05	0	0	0	8.58148116364885e-06	1.99266698549338e-06	0	0	NA	NA	NA	NA	TRUE	NA
W	CD4	TGTGCCAGCAGCTGGGCCGGCACCGGGGAGCTGTTTTTT	TRBV5-6	TRBJ2-2	CASSWAGTGELFF	279_CD4	TGTGCAGCAAAGGCTCTGGTTTCTTCTGGTTCTGCAAGGCAACTGACCTTT	NA	NA	3.1443969989875e-06	0	9.81136316403975e-06	2.17570279551701e-05	5.17038796459981e-05	5.2124500999528e-05	1.75133769938749e-05	4.07770597323515e-05	2.5361348493333e-06	3.34031459082816e-06	0	0	5.56496033852767e-06	1.791652333448e-06	5.37948100422496e-05	3.45250412351501e-05	7.39440557760013e-06	0	0	0	0	0	2.18321543969959e-05	0	0	0	1.75918514544063e-05	5.13510460208074e-05	0	0	8.58148116364885e-06	0	0	0	NA	NA	NA	NA	FALSE	NA
W	CD8	TGTGCCAGCAGTGCCCTAGTGTACCAAGAGACCCAGTACTTC	TRBV6-2	TRBJ2-5	CASSALVYQETQYF	106_CD8	TGTGCAATGAGAGAAGACTCAGGAGGAGGTGCTGACGGACTCACCTTT	NA	NA	0	0	1.33791315873269e-06	4.78654615013742e-06	4.34154714584717e-05	4.72378290308223e-05	1.38263502583223e-06	1.51026147156857e-06	0	0	0	0	0	0	0	NA	0	0	2.90570971959901e-06	7.6380856774982e-05	1.25193379058725e-05	0	0	0	0	0	0	1.02702092041615e-05	0	0	0	0	0	0	NA	NA	NA	NA	FALSE	NA
W	CD4	TGTGCCAGCAGACCAACTAGCGGGGCGCAGTATTTT	TRBV12-4	TRBJ2-3	CASRPTSGAQYF	280_CD4	TGTGCTGCTCGTGGTACTAGCTATGGAAAGCTGACATTT	NA	NA	0	0	0	0	4.6967646395983e-05	3.74644850934108e-05	1.01393235227697e-05	1.09493956688722e-05	5.0722696986666e-07	9.54375597379475e-07	0	0	0	0	4.96567477313073e-05	3.45250412351501e-05	2.77290209160005e-06	0	0	0	0	0	0	0	0	0	0	0.000102702092041615	0	0	0	0	8.44694474008751e-06	0	NA	NA	NA	NA	FALSE	NA
W	CD4	TGTGCCAGCAGCTCCAGGACAGGGACAAACGAGCAGTACTTC	TRBV7-2	TRBJ2-7	CASSSRTGTNEQYF	281_CD4	TGTGCTCTGAGTGATGTTACTGGAGGCTTCAAAACTATCTTT	NA	NA	1.79679828513572e-06	4.72242751664065e-07	1.2933160534416e-05	2.91544174599279e-05	4.18367270418e-05	5.04956103432928e-05	1.01393235227697e-05	8.68400346151929e-06	2.5361348493333e-06	0	0	0	0	3.583304666896e-05	2.89664361765959e-05	1.44782430986113e-05	2.77290209160005e-06	0	0	0	0	0	0	1.92378909500151e-05	0	0	0	4.1080836816646e-05	0	0	0	0	0	0	NA	NA	NA	NA	FALSE	NA
W	CD8	TGTGCCAGCAGCCGTCCGGGACAGGGATACTACGAGCAGTACTTC	TRBV14	TRBJ2-7	CASSRPGQGYYEQYF	107_CD8	TGTGCCCCCCAGAACTATGGTCAGAATTTTGTCTTT	NA	NA	0	0	0	0	4.14420409376321e-05	4.27583797261753e-05	7.83493181304931e-06	9.81669956519572e-06	1.01445393973332e-06	0	0	0	0	0	0	NA	0	0	0	9.45667750547396e-05	2.95098679209851e-05	9.38453410011233e-07	0	0	0	0	0	1.02702092041615e-05	2.93936098292231e-05	0	0	0	1.26704171101313e-05	0	NA	NA	NA	NA	FALSE	NA
W	CD4	TGCAGCACGGACGGGAGGGCCAACAACAATGAGCAGTTCTTC	TRBV20-1	TRBJ2-1	CSTDGRANNNEQFF	282_CD4	TGTGCTATTCAGGCAGGCTTCAAAACTATCTTT	NA	NA	3.1443969989875e-06	1.88897100665626e-06	8.91942105821795e-07	3.04598391372381e-06	5.64401128960132e-05	4.5608938374587e-05	4.37834424846873e-05	5.21040207691158e-05	9.63731242746654e-06	3.34031459082816e-06	0	0	0	5.374957000344e-06	0.000177936679370518	7.23912154930566e-05	1.01673076692002e-05	0	0	0	8.94238421848033e-07	0	0	0	0	0	0.000211102217452876	2.0540418408323e-05	0	0	7.72333304728396e-05	1.79340028694405e-05	0	0	NA	NA	NA	NA	FALSE	NA
W	CD4	TGTGCCAGCAGCATGGGACTGGACCAAGAGACCCAGTACTTC	TRBV11-2	TRBJ2-5	CASSMGLDQETQYF	283_CD4	TGTGCAATGAGCGAGCCTGGAGGCTTCAAAACTATCTTT	NA	NA	8.98399142567858e-07	0	0	0	3.6705807687617e-05	4.88667196870575e-05	1.52089852841545e-05	1.24596571404407e-05	3.55058878906662e-06	4.29469018820764e-06	0	0	2.22598413541107e-06	1.791652333448e-06	7.03470592860187e-05	2.56153531744662e-05	3.69720278880006e-06	0	0	3.63718365595152e-06	0	0	0	0	0	0	3.51837029088126e-05	1.02702092041615e-05	0	0	4.29074058182442e-06	0	0	0	NA	NA	NA	NA	FALSE	NA
W	CD4	TGTGCCAGCAGCCAGATGATGGACAGTGGAAACACCATATATTTT	TRBV3-1	TRBJ1-3	CASSQMMDSGNTIYF	284_CD4	TGTGCAATGAGCGAGCCTGGAGGCTTCAAAACTATCTTT	NA	NA	0	0	0	0	2.6443968979251e-05	3.29850357887638e-05	4.83922259041281e-05	4.15321904681358e-05	1.52168090959998e-06	2.86312679213843e-06	0	0	0	0	7.86231839079033e-05	5.45718393716888e-05	1.38645104580002e-05	0	0	0	0	0	0	0	0	0	4.39796286360158e-05	7.18914644291304e-05	2.93936098292231e-05	0	1.28722217454733e-05	1.39486688984537e-05	0	0	NA	NA	NA	NA	FALSE	NA
W	CD4	TGTGCCAGCAGCCCGACCGCTACAGGGGATACTGAGCAGTTCTTC	TRBV7-2	TRBJ2-1	CASSPTATGDTEQFF	285_CD4	TGTGCCCTCGGGGGGAACAGAGATGACAAGATCATCTTT	NA	NA	1.61711845662214e-05	2.21954093282111e-05	5.53004105609513e-05	3.95977908784095e-05	0.000118800517354545	9.85478847022327e-05	5.11574959557926e-05	4.83283670901943e-05	8.11563151786656e-06	1.33612583633127e-05	0	0	1.00169286093498e-05	5.1957917669992e-05	0.000186212803992403	7.35049265006421e-05	3.69720278880006e-06	0	0	0	8.94238421848033e-07	0	0	7.69515638000606e-05	0	0	0	0.000154053138062422	0	0	0	2.39120038259206e-05	0	0	NA	NA	NA	NA	FALSE	NA
W	CD8	TGTGCCAGCAGCCCGGACTTGAGCTCCTACAATGAGCAGTTCTTC	TRBV7-8	TRBJ2-1	CASSPDLSSYNEQFF	108_CD8	TGTGCTTATAGGAGCGCGGGGGGGTCAGGAGGAGGTGCTGACGGACTCACCTTT	NA	NA	0	0	6.1098034248793e-05	6.1789959392683e-05	3.27589466459378e-05	1.91394652107642e-05	0	0	0	0	0	0	0	0	0	NA	0	0	0.000174342583175941	5.09205711833213e-05	0	0	6.54964631909877e-05	2.40473636875189e-05	0	0	0	0	0	0	0	0	0	0	NA	NA	NA	NA	FALSE	NA
W	CD4	TGTGCCAGCAGCCGGTACGACCGCGCTAGCACAGATACGCAGTATTTT	TRBV5-6	TRBJ2-3	CASSRYDRASTDTQYF	286_CD4	TGTGCTTATCTGGGGGATAGCAACTATCAGTTAATCTGG	NA	NA	4.49199571283929e-07	4.72242751664065e-07	0	0	2.17077357292359e-05	2.48405825075876e-05	0.000187116606829295	0.000180476245852444	7.6084045479999e-06	8.11219257772554e-06	0	0	2.22598413541107e-06	7.166609333792e-06	1.65522492437691e-05	0.000239447866630879	1.29402097608002e-05	0	0	0	0	0	0	0	0	0	4.39796286360158e-05	0.00041080836816646	2.93936098292231e-05	0	0	1.99266698549338e-06	0	0	NA	NA	NA	NA	FALSE	NA
W	CD4	TGCGCCAGCAGCCAGCTCGCCTACAATGAGCAGTTCTTC	TRBV5-1	TRBJ2-1	CASSQLAYNEQFF	287_CD4	TGTGCTTTCATGAAGCATACGATGGATAGCAGCTATAAATTGATCTTC	NA	NA	3.1443969989875e-06	0	2.94340894921192e-05	3.52463852873755e-05	3.71004937917849e-05	3.0541699804411e-05	3.91746590652465e-05	2.07660952340679e-05	7.6084045479999e-06	1.28840705646229e-05	0	0	0	6.9874441004472e-05	5.37948100422496e-05	5.23444173565178e-05	9.24300697200016e-06	0	0	0	0	0	0	0.00010099892748758	0	0	0.000149530737362454	3.08106276124845e-05	0	0	1.28722217454733e-05	0	0	0	NA	NA	NA	NA	FALSE	NA
W	CD4	TGCAGCGTTGAGGCCAGAATGAGAACCGGGGAGCTGTTTTTT	TRBV29-1	TRBJ2-2	CSVEARMRTGELFF	288_CD4	TGTGCTACGGCGTTTTCAGATGGCCAGAAGCTGCTCTTT	NA	NA	0	0	1.33791315873269e-05	8.26767062296463e-06	2.28917940417396e-05	3.17633677965874e-05	1.84351336777631e-06	1.39699186120093e-05	5.57949666853326e-06	2.86312679213843e-06	0	0	0	2.1499828001376e-05	2.89664361765959e-05	2.00467981365387e-05	1.38645104580002e-05	0	0	3.63718365595152e-06	0	0	0	0	0	0	7.03674058176253e-05	0	0	0	1.28722217454733e-05	1.19560019129603e-05	0	0	NA	NA	NA	NA	FALSE	NA
W	CD4	TGTGCCAGCAGTTCACCCCCGGGAGGCAGGGGGCCTGATCAGCCCCAGCATTTT	TRBV12-4	TRBJ1-5	CASSSPPGGRGPDQPQHF	289_CD4	TGTGCAGCAAAGGCTCTGGTTTCTTCTGGTTCTGCAAGGCAACTGACCTTT	NA	NA	3.1443969989875e-06	1.88897100665626e-06	1.78388421164359e-06	3.48112447282721e-06	4.81517047084868e-05	3.95005984137048e-05	2.85744572005328e-05	2.03885298661757e-05	2.5361348493333e-06	0	0	0	3.3389762031166e-06	2.1499828001376e-05	7.86231839079033e-05	2.33879311592952e-05	6.47010488040011e-06	0	0	0	0	0	0	2.40473636875189e-05	0	0	0	7.18914644291304e-05	0	0	0	3.98533397098677e-06	0	0	NA	NA	NA	NA	FALSE	NA
W	CD4	TGTGCCAGCAGCCAGGACTTAGCGGGAATGGAGACCCAGTACTTC	TRBV5-4	TRBJ2-5	CASSQDLAGMETQYF	290_CD4	TGTGCTGTGAGTGAGCCGAGCAGGAGAGCACTTACTTTT	NA	NA	2.69519742770357e-06	0	0	0	4.53889019793113e-05	4.23511570621165e-05	4.60878341944077e-06	3.39808831102929e-06	1.52168090959998e-06	0	0	0	0	1.791652333448e-06	9.93134954626147e-05	7.7959770530984e-06	0	0	0	0	0	0	0	0	0	0	0	0	0	0	0	0	0	0	NA	NA	NA	NA	FALSE	NA
W	CD4	TGTGCCAGCAGTTTATCCGGGACAGGGGCCAGAGAGCAGTACTTC	TRBV12-4	TRBJ2-7	CASSLSGTGAREQYF	291_CD4	TGTGCAGCAAGCAAAAAGGAGGGAGCCCAGAAGCTGGTATTT	NA	NA	0	0	0	0	3.43376910626095e-05	2.68766958278816e-05	1.33654719163782e-05	3.02052294313715e-06	5.57949666853326e-06	1.43156339606921e-06	0	0	0	7.166609333792e-06	6.62089969750765e-05	1.44782430986113e-05	0	0	0	0	0	0	2.18321543969959e-05	0	0	0	0.000114347034453641	0	0	0	0	0	0	0	NA	NA	NA	NA	FALSE	NA
W	CD8	TGTGCCAGCAGCCTCCTTCAGGGCGCTGAAGCTTTCTTT	TRBV9	TRBJ1-1	CASSLLQGAEAFF	109_CD8	TGTCTTCTCTCAATTCCCAGGGAGCCCAGAAGCTGGTATTT	NA	NA	0	0	4.45971052910898e-07	0	2.68386550834189e-05	2.19900238591759e-05	2.3965673781092e-05	2.68071411203422e-05	1.01445393973332e-06	5.72625358427685e-06	0	0	0	0	4.13806231094228e-06	NA	0	0	2.90570971959901e-06	4.00090202154668e-05	5.54427821545781e-05	1.03229875101236e-05	1.09160771984979e-05	0	0	0	0	0.000143782928858261	0	0	0	9.96333492746692e-06	1.6893889480175e-05	0	NA	NA	NA	NA	FALSE	NA
W	CD8	TGCAGTGCTAGAGCAACAGCCTCCTACGAGCAGTACTTC	TRBV20-1	TRBJ2-7	CSARATASYEQYF	110_CD8	TGTGCAGGAGTTGGGTTCACGGGAGGAGGAAACAAACTCACCTTT	NA	NA	1.34759871385179e-06	1.88897100665626e-06	1.60549579047923e-05	1.47947790095157e-05	3.43376910626095e-05	3.21705904606462e-05	1.84351336777631e-05	1.73680069230386e-05	8.11563151786656e-06	5.24906578558712e-06	0	0	0	0	4.13806231094228e-06	NA	0	1.30658321955171e-05	6.68313235507773e-05	6.18321221511759e-05	4.20292058268576e-05	1.50152545601797e-05	2.18321543969959e-05	0	0	0	0	2.0540418408323e-05	0	0	0	1.99266698549338e-06	1.6893889480175e-05	0	NA	NA	NA	NA	FALSE	NA
W	CD4	TGTGCCAGCAGCCCCTGGACTAGCGTCAATGAGCAGTTCTTC	TRBV7-2	TRBJ2-1	CASSPWTSVNEQFF	292_CD4	TGTGCAGCAAAGGCTCTGGTTTCTTCTGGTTCTGCAAGGCAACTGACCTTT	NA	NA	9.43319099696251e-06	8.97261228161724e-06	7.13553684657436e-06	6.96224894565443e-06	5.84135434168529e-05	5.13100556714104e-05	0.000133193840821838	0.00012157604846127	4.56504272879994e-06	4.29469018820764e-06	0	0	1.22429127447609e-05	1.0749914000688e-05	8.68993085297878e-05	0.000212718802448828	8.31870627480014e-06	0	0	3.63718365595152e-06	0	0	0	4.32852546375341e-05	0	0	0.000114347034453641	0.000318376485329006	0	0	8.58148116364885e-06	3.78606727243743e-05	0	0	NA	NA	NA	NA	FALSE	NA
W	CD4	TGTGCCAGCAGTTGGGGACAGAGCACAGATACGCAGTATTTT	TRBV6-6	TRBJ2-3	CASSWGQSTDTQYF	293_CD4	TGTGCAGCAAAGGCTCTGGTTTCTTCTGGTTCTGCAAGGCAACTGACCTTT	NA	NA	1.34759871385179e-06	1.88897100665626e-06	1.11492763227724e-05	5.65682726834422e-06	3.1574888333434e-05	3.66500397652931e-05	1.42872286002664e-05	1.73680069230386e-05	1.01445393973332e-06	1.90875119475895e-06	0	0	1.11299206770553e-06	2.3291480334824e-05	5.79328723531919e-05	7.7959770530984e-06	5.5458041832001e-06	0	0	0	0	0	0	4.80947273750379e-06	0	0	0	0	0	0	1.71629623272977e-05	1.99266698549338e-06	0	0	NA	NA	NA	NA	FALSE	NA
W	CD4	TGTGCCAGCAGCCATCTTCGGACAGGGAAAAACATTCAGTACTTC	TRBV3-1	TRBJ2-4	CASSHLRTGKNIQYF	294_CD4	TGTGCTGTGTGGGGGTACAATAACAATGACATGCGCTTT	NA	NA	1.34759871385179e-06	2.83345650998439e-06	1.78388421164359e-06	2.61084335462041e-06	4.57835880834793e-05	3.7057262429352e-05	2.76527005166446e-06	5.28591515049e-06	3.04336181919996e-06	1.43156339606921e-06	0	0	0	5.374957000344e-06	7.03470592860187e-05	8.90968806068389e-06	6.47010488040011e-06	0	0	0	0	0	0	9.61894547500757e-06	0	0	0	0	0	0	0	9.96333492746692e-06	0	0	NA	NA	NA	NA	FALSE	NA
W	CD8	TGTGCCAGCAGCCTCAGCCCGGAATGGCAGCCCCAGCATTTT	TRBV7-2	TRBJ1-5	CASSLSPEWQPQHF	111_CD8	TGTGCTGCGGGATCTTATAACACCGACAAGCTCATCTTT	NA	NA	0	0	1.78388421164359e-06	8.70281118206803e-07	1.77608746875566e-05	2.28044691872935e-05	2.12004037294275e-05	2.22763567056364e-05	1.72457169754664e-05	1.62243851554511e-05	0	1.23557161249509e-06	0	0	0	NA	0	0	8.71712915879704e-06	6.18321221511759e-05	5.90197358419702e-05	4.4107310270528e-05	0	0	0	0	8.79592572720316e-06	0.000112972301245776	0	0	0	1.19560019129603e-05	0.00010136333688105	0	NA	NA	NA	NA	TRUE	NA
W	CD4	TGCGCCAGCAGTCCTGGACGGACGAATTCACCCCTCCACTTT	TRBV5-1	TRBJ1-6	CASSPGRTNSPLHF	295_CD4	TGTGCTTTCATGAAGCATACGATGGATAGCAGCTATAAATTGATCTTC	NA	NA	0	4.72242751664065e-07	9.81136316403975e-06	7.39738950475783e-06	1.89449330000604e-05	2.80983638200581e-05	1.84351336777631e-05	2.03885298661757e-05	0	3.8175023895179e-06	0	0	1.6694881015583e-05	1.791652333448e-05	3.72425607984805e-05	2.67290641820517e-05	1.47888111552003e-05	0	0	0	0	0	0	5.29042001125417e-05	0	0	0	0	0	0	0	9.96333492746692e-06	0	0	NA	NA	NA	NA	FALSE	NA
W	CD4	TGTGCCAGCAGCTTGGGACAGGGATCTGGGGCCAACGTCCTGACTTTC	TRBV5-4	TRBJ2-6	CASSLGQGSGANVLTF	296_CD4	TGTGCTGTGATCCGGAATTCTGGGGGTTACCAGAAAGTTACCTTT	NA	NA	9.88239056824644e-06	1.13338260399376e-05	1.7392871063525e-05	1.13136545366884e-05	6.63072655002113e-05	7.28928568665275e-05	6.45229678721708e-06	6.04104588627429e-06	2.02890787946664e-06	2.38593899344869e-06	0	0	1.22429127447609e-05	5.374957000344e-05	0.000103451557773557	5.56855503792743e-06	0	0	0	0	0	0	0	4.80947273750379e-05	0	0	0	1.02702092041615e-05	0	0	0	0	0	0	NA	NA	NA	NA	FALSE	NA
W	CD4	TGCGCCAGCAGCCTGGTTGGGGACGGACAAGAGACCCAGTACTTC	TRBV5-1	TRBJ2-5	CASSLVGDGQETQYF	297_CD4	TGTGCCGTGAACATGAGGGTGGATAGCAGCTATAAATTGATCTTC	NA	NA	3.23423691324429e-05	2.1723166576547e-05	4.10293368678026e-05	4.04680719966163e-05	0.000118800517354545	0.000100991220686586	3.96355374071906e-05	4.15321904681358e-05	7.10117757813324e-06	3.8175023895179e-06	0	0	3.89547223696937e-05	0.000105707487673432	0.000202765053236172	5.23444173565178e-05	3.05019230076005e-05	0	0	0	0	0	0	0.000240473636875189	0	0	0	1.02702092041615e-05	0	0	0	5.77873425793081e-05	0	0	NA	NA	NA	NA	FALSE	NA
W	0	TGTGCCAGCAGCTCGTCCGGGGGCTATGGCTACACCTTC	TRBV12-4	TRBJ1-2	CASSSSGGYGYTF	45_0	TGCGCTGCTTTGATGGATAGCAGCTATAAATTGATCTTC	NA	NA	7.18719314054287e-06	1.4167282549922e-05	5.61923526667731e-05	4.00329314375129e-05	6.51232071877076e-05	5.04956103432928e-05	6.31403328463386e-05	6.15431549664193e-05	0	9.54375597379475e-07	0	0	0	0	0	NA	0	0	0	0	0	0	0	1.44284182125114e-05	0.000334123733563268	0.00010088781275222	0	0	0.000705446635901355	0	0	0	0	0	NA	NA	NA	NA	FALSE	NA
W	CD4	TGTGCCAGCAGCCCCGACGTTCCTAGCACAGATACGCAGTATTTT	TRBV5-5	TRBJ2-3	CASSPDVPSTDTQYF	298_CD4	TGTGCCGTTCCTGGTGGCTACAATAAGCTGATTTTT	NA	NA	0	0	3.25558868624955e-05	2.69787146644109e-05	1.89449330000604e-05	1.75105745545289e-05	1.15219585486019e-05	3.77565367892143e-06	1.42023551562665e-05	3.34031459082816e-06	0	0	0	4.1208003669304e-05	2.89664361765959e-05	1.55919541061968e-05	1.66374125496003e-05	0	2.90570971959901e-06	0	0	9.38453410011233e-07	1.09160771984979e-05	1.44284182125114e-05	0	0	5.2775554363219e-05	0	0	0	4.29074058182442e-06	0	0	0	NA	NA	NA	NA	FALSE	NA
W	CD4	TGTGCCAGCAGTGGGACTAGCGGGAACAATGAGCAGTTCTTC	TRBV5-4	TRBJ2-1	CASSGTSGNNEQFF	299_CD4	TGTGCAGCAAAGGCTCTGGTTTCTTCTGGTTCTGCAAGGCAACTGACCTTT	NA	NA	3.59359657027143e-06	6.61139852329692e-06	1.78388421164359e-05	2.87192769008245e-05	4.18367270418e-05	4.80522743589399e-05	1.61307419680427e-05	1.585774545147e-05	3.04336181919996e-06	1.43156339606921e-06	0	0	1.00169286093498e-05	3.583304666896e-05	5.37948100422496e-05	2.67290641820517e-05	2.77290209160005e-06	0	0	0	0	0	0	1.92378909500151e-05	0	0	2.63877771816095e-05	3.08106276124845e-05	0	0	0	1.99266698549338e-06	0	0	NA	NA	NA	NA	FALSE	NA
W	CD8	TGTGCCAGCAGCTCCTGGACAGGGGGAGCGAGAGATACGCAGTATTTT	TRBV5-4	TRBJ2-3	CASSSWTGGARDTQYF	112_CD8	TGTGCTACGGACCTGCTCTATGGGAACAACAGACTCGCTTTT	NA	NA	4.49199571283929e-07	4.25018476497659e-06	3.96914237090699e-05	5.87439754789592e-05	2.96014578125944e-05	2.68766958278816e-05	2.44265521230361e-05	2.26539220735286e-05	7.6084045479999e-06	1.0975319369864e-05	0	0	0	0	0	1.11371100758549e-06	0	3.26645804887928e-06	0.000124945517942758	9.82039587106911e-05	5.72312589982741e-05	3.94150432204718e-05	0	7.69515638000606e-05	0	0	8.79592572720316e-06	0.000102702092041615	0	0	0	1.19560019129603e-05	0	0	NA	NA	NA	NA	FALSE	NA
W	CD4	TGTGCCAGCAGCGCTTTAGCGGGGATGAGCACAGATACGCAGTATTTT	TRBV9	TRBJ2-3	CASSALAGMSTDTQYF	300_CD4	TGTGCTGTGATCCGGAATTCTGGGGGTTACCAGAAAGTTACCTTT	NA	NA	1.34759871385179e-06	6.61139852329692e-06	1.15952473756833e-05	6.52710838655102e-06	4.49942158751434e-05	4.3572825054293e-05	4.14790507749669e-06	7.17374198995072e-06	0	0	0	0	1.33559048124664e-05	2.3291480334824e-05	8.27612462188456e-05	1.00233990682694e-05	9.24300697200016e-07	0	0	0	0	0	0	4.80947273750379e-06	0	0	0	0	0	0	0	7.97066794197354e-06	0	0	NA	NA	NA	NA	FALSE	NA
W	CD4	TGTGCCAGCAGCTTATACAGGGATTGGGCTTTCTTT	TRBV7-2	TRBJ1-1	CASSLYRDWAFF	301_CD4	TGTGCAATGAGCGAGCCTGGAGGCTTCAAAACTATCTTT	NA	NA	1.34759871385179e-06	0	4.45971052910898e-07	0	3.47323771667774e-05	1.91394652107642e-05	1.88960120197072e-05	2.00109644982836e-05	1.01445393973332e-06	9.54375597379475e-07	0	0	0	0	7.03470592860187e-05	2.67290641820517e-05	5.5458041832001e-06	0	0	0	0	0	0	0	0	0	7.91633315448284e-05	0	0	0.000230255583697905	0	1.99266698549338e-06	0	0	NA	NA	NA	NA	FALSE	NA
W	CD4	TGCGCCAGCAGCTCACAAGGCCCTAGGACAGATACGCAGTATTTT	TRBV5-1	TRBJ2-3	CASSSQGPRTDTQYF	302_CD4	TGTGCAGCCTCGAATTCTGGGGGTTACCAGAAAGTTACCTTT	NA	NA	4.49199571283929e-05	6.09193149646644e-05	3.74615684445154e-05	2.43678713097905e-05	0.000193001504938115	0.000153522944350172	2.90353355424769e-05	2.52968796487736e-05	1.52168090959998e-06	6.20344138296659e-06	0	0	9.46043257549703e-05	5.9124527003784e-05	0.000227593427101825	5.90266834020307e-05	9.24300697200016e-06	0	0	0	0	0	0	9.61894547500758e-05	0	0	0	1.02702092041615e-05	0	0	0	3.98533397098677e-06	0	0	NA	NA	NA	NA	FALSE	NA
W	CD4	TGTGCCAGCAGTCTACCGAACCGGGACCAGAGGGCCTACGAGCAGTACTTC	TRBV6-6	TRBJ2-7	CASSLPNRDQRAYEQYF	303_CD4	TGTGCAGCAAAGGCTCTGGTTTCTTCTGGTTCTGCAAGGCAACTGACCTTT	NA	NA	3.1443969989875e-06	0	6.24359474075257e-06	6.96224894565443e-06	2.92067717084264e-05	3.58355944371755e-05	8.75668849693746e-06	9.06156882941144e-06	1.52168090959998e-06	1.43156339606921e-06	0	0	5.56496033852767e-06	7.166609333792e-06	3.72425607984805e-05	1.67056651137823e-05	7.39440557760013e-06	0	0	0	0	0	0	0	0	0	0	3.08106276124845e-05	0	0	0	1.99266698549338e-06	0	0	NA	NA	NA	NA	FALSE	NA
W	CD4	TGTGCCAGCAGCTTACGTCGGGGGGTGTCCTACGAGCAGTACTTC	TRBV7-2	TRBJ2-7	CASSLRRGVSYEQYF	83_CD4	TGTGCAGCAAAGGCTCTGGTTTCTTCTGGTTCTGCAAGGCAACTGACCTTT	NA	NA	4.49199571283929e-07	4.72242751664065e-07	1.24871894815051e-05	4.78654615013742e-06	1.18405831250377e-05	3.66500397652931e-05	7.83493181304931e-06	1.057183030098e-05	9.13008545759988e-06	9.54375597379475e-07	0	0	8.90393654164427e-06	1.6124871001032e-05	3.31044984875382e-05	8.90968806068389e-06	1.84860139440003e-06	0	0	0	0	0	0	0	0	0	0	0	0	0	0	1.39486688984537e-05	0	0	NA	NA	NA	NA	FALSE	NA
W	CD4	TGTGCCAGCAAAGGGGGCGGGGAGACCCAGTACTTC	TRBV9	TRBJ2-5	CASKGGGETQYF	304_CD4	TGTGCTGTTCCCTCTGGAGCTGGTGGTACTAGCTATGGAAAGCTGACATTT	NA	NA	0	0	0	0	2.76280272917547e-05	2.32116918513523e-05	5.53054010332892e-06	5.66348051838215e-06	3.04336181919996e-06	4.77187798689738e-07	0	0	1.11299206770553e-06	0	4.55186854203651e-05	7.7959770530984e-06	0	0	0	0	0	0	0	0	0	0	0	1.02702092041615e-05	0	0	0	0	0	0	NA	NA	NA	NA	FALSE	NA
W	CD4	TGTGCCAGCAGCGTAACCCGGGGGGGAGATACGCAGTATTTT	TRBV9	TRBJ2-3	CASSVTRGGDTQYF	305_CD4	TGTGTGGTGAACAATGGGGATAGCAGCTATAAATTGATCTTC	NA	NA	7.18719314054287e-06	1.03893405366094e-05	1.60549579047923e-05	9.57309230027483e-06	7.02541265418906e-05	4.39800477183518e-05	1.52089852841545e-05	1.35923532441172e-05	6.59395060826658e-06	2.38593899344869e-06	0	1.23557161249509e-06	1.78078730832885e-05	7.166609333792e-06	7.4485121596961e-05	4.1207307280663e-05	5.5458041832001e-06	0	0	0	0	0	0	9.61894547500757e-06	0	0	3.51837029088126e-05	0.000112972301245776	0	0	0	5.97800095648015e-06	0	0	NA	NA	NA	NA	TRUE	NA
W	CD8	TGTGCCAGCAGCCCGGTGATGGGCGGCGACAATGAGCAGTTCTTC	TRBV7-9	TRBJ2-1	CASSPVMGGDNEQFF	113_CD8	TGTGCTACGGACCTGCTCTATGGGAACAACAGACTCGCTTTT	NA	NA	4.49199571283929e-06	1.88897100665626e-06	2.72042342275648e-05	4.96060237377878e-05	2.6049282875083e-05	3.54283717731167e-05	2.44265521230361e-05	1.51026147156857e-05	1.06517663671999e-05	1.00209437724845e-05	0	0	0	0	0	NA	0	1.63322902443964e-06	9.00770013075694e-05	9.09295913987881e-05	5.09715900453379e-05	2.62766954803145e-05	2.18321543969959e-05	6.7332618325053e-05	0	0	0	3.08106276124845e-05	0	0	0	2.19193368404272e-05	4.22347237004375e-06	0	NA	NA	NA	NA	FALSE	NA
W	CD4	TGTGCCAGCACCCGGCCGGGACAGATCTACAATGAGCAGTTCTTC	TRBV12-3	TRBJ2-1	CASTRPGQIYNEQFF	306_CD4	TGTGCTCTGAGTGATGTTACTGGAGGCTTCAAAACTATCTTT	NA	NA	0	1.4167282549922e-06	2.80961763333866e-05	2.69787146644109e-05	1.73661885833887e-05	2.11755785310583e-05	3.41049973038617e-05	2.642957575245e-05	2.5361348493333e-06	4.77187798689738e-06	0	0	0	1.0749914000688e-05	8.27612462188456e-06	2.33879311592952e-05	9.24300697200016e-06	0	0	0	0	0	0.000152825080778971	4.32852546375341e-05	0	0	8.79592572720316e-06	7.18914644291304e-05	0	0	0	5.97800095648015e-06	0	0	NA	NA	NA	NA	FALSE	NA
W	CD4	TGTGCCAGCAGTTTGAGGAGGTCCGTGGATGAGCAGTTCTTC	TRBV12-4	TRBJ2-1	CASSLRRSVDEQFF	307_CD4	TGTGCAGCAAGCAGGGGCGGCACTGCCAGTAAACTCACCTTT	NA	NA	0	0	2.40824368571885e-05	2.56732929871007e-05	2.05236774167321e-05	1.26239025858232e-05	4.60878341944077e-06	1.09493956688722e-05	1.01445393973332e-06	0	0	0	0	2.1499828001376e-05	2.48283738656537e-05	2.45016421668807e-05	9.24300697200016e-07	0	0	0	0	0	0	9.61894547500757e-06	0	0	0	5.13510460208074e-05	0	0	2.57444434909465e-05	7.97066794197354e-06	0	0	NA	NA	NA	NA	FALSE	NA
W	CD4	TGCGCCAGCGCCGTACAGGGGAATACTGAAGCTTTCTTT	TRBV5-1	TRBJ1-1	CASAVQGNTEAFF	308_CD4	TGTGCAATGAGCGTATCAGGAGGAGGTGCTGACGGACTCACCTTT	NA	NA	1.48235858523697e-05	7.55588402662505e-06	4.59350184498225e-05	2.87192769008245e-05	5.32826240626698e-05	6.06761769447631e-05	3.13397272521972e-05	2.41641835450972e-05	5.0722696986666e-06	7.15781698034607e-06	0	0	2.33728334218162e-05	5.7332874670336e-05	6.20709346641342e-05	4.34347292958339e-05	2.40318181272004e-05	0	0	0	0	0	0	3.84757819000303e-05	0	0	0	0	0	0	3.86166652364198e-05	2.39120038259206e-05	0	0	NA	NA	NA	NA	FALSE	NA
W	CD4	TGTGCCAGCAGCGCCGCCGGGCTAGCGGGCTCCTACGAGCAGTACTTC	TRBV9	TRBJ2-7	CASSAAGLAGSYEQYF	309_CD4	TGTGCTGTGATCCGGAATTCTGGGGGTTACCAGAAAGTTACCTTT	NA	NA	9.88239056824644e-06	9.44485503328131e-06	1.24871894815051e-05	1.82759034823429e-05	5.32826240626698e-05	6.3119512929116e-05	8.75668849693746e-06	4.90834978259786e-06	2.5361348493333e-06	2.86312679213843e-06	0	0	1.33559048124664e-05	1.791652333448e-05	6.62089969750765e-05	1.78193761213678e-05	2.77290209160005e-06	0	0	0	0	0	0	3.36663091625265e-05	0	0	0	9.24318828374534e-05	0	0	0	0	0	0	NA	NA	NA	NA	FALSE	NA
W	CD4	TGTGCCATCAGTGAGAGGCCCGAGCAGCAGTTCTTC	TRBV10-3	TRBJ2-1	CAISERPEQQFF	310_CD4	TGTGCAGCAAGTATAGAGAACAGAGATGACAAGATCATCTTT	NA	NA	0	4.72242751664065e-07	4.90568158201987e-06	8.70281118206803e-06	2.92067717084264e-05	1.22166799217644e-05	1.01393235227697e-05	1.3214787876225e-05	5.57949666853326e-06	4.77187798689738e-07	0	0	5.56496033852767e-06	1.791652333448e-06	0	3.45250412351501e-05	5.5458041832001e-06	0	0	0	0	0	0	0	0	0	0	1.02702092041615e-05	0	0	0	7.97066794197354e-06	0	0	NA	NA	NA	NA	FALSE	NA
W	CD4	TGCGCCAGCAGCTTGGATCTTATGAAAGACATTCAGTACTTC	TRBV5-1	TRBJ2-4	CASSLDLMKDIQYF	311_CD4	TGTGCAGCAAAGGCTCTGGTTTCTTCTGGTTCTGCAAGGCAACTGACCTTT	NA	NA	4.04279614155536e-06	8.02812677828911e-06	1.15952473756833e-05	8.70281118206803e-06	3.82845521042887e-05	4.72378290308223e-05	3.22614839360854e-05	2.3786618177205e-05	8.62285848773322e-06	3.34031459082816e-06	0	0	7.79094447393873e-06	1.9708175667928e-05	3.31044984875382e-05	3.45250412351501e-05	2.77290209160005e-06	0	0	0	0	0	0	0	0	0	0	3.08106276124845e-05	0	0	0	1.79340028694405e-05	0	0	NA	NA	NA	NA	FALSE	NA
W	CD4	TGCAGCGTTAAGGGGACTAGCGGGAGGCCCTACAATGAGCAGTTCTTC	TRBV29-1	TRBJ2-1	CSVKGTSGRPYNEQFF	312_CD4	TGTGCTCTGAGTGATGTTACTGGAGGCTTCAAAACTATCTTT	NA	NA	0	0	2.67582631746539e-06	9.57309230027483e-06	1.69715024792208e-05	2.07683558669994e-05	1.15219585486019e-05	1.54801800835779e-05	1.52168090959998e-06	0	0	0	0	8.95826166724e-06	8.27612462188456e-06	3.00701972048081e-05	1.84860139440003e-06	0	0	0	0	0	0	0	0	0	0	0	0	0	4.29074058182442e-06	0	0	0	NA	NA	NA	NA	FALSE	NA
W	CD4	TGTGCCAGCAGCTTACCAGGGGTGAGAGAGACCCAGTACTTC	TRBV11-2	TRBJ2-5	CASSLPGVRETQYF	313_CD4	TGTGCAATGATAAGCGACTACAAGCTCAGCTTT	NA	NA	3.1443969989875e-06	3.77794201331252e-06	2.22985526455449e-06	0	4.42048436668076e-05	3.0541699804411e-05	1.10610802066578e-05	1.92558337624993e-05	1.52168090959998e-06	5.24906578558712e-06	0	0	0	1.6124871001032e-05	2.89664361765959e-05	1.11371100758549e-05	9.24300697200016e-06	0	0	0	0	0	0	0	0	0	0	0	0	0	0	0	0	0	NA	NA	NA	NA	FALSE	NA
W	CD4	TGTGCCAGCAGCTTAAGGCGGGGGGGACCCTACGAGCAGTACTTC	TRBV7-3	TRBJ2-7	CASSLRRGGPYEQYF	37_CD4	TGCATCCTCCCAAGGGAGCAACTATCAGTTAATCTGG	NA	NA	1.66203841375054e-05	6.13915577163285e-06	2.6312292121743e-05	2.13218873960667e-05	6.19657183543642e-05	5.78256182963514e-05	2.16612820713716e-05	1.09493956688722e-05	5.0722696986666e-07	6.68062918165633e-06	0	0	1.00169286093498e-05	3.2249742002064e-05	8.27612462188456e-05	1.67056651137823e-05	1.10916083664002e-05	0	0	0	0	0	0	5.77136728500454e-05	0	0	0	1.02702092041615e-05	0	0	0	5.97800095648015e-06	0	0	NA	NA	NA	NA	FALSE	NA
W	CD4	TGCAGTGCGGGGGTGGGGACTAGAGCTTCGTATGAGCAGTTCTTC	TRBV20-1	TRBJ2-1	CSAGVGTRASYEQFF	314_CD4	TGTGCTTATAGGACCCCCTTTGGAAATGAGAAATTAACCTTT	NA	NA	0	0	4.45971052910898e-07	0	2.24971079375717e-05	2.15828011951171e-05	5.991418445273e-06	6.41861125416643e-06	3.04336181919996e-06	2.38593899344869e-06	0	0	2.22598413541107e-06	0	2.06903115547114e-05	1.89330871289533e-05	2.77290209160005e-06	0	0	0	0	0	0	0	0	0	8.79592572720316e-06	0	0	0	8.58148116364885e-06	0	0	0	NA	NA	NA	NA	FALSE	NA
W	CD8	TGCAGTGCTTCTGTATTACGGGCCAAAAACATTCAGTACTTC	TRBV20-1	TRBJ2-4	CSASVLRAKNIQYF	114_CD8	TGTGCAGGAGTTGGGTTCACGGGAGGAGGAAACAAACTCACCTTT	NA	NA	4.94119528412322e-06	7.08364127496098e-06	1.07033052698615e-05	6.09196782744762e-06	4.7362332500151e-05	3.58355944371755e-05	1.47481069422105e-05	1.77455722909307e-05	2.33324406138664e-05	2.14734509410382e-05	0	1.60624309624362e-05	0	0	0	NA	0	2.77648934154739e-05	3.19628069155891e-05	0.000101841142366643	2.50386758117449e-05	5.44302977806515e-05	1.09160771984979e-05	1.44284182125114e-05	0	0	8.79592572720316e-06	2.0540418408323e-05	2.93936098292231e-05	0	0	2.98900047824008e-05	0	0	NA	NA	NA	NA	TRUE	NA
W	CD4	TGCAGCGTTAACTTTTTGGGGAAGCGGGAGAGGACAGATACGCAGTATTTT	TRBV29-1	TRBJ2-3	CSVNFLGKRERTDTQYF	315_CD4	TGTGCAGCAAAGGCTCTGGTTTCTTCTGGTTCTGCAAGGCAACTGACCTTT	NA	NA	1.43743862810857e-05	8.97261228161724e-06	1.7392871063525e-05	2.04516062778599e-05	5.80188573126849e-05	6.10833996088219e-05	2.85744572005328e-05	1.28372225083329e-05	6.59395060826658e-06	6.68062918165633e-06	0	0	8.90393654164427e-06	2.1499828001376e-05	9.51754331516724e-05	3.00701972048081e-05	6.47010488040011e-06	0	0	0	0	0	0	1.44284182125114e-05	0	0	0	7.18914644291304e-05	0	0	0	0	0	0	NA	NA	NA	NA	FALSE	NA
W	CD4	TGTGCCAGCTCACCTGGCCTGGACAGTGGCGAGACCCAGTACTTC	TRBV18	TRBJ2-5	CASSPGLDSGETQYF	316_CD4	TGTGCTTATAGGACCCCCTTTGGAAATGAGAAATTAACCTTT	NA	NA	0	0	0	1.3054216773102e-06	1.93396191042283e-05	2.11755785310583e-05	4.14790507749669e-06	1.47250493477936e-05	1.52168090959998e-06	3.8175023895179e-06	0	0	0	0	1.65522492437691e-05	2.56153531744662e-05	3.69720278880006e-06	0	0	0	0	0	0	0	0	0	0	0	0	0	0	0	0	0	NA	NA	NA	NA	FALSE	NA
W	CD4	TGTGCCAGCAGCCAAGAGGCGGGGACAGGGTTAAATTCACCCCTCCACTTT	TRBV4-2	TRBJ1-6	CASSQEAGTGLNSPLHF	317_CD4	TGTGCAATGAGCGAGCCTGGAGGCTTCAAAACTATCTTT	NA	NA	0	0	3.12179737037628e-06	4.35140559103402e-07	2.05236774167321e-05	1.50672385701761e-05	1.70524986519308e-05	1.43474839799014e-05	2.5361348493333e-06	3.34031459082816e-06	0	0	0	1.791652333448e-06	3.31044984875382e-05	1.22508210834403e-05	4.62150348600008e-06	0	0	0	0	0	0	9.61894547500757e-06	0	0	0	2.0540418408323e-05	0	0	0	3.98533397098677e-06	0	0	NA	NA	NA	NA	FALSE	NA
W	0	TGCGCCAGCAGCTTGGAGCCTAGCGACCTGCATGAGCAGTTCTTC	TRBV5-1	TRBJ2-1	CASSLEPSDLHEQFF	46_0	TGTGCTGTGAAGGCCCCGGGCGACTACAAGCTCAGCTTT	NA	NA	0	0	1.11492763227724e-05	3.91626503193061e-06	2.24971079375717e-05	1.26239025858232e-05	9.67844518082562e-06	1.47250493477936e-05	0	0	0	0	0	0	0	6.68226604551291e-06	0	0	0	0	0	0	0	0	0	0	0	2.0540418408323e-05	0.000264542488463008	0	0	0	0	0	NA	NA	NA	NA	FALSE	NA
W	CD4	TGCGCCAGCAGCCAAGATAGAGGGGGTAGCGGGAGGAATGAGCAGTTCTTC	TRBV4-3	TRBJ2-1	CASSQDRGGSGRNEQFF	318_CD4	TGTGCTGTGAGAGGGAATTATAACACCGACAAGCTCATCTTT	NA	NA	0	0	5.79762368784167e-06	7.83253006386123e-06	2.36811662500755e-05	1.38455705779996e-05	8.29581015499339e-06	7.92887272573501e-06	1.01445393973332e-06	0	0	0	1.11299206770553e-06	0	1.65522492437691e-05	4.45484403034194e-06	3.69720278880006e-06	0	0	0	0	0	0	2.88568364250227e-05	0	0	1.75918514544063e-05	4.1080836816646e-05	0	0	0	1.99266698549338e-06	0	0	NA	NA	NA	NA	FALSE	NA
W	CD4	TGCGCCAGCAGCTTGGTGTCTCTCCCCGGGGAGCTGTTTTTT	TRBV5-1	TRBJ2-2	CASSLVSLPGELFF	319_CD4	TGTGCTCTGAGCGATCCTTCAGGAAACACACCTCTTGTCTTT	NA	NA	0	0	0	0	2.6443968979251e-05	1.14022345936468e-05	7.83493181304931e-06	2.15212259698522e-05	0	1.43156339606921e-06	0	0	0	0	6.62089969750765e-05	1.89330871289533e-05	0	0	0	0	0	0	0	0	0	0	8.79592572720316e-06	2.0540418408323e-05	0	0	0	0	0	0	NA	NA	NA	NA	FALSE	NA
W	CD4	TGTGCCAGCACCCCTTTCGAGATAGGCGAGCAGTACTTC	TRBV12-4	TRBJ2-7	CASTPFEIGEQYF	320_CD4	TGTGCTGTTCCCTCTGGAGCTGGTGGTACTAGCTATGGAAAGCTGACATTT	NA	NA	0	0	0	0	2.52599106667472e-05	1.79177972185878e-05	8.29581015499339e-06	4.90834978259786e-06	0	1.43156339606921e-06	0	0	0	0	6.20709346641342e-05	2.11605091441242e-05	0	0	0	0	0	0	0	0	0	0	0.000140734811635251	0	0	0	0	0	0	0	NA	NA	NA	NA	FALSE	NA
W	CD4	TGTGCCAGCAGCAACTCGGGACAGGGGGTTGGTGAAGCTTTCTTT	TRBV3-1	TRBJ1-1	CASSNSGQGVGEAFF	321_CD4	TGTGCAATGAGCGAGCCTGGAGGCTTCAAAACTATCTTT	NA	NA	0	0	0	0	1.26299553333736e-05	2.56550278357052e-05	1.47481069422105e-05	1.24596571404407e-05	1.01445393973332e-06	4.77187798689738e-07	0	0	0	0	3.72425607984805e-05	1.44782430986113e-05	5.5458041832001e-06	0	0	0	0	0	0	0	0	0	4.39796286360158e-05	0	0	0	0	1.99266698549338e-06	0	0	NA	NA	NA	NA	FALSE	NA
W	CD4	TGTGCCAGCAGTTTTGCGGGGAGCACTGAAGCTTTCTTT	TRBV12-4	TRBJ1-1	CASSFAGSTEAFF	322_CD4	TGTGCAATGAGCGAGCCTGGAGGCTTCAAAACTATCTTT	NA	NA	0	0	0	0	1.93396191042283e-05	8.95889860929388e-06	3.45658756458058e-05	3.81341021571065e-05	3.55058878906662e-06	3.34031459082816e-06	0	0	0	0	2.89664361765959e-05	8.0187192546155e-05	1.29402097608002e-05	0	0	0	0	0	0	0	0	0	4.39796286360158e-05	0.000133512719654099	0	0	0	1.19560019129603e-05	0	0	NA	NA	NA	NA	FALSE	NA
W	CD8	TGTGCCAGCAGCACAGGGCTGGGCATCGGGTATGAGCAGTTCTTC	TRBV2	TRBJ2-1	CASSTGLGIGYEQFF	115_CD8	TGCATCCTGAGAGACATGGGAGGAGGTGCTGACGGACTCACCTTT	NA	NA	0	0	0	8.70281118206803e-07	3.07855161250981e-05	1.58816838982937e-05	4.60878341944077e-07	3.77565367892143e-07	0	0	0	0	0	0	0	NA	0	0	0	3.63718365595152e-05	0	0	0	0	0	0	0	0	0	0	0	0	0	0	NA	NA	NA	NA	FALSE	NA
W	CD4	TGTGCCAGCAGGACCAGGGCGGGCTCGGGCAATGAGCAGTTCTTC	TRBV12-4	TRBJ2-1	CASRTRAGSGNEQFF	323_CD4	TGTGCAATGAGCGAGCCTGGAGGCTTCAAAACTATCTTT	NA	NA	0	0	8.91942105821795e-07	2.17570279551701e-06	9.86715260419812e-06	1.42527932420584e-05	6.26794545043945e-05	8.04214233610265e-05	4.56504272879994e-06	7.15781698034607e-06	0	0	0	0	4.13806231094228e-05	6.23678164247872e-05	2.68047202188005e-05	0	0	0	0	0	0	0	0	0	0	9.24318828374534e-05	0	0	0	1.39486688984537e-05	0	0	NA	NA	NA	NA	FALSE	NA
W	CD4	TGCGCCAGCAGCTTGGAGGAGCGGGGGAGGGGAGATACGCAGTATTTT	TRBV5-1	TRBJ2-3	CASSLEERGRGDTQYF	324_CD4	TGTGCTCTGAGTGATGTTACTGGAGGCTTCAAAACTATCTTT	NA	NA	0	0	9.81136316403975e-06	1.17487950957918e-05	1.34193275417094e-05	2.15828011951171e-05	7.37405347110523e-06	0	3.04336181919996e-06	4.77187798689738e-07	0	0	0	2.1499828001376e-05	8.27612462188456e-06	1.00233990682694e-05	9.24300697200016e-07	0	0	0	0	0	0	0	0	0	0	0	0	0	0	0	0	0	NA	NA	NA	NA	FALSE	NA
W	CD4	TGCGCCAGCAGCTTGAGTAGGGCGGGTGAAGATACGCAGTATTTT	TRBV5-1	TRBJ2-3	CASSLSRAGEDTQYF	325_CD4	TGTGCAGAGAACGGCCAGGCAGGAACTGCTCTGATCTTT	NA	NA	0	0	0	3.04598391372381e-06	2.09183635209e-05	1.38455705779996e-05	1.29045935744342e-05	1.54801800835779e-05	1.01445393973332e-06	0	0	0	0	0	2.89664361765959e-05	2.22742201517097e-05	1.84860139440003e-06	0	0	0	0	0	0	0	0	0	8.79592572720316e-06	2.0540418408323e-05	0	0	0	0	0	0	NA	NA	NA	NA	FALSE	NA
W	CD4	TGTGCCAGTAGTAAGAGCGGGACCTCGGAGACCCAGTACTTC	TRBV19	TRBJ2-5	CASSKSGTSETQYF	326_CD4	TGTGCCGTGAACAGAAACAGAGGCTCAACCCTGGGGAGGCTATACTTT	NA	NA	0	1.4167282549922e-06	8.91942105821795e-07	4.35140559103402e-06	2.44705384584113e-05	2.03611332029406e-05	1.33654719163782e-05	7.17374198995072e-06	4.05781575893328e-06	9.54375597379475e-07	0	0	4.45196827082213e-06	5.374957000344e-06	5.37948100422496e-05	4.45484403034194e-06	4.62150348600008e-06	0	0	0	0	0	0	9.61894547500757e-06	0	0	5.2775554363219e-05	0	0	0	0	7.97066794197354e-06	0	0	NA	NA	NA	NA	FALSE	NA
W	CD4	TGCAGTGCTCCGCCCCGACAGGGGATAGCCAAAAACATTCAGTACTTC	TRBV20-1	TRBJ2-4	CSAPPRQGIAKNIQYF	327_CD4	TGTGCAGCAAGCGAGGTCGGGGCAAACAACCTCTTCTTT	NA	NA	0	2.36121375832033e-06	1.33791315873269e-06	2.17570279551701e-06	2.44705384584113e-05	2.68766958278816e-05	1.06002018647138e-05	5.66348051838215e-06	5.0722696986666e-07	4.29469018820764e-06	0	0	6.6779524062332e-06	1.4333218667584e-05	4.13806231094228e-05	8.90968806068389e-06	9.24300697200016e-06	0	0	0	0	0	0	9.61894547500757e-06	0	0	1.75918514544063e-05	8.21616736332919e-05	0	0	0	5.97800095648015e-06	0	0	NA	NA	NA	NA	FALSE	NA
W	CD8	TGTGCCAGCAGTTTAGAAGTCGGGTACAATGAGCAGTTCTTC	TRBV12-4	TRBJ2-1	CASSLEVGYNEQFF	116_CD8	TGTGCTTATAGGAGCGCGGGGGGGTCAGGAGGAGGTGCTGACGGACTCACCTTT	NA	NA	0	0	1.65009289577032e-05	1.78407629232395e-05	1.46033858542132e-05	1.71033518904701e-05	1.38263502583223e-06	4.15321904681357e-06	0	0	0	0	0	1.791652333448e-06	0	NA	0	0	4.35856457939852e-05	4.36462038714183e-05	8.94238421848033e-07	0	0	0	0	0	0	0	0	0	0	0	0	0	NA	NA	NA	NA	FALSE	NA
W	CD4	TGTGCCAGCGGACGAGATTCGAGCAAAAACATTCAGTACTTC	TRBV7-9	TRBJ2-4	CASGRDSSKNIQYF	328_CD4	TGTGCTCTGAGTGATCAAAGGAACAGAGATGACAAGATCATCTTT	NA	NA	0	4.72242751664065e-07	1.78388421164359e-05	4.35140559103402e-06	1.34193275417094e-05	1.54744612342349e-05	1.10610802066578e-05	2.60520103845579e-05	7.10117757813324e-06	2.29050143371074e-05	0	0	0	1.2541566334136e-05	4.13806231094228e-05	3.11839082123936e-05	3.78963285852007e-05	0	0	0	0	9.38453410011233e-07	0	4.32852546375341e-05	0	0	3.51837029088126e-05	0	0	0	3.86166652364198e-05	0	0	0	NA	NA	NA	NA	FALSE	NA
W	CD4	TGTGCCACGCGAGACGCGGGCAGGGGCACTGAAGCTTTCTTT	TRBV4-2	TRBJ1-1	CATRDAGRGTEAFF	329_CD4	TGTGCAGCAAGCAGGGGCGGCACTGCCAGTAAACTCACCTTT	NA	NA	0	0	8.02747895239616e-06	1.52299195686191e-05	1.10512109167019e-05	2.36189145154111e-05	2.76527005166446e-06	3.02052294313715e-06	0	0	0	0	0	3.2249742002064e-05	2.06903115547114e-05	4.45484403034194e-06	2.77290209160005e-06	0	0	0	0	0	0	9.61894547500757e-06	0	0	0	0	0	0	0	0	0	0	NA	NA	NA	NA	FALSE	NA
W	CD8	TGCGCCAGCAGCTTGGATGGAGGGTTGAGCACCGGGGAGCTGTTTTTT	TRBV5-1	TRBJ2-2	CASSLDGGLSTGELFF	117_CD8	TGTGCTTTCTTGAATTATGGAGGAAGCCAAGGAAATCTCATCTTT	NA	NA	0	0	1.7392871063525e-05	9.13795174117143e-06	1.77608746875566e-05	1.50672385701761e-05	1.38263502583223e-06	4.15321904681357e-06	1.01445393973332e-06	4.77187798689738e-07	0	0	0	0	0	NA	0	0	2.32456777567921e-05	6.9106489463079e-05	9.83662264032836e-06	3.75381364004493e-06	0	9.61894547500757e-06	0	0	0	0	8.81808294876694e-05	0	0	0	0	0	NA	NA	NA	NA	FALSE	NA
W	CD4	TGCAGTGCTCCTGCTGCGGGGGGCAGGGCAGATACGCAGTATTTT	TRBV20-1	TRBJ2-3	CSAPAAGGRADTQYF	330_CD4	TGTGCTCTGAGGCGGAATAACAATGCCAGACTCATGTTT	NA	NA	4.94119528412322e-06	8.97261228161724e-06	9.36539211112885e-06	1.87110440414463e-05	2.80227133959227e-05	5.90472862885278e-05	1.38263502583223e-06	1.057183030098e-05	2.5361348493333e-06	5.72625358427685e-06	0	0	2.22598413541107e-05	2.3291480334824e-05	3.72425607984805e-05	8.90968806068389e-06	9.24300697200016e-07	0	0	0	0	0	0	1.44284182125114e-05	0	0	0	4.1080836816646e-05	0	0	0	7.97066794197354e-06	0	0	NA	NA	NA	NA	FALSE	NA
W	CD8	TGCGCCAGCAGCCAACCCCCAGACGTTGCGGGGGGCACAGATACGCAGTATTTT	TRBV4-1	TRBJ2-3	CASSQPPDVAGGTDTQYF	118_CD8	TGCATCCTGAGAGGTGATTTCTATAACACCGACAAGCTCATCTTT	NA	NA	0	0	0	0	1.93396191042283e-05	1.46600159061173e-05	1.56698636260986e-05	1.3214787876225e-05	0	0	0	0	0	0	0	NA	0	0	0	4.00090202154668e-05	4.73946363579458e-05	0	0	0	0	0	0	7.18914644291304e-05	0	0	0	0	0	0	NA	NA	NA	NA	FALSE	NA
W	CD4	TGTGCCAGCAGCTTACTACCTAAGGCATCTAGGGGCGAGCAGTACTTC	TRBV7-6	TRBJ2-7	CASSLLPKASRGEQYF	331_CD4	TGTGCTTATCTGGGGGATAGCAACTATCAGTTAATCTGG	NA	NA	0	0	4.01373947619808e-06	1.3054216773102e-06	1.0261838708366e-05	1.38455705779996e-05	4.97748609299603e-05	3.47360138460772e-05	7.6084045479999e-06	3.34031459082816e-06	0	0	0	5.374957000344e-06	1.24141869328268e-05	3.56387522427355e-05	6.47010488040011e-06	0	0	0	0	0	0	0	0	0	6.15714800904221e-05	0	0	0	6.00703681455419e-05	0	0	0	NA	NA	NA	NA	FALSE	NA
W	CD4	TGTGCCAGCAGCTTGGGTCACCCCTCCTACAATGAGCAGTTCTTC	TRBV5-4	TRBJ2-1	CASSLGHPSYNEQFF	332_CD4	TGTGCTCTGAGTGATGTTACTGGAGGCTTCAAAACTATCTTT	NA	NA	0	0	9.36539211112885e-06	8.26767062296463e-06	1.18405831250377e-05	1.50672385701761e-05	1.98177687035953e-05	1.92558337624993e-05	3.04336181919996e-06	2.38593899344869e-06	0	0	0	1.4333218667584e-05	8.27612462188456e-06	1.44782430986113e-05	8.31870627480014e-06	0	0	0	0	0	0	6.25231455875492e-05	0	0	1.75918514544063e-05	5.13510460208074e-05	0	0	0	3.98533397098677e-06	0	0	NA	NA	NA	NA	FALSE	NA
W	0	TGCGCCAGCAGCCAATTTTTGGGTAGCGGGGATTTAAGCTACGAGCAGTACTTC	TRBV4-1	TRBJ2-7	CASSQFLGSGDLSYEQYF	47_0	TGCCTCGTGGGTAGCCATAACAGCACCAATGCAGGCAAATCAACCTTT	NA	NA	0	0	0	0	8.68309429169434e-06	1.79177972185878e-05	2.9957092226365e-05	3.20930562708322e-05	0	0	0	0	0	0	0	NA	0	0	0	0	0	0	0	0	0	0	0	1.02702092041615e-05	0.000352723317950677	0	0	0	0	0	NA	NA	NA	NA	FALSE	NA
W	0	TGTGCCAGCAGCTTATTTTTGCTGGGCCAAGAGACCCAGTACTTC	TRBV7-9	TRBJ2-5	CASSLFLLGQETQYF	48_0	TGTGCTGTGAAGGCCCCGGGCGACTACAAGCTCAGCTTT	NA	NA	0	0	8.91942105821795e-06	5.22168670924082e-06	1.81555607917245e-05	1.34383479139408e-05	9.21756683888154e-06	7.17374198995072e-06	0	0	0	0	0	0	0	NA	0	0	0	0	0	0	0	0	0	0	3.51837029088126e-05	0	0.000117574439316893	0	0	0	0	0	NA	NA	NA	NA	FALSE	NA
W	CD4	TGCGCCAGCAGCTTGGAACCGGGACAGGGAGGCTACAATGAGCAGTTCTTC	TRBV5-1	TRBJ2-1	CASSLEPGQGGYNEQFF	333_CD4	TGTGCTTTCATGAAGCATACGATGGATAGCAGCTATAAATTGATCTTC	NA	NA	0	9.44485503328131e-07	1.02573342169506e-05	7.39738950475783e-06	2.21024218334038e-05	1.26239025858232e-05	1.47481069422105e-05	9.06156882941144e-06	4.05781575893328e-06	0	0	0	1.00169286093498e-05	2.3291480334824e-05	2.89664361765959e-05	2.45016421668807e-05	3.69720278880006e-06	0	0	0	0	9.38453410011233e-07	0	3.84757819000303e-05	0	0	0	0	0	0	0	1.59413358839471e-05	0	0	NA	NA	NA	NA	FALSE	NA
W	CD8	TGTGCCAGCAGCTTAGTGCTGGGCACAGATACGCAGTATTTT	TRBV7-9	TRBJ2-3	CASSLVLGTDTQYF	119_CD8	TGTGCTACGGACCTGCTCTATGGGAACAACAGACTCGCTTTT	NA	NA	1.8866381993925e-05	1.98341955698907e-05	0.000114614560598101	0.000117487950957918	6.23604044585321e-05	6.23050676009983e-05	4.74704692202399e-05	3.4358448478185e-05	2.5361348493333e-05	2.05190753436587e-05	0	0	0	0	0	NA	0	3.75642675621117e-05	0.000342873746912683	0.000236416937636849	9.30007958721954e-05	5.72456580106852e-05	0.000109160771984979	8.65705092750682e-05	1.07781849536538e-05	0	8.79592572720316e-06	1.02702092041615e-05	0.000176361658975339	0	0	2.39120038259206e-05	5.91286131806126e-05	0	NA	NA	NA	NA	FALSE	NA
W	CD4	TGTGCCAGCAGCCAAGATCCCAAGCAGACCCAGTACTTC	TRBV3-1	TRBJ2-5	CASSQDPKQTQYF	334_CD4	TGTGCAGCAAGTAGCGGTGGGGAGAACAATGACATGCGCTTT	NA	NA	0	0	0	0	1.46033858542132e-05	2.03611332029406e-05	6.91317512916116e-06	9.06156882941144e-06	5.0722696986666e-07	4.77187798689738e-07	0	0	0	1.791652333448e-06	1.24141869328268e-05	1.00233990682694e-05	0	0	0	0	0	0	0	0	0	0	0	7.18914644291304e-05	2.93936098292231e-05	0	0	1.99266698549338e-06	0	0	NA	NA	NA	NA	FALSE	NA
W	CD4	TGTGCCAGCAGCCTAACTAGCGGGGGGGCTGGTGAGCAGTTCTTC	TRBV5-4	TRBJ2-1	CASSLTSGGAGEQFF	335_CD4	TGTGCTTATAGGACCCCCTTTGGAAATGAGAAATTAACCTTT	NA	NA	0	0	0	4.35140559103402e-07	2.09183635209e-05	1.58816838982937e-05	2.76527005166446e-06	5.28591515049e-06	5.0722696986666e-07	9.54375597379475e-07	0	0	0	1.791652333448e-06	1.24141869328268e-05	3.34113302275646e-06	1.84860139440003e-06	0	0	0	0	0	0	0	0	0	0	1.02702092041615e-05	0	0	0	1.99266698549338e-06	0	0	NA	NA	NA	NA	FALSE	NA
W	CD4	TGTGCCAGCAGCGACGGGACTAGCGGCTACAATGAGCAGTTCTTC	TRBV2	TRBJ2-1	CASSDGTSGYNEQFF	336_CD4	TGTGCTTATAGGACCCCCTTTGGAAATGAGAAATTAACCTTT	NA	NA	4.49199571283929e-07	0	0	3.04598391372381e-06	1.73661885833887e-05	2.19900238591759e-05	9.21756683888154e-07	6.04104588627429e-06	0	9.54375597379475e-07	0	0	0	0	4.96567477313073e-05	1.11371100758549e-06	9.24300697200016e-07	0	0	0	0	0	0	0	0	0	0	0	0	0	0	0	0	0	NA	NA	NA	NA	FALSE	NA
W	CD4	TGTGCCAGCAGGAAAGGCCGGGACGAAAAAGAGACCCAGTACTTC	TRBV5-4	TRBJ2-5	CASRKGRDEKETQYF	337_CD4	TGTGCAGCAAGCAGGGGCGGCACTGCCAGTAAACTCACCTTT	NA	NA	1.79679828513572e-06	0	2.00686973809904e-05	1.69704818050327e-05	2.05236774167321e-05	1.42527932420584e-05	1.24437152324901e-05	6.41861125416643e-06	1.52168090959998e-06	2.86312679213843e-06	0	0	0	5.5541222336888e-05	3.72425607984805e-05	8.90968806068389e-06	6.47010488040011e-06	0	0	0	0	0	3.27482315954938e-05	0	0	0	0	0	0	0	1.28722217454733e-05	1.99266698549338e-06	0	0	NA	NA	NA	NA	FALSE	NA
W	CD4	TGTGCCAGCAGCCCGGGCAGCGGGAGGGTCTATGAGCAGTTCTTC	TRBV11-2	TRBJ2-1	CASSPGSGRVYEQFF	338_CD4	TGTGCTTTCATGAAGCATACGATGGATAGCAGCTATAAATTGATCTTC	NA	NA	8.98399142567858e-07	0	8.02747895239616e-06	8.70281118206803e-06	1.61821302708849e-05	1.38455705779996e-05	1.52089852841545e-05	1.62353108193622e-05	8.62285848773322e-06	2.38593899344869e-06	0	0	0	2.3291480334824e-05	2.48283738656537e-05	3.45250412351501e-05	9.24300697200016e-06	0	2.90570971959901e-06	0	0	0	2.18321543969959e-05	0	0	0	0	0	0	0	4.29074058182442e-06	0	0	0	NA	NA	NA	NA	FALSE	NA
W	CD4	TGCAGTGCGAGCAGGGGGCAGGGTGGCTACACCTTC	TRBV20-1	TRBJ1-2	CSASRGQGGYTF	339_CD4	TGTGCTCTGAGTGATGTTACTGGAGGCTTCAAAACTATCTTT	NA	NA	0	0	1.24871894815051e-05	6.09196782744762e-06	1.22352692292057e-05	1.46600159061173e-05	8.75668849693746e-06	6.79617662205858e-06	1.01445393973332e-06	3.34031459082816e-06	0	0	0	2.8666437335168e-05	0	1.33645320910258e-05	4.62150348600008e-06	0	0	0	0	0	2.18321543969959e-05	0	0	0	1.75918514544063e-05	2.0540418408323e-05	0	0	1.28722217454733e-05	0	0	0	NA	NA	NA	NA	FALSE	NA
W	CD8	TGTGCCAGTACGGAATCCTGGGGGACTGAAGCTTTCTTT	TRBV19	TRBJ1-1	CASTESWGTEAFF	120_CD8	TGCATCCTGAGAGACATGGGAGGAGGTGCTGACGGACTCACCTTT	NA	NA	0	0	0	0	1.53927580625491e-05	2.23972465232347e-05	0	0	0	0	0	0	0	0	0	NA	0	0	0	5.09205711833213e-05	0	0	0	0	0	0	0	0	0	0	0	0	0	0	NA	NA	NA	NA	FALSE	NA
W	CD8	TGTGCCAGCATTACCGACTACAATGAGCAGTTCTTC	TRBV5-4	TRBJ2-1	CASITDYNEQFF	121_CD8	TGTGCTTATAGGGGACTCAGAGATGACAAGATCATCTTT	NA	NA	0	0	8.91942105821795e-07	1.3054216773102e-06	1.97343052083962e-05	1.34383479139408e-05	4.60878341944077e-06	3.77565367892143e-06	0	0	0	0	0	0	0	NA	0	0	8.71712915879704e-06	4.72833875273698e-05	7.15390737478427e-06	0	0	0	0	0	0	0	0	0	0	0	0	0	NA	NA	NA	NA	FALSE	NA
W	CD4	TGTGCCAGCAGCTCCGGACAGGGAATCGGTGAGCAGTTCTTC	TRBV5-4	TRBJ2-1	CASSSGQGIGEQFF	340_CD4	TGTGCTGTGAGAGGGAATTATAACACCGACAAGCTCATCTTT	NA	NA	0	0	0	2.17570279551701e-06	1.0261838708366e-05	1.71033518904701e-05	1.33654719163782e-05	8.30643809362715e-06	5.57949666853326e-06	3.34031459082816e-06	0	0	0	0	0	1.22508210834403e-05	8.31870627480014e-06	0	0	0	0	0	0	0	0	0	0	0	0	0	0	1.39486688984537e-05	0	0	NA	NA	NA	NA	FALSE	NA
W	CD4	TGTGCCAGCACCTGGGGGTTAGGTGAGCAGTTCTTC	TRBV5-6	TRBJ2-1	CASTWGLGEQFF	341_CD4	TGCATCGAGAGTGGCTCTAGCAACACAGGCAAACTAATCTTT	NA	NA	0	0	1.78388421164359e-06	3.04598391372381e-06	7.10434987502265e-06	1.50672385701761e-05	1.84351336777631e-05	2.86949679598029e-05	8.11563151786656e-06	4.77187798689738e-06	0	0	0	1.0749914000688e-05	3.72425607984805e-05	5.01169953413469e-05	2.12589160356004e-05	0	0	0	0	0	0	0	0	0	0	0	0.000146968049146116	0	0	2.39120038259206e-05	0	0	NA	NA	NA	NA	FALSE	NA
W	CD4	TGCGCCAGCAGCCACGACCGCAACGGGGAGCTGTTTTTT	TRBV4-3	TRBJ2-2	CASSHDRNGELFF	342_CD4	TGTGCAATGAGGGGTTTAAGGAACCAGGGAGGAAAGCTTATCTTC	NA	NA	0	0	0	0	2.01289913125642e-05	1.62889065623525e-05	0	0	0	0	0	0	0	0	3.72425607984805e-05	NA	0	0	0	0	0	0	0	0	0	0	0	0	0	0	0	0	0	0	NA	NA	NA	NA	FALSE	NA
W	CD4	TGTGCCATCAGTGAGTCGGTAGGACGAGGTAACACTGAAGCTTTCTTT	TRBV10-3	TRBJ1-1	CAISESVGRGNTEAFF	343_CD4	TGTGCTTTCATGAAGCATACGATGGATAGCAGCTATAAATTGATCTTC	NA	NA	8.98399142567858e-07	1.88897100665626e-06	4.90568158201987e-06	5.22168670924082e-06	1.93396191042283e-05	1.99539105388818e-05	1.75133769938749e-05	1.057183030098e-05	2.02890787946664e-06	3.34031459082816e-06	0	0	5.56496033852767e-06	1.2541566334136e-05	2.89664361765959e-05	3.11839082123936e-05	5.5458041832001e-06	0	0	0	0	0	0	1.44284182125114e-05	0	0	8.79592572720316e-06	3.08106276124845e-05	0	0	0	7.97066794197354e-06	0	0	NA	NA	NA	NA	FALSE	NA
W	CD4	TGCGCCAGCAGCCCGGGACAGGGACAATCAGATACGCAGTATTTT	TRBV5-1	TRBJ2-3	CASSPGQGQSDTQYF	344_CD4	TGTGTTGTGAGTGATCAAGTTGGTGGCTACAATAAGCTGATTTTT	NA	NA	1.79679828513572e-06	2.83345650998439e-06	4.45971052910898e-06	9.13795174117143e-06	2.56545967709151e-05	2.11755785310583e-05	1.7974255335819e-05	5.28591515049e-06	0	2.86312679213843e-06	0	0	2.22598413541107e-06	2.3291480334824e-05	3.72425607984805e-05	6.68226604551291e-06	2.77290209160005e-06	0	0	0	0	0	0	9.61894547500757e-06	0	0	0	0	0	0	0	0	0	0	NA	NA	NA	NA	FALSE	NA
W	CD4	TGTGCCAGCAGCGACGGGACTAGCGGTTACAATGAGCAGTTCTTC	TRBV2	TRBJ2-1	CASSDGTSGYNEQFF	336_CD4	TGTGCTGTTCCCTCTGGAGCTGGTGGTACTAGCTATGGAAAGCTGACATTT	NA	NA	0	0	4.45971052910898e-07	4.35140559103402e-07	1.97343052083962e-05	1.18094572577056e-05	1.84351336777631e-06	4.53078441470572e-06	0	9.54375597379475e-07	0	0	2.22598413541107e-06	0	2.48283738656537e-05	1.11371100758549e-06	9.24300697200016e-07	0	0	0	0	0	0	0	0	0	0	0	0	0	0	0	0	0	NA	NA	NA	NA	FALSE	NA
W	CD4	TGTGCCAGCCGAACATACGGAGATAGCAATCAGCCCCAGCATTTT	TRBV19	TRBJ1-5	CASRTYGDSNQPQHF	345_CD4	TGTGCAGAGACGGAAACGGGCAGGAGAGCACTTACTTTT	NA	NA	0	0	4.01373947619808e-06	3.04598391372381e-06	1.46033858542132e-05	1.54744612342349e-05	1.84351336777631e-06	3.02052294313715e-06	0	0	0	0	0	5.374957000344e-06	4.13806231094228e-05	7.7959770530984e-06	0	0	0	0	0	0	0	0	0	0	0	0	0	0	0	0	0	0	NA	NA	NA	NA	FALSE	NA
W	0	TGTGCCAGCAGCTCTTGGTTAGCGGGGGGGCAAAATGAGCAGTTCTTC	TRBV7-6	TRBJ2-1	CASSSWLAGGQNEQFF	49_0	TGTGCTGTGAAGGCCCCGGGCGACTACAAGCTCAGCTTT	NA	NA	0	0	1.02573342169506e-05	4.78654615013742e-06	1.26299553333736e-05	1.22166799217644e-05	9.21756683888154e-06	5.66348051838215e-06	3.04336181919996e-06	0	0	0	0	0	0	NA	0	0	0	0	0	0	0	0	0	0	0	0	0	0	0	0	0	0	NA	NA	NA	NA	FALSE	NA
W	CD4	TGTGCCAGCAGCTTACTGGGACAGGGATACAATGAGCAGTTCTTC	TRBV7-3	TRBJ2-1	CASSLLGQGYNEQFF	346_CD4	TGTGCCGTGAAGGGAAGTGGAGGTAGCAACTATAAACTGACATTT	NA	NA	0	0	6.68956579366347e-06	3.48112447282721e-06	1.89449330000604e-05	9.36612127335269e-06	3.68702673555262e-06	1.88782683946072e-06	5.0722696986666e-07	4.77187798689738e-07	0	0	0	1.9708175667928e-05	8.27612462188456e-06	1.11371100758549e-06	4.62150348600008e-06	0	0	0	0	0	0	4.80947273750379e-06	0	0	0	1.02702092041615e-05	0	0	0	5.97800095648015e-06	0	0	NA	NA	NA	NA	FALSE	NA
W	CD4	TGTGCCAGCAGCTTAAGGCGGGGGGTATCCTACGAGCAGTACTTC	TRBV7-2	TRBJ2-7	CASSLRRGVSYEQYF	83_CD4	TGTGCAATGATAAGCGACTACAAGCTCAGCTTT	NA	NA	0	0	4.45971052910898e-06	2.61084335462041e-06	1.0656524812534e-05	1.75105745545289e-05	5.06966176138485e-06	4.53078441470572e-06	0	1.43156339606921e-06	0	0	0	8.95826166724e-06	8.27612462188456e-06	5.56855503792743e-06	3.69720278880006e-06	0	0	0	0	0	0	3.36663091625265e-05	0	0	0	0	0	0	0	0	0	0	NA	NA	NA	NA	FALSE	NA
W	CD4	TGCAGCACAAGACAGGGCGGAACCTACGAGCAGTACTTC	TRBV29-1	TRBJ2-7	CSTRQGGTYEQYF	347_CD4	TGTGCTTATAGGACCCCCTTTGGAAATGAGAAATTAACCTTT	NA	NA	0	0	0	0	1.73661885833887e-05	1.38455705779996e-05	1.84351336777631e-06	1.13269610367643e-06	4.05781575893328e-06	1.90875119475895e-06	0	0	0	0	1.65522492437691e-05	NA	1.84860139440003e-06	0	0	0	0	0	0	0	0	0	0	0	0	0	0	0	0	0	NA	NA	NA	NA	FALSE	NA
W	0	TGTGCCAGCAGTTTCTACGGGGGGATAGCGGGATTTAGCACAGATACGCAGTATTTT	TRBV27	TRBJ2-3	CASSFYGGIAGFSTDTQYF	50_0	TGTGCTGTGAGAGGGAATTATAACACCGACAAGCTCATCTTT	NA	NA	0	0	1.78388421164359e-06	1.74056223641361e-06	1.10512109167019e-05	1.62889065623525e-05	5.991418445273e-06	1.057183030098e-05	0	0	0	0	0	0	0	NA	0	0	0	0	0	0	0	0	0	0	0	0	0.000264542488463008	0	0	0	0	0	NA	NA	NA	NA	FALSE	NA
W	CD4	TGTGCCACCAGCAAACGGACAGTTAGCAATCAGCCCCAGCATTTT	TRBV15	TRBJ1-5	CATSKRTVSNQPQHF	348_CD4	TGTGCTTTCATGAAGCATACGATGGATAGCAGCTATAAATTGATCTTC	NA	NA	2.24599785641965e-06	4.72242751664065e-07	4.90568158201987e-06	4.35140559103402e-06	2.21024218334038e-05	1.58816838982937e-05	1.56698636260986e-05	9.81669956519572e-06	2.5361348493333e-06	3.8175023895179e-06	0	0	2.22598413541107e-06	1.0749914000688e-05	1.24141869328268e-05	2.78427751896371e-05	4.62150348600008e-06	0	0	0	0	0	0	4.80947273750379e-06	0	0	0	3.08106276124845e-05	0	0	0	1.39486688984537e-05	0	0	NA	NA	NA	NA	FALSE	NA
W	CD4	TGTGCCAGCAGCTCGCGGACAGTAGATAATTCACCCCTCCACTTT	TRBV5-5	TRBJ1-6	CASSSRTVDNSPLHF	349_CD4	TGTGCAGAGAACGGCCAGGCAGGAACTGCTCTGATCTTT	NA	NA	8.98399142567858e-07	0	1.33791315873269e-06	2.17570279551701e-06	2.17077357292359e-05	1.18094572577056e-05	8.29581015499339e-06	5.66348051838215e-06	1.52168090959998e-06	3.34031459082816e-06	0	0	4.45196827082213e-06	0	1.65522492437691e-05	3.34113302275646e-06	3.69720278880006e-06	0	0	0	0	0	0	0	0	0	0	0	0	0	0	2.19193368404272e-05	0	0	NA	NA	NA	NA	FALSE	NA
W	CD4	TGTGCCAGCAGCTTAGATGGGGGCGGGGGTGCAGATACGCAGTATTTT	TRBV7-8	TRBJ2-3	CASSLDGGGGADTQYF	350_CD4	TGTGTTGTGAGTGATCAAGTTGGTGGCTACAATAAGCTGATTTTT	NA	NA	0	0	8.91942105821795e-06	4.35140559103402e-06	1.49980719583811e-05	1.26239025858232e-05	9.21756683888154e-07	1.51026147156857e-06	0	0	0	0	0	5.374957000344e-06	1.24141869328268e-05	NA	0	0	0	0	0	0	0	0	0	0	0	3.08106276124845e-05	0	0	0	0	0	0	NA	NA	NA	NA	FALSE	NA
W	CD4	TGTGCCAGCAGCTCGGGGTACTCTGGAAACACCATATATTTT	TRBV7-8	TRBJ1-3	CASSSGYSGNTIYF	351_CD4	TGTGCAGAGAACGGCCAGGCAGGAACTGCTCTGATCTTT	NA	NA	0	0	0	4.35140559103402e-07	1.46033858542132e-05	1.26239025858232e-05	8.75668849693746e-06	7.17374198995072e-06	5.0722696986666e-07	4.77187798689738e-07	0	0	2.22598413541107e-06	0	1.65522492437691e-05	1.11371100758549e-05	1.84860139440003e-06	0	0	0	0	0	0	0	0	0	0	0	0	0	0	0	0	0	NA	NA	NA	NA	FALSE	NA
W	0	TGTGCCAGCAGCGTAGGAGGACAGGGGGCCTACAATGAGCAGTTCTTC	TRBV9	TRBJ2-1	CASSVGGQGAYNEQFF	51_0	TGTGCTTCACGGGGGGACAATAACAATGACATGCGCTTT	NA	NA	0	0	0	0	1.26299553333736e-05	2.07683558669994e-05	0	7.55130735784286e-07	0	0	0	0	0	0	0	NA	0	0	0	0	0	0	0	0	0	0	0	0	0	0	0	0	0	0	NA	NA	NA	NA	FALSE	NA
W	CD4	TGTGCCAGCAGTTCCGGCCCAGGAAACATTCAGTACTTC	TRBV6-5	TRBJ2-4	CASSSGPGNIQYF	352_CD4	TGTGCCGGGGGCCACCCGCGCTTT	NA	NA	1.30267875672339e-05	4.72242751664065e-06	1.11492763227724e-05	1.82759034823429e-05	4.22314131459679e-05	3.29850357887638e-05	2.53483088069242e-05	2.60520103845579e-05	4.05781575893328e-06	7.6350047790358e-06	0	0	2.22598413541107e-05	8.95826166724e-06	9.93134954626147e-05	3.11839082123936e-05	1.94103146412003e-05	0	0	0	0	9.38453410011233e-07	0	2.88568364250227e-05	0	0	0	2.0540418408323e-05	0	0	2.57444434909465e-05	1.19560019129603e-05	0	0	NA	NA	NA	NA	FALSE	NA
W	CD4	TGCAGTGCTAAGGGGGGGTACGGGAGCACGGCAGGGTCCTACGAGCAGTACTTC	TRBV20-1	TRBJ2-7	CSAKGGYGSTAGSYEQYF	353_CD4	TGCGCTGTGATCGGGTCCCGTGGAGCTGCAGGCAACAAGCTAACTTTT	NA	NA	1.34759871385179e-06	0	2.22985526455449e-06	1.3054216773102e-06	2.09183635209e-05	1.83250198826466e-05	1.84351336777631e-06	1.88782683946072e-06	0	0	0	0	2.22598413541107e-06	1.791652333448e-06	2.48283738656537e-05	2.22742201517097e-06	0	0	0	0	0	0	0	0	0	0	0	3.08106276124845e-05	0	0	0	3.98533397098677e-06	0	0	NA	NA	NA	NA	FALSE	NA
W	CD4	TGCGCCAGCAGCCCCAGATCGGGGGGCTACTATGGCTACACCTTC	TRBV5-1	TRBJ1-2	CASSPRSGGYYGYTF	354_CD4	TGTGTGGTGAACAATGGGGATAGCAGCTATAAATTGATCTTC	NA	NA	4.49199571283929e-07	5.66691301996878e-06	1.2933160534416e-05	6.09196782744762e-06	1.61821302708849e-05	2.80983638200581e-05	1.42872286002664e-05	2.22763567056364e-05	2.02890787946664e-06	3.8175023895179e-06	0	0	6.6779524062332e-06	1.791652333448e-05	6.20709346641342e-05	1.78193761213678e-05	6.47010488040011e-06	0	0	0	0	0	1.09160771984979e-05	4.80947273750379e-06	0	0	0	0	0	0.000230255583697905	0	7.97066794197354e-06	0	0	NA	NA	NA	NA	FALSE	NA
W	CD4	TGCGCCAGCAGCTTGGTTTCGCCCGACGGTGGCTACGAGCAGTACTTC	TRBV5-1	TRBJ2-7	CASSLVSPDGGYEQYF	355_CD4	TGTGTTGTGAGTGATCGGCGGACTGGAGGCTTCAAAACTATCTTT	NA	NA	0	9.44485503328131e-07	2.22985526455449e-06	1.3054216773102e-06	1.61821302708849e-05	2.03611332029406e-05	1.38263502583223e-06	1.51026147156857e-06	0	0	0	0	0	0	1.65522492437691e-05	6.68226604551291e-06	0	0	0	0	0	0	0	0	0	0	0	0	0	0	0	0	0	0	NA	NA	NA	NA	FALSE	NA
W	CD4	TGCGCCAGCAGCCCTGGACAGACTGGCACCGGGGAGCTGTTTTTT	TRBV5-1	TRBJ2-2	CASSPGQTGTGELFF	356_CD4	TGTGCTCTGAGGCGGAATAACAATGCCAGACTCATGTTT	NA	NA	9.88239056824644e-06	3.35292353681486e-05	1.33791315873269e-05	7.83253006386123e-06	5.95976017293566e-05	7.69650835071156e-05	2.30439170972039e-05	4.53078441470572e-06	1.52168090959998e-06	2.86312679213843e-06	0	0	4.00677144373992e-05	3.4041394335512e-05	4.13806231094228e-05	2.11605091441242e-05	1.84860139440003e-06	0	0	0	0	0	0	0	0	0	7.91633315448284e-05	0	0	0	0	1.99266698549338e-05	0	0	NA	NA	NA	NA	FALSE	NA
W	0	TGCAGTGCTAGAAGCCCATTAGAGACAGATTACAATGAGCAGTTCTTC	TRBV20-1	TRBJ2-1	CSARSPLETDYNEQFF	52_0	TGTGCTGTGAAGGCCCCGGGCGACTACAAGCTCAGCTTT	NA	NA	0	0	8.91942105821795e-07	2.17570279551701e-06	1.30246414375415e-05	6.10833996088219e-06	1.70524986519308e-05	3.20930562708322e-05	0	0	0	0	0	0	0	NA	0	0	0	0	0	0	0	0	0	0	0	0	0.000411510537609124	0	0	0	0	0	NA	NA	NA	NA	FALSE	NA
W	CD4	TGTGCCAGCAGCTTCGAAAGAGAATACGAGCAGTACTTC	TRBV7-9	TRBJ2-7	CASSFEREYEQYF	357_CD4	TGTGCTCTGAGTGATGTTACTGGAGGCTTCAAAACTATCTTT	NA	NA	8.98399142567858e-07	0	2.22985526455449e-06	2.17570279551701e-06	1.69715024792208e-05	1.26239025858232e-05	1.1982836890546e-05	8.68400346151929e-06	0	0	0	0	0	1.791652333448e-05	4.13806231094228e-06	1.55919541061968e-05	9.24300697200016e-07	0	0	0	0	0	0	0	0	0	2.63877771816095e-05	0	0	0	0	0	0	0	NA	NA	NA	NA	FALSE	NA
W	CD4	TGTGCCAGCAGCTTTAGCCGGGACGATGAGCAGTTCTTC	TRBV7-3	TRBJ2-1	CASSFSRDDEQFF	358_CD4	TGTGCTTATAGGACCCCCTTTGGAAATGAGAAATTAACCTTT	NA	NA	1.79679828513572e-06	0	5.79762368784167e-06	2.61084335462041e-06	1.77608746875566e-05	1.54744612342349e-05	3.68702673555262e-06	9.06156882941144e-06	5.0722696986666e-06	2.38593899344869e-06	0	0	0	0	1.65522492437691e-05	1.22508210834403e-05	1.84860139440003e-06	0	0	0	0	0	0	1.44284182125114e-05	0	0	0	0	0	0	0	0	0	0	NA	NA	NA	NA	FALSE	NA
W	CD4	TGTGCCAGCAGTGACGGGACTAGCGGTTACAATGAGCAGTTCTTC	TRBV2	TRBJ2-1	CASSDGTSGYNEQFF	336_CD4	TGTGCTGTTCCCTCTGGAGCTGGTGGTACTAGCTATGGAAAGCTGACATTT	NA	NA	0	1.88897100665626e-06	0	0	1.5787444166717e-05	2.48405825075876e-05	1.38263502583223e-06	1.13269610367643e-06	0	1.43156339606921e-06	0	0	0	0	2.48283738656537e-05	1.11371100758549e-06	0	1.63322902443964e-06	0	0	0	0	0	0	0	0	1.75918514544063e-05	0	0	0	0	1.99266698549338e-06	0	0	NA	NA	NA	NA	FALSE	NA
W	CD4	TGTGCCAGCAGCGAGCCCCCCCCGGGGACCCAGTACTTC	TRBV7-3	TRBJ2-5	CASSEPPPGTQYF	359_CD4	TGTGCTTATAGGACCCCCTTTGGAAATGAGAAATTAACCTTT	NA	NA	0	0	4.45971052910898e-06	1.3054216773102e-06	1.26299553333736e-05	1.38455705779996e-05	2.76527005166446e-06	1.88782683946072e-06	0	0	0	0	1.11299206770553e-06	0	2.06903115547114e-05	7.7959770530984e-06	4.62150348600008e-06	0	0	0	0	0	0	0	0	0	0	0	0	0	0	0	0	0	NA	NA	NA	NA	FALSE	NA
W	CD4	TGTGCCAGCAGCGCAGCGGGAAGCTCCTACAATGAGCAGTTCTTC	TRBV12-4	TRBJ2-1	CASSAAGSSYNEQFF	360_CD4	TGTGCTCTGAGTGAGGCGCCAGGTGGCCAGAAGCTGCTCTTT	NA	NA	0	0	3.12179737037628e-06	0	1.26299553333736e-05	1.42527932420584e-05	2.76527005166446e-06	1.88782683946072e-06	0	1.90875119475895e-06	0	0	0	1.791652333448e-06	3.72425607984805e-05	NA	0	0	0	0	0	0	0	0	0	0	2.63877771816095e-05	0	0	0	8.58148116364885e-06	0	0	0	NA	NA	NA	NA	FALSE	NA
W	CD4	TGCGCCAGCAGCCTGGGCCTAGCGGGGGGGACAGATACGCAGTATTTT	TRBV5-1	TRBJ2-3	CASSLGLAGGTDTQYF	361_CD4	TGTGTTGTGAGTGATCAAGTTGGTGGCTACAATAAGCTGATTTTT	NA	NA	0	0	5.79762368784167e-06	3.04598391372381e-06	1.38140136458774e-05	9.36612127335269e-06	5.06966176138485e-06	6.04104588627429e-06	0	0	0	0	0	1.791652333448e-05	2.06903115547114e-05	8.90968806068389e-06	0	0	0	0	0	0	0	0	0	0	0	0	0	0	0	0	0	0	NA	NA	NA	NA	FALSE	NA
W	CD4	TGTGCCAGCAGCTTGGGCCCGGAGCTGTTTTTT	TRBV5-5	TRBJ2-2	CASSLGPELFF	362_CD4	TGTGCCGGGGGCCACCCGCGCTTT	NA	NA	1.34759871385179e-05	2.40843803348673e-05	1.38251026402378e-05	1.65353412459293e-05	4.57835880834793e-05	7.37073021946451e-05	1.1982836890546e-05	1.43474839799014e-05	5.0722696986666e-07	2.38593899344869e-06	0	0	1.11299206770553e-05	3.583304666896e-06	9.93134954626147e-05	2.33879311592952e-05	7.39440557760013e-06	0	0	3.63718365595152e-06	0	0	0	0	0	0	0	1.02702092041615e-05	0	0	0	3.98533397098677e-06	0	0	NA	NA	NA	NA	FALSE	NA
W	CD4	TGTGCCAGCAGCTCCTGGGACAGAGGACGCTTTCAAGAGACCCAGTACTTC	TRBV7-9	TRBJ2-5	CASSSWDRGRFQETQYF	363_CD4	TGTGCAGCAAGCAGGGGCGGCACTGCCAGTAAACTCACCTTT	NA	NA	1.79679828513572e-06	9.44485503328131e-06	3.83535105503372e-05	2.00164657187565e-05	2.52599106667472e-05	2.72839184919405e-05	1.42872286002664e-05	1.24596571404407e-05	0	7.6350047790358e-06	0	0	1.11299206770553e-06	4.8374613003096e-05	2.06903115547114e-05	7.7959770530984e-06	4.62150348600008e-06	0	0	0	0	0	0	0.000105808400225083	0	0	5.2775554363219e-05	0	0	0	0	0	4.22347237004375e-06	0	NA	NA	NA	NA	FALSE	NA
W	CD4	TGCGCCAGCAGTCTCCGGGACAGGGACTACAATGAGCAGTTCTTC	TRBV5-1	TRBJ2-1	CASSLRDRDYNEQFF	364_CD4	TGTGCTGTGAGAGGGAATTATAACACCGACAAGCTCATCTTT	NA	NA	0	0	4.01373947619808e-06	1.61002006868259e-05	7.49903597919057e-06	1.3031125249882e-05	2.76527005166446e-06	9.06156882941144e-06	0	0	0	0	0	0	4.13806231094228e-06	NA	0	0	0	0	0	0	0	0	0	0	0	0	0	0	0	0	0	0	NA	NA	NA	NA	FALSE	NA
W	CD4	TGTGCCAGCAGCTTGACCCACTCGTCGGACAGGAGAAACAATGAGCAGTTCTTC	TRBV5-6	TRBJ2-1	CASSLTHSSDRRNNEQFF	365_CD4	TGTGCAGCAAGCAGGGGCGGCACTGCCAGTAAACTCACCTTT	NA	NA	0	0	1.7392871063525e-05	2.08867468369633e-05	8.68309429169434e-06	1.01805666014703e-05	1.38263502583223e-06	1.88782683946072e-06	0	0	0	0	0	6.0916179337232e-05	4.13806231094228e-06	NA	9.24300697200016e-07	0	0	0	0	0	9.82446947864815e-05	0	0	0	0	0	0	0	0	0	0	0	NA	NA	NA	NA	FALSE	NA
W	CD4	TGTGCCAGCACCCCCGGGACTAGCGAAGTCAATGAGCAGTTCTTC	TRBV12-4	TRBJ2-1	CASTPGTSEVNEQFF	366_CD4	TGTGCTCTGAGTGATGTTACTGGAGGCTTCAAAACTATCTTT	NA	NA	0	0	5.35165263493077e-06	2.17570279551701e-06	9.47246650003019e-06	1.09950119295879e-05	1.01393235227697e-05	8.30643809362715e-06	2.02890787946664e-06	4.29469018820764e-06	0	0	0	3.583304666896e-06	4.13806231094228e-06	1.89330871289533e-05	8.31870627480014e-06	0	0	0	0	0	0	4.32852546375341e-05	0	0	7.91633315448284e-05	0	0	0	0	0	0	0	NA	NA	NA	NA	FALSE	NA
W	CD8	TGTGCCAGCAGCTTAGCTTTCGGCGGCGACAATGAGCAGTTCTTC	TRBV7-9	TRBJ2-1	CASSLAFGGDNEQFF	14_CD8	TGTGCTACGGACCTGCTCTATGGGAACAACAGACTCGCTTTT	NA	NA	2.87487725621715e-05	2.26676520798751e-05	0.000136021171137824	0.000140985541149502	6.35444627710359e-05	6.39339582572336e-05	5.11574959557926e-05	4.41751480433808e-05	2.07963057645331e-05	1.04981315711742e-05	0	0	0	0	0	NA	0	3.10313514643531e-05	0.000337062327473485	0.00016731044817377	0.000164539869620038	6.47532852907751e-05	0.000120076849183477	0.00031742520067525	0	0	0	7.18914644291304e-05	0	0	0	2.39120038259206e-05	4.22347237004375e-06	0.000892591490627789	NA	NA	NA	NA	FALSE	NA
W	CD4	TGCGCCAGCAGCCAAGACAGGAGTTCCTACGAGCAGTACTTC	TRBV4-3	TRBJ2-7	CASSQDRSSYEQYF	367_CD4	TGTGCTGTTCCCTCTGGAGCTGGTGGTACTAGCTATGGAAAGCTGACATTT	NA	NA	0	0	0	0	2.05236774167321e-05	8.95889860929388e-06	0	2.26539220735286e-06	0	0	0	0	0	0	2.89664361765959e-05	1.11371100758549e-06	0	0	0	0	0	0	0	0	0	0	0	0	0	0	0	0	0	0	NA	NA	NA	NA	FALSE	NA
W	CD4	TGTGCCAGCAGCCGAGTCCAAGAGACCCAGTACTTC	TRBV3-1	TRBJ2-5	CASSRVQETQYF	368_CD4	TGTGCTCTGAGTGATGTTACTGGAGGCTTCAAAACTATCTTT	NA	NA	0	0	3.12179737037628e-06	1.3054216773102e-05	1.49980719583811e-05	3.66500397652931e-06	5.991418445273e-06	7.92887272573501e-06	5.0722696986666e-06	6.20344138296659e-06	0	0	0	1.6124871001032e-05	4.13806231094228e-06	4.45484403034194e-06	1.01673076692002e-05	0	0	0	0	0	5.45803859924897e-05	0	0	0	0	6.16212552249689e-05	0	0	0	0	0	0	NA	NA	NA	NA	FALSE	NA
W	CD8	TGTGCCAGCAGCTTAGACGTTCAAGGCTCTACACCCCTCGACGAGCAGTACTTC	TRBV7-2	TRBJ2-7	CASSLDVQGSTPLDEQYF	122_CD8	TGTGCTTATAGGGGACTCAGAGATGACAAGATCATCTTT	NA	NA	0	0	8.91942105821795e-07	0	1.97343052083962e-05	9.36612127335269e-06	0	7.55130735784286e-07	0	0	0	0	0	0	0	NA	0	1.63322902443964e-06	0	2.54602855916607e-05	1.78847684369607e-06	9.38453410011233e-07	0	0	0	0	0	0	0	0	0	0	0	0	NA	NA	NA	NA	FALSE	NA
W	CD4	TGCGCCAGCAGCTTGGTCGGGGGCCGAGAGACCCAGTACTTC	TRBV5-1	TRBJ2-5	CASSLVGGRETQYF	95_CD4	TGTGCAGCAAGCAGGGGCGGCACTGCCAGTAAACTCACCTTT	NA	NA	8.98399142567858e-07	2.83345650998439e-06	1.7392871063525e-05	1.78407629232395e-05	1.26299553333736e-05	2.03611332029406e-05	7.83493181304931e-06	2.26539220735286e-06	1.52168090959998e-06	8.11219257772554e-06	0	0	0	4.6582960669648e-05	1.65522492437691e-05	1.44782430986113e-05	5.5458041832001e-06	0	0	0	0	0	0	9.61894547500757e-06	0	0	0	0	0	0	0	9.96333492746692e-06	0	0	NA	NA	NA	NA	FALSE	NA
W	0	TGTGCCAGCAGTTTATATGGACTAGACGAGCAGTACTTC	TRBV27	TRBJ2-7	CASSLYGLDEQYF	53_0	TGCGCTGCTTTGATGGATAGCAGCTATAAATTGATCTTC	NA	NA	2.24599785641965e-06	3.30569926164846e-06	5.35165263493077e-06	4.35140559103402e-06	2.6443968979251e-05	1.3031125249882e-05	2.71918221747005e-05	1.69904415551464e-05	0	0	0	0	0	0	0	NA	0	0	0	0	0	0	0	0	3.23345548609614e-05	0	0	0	0.000205755268804562	0	0	0	0	0	NA	NA	NA	NA	FALSE	NA
W	CD8	TGTGCCAGCAGCGTATGGGGCAGGCCCACAGATACGCAGTATTTT	TRBV9	TRBJ2-3	CASSVWGRPTDTQYF	123_CD8	TGTGCAGCAAGCGAAGGGACCTCCTACGACAAGGTGATATTT	NA	NA	0	1.4167282549922e-06	1.7392871063525e-05	1.39244978913089e-05	1.46033858542132e-05	9.77334393741151e-06	7.37405347110523e-06	5.28591515049e-06	6.08672363839992e-06	9.54375597379475e-07	0	0	0	0	0	NA	0	3.26645804887928e-06	3.48685166351881e-05	2.90974692476122e-05	1.43078147495685e-05	8.4460806901011e-06	2.18321543969959e-05	3.36663091625265e-05	0	0	0	0	0	0	0	5.97800095648015e-06	0	0	NA	NA	NA	NA	FALSE	NA
W	CD4	TGTGCCAGCTCACCAGACAGGGGCATTCCGAACACTGAAGCTTTCTTT	TRBV18	TRBJ1-1	CASSPDRGIPNTEAFF	369_CD4	TGTGCAGCAAGCAGGGGCGGCACTGCCAGTAAACTCACCTTT	NA	NA	0	0	1.33791315873269e-06	4.78654615013742e-06	8.28840818752642e-06	1.38455705779996e-05	5.06966176138485e-06	4.15321904681357e-06	0	1.43156339606921e-06	0	0	0	1.9708175667928e-05	2.06903115547114e-05	1.11371100758549e-06	4.62150348600008e-06	0	0	0	0	0	0	4.80947273750379e-06	0	0	0	0	0	0	0	7.97066794197354e-06	0	0	NA	NA	NA	NA	FALSE	NA
W	CD4	TGTGCCAGCAGAAGGACAGAGGACGGGGAGCTGTTTTTT	TRBV12-4	TRBJ2-2	CASRRTEDGELFF	370_CD4	TGTGCAGCAAGCAGGGGCGGCACTGCCAGTAAACTCACCTTT	NA	NA	0	0	1.07033052698615e-05	1.95813251596531e-05	7.10434987502265e-06	9.36612127335269e-06	8.75668849693746e-06	4.90834978259786e-06	4.56504272879994e-06	4.29469018820764e-06	0	0	0	4.1208003669304e-05	3.31044984875382e-05	1.78193761213678e-05	5.5458041832001e-06	0	0	0	0	0	8.73286175879836e-05	4.80947273750379e-06	0	0	5.2775554363219e-05	2.0540418408323e-05	0	0	0	0	0	0	NA	NA	NA	NA	FALSE	NA
W	CD4	TGTGCCAGCAGCTTGGGGGTAAGGACAGGGGATAATTCGTACTTC	TRBV5-6	TRBJ2-7	CASSLGVRTGDNSYF	371_CD4	TGTGCTGTTCCCTCTGGAGCTGGTGGTACTAGCTATGGAAAGCTGACATTT	NA	NA	0	0	0	4.35140559103402e-07	2.05236774167321e-05	6.10833996088219e-06	2.76527005166446e-06	1.51026147156857e-06	5.0722696986666e-07	0	0	0	0	0	2.89664361765959e-05	6.68226604551291e-06	2.77290209160005e-06	0	0	0	0	0	0	0	0	0	0	0	0	0	0	0	0	0	NA	NA	NA	NA	FALSE	NA
W	CD4	TGCAGCGTGGATGAGTCAGGGTGGGCAGATACGCAGTATTTT	TRBV29-1	TRBJ2-3	CSVDESGWADTQYF	372_CD4	TGTGCAGCAAGCAGGGGCGGCACTGCCAGTAAACTCACCTTT	NA	NA	0	0	3.12179737037628e-06	1.13136545366884e-05	1.10512109167019e-05	8.14445328117625e-06	3.22614839360854e-06	7.92887272573501e-06	5.0722696986666e-07	1.43156339606921e-06	0	0	0	2.3291480334824e-05	8.27612462188456e-06	1.89330871289533e-05	9.24300697200016e-07	0	0	0	0	0	0	2.40473636875189e-05	0	0	1.75918514544063e-05	1.02702092041615e-05	0	0	0	0	0	0	NA	NA	NA	NA	FALSE	NA
W	CD4	TGCGCCAGCAGCAAAGCAGGGGGTGGAGGTCCCTACGAGCAGTACTTC	TRBV4-1	TRBJ2-7	CASSKAGGGGPYEQYF	373_CD4	TGTGCAATGATAAGCGACTACAAGCTCAGCTTT	NA	NA	2.24599785641965e-06	2.36121375832033e-06	3.12179737037628e-06	4.35140559103402e-07	2.24971079375717e-05	2.19900238591759e-05	3.22614839360854e-06	6.04104588627429e-06	0	1.43156339606921e-06	0	0	0	3.583304666896e-06	2.06903115547114e-05	2.22742201517097e-06	3.69720278880006e-06	0	0	0	0	0	0	0	0	0	0	0	0	0	0	0	0	0	NA	NA	NA	NA	FALSE	NA
W	CD4	TGTGCCAGCAGTTTAAGATACCTTGGGGAGCTGTTTTTT	TRBV27	TRBJ2-2	CASSLRYLGELFF	374_CD4	TGCCTCGTGGGTAGCCATAACAGCACCAATGCAGGCAAATCAACCTTT	NA	NA	4.49199571283929e-07	0	3.12179737037628e-06	0	1.61821302708849e-05	1.05877892655291e-05	4.14790507749669e-06	3.77565367892143e-06	0	0	0	0	1.11299206770553e-06	3.583304666896e-06	4.13806231094228e-06	8.90968806068389e-06	0	0	0	0	0	0	0	0	0	0	0	0	0	0	0	0	0	0	NA	NA	NA	NA	FALSE	NA
W	CD4	TGTGCCAGCACTAAGGAGTACAAAGAGACCCAGTACTTC	TRBV2	TRBJ2-5	CASTKEYKETQYF	375_CD4	TGTGTGGTGAACAATGGGGATAGCAGCTATAAATTGATCTTC	NA	NA	1.79679828513572e-06	9.44485503328131e-07	8.47345000530706e-06	4.35140559103402e-06	1.85502468958925e-05	1.3031125249882e-05	1.56698636260986e-05	6.79617662205858e-06	5.0722696986666e-07	1.90875119475895e-06	0	0	1.22429127447609e-05	1.0749914000688e-05	4.13806231094228e-05	1.00233990682694e-05	9.24300697200016e-07	0	0	0	0	0	3.27482315954938e-05	1.44284182125114e-05	0	0	0	0	0	0	8.58148116364885e-06	7.97066794197354e-06	0	0	NA	NA	NA	NA	FALSE	NA
W	CD4	TGCGCCAGCAGTCGTATACTCCCGACTAGCGGATTTACAATGAGCAGTTCTTC	TRBV23-1	TRBJ2-1	CASSRILPT_RIYNEQFF	376_CD4	TGTGCAGCAAGCAGGGGCGGCACTGCCAGTAAACTCACCTTT	NA	NA	0	0	2.76502052804757e-05	1.26190762139986e-05	7.10434987502265e-06	7.73723061711744e-06	7.83493181304931e-06	1.47250493477936e-05	2.02890787946664e-06	2.86312679213843e-06	0	0	0	4.2999656002752e-05	1.24141869328268e-05	1.11371100758549e-05	4.62150348600008e-06	0	0	0	0	0	2.18321543969959e-05	0	0	0	5.2775554363219e-05	0	0	0	0	5.97800095648015e-06	0	0	NA	NA	NA	NA	FALSE	NA
W	CD4	TGTGCCAGCACCCGGGGATTGTATCAGCCCCAGCATTTT	TRBV12-4	TRBJ1-5	CASTRGLYQPQHF	377_CD4	TGCGCTGTGATCGGGTCCCGTGGAGCTGCAGGCAACAAGCTAACTTTT	NA	NA	3.1443969989875e-06	2.36121375832033e-06	6.68956579366347e-06	4.78654615013742e-06	2.05236774167321e-05	2.36189145154111e-05	6.45229678721708e-06	5.28591515049e-06	5.0722696986666e-07	0	0	0	0	3.583304666896e-06	6.62089969750765e-05	8.90968806068389e-06	0	0	0	0	0	0	0	0	0	0	0	4.1080836816646e-05	0	0	0	0	0	0	NA	NA	NA	NA	FALSE	NA
W	CD4	TGCGCCAGCCATGAGGGATACTCCTACAATGAGCAGTTCTTC	TRBV5-1	TRBJ2-1	CASHEGYSYNEQFF	378_CD4	TGTGCAGCAAGCAGGGGCGGCACTGCCAGTAAACTCACCTTT	NA	NA	0	1.4167282549922e-06	2.49743789630103e-05	1.13136545366884e-05	1.0656524812534e-05	1.26239025858232e-05	7.37405347110523e-06	5.28591515049e-06	3.55058878906662e-06	0	0	0	5.56496033852767e-06	3.583304666896e-05	8.27612462188456e-06	1.89330871289533e-05	0	0	0	0	0	0	5.45803859924897e-05	0	0	0	8.79592572720316e-05	0.000143782928858261	0	0.000230255583697905	0	0	0	0	NA	NA	NA	NA	FALSE	NA
W	CD4	TGTGCCAGCAGGCCAGGCTGGGACAGGAGTTACAATGAGCAGTTCTTC	TRBV6-5	TRBJ2-1	CASRPGWDRSYNEQFF	379_CD4	TGTGCTTCACGGGGGGACAATAACAATGACATGCGCTTT	NA	NA	0	0	0	2.61084335462041e-06	1.53927580625491e-05	1.18094572577056e-05	0	0	0	0	0	0	0	3.583304666896e-06	8.27612462188456e-06	NA	0	0	0	0	0	0	0	0	0	0	0	0	0	0	0	0	0	0	NA	NA	NA	NA	FALSE	NA
W	0	TGCGCCAGCAGCTTTAGCGCAGATACGCAGTATTTT	TRBV5-1	TRBJ2-3	CASSFSADTQYF	54_0	TGTGCTGTGAAGGCCCCGGGCGACTACAAGCTCAGCTTT	NA	NA	0	0	7.58150789948526e-06	6.52710838655102e-06	1.14458970208698e-05	7.73723061711744e-06	3.68702673555262e-06	5.28591515049e-06	0	9.54375597379475e-07	0	0	0	0	0	5.56855503792743e-06	0	0	0	0	0	0	0	0	0	0	0	0	0	0	0	0	0	0	NA	NA	NA	NA	FALSE	NA
W	CD8	TGTGCCAGCAGCAGAAGCGGGCCGCGGGAGCAGTACTTC	TRBV5-6	TRBJ2-7	CASSRSGPREQYF	124_CD8	TGTGCCGTAGCCGCTGGTGGTACTAGCTATGGAAAGCTGACATTT	NA	NA	0	1.4167282549922e-06	0	0	1.97343052083962e-05	1.14022345936468e-05	4.14790507749669e-06	5.66348051838215e-06	0	1.43156339606921e-06	0	0	0	0	0	NA	0	0	0	3.27346529035637e-05	1.16250994840244e-05	9.38453410011233e-07	0	0	0	0	0	0	0	0	0	0	0	0	NA	NA	NA	NA	FALSE	NA
W	CD4	TGTGCCAGCGGAATGGGGGGCAGGGGGATGGATACGCAGTATTTT	TRBV7-7	TRBJ2-3	CASGMGGRGMDTQYF	380_CD4	TGTGCAATGAGCGTATCAGGAGGAGGTGCTGACGGACTCACCTTT	NA	NA	9.88239056824644e-06	1.74729818115704e-05	1.2933160534416e-05	3.56815258464789e-05	3.6705807687617e-05	4.96811650151751e-05	1.01393235227697e-05	1.47250493477936e-05	5.0722696986666e-06	9.06656817510502e-06	0	0	2.11468492864051e-05	3.4041394335512e-05	2.06903115547114e-05	2.45016421668807e-05	5.5458041832001e-06	0	2.90570971959901e-06	0	0	0	0	2.40473636875189e-05	0	0	5.2775554363219e-05	1.02702092041615e-05	0	0	4.29074058182442e-06	1.19560019129603e-05	4.22347237004375e-06	0	NA	NA	NA	NA	FALSE	NA
W	CD4	TGCAGTGCAAAGACTAGCGGCTCCACAGATACGCAGTATTTT	TRBV20-1	TRBJ2-3	CSAKTSGSTDTQYF	381_CD4	TGTGTTGTGAGTGATCAAGTTGGTGGCTACAATAAGCTGATTTTT	NA	NA	1.34759871385179e-06	9.44485503328131e-07	5.79762368784167e-06	8.70281118206803e-06	1.97343052083962e-05	9.77334393741151e-06	4.14790507749669e-06	1.01942649330879e-05	2.5361348493333e-06	4.77187798689738e-07	0	0	0	1.9708175667928e-05	2.48283738656537e-05	1.22508210834403e-05	3.69720278880006e-06	0	0	0	0	0	0	0	0	0	8.79592572720316e-06	0	0	0	0	1.99266698549338e-06	0	0	NA	NA	NA	NA	FALSE	NA
W	CD4	TGCGCCAGCAGCCTTCTAACCGTCCACACCGGGGAGCTGTTTTTT	TRBV5-1	TRBJ2-2	CASSLLTVHTGELFF	382_CD4	TGTGCAATGAGGGGTTTAAGGAACCAGGGAGGAAAGCTTATCTTC	NA	NA	0	0	0	0	1.14458970208698e-05	1.46600159061173e-05	0	1.13269610367643e-06	2.02890787946664e-06	4.77187798689738e-07	0	0	0	0	1.65522492437691e-05	7.7959770530984e-06	9.24300697200016e-07	0	0	0	0	0	0	0	0	0	0	0	0	0	0	0	0	0	NA	NA	NA	NA	FALSE	NA
W	CD4	TGTGCCAGCAGTTCTGTAGCGGGGACCTACGAGCAGTACTTC	TRBV27	TRBJ2-7	CASSSVAGTYEQYF	383_CD4	TGTGCTGTGATCCGGAATTCTGGGGGTTACCAGAAAGTTACCTTT	NA	NA	9.88239056824644e-06	8.50036952995318e-06	1.07033052698615e-05	6.09196782744762e-06	3.51270632709453e-05	3.7057262429352e-05	9.67844518082562e-06	6.04104588627429e-06	1.52168090959998e-06	1.43156339606921e-06	0	0	1.6694881015583e-05	2.8666437335168e-05	7.4485121596961e-05	2.56153531744662e-05	2.77290209160005e-06	0	0	0	0	0	0	3.84757819000303e-05	0	0	0	0	0	0	0	9.96333492746692e-06	0	0	NA	NA	NA	NA	FALSE	NA
W	CD8	TGCAGTGCTAGAGAGGCCGGGGAGCTGTTTTTT	TRBV20-1	TRBJ2-2	CSAREAGELFF	102_CD8	TGCGCTGTGAGAGATGGCGGGGATGACAAGATCATCTTT	NA	NA	0	0	4.01373947619808e-06	0	1.53927580625491e-05	8.14445328117625e-06	0	0	0	4.29469018820764e-06	0	0	0	0	0	NA	0	0	0	4.00090202154668e-05	2.6827152655441e-05	0	0	4.80947273750379e-06	0	0	0	9.24318828374534e-05	0	0	0	1.39486688984537e-05	0	0	NA	NA	NA	NA	FALSE	NA
W	CD4	TGTGCCTGGATCGAACGGGGAAGCGGGGAGCTGTTTTTT	TRBV30	TRBJ2-2	CAWIERGSGELFF	384_CD4	TGTGCTTATAGGACCCCCTTTGGAAATGAGAAATTAACCTTT	NA	NA	0	0	1.33791315873269e-06	1.3054216773102e-06	8.68309429169434e-06	1.26239025858232e-05	5.991418445273e-06	1.13269610367643e-06	2.5361348493333e-06	1.90875119475895e-06	0	0	0	0	1.65522492437691e-05	6.68226604551291e-06	2.77290209160005e-06	0	0	0	0	0	0	0	0	0	0	0	0	0	0	0	0	0	NA	NA	NA	NA	FALSE	NA
W	CD4	TGCGCCAGCAGCTTGGCCTCAACTAATGAAAAACTGTTTTTT	TRBV5-1	TRBJ1-4	CASSLASTNEKLFF	385_CD4	TGTGCAATGATAAGCGACTACAAGCTCAGCTTT	NA	NA	0	0	2.67582631746539e-06	8.70281118206803e-07	1.38140136458774e-05	4.88667196870575e-06	9.21756683888154e-06	8.30643809362715e-06	0	0	0	0	0	5.374957000344e-06	4.13806231094228e-06	4.45484403034194e-06	5.5458041832001e-06	0	0	0	0	0	0	0	0	0	0	0	0	0	0	1.99266698549338e-06	0	0	NA	NA	NA	NA	FALSE	NA
W	CD4	TGTGCCAGCACGGCAGCTAACTATGGCTACACCTTC	TRBV6-6	TRBJ1-2	CASTAANYGYTF	386_CD4	TGCATCGAGAGTGGCTCTAGCAACACAGGCAAACTAATCTTT	NA	NA	0	0	4.01373947619808e-06	5.22168670924082e-06	7.89372208335849e-06	1.05877892655291e-05	4.60878341944077e-06	5.28591515049e-06	1.52168090959998e-06	1.90875119475895e-06	2.73043506752366e-06	1.23557161249509e-06	1.11299206770553e-06	1.791652333448e-06	1.24141869328268e-05	3.34113302275646e-06	4.62150348600008e-06	0	0	0	0	0	0	1.92378909500151e-05	0	0	2.63877771816095e-05	0	0	0	1.71629623272977e-05	0	0	0	NA	NA	NA	NA	TRUE	NA
W	CD4	TGTGCCAGCAGACCTCGGACCGGCGTAACCACAGATACGCAGTATTTT	TRBV12-4	TRBJ2-3	CASRPRTGVTTDTQYF	387_CD4	TGTGCAATGAGCGAGCCTGGAGGCTTCAAAACTATCTTT	NA	NA	0	0	0	0	1.0261838708366e-05	6.10833996088219e-06	1.75133769938749e-05	1.24596571404407e-05	1.52168090959998e-06	5.24906578558712e-06	0	0	0	0	4.13806231094228e-06	4.45484403034194e-06	3.69720278880006e-06	0	0	0	0	0	0	0	0	0	0	0	0	0	0	0	0	0	NA	NA	NA	NA	FALSE	NA
W	CD4	TGTGCCAGCAGTTACTCCCGACAGAGCGGCCTGAACACTGAAGCTTTCTTT	TRBV6-2	TRBJ1-1	CASSYSRQSGLNTEAFF	388_CD4	TGTGCTGTGAGAGGGAATTATAACACCGACAAGCTCATCTTT	NA	NA	1.79679828513572e-06	1.88897100665626e-06	8.91942105821795e-07	3.04598391372381e-06	1.53927580625491e-05	2.23972465232347e-05	8.75668849693746e-06	4.90834978259786e-06	0	0	0	0	0	0	2.06903115547114e-05	6.68226604551291e-06	9.24300697200016e-07	0	0	0	0	0	0	0	0	0	3.51837029088126e-05	0	0	0	0	3.98533397098677e-06	0	0	NA	NA	NA	NA	FALSE	NA
W	CD4	TGTGCCAGCAGCCGTAGTCCCTACGAGCAGTACTTC	TRBV7-9	TRBJ2-7	CASSRSPYEQYF	389_CD4	TGTGTTGTGAGTGATCAAGTTGGTGGCTACAATAAGCTGATTTTT	NA	NA	0	0	3.56776842328718e-06	5.65682726834422e-06	8.28840818752642e-06	8.55167594523507e-06	3.68702673555262e-06	1.057183030098e-05	5.57949666853326e-06	1.90875119475895e-06	0	0	0	1.791652333448e-06	1.65522492437691e-05	1.11371100758549e-05	6.47010488040011e-06	0	0	0	0	0	0	4.80947273750379e-06	0	0	3.51837029088126e-05	0	0	0	0	0	0	0	NA	NA	NA	NA	FALSE	NA
W	CD4	TGTGCCAGCAGCCAAGATAACGGCCGGGCACAGTACTTC	TRBV4-2	TRBJ2-7	CASSQDNGRAQYF	390_CD4	TGTGCTGTTCCCTCTGGAGCTGGTGGTACTAGCTATGGAAAGCTGACATTT	NA	NA	0	0	1.78388421164359e-06	0	1.49980719583811e-05	5.29389463276457e-06	8.29581015499339e-06	2.26539220735286e-06	2.02890787946664e-06	4.77187798689738e-07	0	0	0	0	2.89664361765959e-05	8.90968806068389e-06	9.24300697200016e-07	0	0	0	0	0	0	0	0	0	0	0	0	0	0	0	0	0	NA	NA	NA	NA	FALSE	NA
W	CD4	TGCAGTGCCCCACTAGCGGGATCATTAAGCTCCTACAATGAGCAGTTCTTC	TRBV20-1	TRBJ2-1	CSAPLAGSLSSYNEQFF	391_CD4	TGTGCTGTTCCCTCTGGAGCTGGTGGTACTAGCTATGGAAAGCTGACATTT	NA	NA	0	0	0	0	1.46033858542132e-05	8.14445328117625e-06	5.53054010332892e-06	1.88782683946072e-06	5.0722696986666e-07	4.77187798689738e-07	0	0	0	0	2.48283738656537e-05	8.90968806068389e-06	3.69720278880006e-06	0	0	0	0	0	0	0	0	0	3.51837029088126e-05	0	0	0	0	0	0	0	NA	NA	NA	NA	FALSE	NA
W	CD4	TGCAGTGCTAGCGGGTTAGTGGGAGGGCCGATTGGCAGTGACGAGCAGTACTTC	TRBV20-1	TRBJ2-7	CSASGLVGGPIGSDEQYF	392_CD4	TGTGCTGTGATCCGGAATTCTGGGGGTTACCAGAAAGTTACCTTT	NA	NA	1.79679828513572e-06	1.88897100665626e-06	4.45971052910898e-06	6.09196782744762e-06	2.17077357292359e-05	1.50672385701761e-05	3.68702673555262e-06	1.88782683946072e-06	1.52168090959998e-06	4.77187798689738e-07	0	0	6.6779524062332e-06	2.1499828001376e-05	5.79328723531919e-05	1.55919541061968e-05	9.24300697200016e-07	0	0	0	0	0	0	1.92378909500151e-05	0	0	0	1.02702092041615e-05	0	0	0	3.98533397098677e-06	0	0	NA	NA	NA	NA	FALSE	NA
W	CD4	TGTGCCAGCAGTCCAGGGGTGAGCACCGGGGAGCTGTTTTTT	TRBV12-4	TRBJ2-2	CASSPGVSTGELFF	393_CD4	TGTGCTCTGAGTGATGTTACTGGAGGCTTCAAAACTATCTTT	NA	NA	0	0	1.78388421164359e-06	1.04433734184816e-05	1.30246414375415e-05	3.2577813124705e-06	2.76527005166446e-06	9.81669956519572e-06	3.04336181919996e-06	1.90875119475895e-06	0	0	6.6779524062332e-06	7.166609333792e-06	0	1.11371100758549e-06	0	0	0	0	0	0	0	0	0	0	0	0	0	0	0	9.96333492746692e-06	0	0	NA	NA	NA	NA	FALSE	NA
W	CD4	TGCAGTGCTACCCCTCCTAGCGGGGGGTACAATGAGCAGTTCTTC	TRBV20-1	TRBJ2-1	CSATPPSGGYNEQFF	394_CD4	TGTGCAGAGAACGGCCAGGCAGGAACTGCTCTGATCTTT	NA	NA	4.49199571283929e-07	9.44485503328131e-07	4.01373947619808e-06	4.78654615013742e-06	1.0261838708366e-05	1.54744612342349e-05	5.991418445273e-06	4.53078441470572e-06	1.01445393973332e-06	4.29469018820764e-06	0	0	0	0	1.65522492437691e-05	1.11371100758549e-06	2.77290209160005e-06	0	0	0	0	0	0	2.88568364250227e-05	0	0	0	2.0540418408323e-05	2.93936098292231e-05	0	0	9.96333492746692e-06	0	0	NA	NA	NA	NA	FALSE	NA
W	CD4	TGTGCCAGCAACCCGAGCGGGGCAGCCTACAATGAGCAGTTCTTC	TRBV3-1	TRBJ2-1	CASNPSGAAYNEQFF	395_CD4	TGCCTCGTGGGTAGCCATAACAGCACCAATGCAGGCAAATCAACCTTT	NA	NA	0	0	8.91942105821795e-07	4.35140559103402e-07	1.85502468958925e-05	3.66500397652931e-06	3.22614839360854e-06	2.26539220735286e-06	0	1.90875119475895e-06	0	0	0	0	8.27612462188456e-06	2.22742201517097e-06	1.84860139440003e-06	0	0	0	0	0	0	0	0	0	0	0	0	0	0	3.98533397098677e-06	0	0	NA	NA	NA	NA	FALSE	NA
W	CD4	TGCAGTGCTTTTCCCCCGGGGTTAACTAATGAAAAACTGTTTTTT	TRBV20-1	TRBJ1-4	CSAFPPGLTNEKLFF	396_CD4	TGCCTCGTGGGTAGCCATAACAGCACCAATGCAGGCAAATCAACCTTT	NA	NA	0	0	0	0	9.47246650003019e-06	9.36612127335269e-06	1.10610802066578e-05	6.41861125416643e-06	0	0	0	0	0	0	4.13806231094228e-06	8.90968806068389e-06	0	0	0	0	0	0	0	0	0	0	8.79592572720316e-06	2.0540418408323e-05	0	0	8.58148116364885e-06	0	0	0	NA	NA	NA	NA	FALSE	NA
W	CD4	TGTGCCAGCAGCTTAGCGGACCGCACAGATACGCAGTATTTT	TRBV7-6	TRBJ2-3	CASSLADRTDTQYF	397_CD4	TGCCTCGTGGGTAGCCATAACAGCACCAATGCAGGCAAATCAACCTTT	NA	NA	0	4.72242751664065e-07	0	0	7.49903597919057e-06	1.62889065623525e-05	9.67844518082562e-06	1.51026147156857e-06	0	0	0	0	0	0	8.27612462188456e-06	NA	0	0	0	0	0	0	0	0	0	0	0	0	0	0	0	0	0	0	NA	NA	NA	NA	FALSE	NA
W	CD4	TGTGCCAGCAGCTTAGGCCCCGGGACAGCTGAAGCTTTCTTT	TRBV7-3	TRBJ1-1	CASSLGPGTAEAFF	398_CD4	TGTGTGGTGAACAATGGGGATAGCAGCTATAAATTGATCTTC	NA	NA	4.94119528412322e-06	1.03893405366094e-05	2.22985526455449e-05	3.91626503193061e-06	2.68386550834189e-05	3.09489224684698e-05	1.38263502583223e-05	1.35923532441172e-05	4.05781575893328e-06	2.86312679213843e-06	0	0	2.22598413541107e-06	1.4333218667584e-05	4.13806231094228e-05	2.11605091441242e-05	0	0	0	0	0	0	0	3.36663091625265e-05	0	0	0	5.13510460208074e-05	0	0	0	0	0	0	NA	NA	NA	NA	FALSE	NA
W	CD4	TGCGCCAGCAGCTTGGGGGGGACTAGCGCCCACTACGAGCAGTACTTC	TRBV5-1	TRBJ2-7	CASSLGGTSAHYEQYF	399_CD4	TGTGTGGTGAACAATGGGGATAGCAGCTATAAATTGATCTTC	NA	NA	7.18719314054287e-06	7.55588402662505e-06	9.36539211112885e-06	2.08867468369633e-05	2.68386550834189e-05	3.01344771403521e-05	1.01393235227697e-05	7.55130735784286e-06	1.01445393973332e-06	4.77187798689738e-06	0	0	1.78078730832885e-05	1.9708175667928e-05	7.03470592860187e-05	2.78427751896371e-05	8.31870627480014e-06	0	0	0	0	0	0	2.40473636875189e-05	0	0	0	0	0	0	0	1.99266698549338e-06	0	0	NA	NA	NA	NA	FALSE	NA
W	CD4	TGTGCCAGCAAGAGGAGCTCCTACAATGAGCAGTTCTTC	TRBV5-4	TRBJ2-1	CASKRSSYNEQFF	400_CD4	TGTGCAGGAGCTTATAACCAGGGAGGAAAGCTTATCTTC	NA	NA	0	1.4167282549922e-06	8.91942105821795e-07	3.04598391372381e-06	1.77608746875566e-05	9.36612127335269e-06	2.30439170972039e-06	4.90834978259786e-06	0	0	0	0	2.22598413541107e-06	5.374957000344e-06	0	4.45484403034194e-06	0	0	0	0	0	0	0	1.44284182125114e-05	0	0	0	2.0540418408323e-05	0	0	0	0	0	0	NA	NA	NA	NA	FALSE	NA
W	CD4	TGCGCCAGCAGCTTGGAGGAACGGGTACGAGGGGATACGCAGTATTTT	TRBV5-1	TRBJ2-3	CASSLEERVRGDTQYF	324_CD4	TGTGCAGCAAGTATAGAGAACAGAGATGACAAGATCATCTTT	NA	NA	0	0	1.51630157989705e-05	4.35140559103402e-06	9.07778039586227e-06	6.515562624941e-06	1.84351336777631e-06	4.15321904681357e-06	0	9.54375597379475e-07	0	0	0	7.166609333792e-06	0	1.78193761213678e-05	4.62150348600008e-06	0	0	0	0	0	0	0	0	0	1.75918514544063e-05	0	0	0	0	9.96333492746692e-06	0	0	NA	NA	NA	NA	FALSE	NA
W	CD4	TGTGCCAGCAGTCCCAATCGACTTTTCACTTATGGGCAGTATTTT	TRBV6-2	TRBJ2-3	CASSPNRLFTYGQYF	401_CD4	TGCCTCGTGGGTAGCCATAACAGCACCAATGCAGGCAAATCAACCTTT	NA	NA	0	0	0	0	1.10512109167019e-05	1.22166799217644e-05	2.76527005166446e-06	1.13269610367643e-06	0	0	0	0	0	0	8.27612462188456e-06	NA	9.24300697200016e-07	0	0	0	0	0	0	0	0	0	0	0	0	0	0	0	0	0	NA	NA	NA	NA	FALSE	NA
W	CD4	TGTGCCAGCAGCTTGGGGGAAAACAGGGGGCTTGACGAGCAGTACTTC	TRBV5-4	TRBJ2-7	CASSLGENRGLDEQYF	402_CD4	TGCCTCGTGGGTAGCCATAACAGCACCAATGCAGGCAAATCAACCTTT	NA	NA	0	0	0	0	8.28840818752642e-06	1.3031125249882e-05	3.22614839360854e-06	4.15321904681357e-06	5.0722696986666e-07	0	0	0	0	3.583304666896e-06	0	2.22742201517097e-06	0	0	0	0	0	0	0	0	0	0	0	0	0	0	0	5.97800095648015e-06	0	0	NA	NA	NA	NA	FALSE	NA
W	CD4	TGTGCCAGCTCACCTCGACTAGCGGGAGGGGGTGAGCAGTTCTTC	TRBV18	TRBJ2-1	CASSPRLAGGGEQFF	403_CD4	TGTGCAGCAAGTATAGAGAACAGAGATGACAAGATCATCTTT	NA	NA	0	0	1.78388421164359e-06	8.70281118206803e-07	1.34193275417094e-05	4.07222664058813e-06	4.14790507749669e-06	7.55130735784286e-06	1.01445393973332e-06	1.90875119475895e-06	0	0	2.22598413541107e-06	1.791652333448e-06	0	3.34113302275646e-06	3.69720278880006e-06	0	0	0	0	0	0	0	0	0	0	0	0	0	0	5.97800095648015e-06	0	0	NA	NA	NA	NA	FALSE	NA
W	CD4	TGCGCCAGCAGCAGTGGAGCGGGAGGGGTCTACGAGCAGTACTTC	TRBV5-1	TRBJ2-7	CASSSGAGGVYEQYF	404_CD4	TGTGCAATGAGCGTATCAGGAGGAGGTGCTGACGGACTCACCTTT	NA	NA	1.34759871385179e-05	1.32227970465938e-05	5.79762368784167e-06	1.00082328593782e-05	5.17038796459981e-05	3.01344771403521e-05	1.15219585486019e-05	1.92558337624993e-05	2.5361348493333e-06	4.77187798689738e-06	0	0	2.33728334218162e-05	2.1499828001376e-05	4.13806231094228e-05	1.55919541061968e-05	8.31870627480014e-06	0	0	0	0	0	0	1.44284182125114e-05	0	0	0	3.08106276124845e-05	0	0	0	7.97066794197354e-06	0	0	NA	NA	NA	NA	FALSE	NA
W	CD4	TGTGCTAGCAGCCATTCCTTGAACACTGAAGCTTTCTTT	TRBV7-7	TRBJ1-1	CASSHSLNTEAFF	405_CD4	TGCCTCGTGGGTAGCCATAACAGCACCAATGCAGGCAAATCAACCTTT	NA	NA	0	0	0	0	1.49980719583811e-05	7.73723061711744e-06	2.30439170972039e-06	1.13269610367643e-06	5.0722696986666e-07	4.77187798689738e-07	0	0	0	0	8.27612462188456e-06	4.45484403034194e-06	0	0	0	0	0	0	0	0	0	0	0	0	0	0	0	0	0	0	NA	NA	NA	NA	FALSE	NA
W	CD4	TGCGCCAGCAGCTTGGCCAGCGGGGGGGCGGGCACAGATACGCAGTATTTT	TRBV5-1	TRBJ2-3	CASSLASGGAGTDTQYF	406_CD4	TGTGCTGTTCCCTCTGGAGCTGGTGGTACTAGCTATGGAAAGCTGACATTT	NA	NA	0	0	4.45971052910898e-07	0	1.30246414375415e-05	9.77334393741151e-06	2.30439170972039e-06	1.51026147156857e-06	0	0	0	0	0	0	1.65522492437691e-05	2.22742201517097e-06	9.24300697200016e-07	0	0	0	0	0	0	0	0	0	0	0	0	0	0	0	0	0	NA	NA	NA	NA	FALSE	NA
W	CD4	TGTGCCAGCAGCGTAGATGGGACGGCCTACGAGCAGTACTTC	TRBV9	TRBJ2-7	CASSVDGTAYEQYF	407_CD4	TGTGCTGTTCCCTCTGGAGCTGGTGGTACTAGCTATGGAAAGCTGACATTT	NA	NA	0	2.83345650998439e-06	0	0	1.89449330000604e-05	1.34383479139408e-05	5.991418445273e-06	5.28591515049e-06	5.0722696986666e-07	0	0	0	0	3.583304666896e-06	2.06903115547114e-05	1.22508210834403e-05	0	0	0	0	0	0	0	9.61894547500757e-06	0	0	0	0	0	0	0	0	0	0	NA	NA	NA	NA	FALSE	NA
W	CD4	TGTGCCAGCAGCTTAAGCCTGAACACTGAAGCTTTCTTT	TRBV7-7	TRBJ1-1	CASSLSLNTEAFF	405_CD4	TGTGCAGAGAACGGCCAGGCAGGAACTGCTCTGATCTTT	NA	NA	0	9.44485503328131e-07	0	1.3054216773102e-06	9.86715260419812e-06	1.09950119295879e-05	1.65916203099868e-05	8.30643809362715e-06	1.01445393973332e-06	0	0	0	0	0	1.65522492437691e-05	2.22742201517097e-05	1.84860139440003e-06	0	0	0	0	0	0	0	0	0	0	3.08106276124845e-05	0	0	0	1.99266698549338e-06	0	0	NA	NA	NA	NA	FALSE	NA
W	CD4	TGTGCCTGCAACCGGGACTCTTATAGCACAGATACGCAGTATTTT	TRBV30	TRBJ2-3	CACNRDSYSTDTQYF	408_CD4	TGTGCTGTTCCCTCTGGAGCTGGTGGTACTAGCTATGGAAAGCTGACATTT	NA	NA	2.24599785641965e-06	5.19467026830472e-06	8.91942105821795e-07	2.17570279551701e-06	2.80227133959227e-05	1.99539105388818e-05	2.76527005166446e-06	2.26539220735286e-06	0	0	0	0	1.11299206770553e-06	0	2.89664361765959e-05	6.68226604551291e-06	0	0	0	0	0	0	0	0	0	0	0	2.0540418408323e-05	0	0	0	0	0	0	NA	NA	NA	NA	FALSE	NA
W	CD8	TGTGCCAGCAGCTCCAGGGGCCCCTACAATGAGCAGTTCTTC	TRBV7-6	TRBJ2-1	CASSSRGPYNEQFF	125_CD8	TGTGCAGAGAACGGCCAGGCAGGAACTGCTCTGATCTTT	NA	NA	0	0	0	0	7.49903597919057e-06	3.66500397652931e-06	3.77920240394143e-05	5.28591515049e-05	0	0	0	0	0	0	0	NA	0	0	0	0	1.78847684369607e-06	0	0	0	0	0	0	2.0540418408323e-05	0.00193997824872873	0	0	0	0	0	NA	NA	NA	NA	FALSE	NA
W	CD4	TGTGCCAGCAGCTTTAAGGACCACAATGAGCAGTTCTTC	TRBV7-2	TRBJ2-1	CASSFKDHNEQFF	409_CD4	TGTGTGGTGAACAATGGGGATAGCAGCTATAAATTGATCTTC	NA	NA	4.94119528412322e-06	2.83345650998439e-06	6.24359474075257e-06	3.48112447282721e-06	2.24971079375717e-05	1.9546687874823e-05	1.1982836890546e-05	7.92887272573501e-06	1.01445393973332e-06	3.8175023895179e-06	0	0	2.22598413541107e-06	3.583304666896e-06	4.96567477313073e-05	2.78427751896371e-05	2.77290209160005e-06	0	0	0	0	0	0	6.7332618325053e-05	0	0	0	2.0540418408323e-05	0	0	4.71981464000687e-05	5.97800095648015e-06	0	0	NA	NA	NA	NA	FALSE	NA
W	CD4	TGCGCCAGCAGTAGCGGGAGGACCCGTTACGAGCAGTACTTC	TRBV5-1	TRBJ2-7	CASSSGRTRYEQYF	410_CD4	TGTGCAGAGAACGGCCAGGCAGGAACTGCTCTGATCTTT	NA	NA	4.49199571283929e-07	1.4167282549922e-06	9.36539211112885e-06	0	1.18405831250377e-05	1.09950119295879e-05	4.60878341944077e-06	1.51026147156857e-05	4.05781575893328e-06	6.20344138296659e-06	0	0	0	0	1.24141869328268e-05	2.22742201517097e-05	7.39440557760013e-06	0	0	0	0	0	0	0	0	0	5.2775554363219e-05	3.08106276124845e-05	0	0	0	5.97800095648015e-06	0	0	NA	NA	NA	NA	FALSE	NA
W	CD4	TGTGCCAGCAGCGGTCTTGGGATTAGCAATCAGCCCCAGCATTTT	TRBV2	TRBJ1-5	CASSGLGISNQPQHF	411_CD4	TGTGTGGTGAACTACGACACAGGCTTTCAGAAACTTGTATTT	NA	NA	3.1443969989875e-06	3.77794201331252e-06	7.58150789948526e-06	7.39738950475783e-06	1.89449330000604e-05	2.23972465232347e-05	3.22614839360854e-06	6.41861125416643e-06	0	0	0	0	1.55818889478775e-05	1.6124871001032e-05	4.13806231094228e-05	5.56855503792743e-06	5.5458041832001e-06	0	0	0	0	0	0	9.61894547500757e-06	0	0	0	0	0	0	0	5.97800095648015e-06	0	0	NA	NA	NA	NA	FALSE	NA
W	CD4	TGTGCCAGCAGTCCCTTTGGTAGCGGAGCCTCCTACGAGCAGTACTTC	TRBV6-5	TRBJ2-7	CASSPFGSGASYEQYF	412_CD4	TGTGCTGTGAGGAGAGGAACCAGTGGCTCTAGGTTGACCTTT	NA	NA	1.97647811364929e-05	2.8806807851508e-05	3.38938000212282e-05	4.56897587058572e-05	5.17038796459981e-05	5.70111729682338e-05	6.86708729496675e-05	8.00438579931344e-05	3.80420227399995e-05	3.24487703109022e-05	8.19130520257098e-06	1.23557161249509e-05	3.3389762031166e-05	5.0166265336544e-05	9.10373708407301e-05	0.000123621921841989	6.37767481068011e-05	0	0	0	0	0	2.18321543969959e-05	3.36663091625265e-05	0	0	5.2775554363219e-05	8.21616736332919e-05	0	0	0.000141594439200206	7.17360114777618e-05	0	0	NA	NA	NA	NA	TRUE	NA
W	CD8	TGCGCCAGCAGCCACTCGGCCAACGGGGTCGACGGCTACACCTTC	TRBV4-3	TRBJ1-2	CASSHSANGVDGYTF	126_CD8	TGTGCTTATAGGGGACTCAGAGATGACAAGATCATCTTT	NA	NA	0	0	0	0	1.18405831250377e-05	1.09950119295879e-05	0	1.88782683946072e-06	0	0	0	0	0	0	0	NA	0	0	0	1.81859182797576e-05	4.47119210924017e-06	0	0	0	0	0	0	0	0	0	0	0	8.44694474008751e-06	0	NA	NA	NA	NA	FALSE	NA
W	CD4	TGTGCCAGCACCGCCCAAGCCGGACTAGCGGGGGGTTCGAACACCGGGGAGCTGTTTTTT	TRBV6-6	TRBJ2-2	CASTAQAGLAGGSNTGELFF	413_CD4	TGTGCTCTGAGGCGGAATAACAATGCCAGACTCATGTTT	NA	NA	1.61711845662214e-05	1.88897100665626e-05	1.33791315873269e-05	1.91461846005497e-05	4.42048436668076e-05	4.96811650151751e-05	1.29045935744342e-05	1.3214787876225e-05	2.02890787946664e-06	5.24906578558712e-06	0	0	2.55988175572273e-05	4.47913083362e-05	6.62089969750765e-05	1.55919541061968e-05	1.84860139440003e-06	0	0	0	0	0	0	5.29042001125417e-05	0	0	0	4.1080836816646e-05	0	0	0	1.19560019129603e-05	0	0	NA	NA	NA	NA	FALSE	NA
W	CD4	TGTGCCAGCAGCCCGGGACAGATGCTGAACACTGAAGCTTTCTTT	TRBV7-6	TRBJ1-1	CASSPGQMLNTEAFF	414_CD4	TGCCTCGTGGGTAGCCATAACAGCACCAATGCAGGCAAATCAACCTTT	NA	NA	0	0	8.91942105821795e-07	0	8.28840818752642e-06	1.26239025858232e-05	3.68702673555262e-06	1.51026147156857e-06	0	0	0	0	0	0	8.27612462188456e-06	NA	0	0	0	0	0	0	0	0	0	0	0	0	0	0	0	1.99266698549338e-06	0	0	NA	NA	NA	NA	FALSE	NA
W	CD4	TGTGCCAGCAGCGCCGATACGACCGGACACGGTACGCAGTATTTT	TRBV7-2	TRBJ2-3	CASSADTTGHGTQYF	415_CD4	TGTGCAGCAAGCAGGGGCGGCACTGCCAGTAAACTCACCTTT	NA	NA	0	3.77794201331252e-06	2.89881184392083e-05	2.65435741053075e-05	1.34193275417094e-05	9.77334393741151e-06	1.29045935744342e-05	2.00109644982836e-05	1.52168090959998e-06	3.8175023895179e-06	0	0	0	5.1957917669992e-05	2.89664361765959e-05	2.67290641820517e-05	1.84860139440003e-06	0	0	0	0	0	0	4.80947273750379e-05	0	0	0	0	0	0	3.86166652364198e-05	7.97066794197354e-06	0	0	NA	NA	NA	NA	FALSE	NA
W	CD4	TGCAGTGCTAGGCCCCAGGGGGGGGCGACCAAAAACATTCAGTACTTC	TRBV20-1	TRBJ2-4	CSARPQGGATKNIQYF	416_CD4	TGCCTCGTGGGTAGCCATAACAGCACCAATGCAGGCAAATCAACCTTT	NA	NA	0	0	2.67582631746539e-06	0	1.10512109167019e-05	1.01805666014703e-05	9.21756683888154e-07	1.13269610367643e-06	0	0	0	0	0	0	8.27612462188456e-06	1.11371100758549e-06	0	0	0	0	0	0	0	9.61894547500757e-06	0	0	0	0	0	0	0	0	0	0	NA	NA	NA	NA	FALSE	NA
W	CD4	TGTGCCAGCAGACCCCAACTAGCCTCGATTGGGACAGATACGCAGTATTTT	TRBV6-5	TRBJ2-3	CASRPQLASIGTDTQYF	417_CD4	TGTGCAGAGAACGGCCAGGCAGGAACTGCTCTGATCTTT	NA	NA	2.24599785641965e-06	5.19467026830472e-06	1.33791315873269e-06	1.3054216773102e-06	2.48652245625793e-05	1.9546687874823e-05	4.14790507749669e-06	4.90834978259786e-06	0	1.43156339606921e-06	0	0	1.11299206770553e-06	0	1.24141869328268e-05	2.00467981365387e-05	0	0	0	0	0	0	0	0	0	0	0	0	0	0	0	0	0	0	NA	NA	NA	NA	FALSE	NA
W	CD4	TGTGCCAGCAGCCAAGAGAGAGTCACCGGGGAGCTGTTTTTT	TRBV3-1	TRBJ2-2	CASSQERVTGELFF	418_CD4	TGCATCGAGAGTGGCTCTAGCAACACAGGCAAACTAATCTTT	NA	NA	0	4.72242751664065e-07	1.78388421164359e-06	1.74056223641361e-06	1.0261838708366e-05	8.55167594523507e-06	5.06966176138485e-06	3.77565367892143e-06	2.02890787946664e-06	3.34031459082816e-06	0	0	5.56496033852767e-06	7.166609333792e-06	2.06903115547114e-05	1.00233990682694e-05	2.77290209160005e-06	0	0	0	0	0	0	9.61894547500757e-06	0	0	0	0	0	0	0	0	0	0	NA	NA	NA	NA	FALSE	NA
W	CD4	TGTGCCAGCTCACCCACCGGTGGGGGGCTTAATGAGCAGTTCTTC	TRBV18	TRBJ2-1	CASSPTGGGLNEQFF	419_CD4	TGTGCTGTTCCCTCTGGAGCTGGTGGTACTAGCTATGGAAAGCTGACATTT	NA	NA	0	0	0	0	9.86715260419812e-06	1.14022345936468e-05	1.84351336777631e-06	1.13269610367643e-06	1.01445393973332e-06	0	0	0	0	0	2.48283738656537e-05	4.45484403034194e-06	0	0	0	0	0	0	0	0	0	0	4.39796286360158e-05	0	0	0	0	0	0	0	NA	NA	NA	NA	FALSE	NA
W	CD4	TGTGCCAGCAGCGGGAGTGTGAGAGATACGCAGTATTTT	TRBV11-2	TRBJ2-3	CASSGSVRDTQYF	420_CD4	TGTGCAGCAAGCGAGGTCGGGGCAAACAACCTCTTCTTT	NA	NA	8.98399142567858e-06	1.22783115432657e-05	2.22985526455449e-06	1.17487950957918e-05	3.47323771667774e-05	3.50211491090579e-05	5.991418445273e-06	6.04104588627429e-06	2.5361348493333e-06	0	0	1.23557161249509e-06	4.45196827082213e-06	8.95826166724e-06	7.03470592860187e-05	1.22508210834403e-05	2.77290209160005e-06	0	0	0	0	0	0	9.61894547500757e-06	0	0	0	0	0	0	0	1.39486688984537e-05	0	0	NA	NA	NA	NA	TRUE	NA
W	CD4	TGTGCCAGCAGCCAAAGTGGCTATGAGCAGTTCTTC	TRBV4-2	TRBJ2-1	CASSQSGYEQFF	421_CD4	TGTGCTGTTCCCTCTGGAGCTGGTGGTACTAGCTATGGAAAGCTGACATTT	NA	NA	0	0	4.45971052910898e-06	0	7.49903597919057e-06	1.22166799217644e-05	0	2.26539220735286e-06	0	0	0	0	0	0	2.48283738656537e-05	6.68226604551291e-06	0	0	0	0	0	0	0	0	0	0	0	0	0	0	0	0	0	0	NA	NA	NA	NA	FALSE	NA
W	CD4	TGTGCCAGCAGTTCGGGACCACTCTACGAGCAGTACTTC	TRBV28	TRBJ2-7	CASSSGPLYEQYF	422_CD4	TGTGCAGCAAGTATAGAGAACAGAGATGACAAGATCATCTTT	NA	NA	0	0	2.67582631746539e-06	4.78654615013742e-06	7.89372208335849e-06	4.88667196870575e-06	7.37405347110523e-06	1.20820917725486e-05	3.04336181919996e-06	4.29469018820764e-06	0	0	0	1.0749914000688e-05	0	1.67056651137823e-05	4.62150348600008e-06	0	0	0	0	0	0	0	0	0	0	2.0540418408323e-05	0	0	0	7.97066794197354e-06	0	0	NA	NA	NA	NA	FALSE	NA
W	CD4	TGCGCCAGCAGCTCCGGAACAACTAGCGGGGGGGCCAATGAGCAGTTCTTC	TRBV5-1	TRBJ2-1	CASSSGTTSGGANEQFF	423_CD4	TGTGTGGTGAACAATGGGGATAGCAGCTATAAATTGATCTTC	NA	NA	9.43319099696251e-06	5.66691301996878e-06	7.58150789948526e-06	5.22168670924082e-06	3.74951798959528e-05	1.9546687874823e-05	4.60878341944077e-06	8.30643809362715e-06	1.52168090959998e-06	1.90875119475895e-06	0	0	1.89208651509941e-05	1.791652333448e-06	2.06903115547114e-05	3.34113302275646e-06	2.77290209160005e-06	0	2.90570971959901e-06	0	0	0	0	0	0	0	0	0	0	0	0	7.97066794197354e-06	0	0	NA	NA	NA	NA	FALSE	NA
W	CD4	TGCAGTGCTAGAGATGGTTTCGGCTTCGAGCAGTACTTC	TRBV20-1	TRBJ2-7	CSARDGFGFEQYF	424_CD4	TGTGCTGTGAGAGGGAATTATAACACCGACAAGCTCATCTTT	NA	NA	8.98399142567858e-07	0	3.12179737037628e-06	4.35140559103402e-06	1.30246414375415e-05	6.92278528899982e-06	2.76527005166446e-06	3.39808831102929e-06	0	6.20344138296659e-06	0	0	2.22598413541107e-06	0	4.13806231094228e-06	8.90968806068389e-06	9.24300697200016e-07	0	0	0	0	0	0	0	0	0	0	0	0	0	0	0	0	0	NA	NA	NA	NA	FALSE	NA
W	0	TGTGCCAGCAGCCCAACCTCGGGGTTCGGCGGAGTGGATACGCAGTATTTT	TRBV4-2	TRBJ2-3	CASSPTSGFGGVDTQYF	55_0	TGTGCTGTGAAGGCCCCGGGCGACTACAAGCTCAGCTTT	NA	NA	0	0	5.79762368784167e-06	6.52710838655102e-06	8.68309429169434e-06	4.07222664058813e-06	3.68702673555262e-06	1.28372225083329e-05	0	2.38593899344869e-06	0	0	0	0	0	NA	0	0	0	0	0	0	0	0	0	0	0	0	0.000529084976926016	0	0	0	0	0	NA	NA	NA	NA	FALSE	NA
W	CD4	TGCAGTGCTAGAGATTGGGGGGTAGGGGGGTCACCCCTCCACTTT	TRBV20-1	TRBJ1-6	CSARDWGVGGSPLHF	425_CD4	TGTGCTCTGAGTGATGTTACTGGAGGCTTCAAAACTATCTTT	NA	NA	0	0	2.67582631746539e-06	3.48112447282721e-06	9.86715260419812e-06	4.88667196870575e-06	3.68702673555262e-06	4.90834978259786e-06	2.02890787946664e-06	2.38593899344869e-06	0	0	0	3.583304666896e-06	8.27612462188456e-06	2.22742201517097e-06	1.84860139440003e-06	0	0	0	0	0	0	0	0	0	8.79592572720316e-06	0	0	0	0	7.97066794197354e-06	0	0	NA	NA	NA	NA	FALSE	NA
W	CD4	TGTGCCAGCAGTCCGGGACGTTGGACTGAAGCTTTCTTT	TRBV6-5	TRBJ1-1	CASSPGRWTEAFF	426_CD4	TGTGCAGCAAGCAGGGGCGGCACTGCCAGTAAACTCACCTTT	NA	NA	0	3.77794201331252e-06	2.36364658042776e-05	2.48030118688939e-05	1.38140136458774e-05	8.55167594523507e-06	1.42872286002664e-05	1.43474839799014e-05	2.5361348493333e-06	6.20344138296659e-06	0	0	0	3.583304666896e-05	2.48283738656537e-05	1.55919541061968e-05	1.84860139440003e-06	0	0	0	0	0	0	5.77136728500454e-05	0	0	0	0	0	0	2.57444434909465e-05	1.99266698549338e-06	0	0	NA	NA	NA	NA	FALSE	NA
W	CD4	TGTGCCAGCAGCTTGGCGGGGAGGGCCACCGGGGAGCTGTTTTTT	TRBV5-4	TRBJ2-2	CASSLAGRATGELFF	427_CD4	TGTGTTGTGAGTGATCGGCGGACTGGAGGCTTCAAAACTATCTTT	NA	NA	4.49199571283929e-07	1.88897100665626e-06	5.79762368784167e-06	1.74056223641361e-06	1.34193275417094e-05	1.34383479139408e-05	2.30439170972039e-06	3.02052294313715e-06	5.0722696986666e-07	4.77187798689738e-07	0	0	6.6779524062332e-06	0	1.65522492437691e-05	6.68226604551291e-06	0	0	0	0	0	0	1.09160771984979e-05	0	0	0	0	0	0	0	0	0	0	0	NA	NA	NA	NA	FALSE	NA
W	CD4	TGTGCCAGCAGTTACTCGAGACAGGGCGGGGGCTACACCTTC	TRBV6-5	TRBJ1-2	CASSYSRQGGGYTF	428_CD4	TGTGCAATGATAAGCGACTACAAGCTCAGCTTT	NA	NA	0	0	4.45971052910898e-07	2.17570279551701e-06	9.07778039586227e-06	7.33000795305863e-06	3.68702673555262e-06	4.53078441470572e-06	2.02890787946664e-06	4.77187798689738e-07	0	0	0	7.166609333792e-06	4.13806231094228e-06	1.89330871289533e-05	7.39440557760013e-06	0	0	0	0	0	0	4.80947273750379e-06	0	0	3.51837029088126e-05	0	0	0	1.28722217454733e-05	0	0	0	NA	NA	NA	NA	FALSE	NA
W	CD4	TGTGCCAGCAGCTATTGGACCGAAAACACCATATATTTT	TRBV12-3	TRBJ1-3	CASSYWTENTIYF	429_CD4	TGTGCTGTTCCCTCTGGAGCTGGTGGTACTAGCTATGGAAAGCTGACATTT	NA	NA	0	2.36121375832033e-06	0	0	1.53927580625491e-05	1.18094572577056e-05	3.22614839360854e-06	6.04104588627429e-06	1.01445393973332e-06	9.54375597379475e-07	0	0	0	0	2.06903115547114e-05	1.00233990682694e-05	0	0	0	0	0	0	0	0	0	0	0	0	0	0	4.29074058182442e-06	0	0	0	NA	NA	NA	NA	FALSE	NA
W	CD4	TGCGCCAGCAGTCAAGGGACAGGGTAAACTACAATGAGCAGTTCTTC	TRBV23-1	TRBJ2-1	CASSQGTG_NYNEQFF	430_CD4	TGTGTGGTGAACAATGGGGATAGCAGCTATAAATTGATCTTC	NA	NA	4.94119528412322e-06	4.72242751664065e-06	4.01373947619808e-06	4.35140559103402e-06	2.28917940417396e-05	1.9546687874823e-05	7.83493181304931e-06	1.3214787876225e-05	4.56504272879994e-06	1.90875119475895e-06	0	0	5.56496033852767e-06	8.95826166724e-06	2.06903115547114e-05	2.22742201517097e-06	1.84860139440003e-06	0	0	0	0	0	0	9.61894547500757e-06	0	0	0	0	0	0	0	1.19560019129603e-05	0	0	NA	NA	NA	NA	FALSE	NA
W	CD4	TGTGCCAGCAGCAAAAGGTCCAGGGAGGTCTCCGAGCAGTACTTC	TRBV6-1	TRBJ2-7	CASSKRSREVSEQYF	431_CD4	TGCCTCGTGGGTAGCCATAACAGCACCAATGCAGGCAAATCAACCTTT	NA	NA	0	0	4.45971052910898e-07	4.35140559103402e-07	1.0656524812534e-05	6.515562624941e-06	9.21756683888154e-07	7.92887272573501e-06	5.0722696986666e-07	0	0	0	0	0	1.24141869328268e-05	1.44782430986113e-05	0	0	0	0	0	0	0	0	0	0	0	2.0540418408323e-05	0	0	0	0	0	0	NA	NA	NA	NA	FALSE	NA
W	CD4	TGTGCCAGCAGCTTAAGGCGGGGCAGCTCCTACGAGCAGTACTTC	TRBV7-3	TRBJ2-7	CASSLRRGSSYEQYF	37_CD4	TGTGCAATGATAAGCGACTACAAGCTCAGCTTT	NA	NA	0	0	1.78388421164359e-06	0	1.10512109167019e-05	7.33000795305863e-06	9.21756683888154e-07	1.51026147156857e-06	0	3.34031459082816e-06	0	0	0	1.9708175667928e-05	4.13806231094228e-06	NA	0	0	0	0	0	0	0	0	0	0	0	0	0	0	0	0	0	0	NA	NA	NA	NA	FALSE	NA
W	CD4	TGTGCCAGCAGCCCCCCAGGGACGCAAGAGACCCAGTACTTC	TRBV11-2	TRBJ2-5	CASSPPGTQETQYF	432_CD4	TGTGCAGGAGAGAGAGGAAGCCAAGGAAATCTCATCTTT	NA	NA	0	0	2.67582631746539e-06	4.35140559103402e-07	1.0656524812534e-05	5.70111729682338e-06	3.22614839360854e-06	2.642957575245e-06	3.55058878906662e-06	0	0	0	0	1.791652333448e-06	8.27612462188456e-06	6.68226604551291e-06	2.77290209160005e-06	0	0	0	0	2.8153602300337e-06	0	4.80947273750379e-06	0	0	0	1.02702092041615e-05	0	0	0	0	0	0	NA	NA	NA	NA	FALSE	NA
W	CD4	TGTGCCAGCAGCTTACAGGGGGCACAAGAGACCCAGTACTTC	TRBV7-6	TRBJ2-5	CASSLQGAQETQYF	433_CD4	TGTGCCGTGAAGGGAAGTGGAGGTAGCAACTATAAACTGACATTT	NA	NA	0	9.44485503328131e-07	2.67582631746539e-06	4.35140559103402e-07	1.46033858542132e-05	5.29389463276457e-06	5.06966176138485e-06	3.39808831102929e-06	1.52168090959998e-06	2.86312679213843e-06	0	0	0	2.687478500172e-05	0	3.34113302275646e-06	0	0	0	0	0	0	0	0	0	0	0	0	0	0	0	9.96333492746692e-06	0	0	NA	NA	NA	NA	FALSE	NA
W	CD4	TGTGCCAGCAGCTTTGGACGGATCACAGATACGCAGTATTTT	TRBV7-2	TRBJ2-3	CASSFGRITDTQYF	434_CD4	TGTGTGGTGAACAATGGGGATAGCAGCTATAAATTGATCTTC	NA	NA	0	4.25018476497659e-06	1.02573342169506e-05	5.22168670924082e-06	1.53927580625491e-05	1.26239025858232e-05	6.91317512916116e-06	6.79617662205858e-06	3.04336181919996e-06	3.34031459082816e-06	0	0	5.56496033852767e-06	5.374957000344e-06	2.06903115547114e-05	2.22742201517097e-05	2.77290209160005e-06	0	0	0	8.94238421848033e-07	0	3.27482315954938e-05	0	0	0	7.03674058176253e-05	0.000143782928858261	2.93936098292231e-05	0	0	0	0	0	NA	NA	NA	NA	FALSE	NA
W	CD4	TGTGCCAGCAGCCCCGGGACGGGAATGAACACTGAAGCTTTCTTT	TRBV7-2	TRBJ1-1	CASSPGTGMNTEAFF	435_CD4	TGTGCTTTCATGAAGCATACGATGGATAGCAGCTATAAATTGATCTTC	NA	NA	0	0	8.02747895239616e-06	4.78654615013742e-06	1.0656524812534e-05	8.14445328117625e-07	1.10610802066578e-05	6.41861125416643e-06	2.5361348493333e-06	3.8175023895179e-06	0	0	2.22598413541107e-06	5.374957000344e-06	1.24141869328268e-05	1.11371100758549e-05	6.47010488040011e-06	0	0	0	0	0	1.09160771984979e-05	0	0	0	0	0	0	0	2.57444434909465e-05	5.97800095648015e-06	0	0	NA	NA	NA	NA	FALSE	NA
W	CD4	TGCGCCAGCAGCCCGGTCCCGAGGGGAGGGTATAGCAATCAGCCCCAGCATTTT	TRBV5-1	TRBJ1-5	CASSPVPRGGYSNQPQHF	436_CD4	TGTGCTGTTCCCTCTGGAGCTGGTGGTACTAGCTATGGAAAGCTGACATTT	NA	NA	0	0	0	0	1.0656524812534e-05	6.92278528899982e-06	3.22614839360854e-06	5.28591515049e-06	0	0	0	0	0	1.791652333448e-06	2.06903115547114e-05	2.22742201517097e-06	0	0	0	0	0	0	0	0	0	0	0	0	0	0	0	0	0	0	NA	NA	NA	NA	FALSE	NA
W	CD4	TGTGCCATCAGTGAGGTCCTGTACGAGCAGTACTTC	TRBV10-3	TRBJ2-7	CAISEVLYEQYF	437_CD4	TGTGCAATGATAAGCGACTACAAGCTCAGCTTT	NA	NA	4.49199571283929e-07	1.88897100665626e-06	3.56776842328718e-06	8.70281118206803e-07	1.46033858542132e-05	8.55167594523507e-06	8.29581015499339e-06	1.057183030098e-05	1.52168090959998e-06	1.90875119475895e-06	0	0	0	5.374957000344e-06	4.13806231094228e-06	1.33645320910258e-05	6.47010488040011e-06	0	0	0	0	0	0	1.92378909500151e-05	0	0	0	0	0	0	8.58148116364885e-06	1.99266698549338e-06	0	0	NA	NA	NA	NA	FALSE	NA
W	CD4	TGTGCCAGCAGCAAAGCCGAAGCGGCCATGAACACCGGGGAGCTGTTTTTT	TRBV21-1	TRBJ2-2	CASSKAEAAMNTGELFF	438_CD4	TGTGCTGTTCCCTCTGGAGCTGGTGGTACTAGCTATGGAAAGCTGACATTT	NA	NA	8.98399142567858e-07	1.4167282549922e-06	1.33791315873269e-06	1.74056223641361e-06	1.34193275417094e-05	1.34383479139408e-05	2.30439170972039e-06	3.77565367892143e-06	5.0722696986666e-07	0	0	0	0	0	3.31044984875382e-05	4.45484403034194e-06	0	0	0	0	0	0	0	9.61894547500757e-06	0	0	0	0	0	0	0	0	0	0	NA	NA	NA	NA	FALSE	NA
W	CD4	TGCGCCAGCAGCCAAGATTGGGGGGACAATCAGCCCCAGCATTTT	TRBV4-3	TRBJ1-5	CASSQDWGDNQPQHF	439_CD4	TGTGTGGTGAACAATGGGGATAGCAGCTATAAATTGATCTTC	NA	NA	2.69519742770357e-06	5.19467026830472e-06	1.02573342169506e-05	3.48112447282721e-06	2.40758523542434e-05	1.34383479139408e-05	1.10610802066578e-05	7.92887272573501e-06	0	0	0	0	5.56496033852767e-06	8.95826166724e-06	3.31044984875382e-05	5.56855503792743e-06	1.84860139440003e-06	0	0	0	0	0	1.09160771984979e-05	2.88568364250227e-05	0	0	8.79592572720316e-06	0	0	0	0	0	0	0	NA	NA	NA	NA	FALSE	NA
W	CD4	TGTGCCAGCAGTGATGGGACTAGCGGCTACAATGAGCAGTTCTTC	TRBV2	TRBJ2-1	CASSDGTSGYNEQFF	336_CD4	TGCCTCGTGGGTAGCCATAACAGCACCAATGCAGGCAAATCAACCTTT	NA	NA	0	0	0	0	1.0656524812534e-05	7.73723061711744e-06	3.22614839360854e-06	2.26539220735286e-06	0	0	0	0	0	1.791652333448e-06	0	2.22742201517097e-06	0	0	0	0	0	0	0	0	0	0	0	0	0	0	0	0	0	0	NA	NA	NA	NA	FALSE	NA
W	CD4	TGTGCCACCAGTGACGGACAGGGCGAGTACAATGAGCAGTTCTTC	TRBV24-1	TRBJ2-1	CATSDGQGEYNEQFF	440_CD4	TGCCTCGTGGGTAGCCATAACAGCACCAATGCAGGCAAATCAACCTTT	NA	NA	0	0	0	0	9.47246650003019e-06	1.01805666014703e-05	1.38263502583223e-06	0	1.52168090959998e-06	0	0	0	0	0	4.13806231094228e-06	NA	0	0	0	0	0	0	0	0	0	0	0	0	0	0	0	0	0	0	NA	NA	NA	NA	FALSE	NA
W	CD4	TGTGCCAGCAGCGACGGGACTAGCGGATACAATGAGCAGTTCTTC	TRBV2	TRBJ2-1	CASSDGTSGYNEQFF	336_CD4	TGTGCTGTTCCCTCTGGAGCTGGTGGTACTAGCTATGGAAAGCTGACATTT	NA	NA	0	0	0	0	1.22352692292057e-05	6.515562624941e-06	2.76527005166446e-06	1.51026147156857e-06	0	0	0	0	0	0	3.72425607984805e-05	NA	0	0	0	0	0	0	0	0	0	0	0	0	0	0	0	0	0	0	NA	NA	NA	NA	FALSE	NA
W	CD4	TGTGCCAGCAGCCTGGGGACAGAACAAGAGACCCAGTACTTC	TRBV7-2	TRBJ2-5	CASSLGTEQETQYF	441_CD4	TGTGTTGTGAGTGATCAAGTTGGTGGCTACAATAAGCTGATTTTT	NA	NA	0	0	1.78388421164359e-06	4.35140559103402e-06	9.07778039586227e-06	5.29389463276457e-06	4.14790507749669e-06	5.28591515049e-06	0	0	0	0	0	1.0749914000688e-05	2.06903115547114e-05	2.22742201517097e-06	2.77290209160005e-06	0	0	0	0	0	0	0	0	0	0	0	0	0	0	0	0	0	NA	NA	NA	NA	FALSE	NA
W	CD4	TGCGCCAGCAGCACCGGGACAGGGGGCACAGATACGCAGTATTTT	TRBV5-1	TRBJ2-3	CASSTGTGGTDTQYF	442_CD4	TGTGCCGTGAAGGGAAGTGGAGGTAGCAACTATAAACTGACATTT	NA	NA	4.49199571283929e-07	0	8.91942105821795e-07	0	1.10512109167019e-05	1.01805666014703e-05	9.21756683888154e-07	3.77565367892143e-07	3.04336181919996e-06	0	0	0	2.22598413541107e-06	2.687478500172e-05	0	6.68226604551291e-06	0	0	0	0	0	0	3.27482315954938e-05	0	0	0	0	6.16212552249689e-05	0	0	0	0	0	0	NA	NA	NA	NA	FALSE	NA
W	CD4	TGCGCCAGCAGCTTGGCCCGGGACACCGTGGAGACCCAGTACTTC	TRBV5-1	TRBJ2-5	CASSLARDTVETQYF	443_CD4	TGTGCCGTGAAGGGAAGTGGAGGTAGCAACTATAAACTGACATTT	NA	NA	0	0	2.22985526455449e-06	3.48112447282721e-06	1.0261838708366e-05	1.62889065623525e-06	5.06966176138485e-06	1.20820917725486e-05	2.02890787946664e-06	0	0	0	0	2.1499828001376e-05	0	1.00233990682694e-05	5.5458041832001e-06	0	0	0	0	0	4.36643087939918e-05	0	0	0	8.79592572720316e-05	0	0	0	0	0	0	0	NA	NA	NA	NA	FALSE	NA
W	CD8	TGTGCCAGCAGTTACGCGGCAGGGCGGTTCTTTGGAGCTTTCTTT	TRBV6-5	TRBJ1-1	CASSYAAGRFFGAFF	127_CD8	TGTGCCGCTTTTTTCATGTATTCAGGAGGAGGTGCTGACGGACTCACCTTT	NA	NA	0	0	4.01373947619808e-06	1.17487950957918e-05	8.68309429169434e-06	4.07222664058813e-06	5.06966176138485e-06	0	0	0	0	0	0	0	0	NA	0	0	5.81141943919802e-06	1.09115509678546e-05	6.25966895293623e-06	0	1.09160771984979e-05	0	0	0	0	0	0	0	0	0	0	0	NA	NA	NA	NA	FALSE	NA
W	CD4	TGTGCTAGCAGCTTAGATGGAGTGTACGCCTACGAGCAGTACTTC	TRBV7-7	TRBJ2-7	CASSLDGVYAYEQYF	444_CD4	TGTGCAATGATAAGCGACTACAAGCTCAGCTTT	NA	NA	0	1.4167282549922e-06	0	0	9.07778039586227e-06	1.66961292264113e-05	0	3.02052294313715e-06	0	0	0	0	3.3389762031166e-06	1.6124871001032e-05	1.24141869328268e-05	5.56855503792743e-06	0	0	0	0	0	0	0	0	0	0	9.67551829992347e-05	0	0	0	0	0	0	0	NA	NA	NA	NA	FALSE	NA
W	0	TGTGCCAGCAGCCGAGGGGGACAGGGGGTGAATGAGCAGTTCTTC	TRBV5-4	TRBJ2-1	CASSRGGQGVNEQFF	56_0	TGCCTCGTGGGTAGCCATAACAGCACCAATGCAGGCAAATCAACCTTT	NA	NA	0	0	0	0	8.28840818752642e-06	9.36612127335269e-06	1.38263502583223e-06	1.13269610367643e-06	5.0722696986666e-07	3.34031459082816e-06	0	0	0	0	0	1.11371100758549e-06	0	0	0	0	0	0	0	0	0	0	0	0	0	0	0	0	0	0	NA	NA	NA	NA	FALSE	NA
W	CD4	TGTGCCAGCAGCCCACCCGGGACCCAAGAGACCCAGTACTTC	TRBV11-2	TRBJ2-5	CASSPPGTQETQYF	432_CD4	TGTGCTGTTCCCTCTGGAGCTGGTGGTACTAGCTATGGAAAGCTGACATTT	NA	NA	0	0	0	2.61084335462041e-06	1.46033858542132e-05	1.62889065623525e-06	1.84351336777631e-06	3.39808831102929e-06	5.0722696986666e-07	4.77187798689738e-07	0	0	0	0	2.48283738656537e-05	2.22742201517097e-06	0	0	0	0	0	0	0	0	0	0	0	0	0	0	8.58148116364885e-06	9.96333492746692e-06	0	0	NA	NA	NA	NA	FALSE	NA
W	CD4	TGCGCCAGCAGCTTGGGACCGGGAGCGAACACCGGGGAGCTGTTTTTT	TRBV5-1	TRBJ2-2	CASSLGPGANTGELFF	445_CD4	TGTGCTTCACGGGGGGACAATAACAATGACATGCGCTTT	NA	NA	0	0	0	0	1.34193275417094e-05	6.92278528899982e-06	0	0	0	0	0	0	0	0	4.13806231094228e-06	NA	0	0	0	0	0	0	0	0	0	0	0	0	0	0	0	0	0	0	NA	NA	NA	NA	FALSE	NA
W	CD4	TGCGCCAGCAGCTTGAGCGGGACAGGTCACTCCTACGAGCAGTACTTC	TRBV5-1	TRBJ2-7	CASSLSGTGHSYEQYF	446_CD4	TGTGCTGTTCCCTCTGGAGCTGGTGGTACTAGCTATGGAAAGCTGACATTT	NA	NA	0	0	0	4.35140559103402e-07	1.34193275417094e-05	4.88667196870575e-06	1.84351336777631e-06	1.51026147156857e-06	0	0	2.73043506752366e-06	0	0	0	1.65522492437691e-05	NA	4.62150348600008e-06	0	0	0	0	0	0	0	0	0	0	0	0	0	0	1.99266698549338e-06	0	0	NA	NA	NA	NA	TRUE	NA
W	CD8	TGTGCCAGCAGCCGCGGGGGGCTAGCGGGAGACACAGATACGCAGTATTTT	TRBV7-6	TRBJ2-3	CASSRGGLAGDTDTQYF	128_CD8	TGCATCCTGAGAGACATGGGAGGAGGTGCTGACGGACTCACCTTT	NA	NA	0	0	0	0	7.89372208335849e-06	1.22166799217644e-05	0	0	0	0	0	0	0	0	0	NA	0	0	0	1.45487346238061e-05	0	0	0	0	0	0	0	0	0	0	0	0	0	0	NA	NA	NA	NA	FALSE	NA
W	CD4	TGTGCCATCAGTGGACCTTCGGGACAGAACACCGGGGAGCTGTTTTTT	TRBV10-3	TRBJ2-2	CAISGPSGQNTGELFF	447_CD4	TGCCTCGTGGGTAGCCATAACAGCACCAATGCAGGCAAATCAACCTTT	NA	NA	0	0	0	0	1.0656524812534e-05	6.92278528899982e-06	2.30439170972039e-06	1.13269610367643e-06	1.52168090959998e-06	0	0	0	0	0	8.27612462188456e-06	3.34113302275646e-06	0	0	0	0	0	0	0	0	0	0	0	0	0	0	0	0	0	0	NA	NA	NA	NA	FALSE	NA
W	CD4	TGCAGTGCTTATCCCCCGGGACTAGCAGTTAATACGCAGTATTTT	TRBV20-1	TRBJ2-3	CSAYPPGLAVNTQYF	448_CD4	TGTGCTACGGCGTTTTCAGATGGCCAGAAGCTGCTCTTT	NA	NA	0	4.72242751664065e-07	3.12179737037628e-06	7.39738950475783e-06	8.68309429169434e-06	6.92278528899982e-06	1.84351336777631e-06	2.642957575245e-06	5.0722696986666e-07	1.90875119475895e-06	0	0	2.22598413541107e-06	3.583304666896e-06	2.06903115547114e-05	1.00233990682694e-05	1.10916083664002e-05	0	0	0	0	0	0	0	0	0	4.39796286360158e-05	0	0	0	1.28722217454733e-05	0	0	0	NA	NA	NA	NA	FALSE	NA
W	CD4	TGTGCCAGCAGTTTAGGTCCCCCCGCAGGGGGCGAGCAGCCCCAGCATTTT	TRBV12-4	TRBJ1-5	CASSLGPPAGGEQPQHF	449_CD4	TGTGCTGTGAAGGCCCCGGGCGACTACAAGCTCAGCTTT	NA	NA	0	0	1.07033052698615e-05	3.04598391372381e-06	9.07778039586227e-06	1.62889065623525e-06	3.68702673555262e-06	7.55130735784286e-06	5.0722696986666e-07	2.86312679213843e-06	2.73043506752366e-06	0	0	8.95826166724e-06	0	6.68226604551291e-06	0	0	0	0	0	0	0	7.69515638000606e-05	0	0	0	0	0	0	0	0	0	0	NA	NA	NA	NA	TRUE	NA
W	0	TGCGCCAGCAGAAACCGGGACTACTTCACAGATACGCAGTATTTT	TRBV5-1	TRBJ2-3	CASRNRDYFTDTQYF	57_0	TGTGCAGGAGAGAGAGGAAGCCAAGGAAATCTCATCTTT	NA	NA	0	0	0	7.39738950475783e-06	1.22352692292057e-05	1.22166799217644e-06	5.991418445273e-06	1.51026147156857e-06	0	0	0	2.47114322499018e-06	0	0	0	NA	0	0	0	0	0	0	0	0	0	0	0	0	0	0	0	0	0	0	NA	NA	NA	NA	TRUE	NA
W	CD4	TGTGCCAGCAGCTTAGGGCCCGCCTCAGATACGCAGTATTTT	TRBV7-2	TRBJ2-3	CASSLGPASDTQYF	450_CD4	TGTGTTGTGAGTGATCAAGTTGGTGGCTACAATAAGCTGATTTTT	NA	NA	0	0	0	3.04598391372381e-06	1.0656524812534e-05	4.07222664058813e-06	4.60878341944077e-06	1.88782683946072e-06	1.01445393973332e-06	4.77187798689738e-07	0	0	0	7.166609333792e-06	8.27612462188456e-06	4.45484403034194e-06	2.77290209160005e-06	0	0	0	0	0	0	2.88568364250227e-05	0	0	0	0	0	0	0	5.97800095648015e-06	0	0	NA	NA	NA	NA	FALSE	NA
W	CD4	TGTGCCAGCAGTACCCCCGGGACAGGGACCTACGAGCAGTACTTC	TRBV5-4	TRBJ2-7	CASSTPGTGTYEQYF	451_CD4	TGTGCAATGAGGGGTTTAAGGAACCAGGGAGGAAAGCTTATCTTC	NA	NA	0	0	0	4.35140559103402e-07	9.47246650003019e-06	9.36612127335269e-06	0	3.77565367892143e-07	0	0	0	0	0	0	8.27612462188456e-06	1.11371100758549e-06	0	0	0	0	0	0	0	0	0	0	0	0	0	0	0	0	0	0	NA	NA	NA	NA	FALSE	NA
W	CD8	TGTGCCAGCAGCGTAGACACAGGGACCTACGAGCAGTACTTC	TRBV9	TRBJ2-7	CASSVDTGTYEQYF	129_CD8	TGTGCAGCAAGTAGGAGGGCAAACACCGACAAGCTCATCTTT	NA	NA	0	0	1.78388421164359e-06	8.70281118206803e-07	1.14458970208698e-05	5.29389463276457e-06	4.60878341944077e-07	7.55130735784286e-07	0	1.43156339606921e-06	0	0	0	0	4.13806231094228e-06	NA	0	0	0	2.54602855916607e-05	0	0	0	0	0	0	0	0	0	0	0	0	0	0	NA	NA	NA	NA	FALSE	NA
W	CD4	TGCGCCAGCAGCAGTGGGACAGGGGGCTTAGAGACCCAGTACTTC	TRBV5-1	TRBJ2-5	CASSSGTGGLETQYF	452_CD4	TGTGCTTTCATGAAGCATACGATGGATAGCAGCTATAAATTGATCTTC	NA	NA	6.28879399797501e-06	1.88897100665626e-06	8.02747895239616e-06	6.96224894565443e-06	2.6443968979251e-05	7.33000795305863e-06	1.56698636260986e-05	1.17045264046564e-05	2.02890787946664e-06	1.90875119475895e-06	0	4.94228644998035e-06	1.00169286093498e-05	7.166609333792e-06	2.48283738656537e-05	1.78193761213678e-05	9.24300697200016e-06	0	0	0	0	0	0	9.61894547500757e-06	0	0	0	3.08106276124845e-05	0	0	0	7.97066794197354e-06	0	0	NA	NA	NA	NA	TRUE	NA
W	CD8	TGTGCCAGCAGTACGCCCAGGGACCCCTACAATGAGCAGTTCTTC	TRBV27	TRBJ2-1	CASSTPRDPYNEQFF	130_CD8	TGCCTCGTGGGTAGCCATAACAGCACCAATGCAGGCAAATCAACCTTT	NA	NA	0	0	0	0	9.07778039586227e-06	5.70111729682338e-06	1.38263502583223e-06	4.15321904681357e-06	0	3.8175023895179e-06	0	0	0	0	4.13806231094228e-06	2.22742201517097e-06	0	0	0	3.63718365595152e-06	8.94238421848033e-07	0	0	0	0	0	2.63877771816095e-05	0	0	0	2.57444434909465e-05	1.99266698549338e-06	0	0	NA	NA	NA	NA	FALSE	NA
W	CD4	TGTGCCACCAGTCGGGGGGCCTCAGATACGCAGTATTTT	TRBV24-1	TRBJ2-3	CATSRGASDTQYF	453_CD4	TGTGCAATGAGGGGTTTAAGGAACCAGGGAGGAAAGCTTATCTTC	NA	NA	0	0	0	0	8.68309429169434e-06	9.36612127335269e-06	1.38263502583223e-06	0	0	0	0	0	0	0	1.24141869328268e-05	NA	0	0	0	0	0	0	0	0	0	0	0	0	0	0	0	0	0	0	NA	NA	NA	NA	FALSE	NA
W	CD4	TGTGCCTGGAGCCGGGACGGATTCTATGGCTACACCTTC	TRBV30	TRBJ1-2	CAWSRDGFYGYTF	454_CD4	TGCCTCGTGGGTAGCCATAACAGCACCAATGCAGGCAAATCAACCTTT	NA	NA	1.34759871385179e-06	3.30569926164846e-06	4.45971052910898e-07	8.70281118206803e-07	1.5787444166717e-05	1.50672385701761e-05	2.76527005166446e-06	5.66348051838215e-06	0	0	0	0	3.3389762031166e-06	0	1.24141869328268e-05	5.56855503792743e-06	0	0	0	0	0	0	0	0	0	0	0	0	0	0	0	0	0	0	NA	NA	NA	NA	FALSE	NA
W	CD4	TGTGCCAGCAGCTTGGCGAGTAGCGGGGTCTACAATGAGCAGTTCTTC	TRBV5-6	TRBJ2-1	CASSLASSGVYNEQFF	455_CD4	TGTGCTGTCTATACCGGCACTGCCAGTAAACTCACCTTT	NA	NA	0	9.44485503328131e-07	0	3.91626503193061e-06	7.89372208335849e-06	6.10833996088219e-06	1.06002018647138e-05	7.55130735784286e-06	4.56504272879994e-06	1.04981315711742e-05	0	0	2.22598413541107e-06	0	0	8.90968806068389e-06	1.57131118524003e-05	0	0	0	0	0	0	0	0	0	0	0	0	0	0	0	0	0	NA	NA	NA	NA	FALSE	NA
W	CD4	TGTGCCAGCACTAGATTGGGGACACTGAACACCGGGGAGCTGTTTTTT	TRBV6-2	TRBJ2-2	CASTRLGTLNTGELFF	456_CD4	TGTGCAGGAGCTTATAACCAGGGAGGAAAGCTTATCTTC	NA	NA	0	1.88897100665626e-06	1.78388421164359e-06	3.91626503193061e-06	1.0656524812534e-05	8.55167594523507e-06	1.06002018647138e-05	2.642957575245e-06	2.5361348493333e-06	9.54375597379475e-07	0	0	3.3389762031166e-06	5.374957000344e-06	0	1.11371100758549e-05	9.24300697200016e-07	0	0	0	0	0	0	4.80947273750379e-06	0	0	0	0	0	0	0	5.97800095648015e-06	0	0	NA	NA	NA	NA	FALSE	NA
W	CD4	TGTGCCAGCAGCGTAGACGGCAGCTCCTACGAGCAGTACTTC	TRBV9	TRBJ2-7	CASSVDGSSYEQYF	407_CD4	TGTGCAGCAAGTAGCGGTGGGGAGAACAATGACATGCGCTTT	NA	NA	4.49199571283929e-07	0	0	0	1.22352692292057e-05	4.88667196870575e-06	2.76527005166446e-06	3.39808831102929e-06	2.5361348493333e-06	0	0	0	0	0	1.65522492437691e-05	NA	0	0	0	0	0	0	0	0	0	0	0	1.02702092041615e-05	0	0	0	5.97800095648015e-06	0	0	NA	NA	NA	NA	FALSE	NA
W	CD4	TGTGCCAGCAGTTTGATAGATACGCAGTATTTT	TRBV12-4	TRBJ2-3	CASSLIDTQYF	457_CD4	TGTGCAGAGAACGGCCAGGCAGGAACTGCTCTGATCTTT	NA	NA	0	0	1.33791315873269e-06	0	7.49903597919057e-06	5.29389463276457e-06	4.60878341944077e-06	4.90834978259786e-06	0	2.38593899344869e-06	0	0	0	0	1.65522492437691e-05	4.45484403034194e-06	1.84860139440003e-06	0	0	0	0	2.8153602300337e-06	0	0	0	0	0	5.13510460208074e-05	0	0	0	0	0	0	NA	NA	NA	NA	FALSE	NA
W	0	TGTGCCAGCTTGCGGACTAGCGGGAGGGCCGAAGAGACCCAGTACTTC	TRBV2	TRBJ2-5	CASLRTSGRAEETQYF	58_0	TGTGCTGTGAAGGCCCCGGGCGACTACAAGCTCAGCTTT	NA	NA	0	0	5.79762368784167e-06	5.65682726834422e-06	7.49903597919057e-06	4.07222664058813e-06	9.21756683888154e-07	4.53078441470572e-06	0	0	0	0	0	0	0	NA	0	0	0	0	0	0	0	0	0	0	0	0	0	0	0	0	0	0	NA	NA	NA	NA	FALSE	NA
W	CD4	TGCGCCAGCACCCAAACAAGGATTTCAAGAGACCCAGTACTTC	TRBV23-1	TRBJ2-5	CASTQTR_FQETQYF	458_CD4	TGCATCGCCCTAGGGGAAGCTGCAGGCAACAAGCTAACTTTT	NA	NA	0	0	0	2.61084335462041e-06	7.10434987502265e-06	2.85055864841169e-06	9.67844518082562e-06	1.01942649330879e-05	1.01445393973332e-06	9.54375597379475e-07	0	0	0	0	2.48283738656537e-05	5.56855503792743e-06	2.77290209160005e-06	0	0	0	0	0	0	0	0	0	1.75918514544063e-05	0	0	0	0	1.99266698549338e-06	0	0	NA	NA	NA	NA	FALSE	NA
W	CD4	TGCAGTGCTAGAGATGAGGGGAAAGGGGGCGAGACCCAGTACTTC	TRBV20-1	TRBJ2-5	CSARDEGKGGETQYF	459_CD4	TGTGCTGTTCCCTCTGGAGCTGGTGGTACTAGCTATGGAAAGCTGACATTT	NA	NA	0	4.72242751664065e-07	0	0	1.0656524812534e-05	4.07222664058813e-06	9.21756683888154e-07	1.09493956688722e-05	0	9.54375597379475e-07	0	0	0	0	2.48283738656537e-05	1.55919541061968e-05	0	0	0	0	0	0	0	0	0	0	6.15714800904221e-05	1.02702092041615e-05	0	0	0	0	0	0	NA	NA	NA	NA	FALSE	NA
W	CD4	TGCGCCAGCAGCCAAGATAACAAGCAAGAGACCCAGTACTTC	TRBV4-1	TRBJ2-5	CASSQDNKQETQYF	460_CD4	TGTGCAATGAGCGCGGGAGGAAGCTACATACCTACATTT	NA	NA	1.97647811364929e-05	1.74729818115704e-05	1.47170447460596e-05	2.91544174599279e-05	4.81517047084868e-05	3.13561451325286e-05	2.07395253874835e-05	2.60520103845579e-05	1.21734472767998e-05	1.0975319369864e-05	2.73043506752366e-06	7.41342967497053e-06	2.11468492864051e-05	3.583304666896e-05	9.51754331516724e-05	3.22976192199791e-05	2.77290209160005e-05	0	0	0	0	0	0	2.40473636875189e-05	0	0	0	9.24318828374534e-05	0	0	0	6.97433444922685e-05	0	0	NA	NA	NA	NA	TRUE	NA
W	CD4	TGTGCTAGCAGCTTAGCGCCCAGGGATGAGCAGTTCTTC	TRBV7-7	TRBJ2-1	CASSLAPRDEQFF	461_CD4	TGTGCAGGAGAGAGAGGAAGCCAAGGAAATCTCATCTTT	NA	NA	1.34759871385179e-06	0	1.78388421164359e-06	0	1.34193275417094e-05	4.88667196870575e-06	3.68702673555262e-06	4.90834978259786e-06	3.04336181919996e-06	0	0	0	0	0	4.13806231094228e-06	2.22742201517097e-06	0	0	0	0	0	0	0	2.88568364250227e-05	0	0	5.2775554363219e-05	0	0	0	0	0	0	0	NA	NA	NA	NA	FALSE	NA
W	CD4	TGCGCCAGCAGCAGCGGGAGAACCTACAATGAGCAGTTCTTC	TRBV5-1	TRBJ2-1	CASSSGRTYNEQFF	462_CD4	TGTGCAATGATAAGCGACTACAAGCTCAGCTTT	NA	NA	0	5.19467026830472e-06	3.12179737037628e-06	0	1.49980719583811e-05	1.18094572577056e-05	1.10610802066578e-05	7.17374198995072e-06	1.52168090959998e-06	4.77187798689738e-06	0	0	1.11299206770553e-06	1.0749914000688e-05	4.13806231094228e-06	1.55919541061968e-05	0	0	0	0	0	0	0	0	0	0	0	4.1080836816646e-05	0	0	0	5.97800095648015e-06	0	0	NA	NA	NA	NA	FALSE	NA
W	CD4	TGTGCCAGCAGTTCCAACAGGGTTGTACGGGAAAAACTGTTTTTT	TRBV11-2	TRBJ1-4	CASSSNRVVREKLFF	463_CD4	TGTGCAGCAAAGGCTCTGGTTTCTTCTGGTTCTGCAAGGCAACTGACCTTT	NA	NA	9.88239056824644e-06	1.84174673148985e-05	2.14066105397231e-05	1.87110440414463e-05	3.6705807687617e-05	3.13561451325286e-05	1.06002018647138e-05	9.81669956519572e-06	1.52168090959998e-06	9.54375597379475e-07	0	0	1.44688968801719e-05	3.583304666896e-06	3.72425607984805e-05	1.67056651137823e-05	3.69720278880006e-06	0	0	0	0	0	0	2.88568364250227e-05	0	0	0	0	0	0	0	7.97066794197354e-06	0	0	NA	NA	NA	NA	FALSE	NA
W	CD8	TGTGCCAGCAGTTTCTGGGGACAGGGGGCGCTTAATTTC	TRBV12-3	TRBJ2-7	CASSFWGQGALNF	131_CD8	TGTGCTTTCTTGAATTATGGAGGAAGCCAAGGAAATCTCATCTTT	NA	NA	0	0	8.91942105821795e-07	1.3054216773102e-06	9.07778039586227e-06	4.47944930464694e-06	9.21756683888154e-07	2.26539220735286e-06	1.01445393973332e-06	1.90875119475895e-06	0	0	0	0	0	NA	0	0	2.61513874763911e-05	2.54602855916607e-05	1.60962915932646e-05	7.50762728008987e-06	0	0	0	0	0	0	0	0	0	0	0	7.43826242189824e-05	NA	NA	NA	NA	FALSE	NA
W	CD8	TGTGCCAGCAGCCAGGGACCACTGTCTAGTTTTGAAGAGACCCAGTACTTC	TRBV5-4	TRBJ2-5	CASSQGPLSSFEETQYF	132_CD8	TGTGCTCTGATGAAGTGGAGGTAGCAACTATAAACTGACATTT	NA	NA	1.34759871385179e-06	1.4167282549922e-06	0	0	1.30246414375415e-05	1.38455705779996e-05	1.84351336777631e-06	0	0	0	0	0	0	0	0	NA	0	0	0	4.36462038714183e-05	0	0	0	0	0	0	0	0	0	0	4.29074058182442e-06	1.99266698549338e-06	0	0	NA	NA	NA	NA	FALSE	NA
W	CD4	TGCAGTGCTGGGGACAGGGTCAATAAAGAGACCCAGTACTTC	TRBV20-1	TRBJ2-5	CSAGDRVNKETQYF	464_CD4	TGTGCCGGGGGCCACCCGCGCTTT	NA	NA	8.98399142567858e-07	4.72242751664065e-07	5.35165263493077e-06	8.26767062296463e-06	1.38140136458774e-05	2.85055864841169e-06	1.84351336777631e-06	1.51026147156857e-06	1.01445393973332e-06	0	0	0	0	0	1.24141869328268e-05	6.68226604551291e-06	0	0	0	0	0	0	0	2.88568364250227e-05	0	0	0	0	0	0	0	0	0	0	NA	NA	NA	NA	FALSE	NA
W	CD4	TGTGCCAGCAGCCCACAGGGGGCCTACGAGCAGTACTTC	TRBV7-9	TRBJ2-7	CASSPQGAYEQYF	465_CD4	TGTGCTCTGAGTGATGTTACTGGAGGCTTCAAAACTATCTTT	NA	NA	0	0	1.78388421164359e-06	3.04598391372381e-06	9.86715260419812e-06	2.44333598435288e-06	3.68702673555262e-06	0	5.0722696986666e-07	1.90875119475895e-06	0	0	0	1.2541566334136e-05	0	3.34113302275646e-06	0	0	0	0	0	0	1.09160771984979e-05	0	0	0	0	0	0	0	0	0	0	0	NA	NA	NA	NA	FALSE	NA
W	CD4	TGCGCCAGCAGCTCGGGCTACAGCTCCTACAATGAGCAGTTCTTC	TRBV5-1	TRBJ2-1	CASSSGYSSYNEQFF	466_CD4	TGTGCAGGAGAGAGAGGAAGCCAAGGAAATCTCATCTTT	NA	NA	0	0	4.01373947619808e-06	4.35140559103402e-07	9.47246650003019e-06	1.62889065623525e-06	3.22614839360854e-06	4.15321904681357e-06	2.5361348493333e-06	0	0	0	0	3.583304666896e-06	4.13806231094228e-06	4.45484403034194e-06	1.84860139440003e-06	0	0	0	0	0	0	0	0	0	0	0	0	0	4.29074058182442e-06	0	0	0	NA	NA	NA	NA	FALSE	NA
W	CD4	TGTGCCAGCAGCCTCGGGACCTACGAGCAGTACTTC	TRBV12-3	TRBJ2-7	CASSLGTYEQYF	467_CD4	TGTGCCGTGAAGGGAAGTGGAGGTAGCAACTATAAACTGACATTT	NA	NA	0	0	8.02747895239616e-06	1.3054216773102e-06	8.68309429169434e-06	2.03611332029406e-06	0	3.77565367892143e-06	5.0722696986666e-07	0	0	0	0	1.0749914000688e-05	1.24141869328268e-05	NA	1.84860139440003e-06	0	2.90570971959901e-06	0	0	0	0	0	0	0	0	0	0	0	0	0	0	0	NA	NA	NA	NA	FALSE	NA
W	CD4	TGCGCCAGCAGCCTTGGACAGGGGCAAGAGACCCAGTACTTC	TRBV5-1	TRBJ2-5	CASSLGQGQETQYF	95_CD4	TGTGCAGGAGAGAGAGGAAGCCAAGGAAATCTCATCTTT	NA	NA	0	0	0	0	1.22352692292057e-05	0	1.38263502583223e-06	3.02052294313715e-06	1.52168090959998e-06	1.90875119475895e-06	0	0	0	0	0	1.89330871289533e-05	2.77290209160005e-06	0	0	0	0	0	0	0	0	0	0	0	0	0	2.14537029091221e-05	0	0	0	NA	NA	NA	NA	FALSE	NA
W	CD4	TGTGCCACCAGGAACGGGACAGTTAGGAATGAGCAGTTCTTC	TRBV15	TRBJ2-1	CATRNGTVRNEQFF	468_CD4	TGTGCAGCAAGTATAGAGAACAGAGATGACAAGATCATCTTT	NA	NA	0	4.72242751664065e-07	2.22985526455449e-06	3.91626503193061e-06	7.89372208335849e-06	2.44333598435288e-06	4.14790507749669e-06	7.17374198995072e-06	4.05781575893328e-06	6.20344138296659e-06	0	0	0	1.2541566334136e-05	0	1.33645320910258e-05	1.20159090636002e-05	0	0	0	0	0	0	5.77136728500454e-05	0	0	0	2.0540418408323e-05	0	0	4.29074058182442e-06	7.97066794197354e-06	0	0	NA	NA	NA	NA	FALSE	NA
W	CD4	TGCGCCAGCAGCTCCGGGACAGGGGGAGCAGATACGCAGTATTTT	TRBV5-1	TRBJ2-3	CASSSGTGGADTQYF	442_CD4	TGTGCTGTGAGAGGGAATTATAACACCGACAAGCTCATCTTT	NA	NA	0	4.25018476497659e-06	3.56776842328718e-06	8.70281118206803e-07	1.42086997500453e-05	1.09950119295879e-05	5.06966176138485e-06	0	1.01445393973332e-06	0	0	0	3.3389762031166e-06	0	2.06903115547114e-05	2.22742201517097e-06	5.5458041832001e-06	0	0	0	0	0	0	0	0	0	0	0	0	0	4.29074058182442e-06	0	0	0	NA	NA	NA	NA	FALSE	NA
W	0	TGTGCCAGCAGCTTCGGGGGGGCCGGCACCGGGGAGCTGTTTTTT	TRBV5-4	TRBJ2-2	CASSFGGAGTGELFF	59_0	TGCCTCGTGGGTAGCCATAACAGCACCAATGCAGGCAAATCAACCTTT	NA	NA	0	0	0	4.35140559103402e-07	8.68309429169434e-06	2.85055864841169e-06	5.06966176138485e-06	4.15321904681357e-06	0	0	0	0	0	0	0	NA	0	0	0	0	0	0	0	0	0	0	0	0	0	0	8.58148116364885e-06	0	0	0	NA	NA	NA	NA	FALSE	NA
W	CD4	TGTGCCAGCAGCCAGCGACGGGAGACCCAGTACTTC	TRBV3-1	TRBJ2-5	CASSQRRETQYF	469_CD4	TGTGCAGAGAACGGCCAGGCAGGAACTGCTCTGATCTTT	NA	NA	1.34759871385179e-06	2.83345650998439e-06	1.33791315873269e-06	8.70281118206803e-07	1.42086997500453e-05	9.36612127335269e-06	5.53054010332892e-06	7.55130735784286e-06	0	2.38593899344869e-06	1.09217402700946e-05	0	0	1.791652333448e-06	2.48283738656537e-05	1.11371100758549e-05	9.24300697200016e-07	0	0	0	0	0	0	1.92378909500151e-05	0	0	0	0	0	0	0	0	0	0	NA	NA	NA	NA	TRUE	NA
W	CD4	TGTGCCAGTACGGTTGCAGGGCCGCGGGATACGCAGTATTTT	TRBV19	TRBJ2-3	CASTVAGPRDTQYF	470_CD4	TGTGCTGTTCCCTCTGGAGCTGGTGGTACTAGCTATGGAAAGCTGACATTT	NA	NA	0	0	0	0	8.28840818752642e-06	4.07222664058813e-06	1.84351336777631e-06	3.39808831102929e-06	5.0722696986666e-07	4.77187798689738e-07	0	0	0	0	1.65522492437691e-05	1.00233990682694e-05	0	0	0	0	0	0	0	0	0	0	1.75918514544063e-05	0	0	0	0	0	0	0	NA	NA	NA	NA	FALSE	NA
W	0	TGCGCCAGCAGCTTGGACCAGGTTAAAGATACGCAGTATTTT	TRBV5-1	TRBJ2-3	CASSLDQVKDTQYF	60_0	TGCCTCGTGGGTAGCCATAACAGCACCAATGCAGGCAAATCAACCTTT	NA	NA	0	1.4167282549922e-06	1.33791315873269e-06	0	1.10512109167019e-05	7.33000795305863e-06	4.14790507749669e-06	0	2.02890787946664e-06	9.54375597379475e-07	0	0	0	0	0	2.22742201517097e-06	0	0	0	0	0	0	0	0	0	0	0	3.08106276124845e-05	0	0	0	0	0	0	NA	NA	NA	NA	FALSE	NA
W	CD4	TGCAGCGTTGAAGCCCTATATAGTGCAACAGATACGCAGTATTTT	TRBV29-1	TRBJ2-3	CSVEALYSATDTQYF	471_CD4	TGCCTCGTGGGTAGCCATAACAGCACCAATGCAGGCAAATCAACCTTT	NA	NA	0	9.44485503328131e-07	8.91942105821795e-07	0	1.0261838708366e-05	1.62889065623525e-06	1.15219585486019e-05	1.28372225083329e-05	0	0	0	0	0	1.791652333448e-06	0	1.67056651137823e-05	0	0	0	0	0	0	0	0	0	0	3.51837029088126e-05	0	0	0	1.28722217454733e-05	0	0	0	NA	NA	NA	NA	FALSE	NA
W	CD4	TGTGCCAGCAGCCCTAAACAGGGAGGGGAGCAGTACTTC	TRBV12-4	TRBJ2-7	CASSPKQGGEQYF	472_CD4	TGCCTCGTGGGTAGCCATAACAGCACCAATGCAGGCAAATCAACCTTT	NA	NA	0	0	0	0	1.18405831250377e-05	0	1.84351336777631e-06	3.02052294313715e-06	0	0	0	0	0	0	0	1.11371100758549e-05	2.77290209160005e-06	0	0	0	0	0	0	0	0	0	7.91633315448284e-05	0	0	0	0	0	0	0	NA	NA	NA	NA	FALSE	NA
W	CD4	TGTGCCAGCAGCTTAGGACCGGACTACCCCTACGAGCAGTACTTC	TRBV7-6	TRBJ2-7	CASSLGPDYPYEQYF	473_CD4	TGTGCAGCAAGCGAGGTCGGGGCAAACAACCTCTTCTTT	NA	NA	0	4.72242751664065e-06	0	1.3054216773102e-06	1.38140136458774e-05	9.36612127335269e-06	1.01393235227697e-05	8.30643809362715e-06	0	2.38593899344869e-06	0	0	5.56496033852767e-06	1.6124871001032e-05	1.65522492437691e-05	1.11371100758549e-06	2.77290209160005e-06	0	0	0	0	0	0	1.44284182125114e-05	0	0	0	0	0	0	0	0	0	0	NA	NA	NA	NA	FALSE	NA
W	0	TGTGCCAGCAGCTTACTTGCCTTTATGTCCTACGAGCAGTACTTC	TRBV7-6	TRBJ2-7	CASSLLAFMSYEQYF	61_0	TGTGCTGTGAAGGCCCCGGGCGACTACAAGCTCAGCTTT	NA	NA	0	0	2.67582631746539e-06	2.61084335462041e-06	7.89372208335849e-06	2.03611332029406e-06	9.21756683888154e-07	6.04104588627429e-06	0	0	0	0	0	0	0	NA	0	0	0	0	0	0	0	0	0	0	8.79592572720316e-06	1.02702092041615e-05	0.000293936098292231	0	0	0	0	0	NA	NA	NA	NA	FALSE	NA
W	CD8	TGTGCCACCAGCAGAGGTGGACAGGGGCAGTTCTTC	TRBV15	TRBJ2-1	CATSRGGQGQFF	133_CD8	TGTGCTACGGACCAAAGAACATATTCAGGAAACACACCTCTTGTCTTT	NA	NA	0	0	0	0	8.68309429169434e-06	2.44333598435288e-06	4.60878341944077e-07	4.15321904681357e-06	1.01445393973332e-06	0	0	0	0	0	0	NA	0	0	0	1.09115509678546e-05	1.69905300151126e-05	0	0	0	0	0	0	0	0	0	0	0	0	0	NA	NA	NA	NA	FALSE	NA
W	CD4	TGTGCCAGCAGAGATAGCGTTCTAGGGTCCCAGTACTTC	TRBV12-4	TRBJ2-5	CASRDSVLGSQYF	474_CD4	TGTGCCGGGGGCCACCCGCGCTTT	NA	NA	9.88239056824644e-06	2.21954093282111e-05	1.11492763227724e-05	2.61084335462041e-06	3.82845521042887e-05	3.0541699804411e-05	2.90353355424769e-05	7.17374198995072e-06	1.52168090959998e-06	5.72625358427685e-06	0	0	1.44688968801719e-05	1.791652333448e-06	4.96567477313073e-05	2.22742201517097e-05	9.24300697200016e-06	0	0	0	0	0	0	0	0	0	0	9.24318828374534e-05	0	0	0	1.19560019129603e-05	0	0	NA	NA	NA	NA	FALSE	NA
W	CD4	TGCGCCAGCAGCTCCGAGACTAGCGGGAGGCTAAATGAGCAGTTCTTC	TRBV5-1	TRBJ2-1	CASSSETSGRLNEQFF	475_CD4	TGTGCTCTGAGTGATGTTACTGGAGGCTTCAAAACTATCTTT	NA	NA	0	0	2.67582631746539e-06	1.00082328593782e-05	7.10434987502265e-06	8.14445328117625e-07	3.22614839360854e-06	3.77565367892143e-06	0	1.90875119475895e-06	0	0	0	5.374957000344e-06	4.13806231094228e-06	5.56855503792743e-06	0	0	0	0	0	0	0	0	0	0	0	0	0	0	0	0	0	0	NA	NA	NA	NA	FALSE	NA
