# Supplementary material for: Longitudinal high-throughput TCR repertoire profiling reveals the dynamics of T-cell memory formation after mild COVID-19 infection
Source: eLife. 2021 Jan 5;10:e63502. doi: 10.7554/eLife.63502 (PMC7806265; doi:10.7554/eLife.63502)
Supplement: Supplementary file 6. [file elife-63502-supp6.tsv]

donor	CD	CDR3.nucleotide.sequence	bestVGene	bestJGene	CDR3.amino.acid.sequence	motif_id	YLQ_tetramer_match	freq_d_15_F1	freq_d_15_F2	freq_d_30_F1	freq_d_30_F2	freq_d_37_F1	freq_d_37_F2	freq_d_45_F1	freq_d_45_F2	freq_d_85_F1	freq_d_85_F2	freq_d_F1_2018	freq_d_F1_2019	freq_d_15_CD4	freq_d_30_CD4	freq_d_37_CD4	freq_d_45_CD4	freq_d_85_CD4	freq_d_15_CD8	freq_d_30_CD8	freq_d_37_CD8	freq_d_45_CD8	freq_d_85_CD8	freq_d_30_CM	freq_d_30_EM	freq_d_30_EMRA	freq_d_30_Tscm	freq_d_45_CM	freq_d_45_EM	freq_d_45_EMRA	freq_d_45_Tscm	freq_d_85_CM	freq_d_85_EM	freq_d_85_EMRA	freq_d_85_SCM	freq_d_2019_0_CM	freq_d_2019_0_EM	freq_d_2019_0_EMRA	freq_d_2019_0_Tscm	preinf_PBMC	preinf_Mem
M	CD8	TGTGTGGTGAGCGGGGGAAACACCGACAAGCTCATCTTT	TRAV10	TRAJ34	CVVSGGNTDKLIF	1_CD8	FALSE	0	0	0.000249553593571747	0.000228089100028693	0.000332730549384565	0.000355419832568825	2.52468466394979e-05	1.86469378704189e-05	4.51916999632656e-06	1.30161641234167e-06	0	0	0	0	7.24212599850812e-06	0	0	0	0.00051777615142961	0.000612170863689954	3.54067527758894e-05	1.50007350360168e-06	0	0.000128441575549993	8.20075446941119e-06	0	0	0.000105288094548709	4.98902414687687e-06	0	0	0	0	0	0	0	0	0	FALSE	FALSE
M	CD8	TGTGCAGCAAGCGCGAAGAGGGGAAATGAGAAATTAACCTTT	TRAV29DV5	TRAJ48	CAASAKRGNEKLTF	2_CD8	FALSE	0	0	1.78252566836962e-05	3.34143267557957e-05	0.000137734971605703	0.00015140884867432	2.1136894860975e-05	2.51985646897553e-05	1.93678714128281e-06	2.60323282468333e-06	0	0	0	0	0	0	0	0	6.22327105083666e-05	0.000304196015599021	3.89474280534784e-05	4.50022051080503e-06	0	9.88012119615334e-06	0	0	0	1.75480157581182e-05	0	0	0	0	0	0	0	0	0	0	FALSE	FALSE
M	0	TGTGCAATGAGGGCCATTTCTTCTGGTTCTGCAAGGCAACTGACCTTT	TRAV14DV4	TRAJ22	CAMRAISSGSARQLTF	1_0	FALSE	0	0	1.3175189722732e-05	1.23487729314897e-05	0.000141603931482268	0.000140035414032117	1.05684474304875e-05	1.86469378704189e-05	0	0	0	0	0	0	0	0	0	0	0	0	0	0	0	0	3.28030178776447e-05	0	0	0	1.99560965875075e-05	0	0	0	0	0	0	0	0	0	FALSE	FALSE
M	CD8	TGTGCTGGTGTCACAGGAGGAGGTGCTGACGGACTCACCTTT	TRAV22	TRAJ45	CAGVTGGGADGLTF	3_CD8	FALSE	0	0	1.16251674024106e-05	2.03391554165713e-05	0.000119937756173506	0.000131505338050465	9.98131146212709e-06	1.46151675200581e-05	6.45595713760937e-07	6.50808206170833e-07	0	0	0	0	0	0	0	0	4.23182431456893e-05	0.000272075939417757	3.06858524057708e-05	0	0	3.29337373205111e-06	0	0	0	2.63220236371772e-05	0	0	0	0	0	0	0	0	0	0	FALSE	FALSE
M	CD4	TGTGCTGTGGCCGGTTATAACCAGGGAGGAAAGCTTATCTTC	TRAV8-3	TRAJ23	CAVAGYNQGGKLIF	1_CD4	FALSE	6.63895566571796e-07	0	1.55002232032141e-06	7.2639840773469e-06	0.000120711548148819	9.52525151284452e-05	6.39978205512855e-05	4.03177035036084e-05	5.81036142384843e-06	3.25404103085417e-06	0	0	3.27500548563419e-06	9.54576478280999e-06	0.000253474409947784	0.000108948469907419	1.17771527163021e-05	0	0	0	0	0	0	0	0	0	0.000140538261541705	7.89660709115317e-05	0	0	0	2.53725965807889e-06	0	0	0	0	0	0	FALSE	FALSE
M	CD8	TGTGCAGAGACCCCCTTCGATGGCCAGAAGCTGCTCTTT	TRAV13-2	TRAJ16	CAETPFDGQKLLF	4_CD8	FALSE	0	0	5.42507812112494e-06	6.53758566961221e-06	9.98191648153694e-05	0.000102360911779822	8.80703952540625e-06	1.05833971696972e-05	0	0	0	0	0	0	0	0	0	0	0	1.13364974757399e-05	0	0	0	0	3.28030178776447e-05	0	0	0	0.000109758531231291	0	0	0	0	0	0	0	0	0	FALSE	FALSE
M	CD4	TGTGCAGAGAGCAGCTTAATTCAGGGAGCCCAGAAGCTGGTATTT	TRAV13-2	TRAJ54	CAESSLIQGAQKLVF	2_CD4	FALSE	6.63895566571796e-07	0	7.75011160160706e-07	7.2639840773469e-07	8.27957413584847e-05	9.02766374724816e-05	5.81264608676813e-05	5.99725839616175e-05	2.58238285504375e-06	2.60323282468333e-06	0	0	3.27500548563419e-06	0	0.000181053149962703	0.000134285323374261	7.85143514420142e-06	0	0	3.7788324919133e-06	0	0	0	0	0	0	0.000391499442866177	8.77400787905907e-05	4.98902414687687e-06	0	5.3861027776132e-06	1.01490386323156e-05	0	0	0	0	0	0	FALSE	FALSE
M	CD4	TGTGCAATGAGCGCGTCCACCGCCGACATGCGCTTT	TRAV12-3	TRAJ43	CAMSASTADMRF	3_CD4	FALSE	0	0	4.65006696096424e-06	3.63199203867345e-06	9.208124506224e-05	8.81441184770687e-05	2.17240308293354e-05	1.05833971696972e-05	1.29119142752187e-06	1.30161641234167e-06	0	0	0	4.77288239140499e-06	9.8975721979611e-05	2.53368534668417e-05	5.88857635815107e-06	0	0	0	0	0	0	0	0	0	2.00768945059578e-05	5.26440472743545e-05	0	0	0	0	0	0	0	0	0	0	FALSE	FALSE
M	CD8	TGTGCTTATAGAGGAGATGCTGGTGGTACTAGCTATGGAAAGCTGACATTT	TRAV38-2DV8	TRAJ52	CAYRGDAGGTSYGKLTF	5_CD8	FALSE	0	0	3.02254352462675e-05	5.1574286949163e-05	6.96412777781647e-05	7.89032028302792e-05	4.81451494055542e-05	4.93891867919203e-05	2.58238285504375e-06	3.25404103085417e-06	0	0	0	0	0	0	0	0	0.000129444037857402	0.000160600380906315	7.31739557368381e-05	6.00029401440671e-06	2.89067468347112e-05	4.28138585166645e-05	0	0	6.02306835178735e-05	6.14180551534135e-05	0	0	1.07722055552264e-05	2.53725965807889e-06	0	0	0	0	0	0	FALSE	FALSE
M	CD4	TGTGCTGTGAGGCGGAATAACAATGCCAGACTCATGTTT	TRAV21	TRAJ31	CAVRRNNNARLMF	4_CD4	FALSE	1.06223290651487e-05	2.03826641364986e-06	9.99764396607311e-05	5.81118726187752e-05	0.0001315446358032	0.000115866865417437	3.22924782598229e-05	4.13256460911986e-05	7.74714856513125e-06	1.9524246185125e-06	4.06436325653042e-06	9.24382842398008e-06	3.27500548563419e-05	4.77288239140499e-06	0	6.33421336671041e-06	3.92571757210071e-06	0	0	3.7788324919133e-06	7.08135055517788e-06	0	1.44533734173556e-05	1.97602423923067e-05	0.000508446777103493	0	0	1.75480157581182e-05	0.000114747555378168	0	0	5.07451931615778e-06	0	0	0	0	0	0	TRUE	FALSE
M	CD8	TGTGCTCAGGCGAGGGATGGAGGAAGCCAAGGAAATCTCATCTTT	TRAV21	TRAJ42	CAQARDGGSQGNLIF	6_CD8	FALSE	0	2.03826641364986e-06	9.30013392192848e-05	5.81118726187752e-05	6.57723179016e-05	8.53007598165181e-05	6.75206363614479e-05	4.93891867919203e-05	9.03833999265312e-06	1.36669723295875e-05	0	0	0	0	0	0	0	0	0.000174251589423426	0.000160600380906315	0.000136906110733439	2.25011025540251e-05	0	1.97602423923067e-05	0	9.98601957259836e-05	0	7.89660709115317e-05	0	0	2.15444111104528e-05	1.01490386323156e-05	7.80305099293824e-06	0	0	0	0	0	FALSE	FALSE
M	CD4	TGTGCAATGAACCCAGGAGGAAGCTACATACCTACATTT	TRAV12-3	TRAJ6	CAMNPGGSYIPTF	5_CD4	FALSE	9.95843349857694e-06	2.03826641364986e-06	1.39502008828927e-05	7.2639840773469e-06	0.000103688124691934	0.00011799938441285	1.76140790508125e-05	2.26787082207797e-05	2.58238285504375e-06	5.20646564936667e-06	2.70957550435361e-06	0	3.27500548563419e-06	1.909152956562e-05	0.000173811023964195	2.53368534668417e-05	9.81429393025178e-06	0	0	0	0	0	0	6.91608483730734e-05	0	0	0	4.38700393952954e-05	0	0	0	1.01490386323156e-05	0	0	0	0	0	0	TRUE	FALSE
M	CD4	TGTGCTTATAGGAACAATGCCAGACTCATGTTT	TRAV38-2DV8	TRAJ31	CAYRNNARLMF	6_CD4	FALSE	6.63895566571796e-07	0	1.39502008828927e-05	1.59807649701632e-05	7.11888617287906e-05	5.82888525412873e-05	4.16866537535896e-05	2.62065072773455e-05	1.54942971302625e-05	6.50808206170833e-06	1.35478775217681e-06	1.32054691771144e-06	6.55001097126838e-06	2.863729434843e-05	0.000164154855966184	4.94068642603412e-05	2.15914466465539e-05	1.91300787967946e-06	0	0	0	1.50007350360168e-06	2.89067468347112e-05	6.58674746410223e-06	0	0	4.01537890119156e-05	6.14180551534135e-05	0	0	3.23166166656792e-05	2.53725965807889e-05	0	0	0	0	0	0	TRUE	FALSE
M	CD4	TGTGCTGTGCAGGGTTCAGGGGGTTACCAGAAAGTTACCTTT	TRAV20	TRAJ13	CAVQGSGGYQKVTF	7_CD4	FALSE	0	5.09566603412466e-06	8.4476216457517e-05	6.82814503270609e-05	9.28550370375529e-05	6.18430508669756e-05	2.40725747027771e-05	3.42700479780672e-05	1.29119142752187e-06	6.50808206170833e-07	0	0	0	7.87525594581824e-05	0.000193123359960217	4.81400215869992e-05	3.92571757210071e-06	0	0	0	0	0	8.67202405041337e-05	1.31734949282045e-05	0	0	5.01922362648945e-05	2.63220236371772e-05	0	0	0	2.53725965807889e-06	0	0	0	0	0	0	FALSE	FALSE
M	CD4	TGTGCTGTGTCGATAACGGAATATGGAAACAAACTGGTCTTT	TRAV8-3	TRAJ47	CAVSITEYGNKLVF	8_CD4	FALSE	1.32779113314359e-06	0	0	0	5.95819820990964e-05	5.54454938807367e-05	8.51347154122605e-05	9.0714832883119e-05	2.58238285504375e-06	3.904849237025e-06	0	0	0	2.3864411957025e-06	0.000125530183974141	0.00020649535575476	1.37400115023525e-05	0	0	0	1.18022509252965e-06	0	0	0	0	0	0.000170653603300641	0.000263220236371772	0	0	2.15444111104528e-05	1.26862982903944e-05	0	0	0	0	0	0	FALSE	FALSE
M	CD4	TGCCTCGTGGGGGGGTACAGCAGTGCTTCCAAGATAATCTTT	TRAV4	TRAJ3	CLVGGYSSASKIIF	9_CD4	FALSE	0	0	2.01502901641784e-05	3.41407251635304e-05	4.87488944447153e-05	6.04213715367003e-05	3.87509739117875e-05	5.99725839616175e-05	3.22797856880469e-06	1.9524246185125e-06	0	1.32054691771144e-06	0	3.10237355441325e-05	0.000214849737955741	7.22100323804987e-05	3.92571757210071e-06	0	0	0	0	0	0	2.63469898564089e-05	0	0	5.01922362648945e-05	0.000122836110306827	0	0	5.3861027776132e-06	5.07451931615778e-06	0	0	0	0	0	0	TRUE	FALSE
M	0	TGTGCCCTAGGAGACTTTGGAAATGAGAAATTAACCTTT	TRAV29DV5	TRAJ48	CALGDFGNEKLTF	2_0	FALSE	0	0	8.52512276176777e-06	5.08478885414283e-06	7.19626537041035e-05	4.83370972293602e-05	1.46783992090104e-05	8.56751199451679e-06	6.45595713760937e-07	0	0	0	0	0	0	0	0	0	0	0	0	0	0	0	0.000114810562571757	0	0	0	0.000109758531231291	0	0	0	0	0	0	0	0	0	FALSE	FALSE
M	CD4	TGTGCTGTGAATAATCCCGACACAGGCTTTCAGAAACTTGTATTT	TRAV8-4	TRAJ8	CAVNNPDTGFQKLVF	10_CD4	FALSE	0	1.01913320682493e-06	5.34757700510887e-05	6.02910678419793e-05	5.72606061731576e-05	4.19395402431214e-05	1.82012150191729e-05	3.42700479780672e-05	1.09751271339359e-05	6.50808206170833e-06	0	0	0	0.000121708500980827	8.69055119820975e-05	6.080844832042e-05	2.35543054326043e-05	0	0	0	0	0	1.44533734173556e-05	6.91608483730734e-05	0	0	3.01153417589367e-05	2.63220236371772e-05	0	0	2.6930513888066e-05	5.07451931615778e-06	0	0	0	0	0	0	FALSE	FALSE
M	CD4	TGTGCAGCAAGGCACCCCGGAGCCAGACTCATGTTT	TRAV13-1	TRAJ31	CAARHPGARLMF	11_CD4	FALSE	0	0	4.65006696096424e-06	1.08959761160204e-05	5.72606061731576e-05	4.4782898903672e-05	9.98131146212709e-06	2.82223924525259e-05	3.87357428256562e-06	4.55565744319583e-06	0	0	0	7.15932358710749e-06	9.17335959811029e-05	4.30726508936308e-05	1.96285878605036e-06	0	0	0	1.18022509252965e-06	0	1.44533734173556e-05	3.29337373205111e-06	0	0	2.00768945059578e-05	1.75480157581182e-05	0	0	0	0	0	0	0	0	0	0	FALSE	FALSE
M	CD4	TGTGCAGCAAGTATAGGAGGAGGTGCTGACGGACTCACCTTT	TRAV13-1	TRAJ45	CAASIGGGADGLTF	12_CD4	FALSE	1.99168669971539e-06	2.03826641364986e-06	1.55002232032141e-05	2.83295379016529e-05	5.88081901237835e-05	7.10839665137651e-05	6.45849565196459e-06	9.575454582107e-06	3.87357428256562e-06	1.30161641234167e-06	5.41915100870722e-06	2.64109383542288e-06	6.55001097126838e-06	4.77288239140499e-06	9.65616799801083e-06	3.80052802002625e-06	9.81429393025178e-06	0	9.95723368133865e-06	5.66824873786995e-06	2.36045018505929e-06	1.50007350360168e-06	1.44533734173556e-05	6.58674746410223e-06	0.00020501886173528	0	0	0	0	0	0	0	0	0	0	0	0	0	TRUE	FALSE
M	CD8	TGTGCTGTGAACCTTTCTAACGACTACAAGCTCAGCTTT	TRAV21	TRAJ20	CAVNLSNDYKLSF	7_CD8	FALSE	0	0	1.78252566836962e-05	3.9951912425408e-05	5.64868141978447e-05	3.76745022522955e-05	1.82012150191729e-05	2.01588517518042e-05	2.58238285504375e-06	0	0	0	0	0	0	1.26684267334208e-06	0	0	8.46364862913785e-05	6.61295686084827e-05	5.42903542563638e-05	4.50022051080503e-06	0	0	0	0	0	4.38700393952954e-05	0	0	0	0	0	0	0	0	0	0	FALSE	FALSE
M	CD4	TGTGCTGTGAATCTCTATGGGAACAACAGACTCGCTTTT	TRAV21	TRAJ7	CAVNLYGNNRLAF	13_CD4	FALSE	0	0	8.52512276176777e-06	1.52543665624285e-05	3.48206388890823e-05	5.04696162247732e-05	1.17427193672083e-05	2.06628230455993e-05	3.22797856880469e-06	6.50808206170833e-07	0	0	0	0	0.000118288057975633	7.09431897071566e-05	5.88857635815107e-06	0	0	0	1.18022509252965e-06	0	0	0	0	0	3.01153417589367e-05	4.38700393952954e-05	0	0	0	0	0	0	0	0	0	0	FALSE	FALSE
M	CD4	TGTGCTACGGACAACACCAATGCAGGCAAATCAACCTTT	TRAV17	TRAJ27	CATDNTNAGKSTF	14_CD4	FALSE	2.65558226628718e-06	3.05739962047479e-06	4.65006696096424e-06	6.53758566961221e-06	7.11888617287906e-05	6.11322112018379e-05	1.29169913039292e-05	1.31032536386727e-05	4.51916999632656e-06	4.55565744319583e-06	1.35478775217681e-06	0	6.55001097126838e-06	1.19322059785125e-05	0.00011587401597613	3.67384375269204e-05	1.96285878605036e-06	0	0	0	0	0	1.44533734173556e-05	6.58674746410223e-06	0	0	3.01153417589367e-05	8.77400787905908e-06	0	0	0	0	0	0	0	0	0	0	TRUE	FALSE
M	0	TGTGCTGTTGACCCGGACACGGGCAGGAGAGCACTTACTTTT	TRAV20	TRAJ5	CAVDPDTGRRALTF	3_0	FALSE	0	0	2.09253013243391e-05	2.97823347171223e-05	4.41061425928376e-05	3.12769452660566e-05	1.29169913039292e-05	9.575454582107e-06	4.51916999632656e-06	0	0	0	0	0	0	0	0	0	0	0	0	0	0	0	9.0208299163523e-05	0	0	0	1.49670724406306e-05	0	0	0	7.80305099293824e-06	0	0	0	0	0	FALSE	FALSE
M	CD4	TGTGCTCTGAGTGAGGCGTATAACCAGGGAGGAAAGCTTATCTTC	TRAV19	TRAJ23	CALSEAYNQGGKLIF	15_CD4	FALSE	1.06223290651487e-05	1.12104652750742e-05	5.8125837012053e-05	7.62718328121425e-05	8.82122851856752e-05	9.38308357981699e-05	2.1136894860975e-05	1.66310526952385e-05	6.45595713760937e-07	3.25404103085417e-06	0	1.32054691771144e-06	1.96500329138051e-05	0.000100230530219505	0.000248646325948779	3.92721228736046e-05	3.92571757210071e-06	0	0	0	1.18022509252965e-06	1.50007350360168e-06	4.33601202520668e-05	0.000108681333157687	0	0	2.00768945059578e-05	2.63220236371772e-05	4.98902414687687e-06	0	0	2.53725965807889e-06	0	0	0	0	0	0	TRUE	FALSE
M	CD4	TGTGCAGCACGCCCCGTCGGGGGGAACAACAGACTCGCTTTT	TRAV13-1	TRAJ7	CAARPVGGNNRLAF	16_CD4	FALSE	1.32779113314359e-06	0	1.55002232032141e-06	1.08959761160204e-05	4.10109746915859e-05	4.54937385688096e-05	2.40725747027771e-05	3.02382776277063e-05	9.68393570641406e-06	4.55565744319583e-06	0	0	0	4.77288239140499e-06	0.000130358267973146	4.94068642603412e-05	3.3368599362856e-05	0	0	0	0	0	1.44533734173556e-05	0	0	0	5.01922362648945e-05	1.75480157581182e-05	0	0	0	2.02980772646311e-05	0	0	0	0	0	0	FALSE	FALSE
M	CD4	TGTGCAATGACACCCCGGGCGGGAGGAGGAAACAAACTCACCTTT	TRAV12-3	TRAJ10	CAMTPRAGGGNKLTF	17_CD4	FALSE	7.96674679886155e-06	2.03826641364986e-06	1.16251674024106e-05	1.67071633778979e-05	9.208124506224e-05	4.54937385688096e-05	2.34854387344167e-05	2.57025359835504e-05	7.74714856513125e-06	4.55565744319583e-06	0	0	0	1.19322059785125e-05	0.000106217847978119	5.06737069336833e-05	9.81429393025178e-06	0	0	0	0	0	0	7.57475958371756e-05	0	0	0	0.000105288094548709	0	0	0	1.77608176065522e-05	0	0	0	0	0	0	FALSE	FALSE
M	CD8	TGTGCAGCAAAAGGGGGCGGATCTGAAAAGCTGGTCTTT	TRAV29DV5	TRAJ57	CAAKGGGSEKLVF	8_CD8	FALSE	6.63895566571796e-07	2.03826641364986e-06	2.86754129259461e-05	2.03391554165713e-05	4.10109746915859e-05	5.54454938807367e-05	9.98131146212709e-06	1.51191388138532e-05	0	0	0	0	0	0	0	0	0	5.73902363903837e-06	3.73396263050199e-05	6.80189848544394e-05	2.71451771281819e-05	0	0	3.95204847846134e-05	0	0	0	2.63220236371772e-05	0	0	0	1.26862982903944e-05	0	0	0	0	0	0	FALSE	FALSE
M	CD8	TGTGCCGTATTGAATAACAATGCCAGACTCATGTTT	TRAV39	TRAJ31	CAVLNNNARLMF	9_CD8	FALSE	0	0	2.55753682853033e-05	2.25183506397754e-05	3.09516790125176e-05	4.33612195733967e-05	4.69708774688334e-06	1.00794258759021e-06	0	0	0	0	0	0	0	0	0	0	6.47220189287012e-05	6.42401523625261e-05	2.36045018505929e-06	1.50007350360168e-06	0	9.88012119615334e-06	0	0	0	0	0	0	0	0	0	0	0	0	0	0	FALSE	FALSE
M	CD8	TGTGCTCTGGGAATGGATAGCAGCTATAAATTGATCTTC	TRAV9-2	TRAJ12	CALGMDSSYKLIF	10_CD8	FALSE	0	0	1.08501562422499e-05	9.44317930055097e-06	3.63682228397082e-05	4.69154178990849e-05	1.17427193672083e-06	2.51985646897553e-06	6.45595713760937e-07	0	0	0	0	0	0	0	0	0	1.24465421016733e-05	0.000100139061035702	4.72090037011859e-06	0	0	0	0	0	0	0	0	0	0	0	0	0	0	0	3.99813420403812e-05	0	FALSE	TRUE
M	CD4	TGTGCAGCAAGCAAAGGTTCAGGATCCGGGTATGCACTCAACTTC	TRAV23DV6	TRAJ41	CAASKGSGSGYALNF	18_CD4	FALSE	0	1.01913320682493e-06	1.62752343633748e-05	2.61503426784488e-05	4.33323506175247e-05	3.90961815825708e-05	1.05684474304875e-05	1.46151675200581e-05	5.81036142384843e-06	2.60323282468333e-06	0	0	9.82501645690257e-06	5.01152651097524e-05	8.44914699825948e-05	3.67384375269204e-05	1.37400115023525e-05	0	0	0	0	0	0	9.88012119615334e-06	0	0	4.01537890119156e-05	8.77400787905908e-06	0	0	0	2.53725965807889e-06	0	0	0	0	0	0	FALSE	FALSE
M	CD4	TGTGCTGTGAGTGGGTCTAATAATGCAGGCAACATGCTCACCTTT	TRAV8-4	TRAJ39	CAVSGSNNAGNMLTF	19_CD4	FALSE	3.98337339943078e-06	4.07653282729972e-06	7.20760378949457e-05	8.64414105204281e-05	5.02964783953412e-05	5.11804558899108e-05	2.46597106711375e-05	2.62065072773455e-05	8.39274427889218e-06	3.25404103085417e-06	0	0	1.31000219425368e-05	0.000126481383372232	9.8975721979611e-05	4.94068642603412e-05	5.88857635815107e-06	0	0	1.88941624595665e-06	0	0	2.89067468347112e-05	0.000204189171387169	0	0	0	2.63220236371772e-05	0	0	0	0	0	0	0	0	0	0	FALSE	FALSE
M	CD4	TGTGCAGAGAGTATAGCGGGAGGAGGAAACAAACTCACCTTT	TRAV5	TRAJ10	CAESIAGGGNKLTF	20_CD4	FALSE	0	3.05739962047479e-06	1.8600267843857e-05	2.39711474552448e-05	5.64868141978447e-05	3.55419832568825e-05	1.17427193672083e-05	1.4111196226263e-05	4.51916999632656e-06	4.55565744319583e-06	0	0	6.55001097126838e-06	9.54576478280999e-06	7.24212599850812e-05	2.66036961401837e-05	9.81429393025178e-06	0	0	0	0	0	2.89067468347112e-05	9.88012119615334e-06	0	0	1.00384472529789e-05	0	0	0	0	7.61177897423667e-06	0	0	0	0	0	0	FALSE	FALSE
M	CD4	TGCATCGTCATAGGGGGGTCGGACACCGGTAACCAGTTCTATTTT	TRAV26-1	TRAJ49	CIVIGGSDTGNQFYF	21_CD4	FALSE	1.06223290651487e-05	9.17219886142438e-06	3.79755468478746e-05	3.19615299403264e-05	7.73791975312941e-05	8.31682408211051e-05	1.87883509875333e-05	2.01588517518042e-05	5.1647657100875e-06	3.25404103085417e-06	0	0	4.25750713132445e-05	5.48881475011574e-05	0.000197951443959222	5.95416056470779e-05	7.85143514420142e-06	0	0	0	0	0	0	3.95204847846134e-05	0	0	3.01153417589367e-05	4.38700393952954e-05	0	0	1.07722055552264e-05	5.07451931615778e-06	0	0	0	0	0	0	FALSE	FALSE
M	CD4	TGTGCTCTGAGTGATCGGAGGAACAGAGATGACAAGATCATCTTT	TRAV9-2	TRAJ30	CALSDRRNRDDKIIF	22_CD4	FALSE	0	0	0	0	3.79158067903341e-05	2.13251899541295e-05	3.93381098801479e-05	4.18296173849938e-05	3.22797856880469e-06	2.60323282468333e-06	0	0	0	0	3.86246719920433e-05	0.000106414784560735	0	0	0	0	0	0	0	0	0	0	2.00768945059578e-05	9.65140866696498e-05	0	0	0	1.77608176065522e-05	0	0	0	0	0	0	FALSE	FALSE
M	CD4	TGTGCTTATCGAGCTGACGGACTCACCTTT	TRAV38-2DV8	TRAJ45	CAYRADGLTF	23_CD4	FALSE	0	0	2.24753236446605e-05	6.53758566961221e-06	2.01185913581365e-05	3.98070212477084e-05	1.29169913039292e-05	1.4111196226263e-05	1.09751271339359e-05	8.46050668022083e-06	0	0	0	1.4318647174215e-05	4.58667979905514e-05	1.39352694067629e-05	3.92571757210071e-06	0	0	0	0	0	0	2.30536161243578e-05	0	0	1.00384472529789e-05	2.63220236371772e-05	4.98902414687687e-06	0	0	1.26862982903944e-05	0	0	0	0	0	0	FALSE	FALSE
M	CD4	TGTGCAATGAGCTCCAGGCATAACACCGACAAGCTCATCTTT	TRAV12-3	TRAJ34	CAMSSRHNTDKLIF	24_CD4	FALSE	1.65973891642949e-05	1.32487316887241e-05	3.64255245275532e-05	2.17919522320407e-05	8.04743654325458e-05	0.000110890987761473	1.409126324065e-05	1.4111196226263e-05	1.93678714128281e-06	1.9524246185125e-06	0	0	5.56750932557812e-05	3.57966179355375e-05	0.000253474409947784	3.040422416021e-05	3.92571757210071e-06	0	0	0	0	0	1.44533734173556e-05	5.928072717692e-05	0	0	0	5.26440472743545e-05	0	0	0	0	0	0	0	0	0	0	FALSE	FALSE
M	CD4	TGTGCTTATAGGAGCGCGTTTGGAAATGAGAAATTAACCTTT	TRAV38-2DV8	TRAJ48	CAYRSAFGNEKLTF	25_CD4	FALSE	1.99168669971539e-06	3.05739962047479e-06	3.10004464064282e-05	2.17919522320407e-05	4.64275185187764e-05	3.98070212477084e-05	3.34667501965438e-05	3.02382776277063e-05	7.74714856513125e-06	6.50808206170833e-06	1.35478775217681e-06	0	3.27500548563419e-06	7.39796770667774e-05	8.2077427983092e-05	4.81400215869992e-05	1.37400115023525e-05	0	0	1.88941624595665e-06	0	1.50007350360168e-06	1.44533734173556e-05	3.95204847846134e-05	0	0	0	2.63220236371772e-05	0	0	1.07722055552264e-05	1.77608176065522e-05	0	0	0	0	0	0	TRUE	FALSE
M	CD4	TGTGCAGCAAGACGGGTGAATTATGGTGGTGCTACAAACAAGCTCATCTTT	TRAV13-1	TRAJ32	CAARRVNYGGATNKLIF	26_CD4	FALSE	1.32779113314359e-06	2.03826641364986e-06	8.52512276176777e-06	5.81118726187752e-06	4.17847666668988e-05	4.76262575642226e-05	1.58526711457313e-05	1.20953110510825e-05	3.22797856880469e-06	3.25404103085417e-06	0	0	9.82501645690257e-06	2.62508531527275e-05	9.41476379806056e-05	4.43394935669729e-05	5.88857635815107e-06	0	0	0	0	0	0	1.64668686602556e-05	0	0	0	8.77400787905908e-06	0	0	0	1.01490386323156e-05	0	0	0	0	0	0	FALSE	FALSE
M	CD8	TGTGCAATGAGCCGGGGGGGGAATAACAATGCCAGACTCATGTTT	TRAV12-3	TRAJ31	CAMSRGGNNNARLMF	11_CD8	FALSE	0	0	3.41004910470711e-05	3.70463187944692e-05	2.78565111112659e-05	2.77227469403684e-05	9.98131146212709e-06	6.55162681933637e-06	3.22797856880469e-06	6.50808206170833e-07	0	0	0	2.3864411957025e-06	0	0	0	5.73902363903837e-06	2.73823926236813e-05	9.25813960518758e-05	1.53429262028854e-05	1.50007350360168e-06	0	8.23343433012778e-05	0	0	0	5.26440472743545e-05	0	0	0	2.53725965807889e-06	0	0	0	0	0	0	FALSE	FALSE
M	0	TGTGCTCTGAGTGAAGGCCAATGACATGCGCTTT	TRAV9-2	TRAJ43	CALSEG_NDMRF	4_0	FALSE	0	0	3.10004464064283e-06	1.45279681546938e-06	4.10109746915859e-05	3.26986245963319e-05	1.76140790508125e-06	5.03971293795105e-06	0	0	0	0	0	0	0	0	0	0	0	0	0	0	0	0	2.46022634082336e-05	0	0	0	4.98902414687687e-06	0	0	0	0	0	0	0	0	0	FALSE	FALSE
M	CD4	TGTGTGGTGAGCCCTACATCAGGAGGAAGCTACATACCTACATTT	TRAV10	TRAJ6	CVVSPTSGGSYIPTF	27_CD4	FALSE	0	0	3.10004464064283e-06	1.45279681546938e-06	3.8689598765647e-05	3.55419832568825e-05	5.87135968360417e-07	1.00794258759021e-06	0	0	0	0	0	0	0	1.26684267334208e-06	0	0	0	0	0	0	0	0	0	0	0	0	0	0	0	0	0	0	0	0	0	0	FALSE	FALSE
M	CD8	TGTGCTCTGAGTGACACTACTCAGGGCGGATCTGAAAAGCTGGTCTTT	TRAV19	TRAJ57	CALSDTTQGGSEKLVF	12_CD8	FALSE	0	0	7.51760825355885e-05	6.61022551038568e-05	2.24399672840753e-05	2.55902279449554e-05	6.45849565196459e-06	7.55956940692658e-06	1.29119142752187e-06	6.50808206170833e-07	0	0	0	0	0	0	0	0	9.95723368133865e-05	6.23507361165694e-05	7.08135055517788e-06	0	0	9.88012119615334e-06	0	0	0	1.75480157581182e-05	0	0	0	0	0	0	0	0	0	0	FALSE	FALSE
M	CD8	TGTGCTGTGAGGGCCCATGACATGCGCTTT	TRAV21	TRAJ43	CAVRAHDMRF	13_CD8	FALSE	0	0	0	3.63199203867345e-06	2.39875512347012e-05	3.48311435917449e-05	2.1136894860975e-05	1.71350239890336e-05	6.45595713760937e-07	0	0	0	0	0	0	0	0	0	0	1.88941624595665e-06	4.72090037011859e-06	0	0	0	6.56060357552895e-05	0	0	0	0.000144681700259429	0	0	0	0	0	0	0	0	0	FALSE	FALSE
M	CD8	TGTGCAGCACCAGGAGGAGGTGCTGACGGACTCACCTTT	TRAV13-1	TRAJ45	CAAPGGGADGLTF	14_CD8	FALSE	0	0	5.42507812112494e-06	2.17919522320407e-06	3.09516790125176e-05	3.69636625871578e-05	3.5228158101625e-06	1.51191388138532e-06	1.29119142752187e-06	1.30161641234167e-06	0	0	0	0	0	0	0	0	9.95723368133865e-06	7.74660660842226e-05	1.41627011103558e-05	0	0	0	0	0	0	1.75480157581182e-05	0	0	0	0	0	0	0	0	0	0	FALSE	FALSE
M	CD8	TGTGCTGTGAGTGACTACACTGGAGGCTTCAAAACTATCTTT	TRAV8-6	TRAJ9	CAVSDYTGGFKTIF	15_CD8	FALSE	0	0	4.80506919299638e-05	3.84991156099386e-05	1.85710074075106e-05	3.12769452660566e-05	3.5228158101625e-06	3.52779905656574e-06	0	6.50808206170833e-07	0	0	0	0	0	0	0	0	0.000114508187335394	5.29036548867862e-05	3.54067527758894e-06	0	0	1.31734949282045e-05	0	0	0	0	0	0	0	0	0	0	0	0	0	0	FALSE	FALSE
M	CD4	TGTGCTCGGGGCGACTACAAGCTCAGCTTT	TRAV6	TRAJ20	CARGDYKLSF	28_CD4	FALSE	1.32779113314359e-06	0	1.55002232032141e-06	7.2639840773469e-07	3.71420148150212e-05	4.19395402431214e-05	2.93567984180208e-06	8.06354070072169e-06	1.29119142752187e-06	6.50808206170833e-07	0	0	3.27500548563419e-06	4.77288239140499e-06	6.75931759860758e-05	8.86789871339458e-06	3.92571757210071e-06	0	0	0	0	0	0	6.58674746410223e-06	0	0	1.00384472529789e-05	3.50960315162363e-05	0	0	0	0	0	0	0	0	0	0	FALSE	FALSE
M	CD4	TGTGCCGTGAGGGACAGCAGTGCTTCCAAGATAATCTTT	TRAV12-2	TRAJ3	CAVRDSSASKIIF	29_CD4	FALSE	1.99168669971539e-06	2.03826641364986e-06	9.30013392192848e-06	6.53758566961221e-06	2.70827191359529e-05	5.26021352201861e-05	1.87883509875333e-05	2.368665080837e-05	8.39274427889218e-06	1.10637395049042e-05	2.70957550435361e-06	2.64109383542288e-06	3.27500548563419e-06	9.54576478280999e-06	0.000120702099975135	3.29379095068942e-05	1.37400115023525e-05	1.91300787967946e-06	0	1.88941624595665e-06	1.18022509252965e-06	0	0	3.62271110525622e-05	8.20075446941119e-06	0	0	3.50960315162363e-05	0	0	0	1.26862982903944e-05	0	0	0	0	0	0	TRUE	FALSE
M	CD8	TGTGCTGTGCTAGGAGGAAGCTACATACCTACATTT	TRAV21	TRAJ6	CAVLGGSYIPTF	16_CD8	FALSE	0	0	2.32503348048212e-06	1.45279681546938e-06	4.72013104940894e-05	2.13251899541295e-05	2.93567984180208e-06	2.01588517518042e-06	0	0	1.35478775217681e-06	0	1.96500329138051e-05	0	0	2.53368534668417e-06	0	7.65203151871783e-06	0	6.04613198706128e-05	2.36045018505929e-06	0	0	0	0	0	0	0	0	0	0	0	0	0	0	0	0	0	TRUE	FALSE
M	CD4	TGTGCTGTGCGCCTAGGCCGGGATGGCCAGAAGCTGCTCTTT	TRAV20	TRAJ16	CAVRLGRDGQKLLF	30_CD4	FALSE	4.64726896600257e-06	2.03826641364986e-06	6.20008928128565e-06	9.44317930055097e-06	3.79158067903341e-05	5.54454938807367e-05	1.35041272722896e-05	2.16707656331895e-05	6.45595713760937e-07	6.50808206170833e-07	0	0	6.55001097126838e-06	3.10237355441325e-05	0.000164154855966184	4.30726508936308e-05	7.85143514420142e-06	0	0	1.88941624595665e-06	0	0	0	0	0	0	0	3.50960315162363e-05	0	0	0	2.53725965807889e-06	0	0	0	0	0	0	FALSE	FALSE
M	CD4	TGCGGCACAGTTCCTTGGGCTGGTGGCTACAATAAGCTGATTTTT	TRAV30	TRAJ4	CGTVPWAGGYNKLIF	31_CD4	FALSE	0	0	2.01502901641784e-05	1.52543665624285e-05	2.47613432100141e-05	2.20360296192672e-05	3.11182063231021e-05	2.11667943393944e-05	6.45595713760937e-06	7.80969847405e-06	0	0	0	3.10237355441325e-05	4.82808399900541e-05	2.91373814868679e-05	1.17771527163021e-05	0	0	0	1.18022509252965e-06	0	5.78134936694224e-05	0	0	0	0	2.63220236371772e-05	4.98902414687687e-06	0	2.6930513888066e-05	2.53725965807889e-06	0	0	0	0	0	0	FALSE	FALSE
M	0	TGTGCAATGAGAGAGATGACTGGAGGCTTCAAAACTATCTTT	TRAV14DV4	TRAJ9	CAMREMTGGFKTIF	5_0	FALSE	0	0	3.10004464064283e-06	0	3.01778870372047e-05	2.91444262706437e-05	1.17427193672083e-05	1.31032536386727e-05	6.45595713760937e-07	0	0	0	0	0	0	0	0	0	0	0	0	0	0	0	0	0	0	0	0	0	0	0	0	0	0	0	0	0	FALSE	FALSE
M	CD8	TGCCTCGTGGGTGAATTGTATTCAGGAGGAGGTGCTGACGGACTCACCTTT	TRAV4	TRAJ45	CLVGELYSGGGADGLTF	17_CD8	FALSE	0	0	2.32503348048212e-05	1.59807649701632e-05	2.08923833334494e-05	3.12769452660566e-05	5.28422371524375e-06	1.4111196226263e-05	0	0	0	0	0	0	0	0	0	1.91300787967946e-06	5.97434020880319e-05	3.2120076181263e-05	2.24242767580633e-05	0	0	1.31734949282045e-05	0	0	0	2.63220236371772e-05	4.98902414687687e-06	0	0	0	0	0	0	0	0	0	FALSE	FALSE
M	CD4	TGTGCTTATAGGAGGGGCAGAGATGACAAGATCATCTTT	TRAV38-2DV8	TRAJ30	CAYRRGRDDKIIF	32_CD4	FALSE	0	0	7.75011160160706e-06	2.46975458629795e-05	3.55944308643953e-05	1.35059536376154e-05	1.76140790508125e-05	1.15913397572874e-05	5.1647657100875e-06	2.60323282468333e-06	0	0	0	2.14779707613225e-05	7.00072179855785e-05	1.90026401001312e-05	1.96285878605036e-06	0	0	0	0	0	0.000101173613921489	6.58674746410223e-06	0	0	1.00384472529789e-05	4.38700393952954e-05	0	0	0	7.61177897423667e-06	0	0	0	0	0	0	FALSE	FALSE
M	0	TGTGCATTACCGGGGGATACCGGCACTGCCAGTAAACTCACCTTT	TRAV12-3	TRAJ44	CALPGDTGTASKLTF	6_0	FALSE	0	0	3.87505580080353e-06	0	3.55944308643953e-05	2.34577089495425e-05	1.05684474304875e-05	8.56751199451679e-06	0	0	0	0	0	0	0	0	0	0	0	0	0	0	0	0	0	0	0	0	0	0	0	0	0	0	0	0	0	0	FALSE	FALSE
M	CD8	TGTGCGGCCCCTGGGGGTTACCAGAAAGTTACCTTT	TRAV5	TRAJ13	CAAPGGYQKVTF	18_CD8	FALSE	0	0	7.75011160160706e-07	2.90559363093876e-06	2.24399672840753e-05	2.13251899541295e-05	3.17053422914625e-05	3.27581340966819e-05	1.93678714128281e-05	1.62702051542708e-05	0	0	0	0	0	0	0	0	4.97861684066933e-06	3.7788324919133e-05	6.13717048115417e-05	2.10010290504235e-05	0	0	0	0	2.00768945059578e-05	2.63220236371772e-05	0	0	5.3861027776132e-06	2.02980772646311e-05	0	0	0	0	0	0	FALSE	FALSE
M	CD4	TGTGCAATGAGCGCGGGAGGAAGCTACATACCTACATTT	TRAV12-3	TRAJ6	CAMSAGGSYIPTF	5_CD4	FALSE	0	0	1.08501562422499e-05	0	3.24992629631435e-05	2.20360296192672e-05	2.34854387344167e-06	7.05559811313148e-06	5.81036142384843e-06	2.60323282468333e-06	2.70957550435361e-06	1.32054691771144e-06	6.55001097126838e-06	0	2.65544619945298e-05	1.26684267334208e-05	1.17771527163021e-05	0	0	0	0	0	0	0	0	0	0	4.38700393952954e-05	0	0	0	0	0	0	0	0	3.99813420403812e-05	0	TRUE	TRUE
M	CD4	TGTGCTTTCAGGGGTGGTACTAGCTATGGAAAGCTGACATTT	TRAV38-1	TRAJ52	CAFRGGTSYGKLTF	33_CD4	FALSE	0	0	5.42507812112494e-06	2.39711474552448e-05	2.94040950618918e-05	2.34577089495425e-05	4.69708774688334e-06	5.03971293795105e-07	0	1.30161641234167e-06	0	0	0	4.53423827183474e-05	3.13825459935352e-05	0	0	0	0	0	0	0	0	2.63469898564089e-05	0	0	0	8.77400787905908e-06	0	0	0	0	0	0	0	0	0	0	FALSE	FALSE
M	CD4	TGTGCAGAGGGTCTATATAACCAGGGAGGAAAGCTTATCTTC	TRAV13-2	TRAJ23	CAEGLYNQGGKLIF	34_CD4	FALSE	0	0	8.52512276176777e-06	1.1622374523755e-05	3.48206388890823e-05	1.4216793302753e-05	9.39417549376667e-06	1.05833971696972e-05	1.29119142752187e-06	1.30161641234167e-06	0	0	0	1.67050883699175e-05	2.65544619945298e-05	1.90026401001312e-05	3.92571757210071e-06	0	0	0	0	0	0	3.29337373205111e-06	0	0	2.00768945059578e-05	8.77400787905908e-06	0	0	0	5.07451931615778e-06	0	0	0	0	0	0	FALSE	FALSE
M	CD8	TGTGCTCTTTTTTATAACCAGGGAGGAAAGCTTATCTTC	TRAV9-2	TRAJ23	CALFYNQGGKLIF	19_CD8	FALSE	1.32779113314359e-06	0	2.09253013243391e-05	1.45279681546938e-05	3.32730549384565e-05	2.41685486146801e-05	5.28422371524375e-06	6.55162681933637e-06	5.1647657100875e-06	2.60323282468333e-06	1.35478775217681e-06	2.64109383542288e-06	9.82501645690257e-06	7.15932358710749e-06	9.65616799801083e-06	8.86789871339458e-06	5.88857635815107e-06	0	8.21471778710439e-05	3.58989086731763e-05	1.18022509252965e-06	0	2.89067468347112e-05	1.64668686602556e-05	0	0	3.01153417589367e-05	0	0	0	1.61583083328396e-05	0	0	0	0	1.55339805825243e-05	0	0	TRUE	TRUE
M	CD8	TGTGCTGTGGGTGATCCCAGCTGGGGGAAATTGCAGTTT	TRAV8-3	TRAJ24	CAVGDPSWGKLQF	20_CD8	FALSE	3.31947783285898e-06	1.12104652750742e-05	2.71253906056247e-05	5.23006853568977e-05	5.49392302472188e-05	4.69154178990849e-05	2.23111667976958e-05	1.96548804580091e-05	8.39274427889218e-06	3.904849237025e-06	0	0	0	0	2.41404199950271e-06	0	0	1.33910551577562e-05	5.47647852473626e-05	5.66824873786995e-05	4.95694538862452e-05	1.05005145252117e-05	1.44533734173556e-05	3.29337373205111e-05	0	0	2.00768945059578e-05	7.01920630324726e-05	0	0	0	1.26862982903944e-05	1.17045764894074e-05	0	0	0	0	0	FALSE	FALSE
M	CD4	TGTGCTCTTGGGGAACTTCTGGTTCTGCAAGGCAACTGACCTTT	TRDV1	TRAJ22	CALGELL_SARQLTF	35_CD4	FALSE	6.63895566571796e-07	0	0	0	2.5535135185327e-05	2.77227469403684e-05	1.93754869558938e-05	2.01588517518042e-05	6.45595713760937e-07	1.30161641234167e-06	0	0	0	0	8.2077427983092e-05	5.95416056470779e-05	1.96285878605036e-06	0	0	5.66824873786995e-06	0	0	0	0	0	0	3.01153417589367e-05	3.50960315162363e-05	0	0	0	0	0	0	0	0	0	0	FALSE	FALSE
M	CD4	TGTGTGGTGACCGATGGCACCGACAAGCTCATCTTT	TRAV10	TRAJ34	CVVTDGTDKLIF	36_CD4	FALSE	0	0	1.47252120430534e-05	1.52543665624285e-05	2.32137592593882e-05	2.06143502889919e-05	1.35041272722896e-05	1.20953110510825e-05	1.29119142752187e-06	4.55565744319583e-06	0	0	0	4.77288239140499e-05	4.34527559910487e-05	3.040422416021e-05	5.88857635815107e-06	0	0	0	0	0	1.44533734173556e-05	9.88012119615334e-06	0	0	5.01922362648945e-05	1.75480157581182e-05	0	0	1.61583083328396e-05	2.53725965807889e-06	0	0	0	0	0	0	FALSE	FALSE
M	CD8	TGTGCTTATAGGAGCTGGATGAATTATGGAGGAAGCCAAGGAAATCTCATCTTT	TRAV38-2DV8	TRAJ42	CAYRSWMNYGGSQGNLIF	21_CD8	FALSE	0	0	3.10004464064283e-06	1.45279681546938e-06	1.23806716050071e-05	4.05178609128461e-05	5.87135968360417e-07	7.55956940692658e-06	1.93678714128281e-06	0	0	0	0	0	0	0	0	2.29560945561535e-05	2.9871701044016e-05	3.2120076181263e-05	1.18022509252965e-06	3.00014700720335e-06	0	1.97602423923067e-05	0	0	0	0	0	0	0	0	0	0	0	0	0	0	FALSE	FALSE
M	CD4	TGTGCAGCAAGTATAAACAATGACATGCGCTTT	TRAV13-1	TRAJ43	CAASINNDMRF	37_CD4	FALSE	8.63064236543335e-06	1.5286998102374e-05	0.000100751450820892	7.2639840773469e-05	6.96412777781647e-05	5.47346542155991e-05	2.87696624496604e-05	3.22541628028867e-05	3.87357428256562e-06	5.20646564936667e-06	1.35478775217681e-06	0	2.62000438850735e-05	0.0001909152956562	0.000144842519970162	5.32073922803675e-05	1.17771527163021e-05	0	0	0	0	0	4.33601202520668e-05	0.000220656040047425	0	9.98601957259836e-05	3.01153417589367e-05	7.01920630324726e-05	0	0	5.3861027776132e-06	1.01490386323156e-05	0	0	0	0	0	0	TRUE	FALSE
M	CD4	TGTGCAATGAGCGAGGGAGGAAGCTACATACCTACATTT	TRAV12-3	TRAJ6	CAMSEGGSYIPTF	5_CD4	FALSE	1.32779113314359e-06	6.11479924094959e-06	6.97510044144636e-06	7.2639840773469e-07	4.64275185187764e-05	4.12287005779837e-05	1.35041272722896e-05	1.05833971696972e-05	1.93678714128281e-06	1.9524246185125e-06	0	1.32054691771144e-06	9.82501645690257e-06	2.863729434843e-05	0.000176225065963698	2.78705388135258e-05	3.92571757210071e-06	0	0	0	2.36045018505929e-06	0	1.44533734173556e-05	9.88012119615334e-06	0	0	0	3.50960315162363e-05	0	0	5.3861027776132e-06	2.53725965807889e-06	0	0	0	0	0	0	TRUE	FALSE
M	CD8	TGTGCTCACCTACTCACTGCTGGTGGTACTAGCTATGGAAAGCTGACATTT	TRAV19	TRAJ52	CAHLLTAGGTSYGKLTF	22_CD8	FALSE	0	0	2.17003124844998e-05	1.59807649701632e-05	1.93447993828235e-05	2.13251899541295e-05	2.28983027660563e-05	7.55956940692658e-06	2.58238285504375e-06	1.30161641234167e-06	0	0	0	0	0	0	0	0	3.23610094643506e-05	6.04613198706128e-05	2.83254022207115e-05	1.05005145252117e-05	0	1.31734949282045e-05	0	0	3.01153417589367e-05	5.26440472743545e-05	0	0	0	2.53725965807889e-06	3.90152549646912e-06	0	0	0	0	0	FALSE	FALSE
M	CD4	TGCGGCGCGGCGGATGCAGGCAACATGCTCACCTTT	TRAV30	TRAJ39	CGAADAGNMLTF	38_CD4	FALSE	3.31947783285898e-06	0	7.75011160160706e-06	0	2.78565111112659e-05	3.48311435917449e-05	2.34854387344167e-05	3.3262105390477e-05	6.45595713760937e-07	5.8572738555375e-06	0	0	0	0	6.27650919870704e-05	3.80052802002625e-05	9.81429393025178e-06	0	0	0	0	0	1.44533734173556e-05	6.58674746410223e-06	0	0	4.01537890119156e-05	3.50960315162363e-05	0	0	0	2.53725965807889e-06	0	0	0	0	0	0	FALSE	FALSE
M	CD4	TGTGCTGTCATGACAACTGACAGCTGGGGGAAATTGCAGTTT	TRAV21	TRAJ24	CAVMTTDSWGKLQF	39_CD4	FALSE	7.30285123228976e-06	3.05739962047479e-06	2.32503348048212e-06	1.38015697469591e-05	4.72013104940894e-05	4.76262575642226e-05	7.045631620325e-06	1.15913397572874e-05	9.68393570641406e-06	3.904849237025e-06	9.48351426523764e-06	1.45260160948258e-05	1.63750274281709e-05	7.15932358710749e-06	2.41404199950271e-06	1.77357974267892e-05	1.96285878605036e-05	0	2.48930842033466e-06	0	7.08135055517788e-06	1.50007350360168e-06	1.44533734173556e-05	9.88012119615334e-06	4.10037723470559e-05	0.00109846215298582	1.00384472529789e-05	8.77400787905908e-06	0	0	2.15444111104528e-05	0	0	0	0	0	1.33271140134604e-05	0	TRUE	TRUE
M	CD4	TGTGCTGTGAGAGACGAGGGAGGAGGAAACAAACTCACCTTT	TRAV3	TRAJ10	CAVRDEGGGNKLTF	40_CD4	FALSE	2.65558226628718e-06	5.09566603412466e-06	0	2.90559363093876e-06	4.10109746915859e-05	3.48311435917449e-05	5.34293731207979e-05	5.03971293795105e-05	8.39274427889218e-06	7.15889026787917e-06	0	1.32054691771144e-06	0	7.15932358710749e-06	4.82808399900541e-05	0.000102614256540709	2.15914466465539e-05	0	0	0	1.18022509252965e-06	0	0	0	0	0	0	0.000114062102427768	0	0.000122159784998778	0	1.01490386323156e-05	0	0	0	0	0	0	TRUE	FALSE
M	CD4	TGTGCTGTGTCCCCGAACTGGGGAAGCCAAGGAAATCTCATCTTT	TRAV36DV7	TRAJ42	CAVSPNWGSQGNLIF	41_CD4	FALSE	0	0	0	7.2639840773469e-07	2.70827191359529e-05	1.27951139724777e-05	3.81638379434271e-05	2.97343063339112e-05	6.45595713760937e-07	6.50808206170833e-07	0	0	0	0	7.24212599850812e-06	7.72774030738671e-05	0	0	0	0	1.18022509252965e-06	0	0	0	0	0	4.01537890119156e-05	8.77400787905907e-05	0	0	5.3861027776132e-06	1.52235579484733e-05	0	0	0	0	0	0	FALSE	FALSE
M	CD4	TGCCTCGTGGGTGGGGAATACAACTTCAACAAATTTTACTTT	TRAV4	TRAJ21	CLVGGEYNFNKFYF	42_CD4	FALSE	0	0	1.3175189722732e-05	1.74335617856326e-05	2.78565111112659e-05	1.49276329678907e-05	9.39417549376667e-06	6.55162681933637e-06	3.22797856880469e-06	2.60323282468333e-06	0	0	0	3.81830591312399e-05	4.1038713991546e-05	2.15363254468154e-05	3.92571757210071e-06	0	0	0	0	0	0	1.31734949282045e-05	0	0	0	0	0	0	5.3861027776132e-06	2.53725965807889e-06	0	0	0	0	0	0	FALSE	FALSE
M	CD4	TGCGGCACCTCCAGACCCCCCCGGGATGACAAGATCATCTTT	TRAV30	TRAJ30	CGTSRPPRDDKIIF	43_CD4	FALSE	0	3.05739962047479e-06	1.08501562422499e-05	1.45279681546938e-05	2.32137592593882e-05	3.62528229220202e-05	2.1136894860975e-05	1.36072249324678e-05	9.03833999265312e-06	1.69210133604417e-05	0	0	0	4.53423827183474e-05	6.27650919870704e-05	4.30726508936308e-05	1.96285878605036e-05	0	0	0	0	0	4.33601202520668e-05	1.64668686602556e-05	0	0	5.01922362648945e-05	3.50960315162363e-05	0	0	1.07722055552264e-05	3.04471158969467e-05	0	0	0	0	0	0	FALSE	FALSE
M	CD8	TGTGCCTTTCGTTTGGATGCTGGTGGTACTAGCTATGGAAAGCTGACATTT	TRAV24	TRAJ52	CAFRLDAGGTSYGKLTF	23_CD8	FALSE	0	0	6.97510044144636e-06	1.01695777082857e-05	2.70827191359529e-05	1.6349312298166e-05	9.39417549376667e-06	1.31032536386727e-05	1.93678714128281e-06	3.904849237025e-06	0	0	0	0	0	0	0	0	1.4935850522008e-05	5.29036548867862e-05	8.26157564770753e-06	0	0	0	0	0	0	8.77400787905908e-06	0	0	0	0	0	0.000158881474420083	0	0	0	0	FALSE	FALSE
M	CD4	TGCCTCGTGGAACCTTCTGGTTCTGCAAGGCAACTGACCTTT	TRAV4	TRAJ22	CLVEPSGSARQLTF	44_CD4	FALSE	3.31947783285898e-06	0	2.48003571251426e-05	4.64894980950202e-05	2.78565111112659e-05	3.12769452660566e-05	7.045631620325e-06	1.15913397572874e-05	1.93678714128281e-06	6.50808206170833e-07	0	0	0	9.54576478280999e-05	4.1038713991546e-05	3.80052802002625e-06	0	0	0	0	0	0	2.89067468347112e-05	5.59873534448689e-05	0	0	2.00768945059578e-05	0	0	0	0	5.07451931615778e-06	0	0	0	0	0	0	FALSE	FALSE
M	CD4	TGTGCAGCAAGCGGTGATGGCTCTAGCAACACAGGCAAACTAATCTTT	TRAV29DV5	TRAJ37	CAASGDGSSNTGKLIF	45_CD4	FALSE	0	0	3.10004464064283e-06	2.90559363093876e-06	2.01185913581365e-05	2.91444262706437e-05	2.93567984180208e-06	9.575454582107e-06	0	6.50808206170833e-07	0	0	0	1.4318647174215e-05	5.7937007988065e-05	5.06737069336833e-06	0	0	0	0	0	0	7.22668670867781e-05	6.58674746410223e-06	0	0	0	0	0	0	5.3861027776132e-06	5.07451931615778e-06	0	0	0	0	0	0	FALSE	FALSE
M	CD4	TGTGTGGTGAGCGCGAAAAAAAACGACTACAAGCTCAGCTTT	TRAV10	TRAJ20	CVVSAKKNDYKLSF	46_CD4	FALSE	1.32779113314359e-06	3.05739962047479e-06	9.30013392192848e-06	7.2639840773469e-06	5.1844062345967e-05	1.70601519633036e-05	1.29169913039292e-05	9.575454582107e-06	1.93678714128281e-06	3.904849237025e-06	0	0	1.31000219425368e-05	2.14779707613225e-05	7.72493439840866e-05	1.14015840600787e-05	1.96285878605036e-06	0	0	0	0	0	0	1.97602423923067e-05	8.20075446941119e-06	0	0	4.38700393952954e-05	0	0	5.3861027776132e-06	0	0	0	0	0	0	0	FALSE	FALSE
M	CD4	TGTGCTCTGAGTGATAACGGCAGCTATAAATTGATCTTC	TRAV9-2	TRAJ12	CALSDNGSYKLIF	47_CD4	FALSE	0	0	7.75011160160706e-06	7.99038248508159e-06	2.630892716064e-05	1.4216793302753e-05	1.23298553355688e-05	1.56231101076483e-05	5.1647657100875e-06	5.20646564936667e-06	4.06436325653042e-06	0	0	1.4318647174215e-05	5.55229659885623e-05	2.28031681201575e-05	7.85143514420142e-06	0	0	1.88941624595665e-06	0	0	0	0	0	0	3.01153417589367e-05	0	0	0	2.6930513888066e-05	0	0	0	0	0	0	0	TRUE	FALSE
M	0	TGTGCTGTGTTGCGGGTAGAGGTCACGGGAGGAGGAAACAAACTCACCTTT	TRAV21	TRAJ10	CAVLRVEVTGGGNKLTF	7_0	FALSE	5.31116453257437e-06	1.01913320682493e-06	2.09253013243391e-05	2.46975458629795e-05	5.49392302472188e-05	1.77709916284413e-05	8.80703952540625e-06	1.51191388138532e-05	0	6.50808206170833e-07	0	0	0	0	0	0	0	0	0	0	0	0	0	2.63469898564089e-05	0.000147613580449401	0	0	8.77400787905908e-06	8.48134104969068e-05	0	0	0	0	0	0	0	0	0	FALSE	FALSE
M	CD4	TGTGCTCTGAGTGATCCCGGCACCGGTAACCAGTTCTATTTT	TRAV9-2	TRAJ49	CALSDPGTGNQFYF	48_CD4	FALSE	1.32779113314359e-06	2.03826641364986e-06	6.20008928128565e-06	2.90559363093876e-06	2.5535135185327e-05	3.90961815825708e-05	1.23298553355688e-05	7.55956940692658e-06	5.1647657100875e-06	5.20646564936667e-06	0	0	3.27500548563419e-06	7.15932358710749e-06	3.62106299925406e-05	1.90026401001312e-05	1.76657290744532e-05	0	0	0	2.36045018505929e-06	0	0	9.88012119615334e-06	0	0	0	8.77400787905908e-06	0	0	0	0	0	0	0	0	0	0	FALSE	FALSE
M	CD4	TGTGTCCTGAATAAAGGCAGCAGTGCTTCCAAGATAATCTTT	TRAV12-1	TRAJ3	CVLNKGSSASKIIF	49_CD4	FALSE	9.29453793200514e-06	8.15306565459945e-06	1.70502455235355e-05	1.38015697469591e-05	5.1844062345967e-05	5.82888525412873e-05	2.23111667976958e-05	1.9150909164214e-05	1.93678714128281e-06	1.30161641234167e-06	0	0	1.63750274281709e-05	0	8.44914699825948e-05	4.43394935669729e-05	1.96285878605036e-05	0	0	0	0	0	0	3.29337373205111e-06	0	0	0	2.63220236371772e-05	4.98902414687687e-06	0	0	0	0	0	0	0	0	0	FALSE	FALSE
M	0	TGTGCTGCCGACCTGCTTCAGGGAGCCCAGAAGCTGGTATTT	TRAV41	TRAJ54	CAADLLQGAQKLVF	8_0	FALSE	0	0	1.16251674024106e-05	8.71678089281628e-06	1.47020475309459e-05	2.91444262706437e-05	4.69708774688334e-06	1.51191388138532e-06	0	0	0	0	0	0	0	0	0	0	0	0	0	0	0	0	2.46022634082336e-05	0	0	0	9.97804829375374e-06	0	0	0	0	0	0	0	0	0	FALSE	FALSE
M	CD4	TGTGCTGTGCAGGCGGGGGACAATGCCAGACTCATGTTT	TRAV20	TRAJ31	CAVQAGDNARLMF	50_CD4	FALSE	4.64726896600257e-06	9.17219886142438e-06	7.75011160160706e-06	1.52543665624285e-05	5.57130222225317e-05	4.2650379908259e-05	1.409126324065e-05	2.368665080837e-05	1.93678714128281e-06	4.55565744319583e-06	0	0	1.31000219425368e-05	1.909152956562e-05	7.96633859835893e-05	2.91373814868679e-05	1.17771527163021e-05	0	0	0	0	0	0	1.64668686602556e-05	0	0	0	3.50960315162363e-05	0	0	0	5.07451931615778e-06	0	0	0	0	0	0	FALSE	FALSE
M	CD4	TGTGCCGTGAACCTCAACCAGGCAGGAACTGCTCTGATCTTT	TRAV12-2	TRAJ15	CAVNLNQAGTALIF	51_CD4	FALSE	6.63895566571796e-07	0	1.39502008828927e-05	1.67071633778979e-05	1.77972154321976e-05	2.48793882798178e-05	1.409126324065e-05	1.76389952828287e-05	6.45595713760937e-07	6.50808206170833e-07	0	0	0	1.67050883699175e-05	4.58667979905514e-05	2.53368534668417e-05	1.17771527163021e-05	0	0	1.88941624595665e-06	0	0	2.89067468347112e-05	0	0	0	3.01153417589367e-05	8.77400787905908e-06	0	0	0	2.53725965807889e-06	0	0	0	0	0	0	FALSE	FALSE
M	CD4	TGTGCAGAGACCCCGGATGGATAGCAGCTATAAATTGATCTTC	TRAV13-2	TRAJ12	CAETPDG_SSYKLIF	52_CD4	FALSE	1.32779113314359e-06	0	1.55002232032141e-06	7.2639840773469e-07	2.5535135185327e-05	2.98552659357813e-05	1.05684474304875e-05	1.10873684634923e-05	0	0	0	1.32054691771144e-06	3.27500548563419e-06	0	6.03510499875677e-05	1.64689547534471e-05	1.96285878605036e-06	0	0	0	0	0	0	0	0	0	2.00768945059578e-05	2.63220236371772e-05	0	0	0	0	0	0	0	0	0	0	TRUE	FALSE
M	CD4	TGTGCAGCAAGTATTAAAGCAGGAGGAAGCTACATACCTACATTT	TRAV13-1	TRAJ6	CAASIKAGGSYIPTF	53_CD4	FALSE	1.99168669971539e-06	1.01913320682493e-06	2.86754129259461e-05	1.88863586011019e-05	2.39875512347012e-05	2.34577089495425e-05	3.93381098801479e-05	2.97343063339112e-05	2.13046585541109e-05	1.75718215666125e-05	0	0	0	1.67050883699175e-05	4.82808399900541e-05	5.06737069336833e-05	3.53314581489064e-05	0	0	0	0	0	1.44533734173556e-05	6.25741009089711e-05	0	0	7.02691307708524e-05	1.75480157581182e-05	0	0	4.30888222209056e-05	5.32824528196567e-05	0	0	0	0	0	0	FALSE	FALSE
M	CD8	TGTGCGACAACTCAAGCCGGAGGAGGTGCTGACGGACTCACCTTT	TRAV13-1	TRAJ45	CATTQAGGGADGLTF	24_CD8	FALSE	0	0	1.39502008828927e-05	5.08478885414283e-06	2.70827191359529e-05	1.77709916284413e-05	0	1.51191388138532e-06	0	0	0	0	0	0	0	0	0	0	3.23610094643506e-05	2.83412436893497e-05	1.65231512954151e-05	0	0	0	0	0	3.01153417589367e-05	0	0	0	0	0	0	0	0	0	0	0	FALSE	FALSE
M	CD4	TGTGCTCTGAGTGATCAGAGGAACAGAGATGACAAGATCATCTTT	TRAV9-2	TRAJ30	CALSDQRNRDDKIIF	22_CD4	FALSE	0	0	0	0	1.54758395062588e-05	1.99035106238542e-05	2.46597106711375e-05	3.27581340966819e-05	3.87357428256562e-06	6.50808206170833e-07	0	0	0	0	4.82808399900541e-06	6.33421336671042e-05	0	0	0	0	0	0	0	0	0	0	7.02691307708524e-05	4.38700393952954e-05	0	0	0	5.07451931615778e-06	0	0	0	0	0	0	FALSE	FALSE
M	CD8	TGTGCCGTGACCAATAGTGGAGGTAGCAACTATAAACTGACATTT	TRAV39	TRAJ53	CAVTNSGGSNYKLTF	25_CD8	FALSE	8.63064236543335e-06	2.03826641364986e-06	3.25504687267497e-05	1.52543665624285e-05	4.33323506175247e-05	4.05178609128461e-05	1.23298553355688e-05	1.36072249324678e-05	1.93678714128281e-06	0	0	0	9.82501645690257e-06	4.77288239140499e-06	7.24212599850812e-06	3.80052802002625e-06	0	3.82601575935891e-06	3.98289347253546e-05	6.9908401100396e-05	1.18022509252965e-05	1.50007350360168e-06	1.44533734173556e-05	1.64668686602556e-05	0	0	0	8.77400787905908e-06	0	0	0	2.53725965807889e-06	0	0	0	0	0	0	FALSE	FALSE
M	CD4	TGCCTCGCCAGCAGGAGAAACACACCTCTTGTCTTT	TRAV4	TRAJ29	CLASRRNTPLVF	54_CD4	FALSE	1.99168669971539e-06	2.03826641364986e-06	1.55002232032141e-06	1.45279681546938e-06	3.71420148150212e-05	3.19877849311943e-05	9.98131146212709e-06	8.06354070072169e-06	6.45595713760937e-07	1.9524246185125e-06	0	0	1.31000219425368e-05	2.3864411957025e-06	3.37965879930379e-05	8.86789871339458e-06	3.92571757210071e-06	0	0	0	0	0	0	3.29337373205111e-06	0	0	0	8.77400787905908e-06	4.98902414687687e-06	0	5.3861027776132e-06	2.53725965807889e-06	0	0	0	0	0	0	FALSE	FALSE
M	0	TGTGCAGCAAGCGAGTTCGACAATGACATGCGCTTT	TRAV29DV5	TRAJ43	CAASEFDNDMRF	9_0	FALSE	0	0	1.55002232032141e-05	5.81118726187752e-06	2.16661753087623e-05	1.84818312935789e-05	7.045631620325e-06	2.01588517518042e-06	0	0	0	0	0	0	0	0	0	0	0	0	0	0	0	0	0	0	0	0	1.99560965875075e-05	0	0	0	0	0	0	0	0	0	FALSE	FALSE
M	CD8	TGTGCTGTGAAGAGAGGAGGTGCTGACGGACTCACCTTT	TRAV8-4	TRAJ45	CAVKRGGADGLTF	26_CD8	FALSE	0	0	6.20008928128565e-06	1.08959761160204e-05	2.16661753087623e-05	2.06143502889919e-05	1.76140790508125e-06	2.51985646897553e-06	0	1.30161641234167e-06	0	0	0	0	0	0	0	1.91300787967946e-06	1.99144673626773e-05	3.40094924272197e-05	2.36045018505929e-06	3.00014700720335e-06	0	3.29337373205111e-06	0	0	0	0	0	0	0	0	3.90152549646912e-06	0	0	0	0	0	FALSE	FALSE
M	CD4	TGTGCAATGAGCGGGTTCGGCAACTATCAGTTAATCTGG	TRAV12-3	TRAJ33	CAMSGFGNYQLIW	55_CD4	FALSE	0	0	1.3175189722732e-05	7.2639840773469e-06	2.24399672840753e-05	1.84818312935789e-05	2.34854387344167e-06	3.02382776277063e-06	0	6.50808206170833e-07	0	0	0	3.81830591312399e-05	1.44842519970162e-05	1.26684267334208e-06	0	0	0	0	0	0	0	6.58674746410223e-06	0	0	0	0	0	0	0	0	0	0	0	0	0	0	FALSE	FALSE
M	CD4	TGTGCTTATAGGAGCAACAGGGGATATGGAGGAAGCCAAGGAAATCTCATCTTT	TRAV38-2DV8	TRAJ42	CAYRSNRGYGGSQGNLIF	56_CD4	FALSE	1.32779113314359e-06	2.03826641364986e-06	2.32503348048212e-06	8.71678089281628e-06	2.86303030865788e-05	2.06143502889919e-05	6.28235486145646e-05	5.39249284360763e-05	4.51916999632656e-06	0	0	0	3.27500548563419e-06	2.3864411957025e-06	9.17335959811029e-05	0.000150754278127708	5.88857635815107e-06	0	0	0	0	0	0	0	0	0	0.00018069205055362	8.77400787905907e-05	0	0	0	1.26862982903944e-05	0	0	0	0	0	0	FALSE	FALSE
M	CD4	TGTGCTGTGAGCGGAGGACCTACTGGAGGCTTCAAAACTATCTTT	TRAV8-6	TRAJ9	CAVSGGPTGGFKTIF	57_CD4	FALSE	1.32779113314359e-06	1.01913320682493e-06	3.41004910470711e-05	3.77727172022039e-05	1.77972154321976e-05	3.19877849311943e-05	5.28422371524375e-06	4.03177035036084e-06	0	3.25404103085417e-06	1.35478775217681e-06	2.64109383542288e-06	0	8.11390006538849e-05	2.89685039940325e-05	5.06737069336833e-06	1.96285878605036e-06	0	0	0	0	0	0	3.29337373205111e-05	0	0	0	8.77400787905908e-06	0	0	0	5.07451931615778e-06	0	0	0	0	0	0	TRUE	FALSE
M	CD4	TGTGCTTATAGGAGCCCCGGAGGGGGAGCCCAGAAGCTGGTATTT	TRAV38-2DV8	TRAJ54	CAYRSPGGGAQKLVF	58_CD4	FALSE	1.32779113314359e-06	0	4.65006696096424e-06	5.81118726187752e-06	2.5535135185327e-05	2.20360296192672e-05	6.45849565196459e-06	1.76389952828287e-05	5.81036142384843e-06	2.60323282468333e-06	0	0	6.55001097126838e-06	1.909152956562e-05	4.34527559910487e-05	4.18058082202887e-05	7.85143514420142e-06	0	0	0	0	0	0	7.90409695692267e-05	0	0	0	1.75480157581182e-05	0	0	0	1.77608176065522e-05	0	0	0	0	0	0	FALSE	FALSE
M	CD4	TGTGTGGTGGGGTTGTGGACCGGTAACCAGTTCTATTTT	TRAV10	TRAJ49	CVVGLWTGNQFYF	59_CD4	FALSE	0	0	7.75011160160706e-07	0	1.62496314815718e-05	1.4216793302753e-05	4.57966055321125e-05	4.43494738539693e-05	3.87357428256562e-06	1.9524246185125e-06	0	0	0	0	4.82808399900541e-06	5.57410776270517e-05	1.96285878605036e-06	0	0	0	0	0	0	0	0	0	8.03075780238313e-05	3.50960315162363e-05	0	0	0	5.07451931615778e-06	0	0	0	0	0	0	FALSE	FALSE
M	CD8	TGTGCTGTGGAGCTAAATACTGGAGGCTTCAAAACTATCTTT	TRAV22	TRAJ9	CAVELNTGGFKTIF	27_CD8	FALSE	0	0	1.39502008828927e-05	1.74335617856326e-05	1.93447993828235e-05	1.6349312298166e-05	1.11555833988479e-05	4.53574164415595e-06	1.93678714128281e-06	3.25404103085417e-06	0	0	0	1.19322059785125e-05	0	0	0	0	1.74251589423426e-05	2.83412436893497e-05	1.41627011103558e-05	6.00029401440671e-06	0	1.97602423923067e-05	0	0	0	1.75480157581182e-05	0	0	5.3861027776132e-06	0	0	0	0	0	0	0	FALSE	FALSE
M	CD4	TGTGCTGTGGGGCCGGGGACAGGAGGAAGCTACATACCTACATTT	TRAV20	TRAJ6	CAVGPGTGGSYIPTF	60_CD4	FALSE	5.97506009914616e-06	1.01913320682493e-06	1.55002232032141e-05	6.53758566961221e-06	5.1844062345967e-05	1.99035106238542e-05	1.409126324065e-05	1.66310526952385e-05	0	4.55565744319583e-06	0	0	3.27500548563419e-05	0	5.06948819895569e-05	2.02694827734733e-05	0	0	0	0	0	0	0	3.29337373205111e-05	0	0	0	8.77400787905908e-06	0	0	0	7.61177897423667e-06	0	0	0	0	0	0	FALSE	FALSE
M	CD4	TGTGCTGTTAATAATGCAGGCAACATGCTCACCTTT	TRAV21	TRAJ39	CAVNNAGNMLTF	61_CD4	FALSE	0	0	1.55002232032141e-05	1.45279681546938e-05	1.77972154321976e-05	1.27951139724777e-05	1.76140790508125e-05	1.71350239890336e-05	1.87222756990672e-05	1.23653559172458e-05	0	0	1.31000219425368e-05	2.14779707613225e-05	4.82808399900541e-06	1.01347413867367e-05	2.15914466465539e-05	0	0	0	0	0	1.44533734173556e-05	3.29337373205111e-06	0	0	1.00384472529789e-05	1.75480157581182e-05	0	0	0	0	0	0	0	0	0	0	FALSE	FALSE
M	CD4	TGTGCTGTGCCAGCAAGGGACACGGGCAGGAGAGCACTTACTTTT	TRAV21	TRAJ5	CAVPARDTGRRALTF	62_CD4	FALSE	5.17838541926001e-05	5.40140599617214e-05	0.000129426863746838	0.000123487729314897	0.000181067322223228	0.000137192055371567	0.000105684474304875	0.000109865742047333	7.87626770788343e-05	9.89228473379667e-05	0	0	8.18751371408547e-05	0.000252962766744465	0.000422457349912974	0.000253368534668417	0.000306205970623855	0	0	1.88941624595665e-06	1.18022509252965e-06	0	0.000216800601260334	0.00020748254511922	0	0	0.000190730497806599	0.000166706149702122	9.97804829375374e-06	0	0.000166969186106009	0.000200443512988232	3.90152549646912e-06	0	0	0	0	0	FALSE	FALSE
M	0	TGTGCAGCAAGCGCGGTGTCAGGAGGTGCTGACGGACTCACCTTT	TRAV29DV5	TRAJ45	CAASAVSGGADGLTF	10_0	FALSE	0	0	2.01502901641784e-05	5.81118726187752e-06	2.16661753087623e-05	1.77709916284413e-05	5.87135968360417e-07	0	0	0	0	0	0	0	0	0	0	0	0	0	0	0	0	0	0	0	0	0	4.98902414687687e-06	0	0	0	0	0	0	0	0	0	FALSE	FALSE
M	CD4	TGTGCCGTCCTGACAGGCAAACTAATCTTT	TRAV12-2	TRAJ37	CAVLTGKLIF	63_CD4	FALSE	3.98337339943078e-06	0	1.00751450820892e-05	7.2639840773469e-06	3.48206388890823e-05	2.41685486146801e-05	1.05684474304875e-05	1.76389952828287e-05	1.93678714128281e-06	5.20646564936667e-06	0	0	1.96500329138051e-05	1.67050883699175e-05	3.37965879930379e-05	5.19405496070254e-05	1.96285878605036e-06	0	0	0	0	0	2.89067468347112e-05	1.97602423923067e-05	0	0	1.00384472529789e-05	2.63220236371772e-05	0	0	0	2.02980772646311e-05	0	0	0	0	0	0	FALSE	FALSE
M	CD4	TGTGCTTATAGGTTAACTACTCAGGGCGGATCTGAAAAGCTGGTCTTT	TRAV38-2DV8	TRAJ57	CAYRLTTQGGSEKLVF	64_CD4	FALSE	0	0	2.48003571251426e-05	1.74335617856326e-05	1.77972154321976e-05	1.6349312298166e-05	6.45849565196459e-06	6.04765552554127e-06	6.45595713760937e-07	0	0	0	0	2.14779707613225e-05	9.65616799801083e-06	1.64689547534471e-05	3.92571757210071e-06	0	0	0	0	0	0	1.31734949282045e-05	0	0	0	1.75480157581182e-05	0	0	0	0	0	0	0	0	0	0	FALSE	FALSE
M	CD4	TGTGCAGCACTTTCTGGTGGCTACAATAAGCTGATTTTT	TRAV13-1	TRAJ4	CAALSGGYNKLIF	65_CD4	FALSE	1.32779113314359e-06	1.4267864895549e-05	2.32503348048212e-06	9.44317930055097e-06	6.96412777781647e-05	2.77227469403684e-05	1.29169913039292e-05	1.96548804580091e-05	4.51916999632656e-06	7.80969847405e-06	2.98053305478897e-05	1.45260160948258e-05	3.27500548563419e-06	1.4318647174215e-05	9.65616799801083e-05	4.05389655469467e-05	1.96285878605036e-05	0	0	0	1.18022509252965e-06	1.50007350360168e-06	0	7.57475958371756e-05	0	0	0	7.89660709115317e-05	0	0	0	7.61177897423667e-06	0	0	0.000104356900600052	0	0	0	TRUE	TRUE
M	CD4	TGTGCTGTGGACTTAATTCAGGGAGCCCAGAAGCTGGTATTT	TRAV22	TRAJ54	CAVDLIQGAQKLVF	66_CD4	FALSE	6.63895566571796e-07	0	0	7.2639840773469e-07	2.94040950618918e-05	1.70601519633036e-05	1.17427193672083e-05	3.52779905656574e-06	0	0	0	0	6.55001097126838e-06	0	6.51791339865731e-05	1.77357974267892e-05	1.96285878605036e-06	0	0	0	0	0	0	0	0	0	2.00768945059578e-05	1.75480157581182e-05	0	0	0	2.53725965807889e-06	0	0	0	0	0	0	FALSE	FALSE
M	CD4	TGTGCAGGGCTTGACGGAGGAAATGAGAAATTAACCTTT	TRAV13-2	TRAJ48	CAGLDGGNEKLTF	67_CD4	FALSE	0	0	0	0	2.24399672840753e-05	2.34577089495425e-05	2.93567984180208e-06	5.03971293795105e-07	0	0	0	0	0	0	4.1038713991546e-05	3.80052802002625e-06	1.96285878605036e-06	0	0	0	0	0	0	0	0	0	0	0	0	0	0	0	0	0	0	0	0	0	FALSE	FALSE
M	CD4	TGTGCAGGAGATACTGGTTCTGCAAGGCAACTGACCTTT	TRAV27	TRAJ22	CAGDTGSARQLTF	68_CD4	FALSE	1.32779113314359e-06	1.01913320682493e-06	7.75011160160706e-07	1.45279681546938e-06	1.77972154321976e-05	2.77227469403684e-05	4.28609256903104e-05	3.22541628028867e-05	4.51916999632656e-06	3.25404103085417e-06	0	0	0	2.3864411957025e-06	1.44842519970162e-05	6.33421336671042e-05	5.88857635815107e-06	0	0	0	0	0	0	0	0	0	3.01153417589367e-05	9.65140866696498e-05	0	0	3.23166166656792e-05	1.01490386323156e-05	0	0	0	0	0	0	FALSE	FALSE
M	CD4	TGTGCAATGAGCGAATGGTTGGGAGGAGGTGCTGACGGACTCACCTTT	TRAV12-3	TRAJ45	CAMSEWLGGGADGLTF	69_CD4	FALSE	0	0	1.16251674024106e-05	6.53758566961221e-06	1.62496314815718e-05	1.84818312935789e-05	1.05684474304875e-05	5.54368423174616e-06	1.93678714128281e-06	2.60323282468333e-06	0	0	0	2.14779707613225e-05	3.13825459935352e-05	1.26684267334208e-05	3.92571757210071e-06	0	0	0	0	0	5.78134936694224e-05	6.58674746410223e-06	0	0	0	1.75480157581182e-05	0	0	0	0	0	0	0	0	0	0	FALSE	FALSE
M	CD4	TGTGCCGTCCCCTCAGGAACCTACAAATACATCTTT	TRAV12-2	TRAJ40	CAVPSGTYKYIF	70_CD4	FALSE	3.31947783285898e-06	4.07653282729972e-06	1.00751450820892e-05	7.2639840773469e-06	3.40468469137694e-05	3.12769452660566e-05	2.52468466394979e-05	1.66310526952385e-05	3.87357428256562e-06	3.904849237025e-06	1.35478775217681e-06	1.32054691771144e-06	1.96500329138051e-05	1.19322059785125e-05	5.55229659885623e-05	2.53368534668417e-05	1.76657290744532e-05	0	0	0	0	3.00014700720335e-06	0	3.62271110525622e-05	0	0	0	2.63220236371772e-05	0	0	0	1.01490386323156e-05	0	0	0	0	0	0	TRUE	FALSE
M	CD4	TGTGCAATGAGCGATCTTTATAACCAGGGAGGAAAGCTTATCTTC	TRAV12-3	TRAJ23	CAMSDLYNQGGKLIF	71_CD4	FALSE	0	0	1.47252120430534e-05	1.45279681546938e-05	1.54758395062588e-05	1.84818312935789e-05	3.5228158101625e-06	6.04765552554127e-06	1.93678714128281e-06	0	0	0	0	2.3864411957025e-06	4.1038713991546e-05	1.26684267334208e-05	3.92571757210071e-06	0	0	0	0	0	0	9.88012119615334e-06	0	0	1.00384472529789e-05	1.75480157581182e-05	0	0	0	5.07451931615778e-06	0	0	0	0	0	0	FALSE	FALSE
M	CD4	TGTGCAGCAAGCGCGCTAAATAACAATGACATGCGCTTT	TRAV29DV5	TRAJ43	CAASALNNNDMRF	72_CD4	FALSE	0	0	6.20008928128565e-06	3.63199203867345e-06	1.16068796296941e-05	2.13251899541295e-05	1.82012150191729e-05	6.55162681933637e-06	3.22797856880469e-06	5.20646564936667e-06	0	0	0	1.19322059785125e-05	2.41404199950271e-05	1.77357974267892e-05	5.88857635815107e-06	0	0	0	0	0	0	4.28138585166645e-05	0	0	0	8.77400787905908e-06	0	0	0	0	0	0	0	0	0	0	FALSE	FALSE
M	CD4	TGCATCGTCAAAAACACCGGTAACCAGTTCTATTTT	TRAV26-1	TRAJ49	CIVKNTGNQFYF	73_CD4	FALSE	0	0	6.97510044144636e-06	1.30751713392244e-05	1.23806716050071e-05	1.84818312935789e-05	1.23298553355688e-05	1.9150909164214e-05	2.58238285504375e-06	5.20646564936667e-06	0	0	0	2.3864411957025e-06	4.34527559910487e-05	2.91373814868679e-05	7.85143514420142e-06	0	0	0	0	0	0	0	0	0	1.00384472529789e-05	8.77400787905908e-06	0	0	1.07722055552264e-05	0	0	0	0	0	0	0	FALSE	FALSE
M	CD4	TGTGCTCTTGGGGAAATGGATGACAAGATCATCTTT	TRDV1	TRAJ30	CALGEMDDKIIF	74_CD4	FALSE	0	0	1.55002232032141e-06	7.2639840773469e-07	2.86303030865788e-05	1.27951139724777e-05	5.28422371524375e-06	2.51985646897553e-06	0	0	0	0	0	5.25017063054549e-05	9.65616799801083e-06	1.26684267334208e-05	0	0	0	0	0	0	0	0	0	0	2.00768945059578e-05	8.77400787905908e-06	0	0	0	0	0	0	0	0	0	0	FALSE	FALSE
M	CD4	TGTGCTGTGCACCTAACAAACCAGGCAGGAACTGCTCTGATCTTT	TRAV20	TRAJ15	CAVHLTNQAGTALIF	75_CD4	FALSE	0	1.01913320682493e-06	0	2.17919522320407e-06	1.70234234568847e-05	2.27468692844048e-05	2.87696624496604e-05	2.21747369269846e-05	3.87357428256562e-06	0	0	0	0	0	2.41404199950271e-05	3.42047521802362e-05	5.88857635815107e-06	0	0	0	0	0	0	0	0	0	6.02306835178735e-05	3.50960315162363e-05	0	0	5.3861027776132e-06	1.01490386323156e-05	0	0	0	0	0	0	FALSE	FALSE
M	CD4	TGTGCTTTCATGAAGCAAGGAACCTCCTACGACAAGGTGATATTT	TRAV38-1	TRAJ50	CAFMKQGTSYDKVIF	76_CD4	FALSE	0	0	9.30013392192848e-06	1.01695777082857e-05	1.47020475309459e-05	1.70601519633036e-05	1.409126324065e-05	5.03971293795105e-06	7.74714856513125e-06	1.30161641234167e-06	0	0	0	1.19322059785125e-05	3.37965879930379e-05	1.77357974267892e-05	1.96285878605036e-06	0	0	0	0	0	0	6.58674746410223e-06	0	0	3.01153417589367e-05	0	0	0	2.15444111104528e-05	0	0	0	0	0	0	0	FALSE	FALSE
M	CD4	TGTGCTGTGAGAGACACAATGTCAGGTAACAATGACATGCGCTTT	TRAV3	TRAJ43	CAVRDTMSGNNDMRF	77_CD4	FALSE	1.26140157648641e-05	9.17219886142438e-06	3.25504687267497e-05	1.45279681546938e-05	4.48799345681506e-05	5.6867173211012e-05	3.05310703547417e-05	3.67899044470427e-05	1.29119142752187e-06	0	0	0	6.55001097126838e-06	5.72745886968599e-05	0.000108631889977622	5.44742349537096e-05	0	0	0	0	0	0	0	1.97602423923067e-05	3.28030178776447e-05	0	0	3.50960315162363e-05	0.000124725603671922	0	0	0	0	0	0	0	0	0	FALSE	FALSE
M	CD4	TGTGCCGTTAACCAGGCAGGAACTGCTCTGATCTTT	TRAV12-2	TRAJ15	CAVNQAGTALIF	78_CD4	FALSE	2.65558226628718e-06	2.03826641364986e-06	1.62752343633748e-05	8.71678089281628e-06	2.47613432100141e-05	3.12769452660566e-05	9.98131146212709e-06	1.76389952828287e-05	4.51916999632656e-06	2.60323282468333e-06	5.41915100870722e-06	0	1.31000219425368e-05	0	1.20702099975135e-05	1.39352694067629e-05	9.81429393025178e-06	3.82601575935891e-06	2.48930842033466e-06	7.5576649838266e-06	0	1.20005880288134e-05	2.89067468347112e-05	3.29337373205111e-05	0	0	0	8.77400787905908e-06	0	0	0	0	0	0	0	0	0	0	TRUE	FALSE
M	CD4	TGTGCTGTGAGGCCGCATGGAGGAAGCCAAGGAAATCTCATCTTT	TRAV21	TRAJ42	CAVRPHGGSQGNLIF	79_CD4	FALSE	0	0	1.47252120430534e-05	2.03391554165713e-05	2.01185913581365e-05	9.95175531192711e-06	5.87135968360417e-06	1.31032536386727e-05	0	4.55565744319583e-06	0	0	0	1.67050883699175e-05	3.37965879930379e-05	1.26684267334208e-05	1.96285878605036e-06	0	0	0	0	4.50022051080503e-06	1.44533734173556e-05	0	0	0	3.01153417589367e-05	3.50960315162363e-05	0	0	5.3861027776132e-06	7.61177897423667e-06	0	0	0	0	0	0	FALSE	FALSE
M	CD4	TGTGCTGGGACCCTCTGGGAAACCAGTGGCTCTAGGTTGACCTTT	TRAV22	TRAJ58	CAGTLWETSGSRLTF	80_CD4	FALSE	6.63895566571796e-07	1.01913320682493e-06	2.17003124844998e-05	2.54239442707142e-05	2.39875512347012e-05	1.70601519633036e-05	1.17427193672083e-05	1.10873684634923e-05	3.22797856880469e-06	2.60323282468333e-06	0	0	0	3.3410176739835e-05	3.13825459935352e-05	3.80052802002625e-05	3.92571757210071e-06	0	0	0	0	0	0	3.29337373205111e-05	0	0	0	3.50960315162363e-05	0	0	0	7.61177897423667e-06	0	0	0	0	0	0	FALSE	FALSE
M	CD8	TGTGCTACGGACGCCAGTGGCTCTAGGTTGACCTTT	TRAV17	TRAJ58	CATDASGSRLTF	28_CD8	FALSE	6.63895566571796e-07	0	6.97510044144636e-06	7.2639840773469e-07	2.24399672840753e-05	2.13251899541295e-05	4.69708774688334e-06	1.51191388138532e-06	0	6.50808206170833e-07	2.70957550435361e-06	1.32054691771144e-06	0	0	0	1.26684267334208e-06	0	0	0	3.7788324919133e-05	5.90112546264824e-06	0	0	0	0	0	0	8.77400787905908e-06	0	0	0	0	0	0	0	0	0	0	TRUE	FALSE
M	CD4	TGTGCAATGAGAGAGTCCCTTGGTGGTGGCTACAATAAGCTGATTTTT	TRAV14DV4	TRAJ4	CAMRESLGGGYNKLIF	81_CD4	FALSE	0	0	0	0	1.47020475309459e-05	2.13251899541295e-05	4.10995177852292e-06	1.20953110510825e-05	6.45595713760937e-07	0	0	0	0	1.19322059785125e-05	4.58667979905514e-05	8.86789871339458e-06	1.96285878605036e-06	0	0	0	0	0	1.44533734173556e-05	2.30536161243578e-05	0	0	0	0	0	0	0	2.53725965807889e-06	0	0	0	0	0	0	FALSE	FALSE
M	CD4	TGTGCTTATAGGAGATTCAGTGCCAGACTCATGTTT	TRAV38-2DV8	TRAJ31	CAYRRFSARLMF	82_CD4	FALSE	0	0	1.00751450820892e-05	1.1622374523755e-05	1.16068796296941e-05	1.99035106238542e-05	2.34854387344167e-06	1.10873684634923e-05	1.29119142752187e-06	3.25404103085417e-06	0	0	0	0	3.62106299925406e-05	2.02694827734733e-05	7.85143514420142e-06	0	0	0	0	0	1.44533734173556e-05	6.58674746410223e-06	0	0	2.00768945059578e-05	0	0	0	0	0	0	0	0	0	0	0	FALSE	FALSE
M	CD4	TGTGCTACCATCAACCAGGCAGGAACTGCTCTGATCTTT	TRAV20	TRAJ15	CATINQAGTALIF	83_CD4	FALSE	0	0	7.75011160160706e-06	2.90559363093876e-06	2.16661753087623e-05	9.95175531192711e-06	8.21990355704584e-06	6.04765552554127e-06	7.74714856513125e-06	7.15889026787917e-06	0	0	0	4.53423827183474e-05	3.62106299925406e-05	2.15363254468154e-05	3.92571757210071e-06	0	0	0	1.18022509252965e-06	0	1.44533734173556e-05	0	0	0	0	0	0	0	0	7.61177897423667e-06	0	0	0	0	0	0	FALSE	FALSE
M	CD8	TGTGCTGTGGGACTCACGGGAGGAGGAAACAAACTCACCTTT	TRAV8-3	TRAJ10	CAVGLTGGGNKLTF	29_CD8	FALSE	4.64726896600257e-06	7.13393244777452e-06	8.91262834184812e-05	0.000113318151606612	3.55944308643953e-05	3.12769452660566e-05	7.045631620325e-06	5.54368423174616e-06	1.29119142752187e-06	3.25404103085417e-06	9.48351426523764e-06	7.92328150626864e-06	9.82501645690257e-06	0	2.41404199950271e-06	8.86789871339458e-06	0	3.82601575935891e-06	0.000194166056786104	8.88025635599625e-05	1.18022509252965e-05	0	0	5.928072717692e-05	8.20075446941119e-06	0	0	1.75480157581182e-05	0	0	0	0	0	0	0	0	0	0	TRUE	FALSE
M	CD4	TGTGCTGTGAGAGACACGGGAGGAGGAAACAAACTCACCTTT	TRAV3	TRAJ10	CAVRDTGGGNKLTF	40_CD4	FALSE	1.99168669971539e-06	3.05739962047479e-06	1.24001785625713e-05	2.1065553824306e-05	2.78565111112659e-05	2.34577089495425e-05	1.52655351773708e-05	2.01588517518042e-05	1.09751271339359e-05	8.46050668022083e-06	4.06436325653042e-06	7.92328150626864e-06	1.31000219425368e-05	3.10237355441325e-05	3.37965879930379e-05	3.80052802002625e-05	1.37400115023525e-05	3.82601575935891e-06	2.48930842033466e-06	3.7788324919133e-06	8.26157564770753e-06	6.00029401440671e-06	7.22668670867781e-05	2.964036358846e-05	0	0	3.01153417589367e-05	0	0	0	5.3861027776132e-06	0	0	0	0	0	0	0	TRUE	FALSE
M	CD4	TGTGCTGTGCAGGTCGGCGACTTCAACAAATTTTACTTT	TRAV20	TRAJ21	CAVQVGDFNKFYF	84_CD4	FALSE	0	1.01913320682493e-06	7.75011160160706e-07	0	3.01778870372047e-05	1.35059536376154e-05	1.17427193672083e-05	7.05559811313148e-06	1.29119142752187e-06	3.25404103085417e-06	0	0	9.82501645690257e-06	7.15932358710749e-06	7.24212599850812e-06	2.02694827734733e-05	7.85143514420142e-06	0	0	0	0	0	0	1.97602423923067e-05	0	0	0	1.75480157581182e-05	0	0.000122159784998778	0	1.26862982903944e-05	0	0	0	0	0	0	FALSE	FALSE
M	CD4	TGTGCTGGGCAGTCGATATCTGGTTCTGCAAGGCAACTGACCTTT	TRAV35	TRAJ22	CAGQSISGSARQLTF	85_CD4	FALSE	0	0	3.10004464064283e-06	0	1.70234234568847e-05	1.35059536376154e-05	1.17427193672083e-05	1.36072249324678e-05	0	6.50808206170833e-06	0	0	0	0	3.13825459935352e-05	1.90026401001312e-05	5.88857635815107e-06	0	0	0	0	0	0	9.88012119615334e-06	0	0	2.00768945059578e-05	0	0	0	0	1.26862982903944e-05	0	0	0	0	0	0	FALSE	FALSE
M	CD8	TGTGCAGCAAGCGAATTCGGAGGAGGTGCTGACGGACTCACCTTT	TRAV29DV5	TRAJ45	CAASEFGGGADGLTF	30_CD8	FALSE	0	0	0	0	1.85710074075106e-05	2.27468692844048e-05	1.76140790508125e-06	1.00794258759021e-06	0	0	0	0	0	0	0	0	0	0	0	0	2.36045018505929e-06	0	0	0	0	0	0	0	4.98902414687687e-06	0	0	0	0	0	0	0	0	0	FALSE	FALSE
M	CD8	TGTGCTCTGAGCTTCTCTACCAGTGGCTCTAGGTTGACCTTT	TRAV9-2	TRAJ58	CALSFSTSGSRLTF	31_CD8	FALSE	0	0	7.75011160160706e-06	1.59807649701632e-05	1.54758395062588e-05	1.35059536376154e-05	1.17427193672083e-05	1.15913397572874e-05	0	6.50808206170833e-07	0	0	0	0	0	0	0	0	2.73823926236813e-05	2.26729949514798e-05	1.77033763879447e-05	0	0	6.58674746410223e-06	0	0	0	1.75480157581182e-05	0	0	0	0	0	0	0	0	0	0	FALSE	FALSE
M	CD4	TGTGCAATGAAACCCAGCAGTGCTTCCAAGATAATCTTT	TRAV12-3	TRAJ3	CAMKPSSASKIIF	86_CD4	FALSE	0	0	0	0	1.93447993828235e-05	1.84818312935789e-05	3.5228158101625e-06	5.54368423174616e-06	0	0	0	0	0	0	1.6898293996519e-05	3.80052802002625e-06	3.92571757210071e-06	0	0	0	0	0	0	0	0	0	3.01153417589367e-05	0	0	0	5.3861027776132e-06	2.53725965807889e-06	0	0	0	0	0	0	FALSE	FALSE
M	CD4	TGCCTCGTGGGTGATAACTATGGTCAGAATTTTGTCTTT	TRAV4	TRAJ26	CLVGDNYGQNFVF	87_CD4	FALSE	2.65558226628718e-06	1.01913320682493e-06	1.93752790040177e-05	2.17919522320407e-05	2.32137592593882e-05	2.27468692844048e-05	5.87135968360417e-06	1.51191388138532e-05	5.1647657100875e-06	1.30161641234167e-06	5.41915100870722e-06	5.28218767084576e-06	0	4.77288239140499e-05	5.31089239890596e-05	3.040422416021e-05	0	7.65203151871783e-06	4.97861684066933e-06	0	9.44180074023718e-06	3.00014700720335e-06	0	1.97602423923067e-05	8.20075446941119e-06	0	0	0	0	0	0	5.07451931615778e-06	0	0	0	0	0	0	TRUE	FALSE
M	CD4	TGTGCTGTGCCGCGGTCGGGGGGAGGTGCTGACGGACTCACCTTT	TRAV20	TRAJ45	CAVPRSGGGADGLTF	88_CD4	FALSE	5.31116453257437e-06	9.17219886142438e-06	9.30013392192848e-06	7.99038248508159e-06	5.10702703706541e-05	3.26986245963319e-05	1.87883509875333e-05	1.20953110510825e-05	0	5.20646564936667e-06	0	0	2.62000438850735e-05	2.14779707613225e-05	8.2077427983092e-05	2.15363254468154e-05	9.81429393025178e-06	0	0	0	0	0	1.44533734173556e-05	4.61072322487156e-05	0	0	4.01537890119156e-05	5.26440472743545e-05	4.98902414687687e-06	0	2.15444111104528e-05	1.77608176065522e-05	0	0	0	0	0	0	FALSE	FALSE
M	CD4	TGTGCTACGGCCCCCGGTGCCGACAAGCTCATCTTT	TRAV17	TRAJ34	CATAPGADKLIF	89_CD4	FALSE	0	0	1.47252120430534e-05	5.08478885414283e-06	1.315446358032e-05	1.35059536376154e-05	2.1136894860975e-05	1.20953110510825e-05	3.22797856880469e-06	9.11131488639166e-06	0	0	0	2.62508531527275e-05	2.41404199950271e-05	2.40700107934996e-05	3.92571757210071e-06	0	0	0	0	0	0	9.88012119615334e-06	0	0	1.00384472529789e-05	4.38700393952954e-05	0	0	0	1.52235579484733e-05	0	0	0	0	0	0	FALSE	FALSE
M	CD4	TGTGCAGCAAGCCAGGTCAATAACAATGACATGCGCTTT	TRAV29DV5	TRAJ43	CAASQVNNNDMRF	72_CD4	FALSE	0	0	1.62752343633748e-05	1.01695777082857e-05	1.62496314815718e-05	1.20842743073401e-05	8.80703952540625e-06	1.00794258759021e-05	2.58238285504375e-06	1.30161641234167e-06	0	0	0	2.3864411957025e-05	3.62106299925406e-05	2.40700107934996e-05	1.96285878605036e-06	0	0	0	0	0	0	2.63469898564089e-05	0	0	0	1.75480157581182e-05	0	0	0	0	0	0	0	0	0	0	FALSE	FALSE
M	CD4	TGTGCAGGAGCCCCTTCGAGTAACGACTACAAGCTCAGCTTT	TRAV27	TRAJ20	CAGAPSSNDYKLSF	90_CD4	FALSE	2.72197182294436e-05	3.56696622388726e-05	2.86754129259461e-05	2.76031394939182e-05	8.58909092597364e-05	0.000107336789435785	3.69895660067063e-05	3.52779905656574e-05	2.77606156917203e-05	3.18896021023708e-05	5.82558733436026e-05	4.09369544490546e-05	9.82501645690257e-05	8.59118830452899e-05	0.000197951443959222	7.09431897071566e-05	0.00010992009201882	0	0	0	0	0	0.000101173613921489	4.61072322487156e-05	0	0	5.01922362648945e-05	6.14180551534135e-05	0	0	8.0791541664198e-05	3.80588948711833e-05	0	0	0.00026089225150013	3.10679611650485e-05	0	0	TRUE	TRUE
M	CD4	TGTGCTGTGCAGGCGGGCTCAGATGGCCAGAAGCTGCTCTTT	TRAV20	TRAJ16	CAVQAGSDGQKLLF	91_CD4	FALSE	5.97506009914616e-06	7.13393244777452e-06	2.55753682853033e-05	3.63199203867345e-05	4.72013104940894e-05	2.8433586605506e-05	1.05684474304875e-05	1.61270814014434e-05	1.29119142752187e-06	6.50808206170833e-06	0	0	0	4.77288239140499e-05	4.58667979905514e-05	4.30726508936308e-05	0	0	0	0	0	0	4.33601202520668e-05	2.30536161243578e-05	0	0	0	0	0	0	0	0	0	0	0	0	0	0	FALSE	FALSE
M	CD8	TGTGCCGTGAGTGGAAGCTACATACCTACATTT	TRAV12-2	TRAJ6	CAVSGSYIPTF	32_CD8	FALSE	0	2.03826641364986e-06	1.00751450820892e-05	4.35839044640814e-06	2.24399672840753e-05	1.84818312935789e-05	1.64398071140917e-05	1.46151675200581e-05	1.29119142752187e-06	3.904849237025e-06	2.70957550435361e-06	2.64109383542288e-06	0	0	0	0	0	0	2.9871701044016e-05	3.58989086731763e-05	2.24242767580633e-05	0	0	2.30536161243578e-05	0	0	0	1.75480157581182e-05	1.99560965875075e-05	0	0	2.53725965807889e-06	0	0	0	0	0	0	TRUE	FALSE
M	CD4	TGTGCAGCGACCTTTGGAAATGAGAAATTAACCTTT	TRAV29DV5	TRAJ48	CAATFGNEKLTF	92_CD4	FALSE	0	0	1.55002232032141e-06	7.2639840773469e-07	1.62496314815718e-05	2.20360296192672e-05	1.17427193672083e-06	2.51985646897553e-06	0	0	1.35478775217681e-06	0	0	0	4.1038713991546e-05	0	1.96285878605036e-06	0	2.48930842033466e-06	0	0	0	0	0	0	0	0	0	0	0	0	0	0	0	0	0	0	0	TRUE	FALSE
M	CD4	TGTGCAGCAAGTTCACCGGTAACCAGTTCTATTTT	TRAV29DV5	TRAJ49	CAASSP_NQFYF	93_CD4	FALSE	0	0	0	0	1.77972154321976e-05	9.95175531192711e-06	2.40725747027771e-05	1.76389952828287e-05	0	2.60323282468333e-06	0	1.32054691771144e-06	0	0	4.82808399900541e-05	3.16710668335521e-05	0	0	0	0	0	0	0	0	0	0	3.01153417589367e-05	0.000105288094548709	0	0	0	2.53725965807889e-06	0	0	0	0	0	0	TRUE	FALSE
M	CD4	TGTGCTCTGAGTGAGTACAGCAGTGCTTCCAAGATAATCTTT	TRAV19	TRAJ3	CALSEYSSASKIIF	94_CD4	FALSE	0	0	0	0	1.77972154321976e-05	2.27468692844048e-05	0	0	0	0	0	0	0	0	4.82808399900541e-05	0	0	0	9.95723368133865e-06	0	5.90112546264824e-06	0	5.78134936694224e-05	0	2.46022634082336e-05	0	7.02691307708524e-05	0	0	0	3.77027194432924e-05	0	0	0	0	0	1.33271140134604e-05	0	FALSE	TRUE
M	CD4	TCCCATATATCTAACTTTGGAAATGAGAAATTAACCTTT	TRAV27	TRAJ48	SHISNFGNEKLTF	95_CD4	FALSE	0	0	4.65006696096424e-06	1.08959761160204e-05	1.47020475309459e-05	1.77709916284413e-05	4.69708774688334e-06	0	0	0	0	0	0	5.25017063054549e-05	5.31089239890596e-05	1.26684267334208e-06	1.96285878605036e-06	0	0	0	0	0	0	6.58674746410223e-06	0	0	0	8.77400787905908e-06	0	0	0	0	0	0	0	0	0	0	FALSE	FALSE
M	CD4	TGTGCTGTGAGCGGTACGGGAGGAGGAAACAAACTCACCTTT	TRAV3	TRAJ10	CAVSGTGGGNKLTF	40_CD4	FALSE	0	0	1.47252120430534e-05	9.44317930055097e-06	1.315446358032e-05	1.35059536376154e-05	1.23298553355688e-05	9.0714832883119e-06	3.87357428256562e-06	6.50808206170833e-07	1.35478775217681e-06	1.32054691771144e-06	3.27500548563419e-06	4.53423827183474e-05	3.62106299925406e-05	1.5202112080105e-05	5.88857635815107e-06	0	0	0	0	0	2.89067468347112e-05	0	0	0	6.02306835178735e-05	8.77400787905908e-06	0	0	0	0	0	0	0	0	0	0	TRUE	FALSE
M	CD8	TGTGCTTCGATGGATAGCAACTATCAGTTAATCTGG	TRAV1-2	TRAJ33	CASMDSNYQLIW	33_CD8	FALSE	0	0	1.16251674024106e-05	0	1.54758395062588e-05	1.4216793302753e-05	1.64398071140917e-05	0	0	0	0	0	3.27500548563419e-06	0	0	0	0	0	0	0	0	3.45016905828386e-05	0	2.30536161243578e-05	0	0	2.00768945059578e-05	0	0	0	0	0	0	0	0	0	0	0	FALSE	FALSE
M	CD4	TGTGCTGTGCAGTGGGGTTCTGCAAGGCAACTGACCTTT	TRAV20	TRAJ22	CAVQWGSARQLTF	96_CD4	FALSE	6.63895566571796e-07	0	4.65006696096424e-06	5.81118726187752e-06	2.47613432100141e-05	1.06625949770648e-05	7.045631620325e-06	5.03971293795105e-06	2.58238285504375e-06	1.9524246185125e-06	0	0	6.55001097126838e-06	0	1.93123359960217e-05	1.39352694067629e-05	3.92571757210071e-06	0	0	0	0	0	0	1.97602423923067e-05	0	0	0	0	0	0	0	5.07451931615778e-06	0	0	0	0	0	0	FALSE	FALSE
M	CD4	TGTGCTGTGGGGCCCCCGGGTGACAAGATCATCTTT	TRAV2	TRAJ30	CAVGPPGDKIIF	97_CD4	FALSE	0	4.07653282729972e-06	1.3175189722732e-05	1.96127570088366e-05	2.47613432100141e-05	2.41685486146801e-05	1.05684474304875e-05	7.05559811313148e-06	3.22797856880469e-06	0	0	0	0	5.72745886968599e-05	4.58667979905514e-05	2.28031681201575e-05	5.88857635815107e-06	0	0	0	0	0	1.44533734173556e-05	6.91608483730734e-05	0	0	0	8.77400787905908e-06	0	0	3.77027194432924e-05	5.07451931615778e-06	0	0	0	0	0	0	FALSE	FALSE
M	CD8	TGCATCGTCAGAGTCGCAGGCGGTGGTGCTACAAACAAGCTCATCTTT	TRAV26-1	TRAJ32	CIVRVAGGGATNKLIF	34_CD8	FALSE	0	0	0	0	2.16661753087623e-05	1.13734346422024e-05	5.87135968360417e-06	7.05559811313148e-06	0	1.9524246185125e-06	0	0	0	0	0	0	0	0	0	5.66824873786995e-05	2.36045018505929e-06	0	0	0	0	0	0	2.63220236371772e-05	0	0	0	0	0	0	0	0	0	0	FALSE	FALSE
M	CD8	TGTGCAATGACGCGGGATAGCAACTATCAGTTAATCTGG	TRAV12-3	TRAJ33	CAMTRDSNYQLIW	35_CD8	FALSE	0	0	1.78252566836962e-05	2.17919522320407e-06	1.54758395062588e-05	1.4216793302753e-05	4.10995177852292e-06	3.02382776277063e-06	0	6.50808206170833e-07	0	1.32054691771144e-06	0	0	2.41404199950271e-06	0	0	0	1.24465421016733e-05	3.2120076181263e-05	5.90112546264824e-06	1.50007350360168e-06	0	3.29337373205111e-05	0	0	0	8.77400787905908e-06	0	0	0	5.07451931615778e-06	0	0.000158881474420083	0	0	0	0	TRUE	FALSE
M	CD4	TGCCTCGTGTTTAGGAACAATGCCAGACTCATGTTT	TRAV4	TRAJ31	CLVFRNNARLMF	98_CD4	FALSE	2.65558226628718e-06	1.01913320682493e-06	7.75011160160706e-06	7.2639840773469e-07	3.24992629631435e-05	1.6349312298166e-05	1.409126324065e-05	1.36072249324678e-05	6.45595713760937e-07	0	0	0	1.31000219425368e-05	0	5.06948819895569e-05	1.77357974267892e-05	5.88857635815107e-06	0	0	0	0	0	0	6.58674746410223e-06	0	0	0	2.63220236371772e-05	0	0	0	7.61177897423667e-06	0	0	0	0	0	0	FALSE	FALSE
M	CD8	TGTGCTGGCCTCTGGGGAAAGCTTATCTTC	TRAV35	TRAJ23	CAGLWGKLIF	36_CD8	FALSE	0	0	2.09253013243391e-05	3.77727172022039e-05	1.08330876543812e-05	1.35059536376154e-05	5.28422371524375e-06	8.06354070072169e-06	3.22797856880469e-06	2.60323282468333e-06	0	0	0	0	0	0	0	0	3.48503178846853e-05	2.83412436893497e-05	2.0063826573004e-05	9.00044102161006e-06	1.44533734173556e-05	4.28138585166645e-05	0	9.98601957259836e-05	1.00384472529789e-05	0	0	0	5.3861027776132e-06	1.77608176065522e-05	0	0.000158881474420083	0	0	0	0	FALSE	FALSE
M	CD4	TGTGCAGCAAGATCCCCCAATACCGGCACTGCCAGTAAACTCACCTTT	TRAV13-1	TRAJ44	CAARSPNTGTASKLTF	99_CD4	FALSE	0	1.01913320682493e-06	2.32503348048212e-06	1.08959761160204e-05	1.39282555556329e-05	2.34577089495425e-05	6.45849565196459e-06	1.46151675200581e-05	6.45595713760937e-07	0	0	0	6.55001097126838e-06	2.3864411957025e-06	2.65544619945298e-05	7.6010560400525e-06	3.92571757210071e-06	0	0	0	0	0	1.44533734173556e-05	0	0	0	0	0	0	0	0	0	0	0	0	0	0	0	FALSE	FALSE
M	CD8	TGTGCTGTGGGTGCGCCTGCTTCCAAGATAATCTTT	TRAV8-3	TRAJ3	CAVGAPASKIIF	37_CD8	FALSE	0	0	9.30013392192848e-06	2.90559363093876e-06	2.24399672840753e-05	6.39755698623885e-06	5.87135968360417e-06	1.00794258759021e-05	2.58238285504375e-06	1.9524246185125e-06	0	0	0	0	0	0	0	0	1.74251589423426e-05	2.07835787055231e-05	1.06220258327668e-05	4.50022051080503e-06	0	1.97602423923067e-05	0	0	0	4.38700393952954e-05	0	0	0	0	0	0	0	0	0	0	FALSE	FALSE
M	CD4	TGTGCTGTGGCCCTAAGACGAGGAAGCCAAGGAAATCTCATCTTT	TRAV8-3	TRAJ42	CAVALRRGSQGNLIF	100_CD4	FALSE	2.65558226628718e-06	2.03826641364986e-06	9.30013392192848e-06	2.17919522320407e-06	3.09516790125176e-05	2.41685486146801e-05	1.05684474304875e-05	8.06354070072169e-06	1.93678714128281e-06	0	0	0	3.27500548563419e-06	1.67050883699175e-05	7.24212599850812e-05	1.26684267334208e-05	1.96285878605036e-06	0	0	0	0	0	0	1.64668686602556e-05	0	0	0	3.50960315162363e-05	0	0	0	7.61177897423667e-06	0	0	0	0	0	0	FALSE	FALSE
M	CD4	TGCCTCGTGGGTGAACTCTATACTGGAGGCTTCAAAACTATCTTT	TRAV4	TRAJ9	CLVGELYTGGFKTIF	101_CD4	FALSE	0	4.07653282729972e-06	8.52512276176777e-06	5.08478885414283e-06	2.47613432100141e-05	2.27468692844048e-05	2.1136894860975e-05	1.46151675200581e-05	3.22797856880469e-06	5.8572738555375e-06	0	0	0	0	1.20702099975135e-05	3.42047521802362e-05	7.85143514420142e-06	0	2.48930842033466e-06	1.88941624595665e-06	0	0	0	1.64668686602556e-05	0	0	0	2.63220236371772e-05	0	0	0	0	0	0	0	0	0	0	FALSE	FALSE
M	CD4	TGCCTCGTGGTGGGGGGAGCTGCAGGCAACAAGCTAACTTTT	TRAV4	TRAJ17	CLVVGGAAGNKLTF	102_CD4	FALSE	0	0	0	0	1.70234234568847e-05	1.99035106238542e-05	5.87135968360417e-07	3.02382776277063e-06	0	0	0	0	0	0	0	1.01347413867367e-05	0	0	0	0	0	0	0	0	0	0	0	2.63220236371772e-05	0	0	0	0	0	0	0	0	0	0	FALSE	FALSE
M	CD8	TGTGCAGAGAATATGATCTTTGGAAATGAGAAATTAACCTTT	TRAV13-2	TRAJ48	CAENMIFGNEKLTF	38_CD8	FALSE	0	0	2.32503348048212e-06	2.90559363093876e-06	1.70234234568847e-05	1.70601519633036e-05	4.69708774688334e-06	2.01588517518042e-06	0	0	0	0	0	0	0	0	0	0	0	1.88941624595665e-06	1.18022509252965e-06	0	0	0	0	0	0	0	1.99560965875075e-05	0	0	0	0	0	0	0	0	0	FALSE	FALSE
M	CD4	TGTGCAGCAAGGGTTCCCTCCGGATACAGCACCCTCACCTTT	TRAV13-1	TRAJ11	CAARVPSGYSTLTF	103_CD4	FALSE	1.99168669971539e-06	0	7.75011160160706e-07	0	1.93447993828235e-05	2.55902279449554e-05	2.34854387344167e-06	9.0714832883119e-06	4.51916999632656e-06	0	0	0	0	0	2.41404199950271e-05	2.15363254468154e-05	3.92571757210071e-06	0	0	0	0	0	1.44533734173556e-05	0	0	0	3.01153417589367e-05	0	0	0	0	1.01490386323156e-05	0	0	0	0	0	0	FALSE	FALSE
M	CD4	TGTGCAATGAGCTTTTCGAACACCGGTAACCAGTTCTATTTT	TRAV12-3	TRAJ49	CAMSFSNTGNQFYF	104_CD4	FALSE	0	0	1.55002232032141e-06	0	1.77972154321976e-05	1.70601519633036e-05	2.93567984180208e-06	4.53574164415595e-06	0	0	0	2.64109383542288e-06	0	2.3864411957025e-06	3.13825459935352e-05	8.86789871339458e-06	3.92571757210071e-06	0	0	0	0	0	0	0	0	0	0	0	0	0	0	0	0	0	0	0	0	0	TRUE	FALSE
M	0	TGTGCTGTGAGAGCCTTGGGGGGGGGTTACCAGAAAGTTACCTTT	TRAV3	TRAJ13	CAVRALGGGYQKVTF	11_0	FALSE	0	0	1.55002232032141e-05	7.2639840773469e-06	1.315446358032e-05	1.4216793302753e-05	7.045631620325e-06	6.55162681933637e-06	0	0	0	0	0	0	0	0	0	0	0	0	0	0	0	0	3.28030178776447e-05	0	0	0	6.98463380562762e-05	0	0	0	0	0	0	0	0	0	FALSE	FALSE
M	CD4	TGTGCCGTGAACCCCGCCTCTAATAACAATGACATGCGCTTT	TRAV12-2	TRAJ43	CAVNPASNNNDMRF	105_CD4	FALSE	3.31947783285898e-06	0	3.10004464064283e-06	2.90559363093876e-06	2.39875512347012e-05	2.63010676100931e-05	3.5228158101625e-06	9.575454582107e-06	1.93678714128281e-06	0	0	0	0	4.05695003269424e-05	4.1038713991546e-05	1.90026401001312e-05	1.96285878605036e-06	0	0	0	0	0	0	1.31734949282045e-05	0	0	0	1.75480157581182e-05	0	0	0	2.53725965807889e-06	0	0	0	0	0	0	FALSE	FALSE
M	CD4	TGTGCTACCAATGCTGGCAACAACCGTAAGCTGATTTGG	TRAV17	TRAJ38	CATNAGNNRKLIW	106_CD4	FALSE	0	0	3.10004464064283e-06	2.90559363093876e-06	1.23806716050071e-05	1.70601519633036e-05	4.10995177852292e-06	7.05559811313148e-06	1.29119142752187e-06	5.20646564936667e-06	0	2.64109383542288e-06	0	7.15932358710749e-06	2.41404199950271e-05	8.86789871339458e-06	1.96285878605036e-06	0	0	0	0	0	0	6.58674746410223e-06	0	0	0	0	0	0	0	2.53725965807889e-06	0	0	0	0	0	0	TRUE	FALSE
M	CD4	TGTGCAGCAAGGTCCCCCTCGAAGGATAGCAGCTATAAATTGATCTTC	TRAV13-1	TRAJ12	CAARSPSKDSSYKLIF	107_CD4	FALSE	0	0	7.75011160160706e-07	0	1.77972154321976e-05	1.06625949770648e-05	4.69708774688334e-06	1.25992823448776e-05	3.22797856880469e-06	4.55565744319583e-06	0	0	6.55001097126838e-06	4.77288239140499e-06	2.41404199950271e-06	2.02694827734733e-05	0	0	0	0	0	0	0	0	0	0	2.00768945059578e-05	0	0	0	0	0	0	0	0	0	0	0	FALSE	FALSE
M	CD4	TGTGCAATGAGAGAGCGTCCCGCATCAGGAGGAAGCTACATACCTACATTT	TRAV14DV4	TRAJ6	CAMRERPASGGSYIPTF	108_CD4	FALSE	0	1.01913320682493e-06	2.32503348048212e-06	3.63199203867345e-06	1.16068796296941e-05	2.70119072752307e-05	2.93567984180208e-06	1.00794258759021e-05	6.45595713760937e-07	3.25404103085417e-06	0	0	0	7.15932358710749e-06	6.03510499875677e-05	8.86789871339458e-06	1.96285878605036e-06	0	0	0	0	0	0	0	0	0	0	1.75480157581182e-05	0	0	0	1.26862982903944e-05	0	0	0	0	0	0	FALSE	FALSE
M	CD4	TGTGCTGTGAGTGATGAGGGCGACTACAAGCTCAGCTTT	TRAV8-4	TRAJ20	CAVSDEGDYKLSF	109_CD4	FALSE	3.98337339943078e-06	2.03826641364986e-06	3.64255245275532e-05	1.96127570088366e-05	2.5535135185327e-05	2.27468692844048e-05	1.35041272722896e-05	1.36072249324678e-05	3.87357428256562e-06	6.50808206170833e-07	6.77393876088403e-06	1.32054691771144e-06	6.55001097126838e-06	7.87525594581824e-05	4.58667979905514e-05	2.78705388135258e-05	7.85143514420142e-06	0	0	0	0	0	8.67202405041337e-05	3.62271110525622e-05	8.20075446941119e-06	0	5.01922362648945e-05	0	0	0	2.6930513888066e-05	0	0	0	0	0	0	0	TRUE	FALSE
M	CD4	TGTGCCGTCCGCTCGATCAAAGCTGCAGGCAACAAGCTAACTTTT	TRAV12-2	TRAJ17	CAVRSIKAAGNKLTF	110_CD4	FALSE	0	0	4.65006696096424e-06	4.35839044640814e-06	1.62496314815718e-05	1.13734346422024e-05	1.35041272722896e-05	5.54368423174616e-06	1.29119142752187e-06	6.50808206170833e-07	0	0	0	1.4318647174215e-05	2.17263779955244e-05	3.16710668335521e-05	3.92571757210071e-06	0	0	0	0	0	0	0	0	0	0	0	4.98902414687687e-06	0	0	2.53725965807889e-06	0	0	0	0	0	0	FALSE	FALSE
M	0	TGTGCCGGGTACACCGGTAACCAGTTCTATTTT	TRAV29DV5	TRAJ49	CAGYTGNQFYF	12_0	FALSE	0	0	0	0	1.62496314815718e-05	1.91926709587166e-05	2.34854387344167e-06	2.01588517518042e-06	0	0	1.35478775217681e-06	0	0	0	0	0	0	0	0	0	0	0	0	0	0	0	0	0	9.97804829375374e-06	0	0	0	0	0	0	0	0	0	TRUE	FALSE
M	CD4	TGTGCAGCCCTGATGGATAGCAGCTATAAATTGATCTTC	TRAV23DV6	TRAJ12	CAALMDSSYKLIF	111_CD4	FALSE	2.65558226628718e-06	1.01913320682493e-06	2.32503348048212e-06	1.1622374523755e-05	2.70827191359529e-05	2.13251899541295e-05	7.045631620325e-06	5.54368423174616e-06	0	1.9524246185125e-06	4.06436325653042e-06	0	0	1.4318647174215e-05	5.31089239890596e-05	1.14015840600787e-05	3.92571757210071e-06	0	0	0	5.90112546264824e-06	1.50007350360168e-06	0	6.58674746410223e-06	0	0	0	1.75480157581182e-05	0	0	0	1.01490386323156e-05	0	0	0	0	0	0	TRUE	FALSE
M	CD8	TGTGCTGCAACGAACACCGGTAACCAGTTCTATTTT	TRAV20	TRAJ49	CAATNTGNQFYF	39_CD8	FALSE	0	0	3.10004464064283e-06	0	1.39282555556329e-05	1.99035106238542e-05	1.76140790508125e-06	3.02382776277063e-06	0	6.50808206170833e-07	0	0	0	0	0	0	3.92571757210071e-06	0	0	5.66824873786995e-05	0	0	0	0	0	0	0	0	0	0	0	0	0	0	0	0	0	0	FALSE	FALSE
M	CD4	TGCATCGTCAGAGTCATGGGAGGCTTTCAGAAACTTGTATTT	TRAV26-1	TRAJ8	CIVRVMGGFQKLVF	112_CD4	FALSE	0	0	1.55002232032141e-05	1.38015697469591e-05	1.08330876543812e-05	1.49276329678907e-05	5.87135968360417e-06	2.51985646897553e-06	0	3.904849237025e-06	0	0	9.82501645690257e-06	1.909152956562e-05	2.41404199950271e-05	8.86789871339458e-06	9.81429393025178e-06	0	0	0	0	0	0	2.63469898564089e-05	0	0	0	0	0	0	5.3861027776132e-06	7.61177897423667e-06	0	0	0	0	0	0	FALSE	FALSE
M	CD4	TGCCTCGTGGGTGACAAACGGAGTAACAATGCCAGACTCATGTTT	TRAV4	TRAJ31	CLVGDKRSNNARLMF	113_CD4	FALSE	0	0	6.20008928128565e-06	5.81118726187752e-06	1.23806716050071e-05	1.49276329678907e-05	3.5228158101625e-06	5.03971293795105e-06	6.45595713760937e-06	2.60323282468333e-06	0	0	0	3.10237355441325e-05	2.65544619945298e-05	1.26684267334208e-06	7.85143514420142e-06	0	0	0	0	0	0	9.88012119615334e-06	0	0	0	0	0	0	0	2.53725965807889e-06	0	0	0	0	0	0	FALSE	FALSE
M	CD4	TGTGCTTATAAAGTAAACACAGGCTTTCAGAAACTTGTATTT	TRAV38-2DV8	TRAJ8	CAYKVNTGFQKLVF	114_CD4	FALSE	0	0	0	0	1.85710074075106e-05	1.06625949770648e-05	1.11555833988479e-05	5.54368423174616e-06	0	4.55565744319583e-06	0	0	1.31000219425368e-05	7.15932358710749e-06	2.65544619945298e-05	0	1.96285878605036e-06	0	0	0	0	0	5.78134936694224e-05	0	0	0	0	8.77400787905908e-06	0	0	0	7.61177897423667e-06	0	0	0	0	0	0	FALSE	FALSE
M	CD4	TGTGTTGTGAGTGATGTGGCGGGAGGAGGAAACAAACTCACCTTT	TRAV8-2	TRAJ10	CVVSDVAGGGNKLTF	115_CD4	FALSE	3.98337339943078e-06	3.05739962047479e-06	6.97510044144636e-06	0	2.630892716064e-05	3.26986245963319e-05	1.64398071140917e-05	1.25992823448776e-05	6.45595713760937e-07	3.25404103085417e-06	0	0	0	1.4318647174215e-05	0.000164154855966184	4.5606336240315e-05	7.85143514420142e-06	0	0	0	0	0	4.33601202520668e-05	3.29337373205111e-06	0	0	3.01153417589367e-05	6.14180551534135e-05	4.98902414687687e-06	0	0	5.07451931615778e-06	0	0	0	0	0	0	FALSE	FALSE
M	CD4	TGTGCTCTAGATATCGAGTACAATAACAATGACATGCGCTTT	TRAV6	TRAJ43	CALDIEYNNNDMRF	116_CD4	FALSE	0	0	8.52512276176777e-06	6.53758566961221e-06	1.23806716050071e-05	1.6349312298166e-05	4.10995177852292e-06	5.03971293795105e-06	6.45595713760937e-07	0	0	0	0	9.54576478280999e-06	3.37965879930379e-05	5.06737069336833e-06	3.92571757210071e-06	0	0	0	0	0	1.44533734173556e-05	1.97602423923067e-05	0	0	3.01153417589367e-05	8.77400787905908e-06	0	0	0	5.07451931615778e-06	0	0	0	0	0	0	FALSE	FALSE
M	CD4	TGTGCTGTTGAGATGAACACAGGCTTTCAGAAACTTGTATTT	TRAV8-3	TRAJ8	CAVEMNTGFQKLVF	117_CD4	FALSE	6.63895566571796e-07	0	1.08501562422499e-05	1.1622374523755e-05	2.01185913581365e-05	1.06625949770648e-05	8.80703952540625e-06	6.55162681933637e-06	1.93678714128281e-06	1.30161641234167e-06	0	0	0	2.3864411957025e-06	2.41404199950271e-05	1.90026401001312e-05	3.92571757210071e-06	0	0	0	0	0	0	6.58674746410223e-06	0	0	0	8.77400787905908e-06	0	0	5.3861027776132e-06	0	0	0	0	0	0	0	FALSE	FALSE
M	CD4	TGTGCTGTGACTGATAGCAACTATCAGTTAATCTGG	TRAV1-2	TRAJ33	CAVTDSNYQLIW	118_CD4	FALSE	0	0	1.08501562422499e-05	0	1.23806716050071e-05	1.27951139724777e-05	0	1.36072249324678e-05	1.87222756990672e-05	0	8.12872651306083e-06	1.32054691771144e-05	0	0	0	1.26684267334208e-06	0	0	0	0	0	0	0	0	0	0	0	4.38700393952954e-05	0	0	0	5.83569721358144e-05	0	0	0	0	0	0	TRUE	FALSE
M	CD4	TGTGCTGTGGGTGGTTATAACCAGGGAGGAAAGCTTATCTTC	TRAV8-3	TRAJ23	CAVGGYNQGGKLIF	1_CD4	FALSE	6.63895566571796e-07	2.03826641364986e-06	0	0	2.24399672840753e-05	2.20360296192672e-05	1.409126324065e-05	1.20953110510825e-05	6.45595713760937e-07	0	0	1.32054691771144e-06	0	0	7.96633859835893e-05	4.5606336240315e-05	0	0	0	1.88941624595665e-06	0	0	0	3.29337373205111e-06	0	0	4.01537890119156e-05	6.14180551534135e-05	0	0	0	0	0	0	0	0	0	0	TRUE	FALSE
M	CD4	TGTGCCGTCAGTATACTCACGGGAGGAGGAAACAAACTCACCTTT	TRAV8-1	TRAJ10	CAVSILTGGGNKLTF	119_CD4	FALSE	3.31947783285898e-06	1.01913320682493e-06	1.55002232032141e-06	2.90559363093876e-06	2.5535135185327e-05	2.27468692844048e-05	1.46783992090104e-05	1.10873684634923e-05	2.58238285504375e-06	6.50808206170833e-06	0	0	3.27500548563419e-06	0	5.55229659885623e-05	2.15363254468154e-05	1.37400115023525e-05	0	0	0	0	0	0	3.29337373205111e-06	0	0	0	8.77400787905908e-06	0	0	0	7.61177897423667e-06	0	0	0	0	0	0	FALSE	FALSE
M	CD4	TGTGCAGCATCTACGGGAGGAGGAAACAAACTCACCTTT	TRAV13-1	TRAJ10	CAASTGGGNKLTF	120_CD4	FALSE	6.63895566571796e-07	5.09566603412466e-06	6.97510044144636e-06	0	1.77972154321976e-05	3.98070212477084e-05	7.63276758868542e-06	3.52779905656574e-06	3.87357428256562e-06	0	0	0	1.63750274281709e-05	4.77288239140499e-06	3.37965879930379e-05	2.40700107934996e-05	1.96285878605036e-06	0	0	0	0	0	0	1.64668686602556e-05	0	0	1.00384472529789e-05	8.77400787905908e-06	0	0	0	0	0	0	0	0	0	0	FALSE	FALSE
M	CD4	TGTGCAGGAGCTTCCTGGGACCAGGGAGGAAAGCTTATCTTC	TRAV27	TRAJ23	CAGASWDQGGKLIF	121_CD4	FALSE	0	1.01913320682493e-06	2.48003571251426e-05	3.92255140176733e-05	1.62496314815718e-05	1.49276329678907e-05	3.5228158101625e-06	1.51191388138532e-06	6.45595713760937e-07	6.50808206170833e-07	0	0	0	2.3864411957025e-05	1.6898293996519e-05	0	0	0	0	0	0	0	2.89067468347112e-05	2.964036358846e-05	0	0	0	1.75480157581182e-05	0	0	5.3861027776132e-06	0	0	0	0	0	0	0	FALSE	FALSE
M	CD4	TGCGGCACCCTCAGCAACACAGGCAAACTAATCTTT	TRAV30	TRAJ37	CGTLSNTGKLIF	122_CD4	FALSE	0	0	0	0	1.62496314815718e-05	1.70601519633036e-05	5.87135968360417e-06	1.51191388138532e-06	0	0	0	0	0	0	1.44842519970162e-05	1.01347413867367e-05	0	0	0	0	0	0	0	0	0	0	3.01153417589367e-05	0	4.98902414687687e-06	0	0	0	0	0	0	0	0	0	FALSE	FALSE
M	CD4	TGTGCATCCTGGACAGGCAAACTAATCTTT	TRAV27	TRAJ37	CASWTGKLIF	123_CD4	FALSE	0	0	8.52512276176777e-06	1.45279681546938e-05	1.39282555556329e-05	1.06625949770648e-05	9.39417549376667e-06	7.55956940692658e-06	5.1647657100875e-06	0	0	0	6.55001097126838e-06	0	7.24212599850812e-06	5.06737069336833e-06	1.96285878605036e-06	0	0	0	0	0	0	9.88012119615334e-06	0	0	0	0	0	0	5.3861027776132e-06	1.01490386323156e-05	3.90152549646912e-06	0	0	0	0	0	FALSE	FALSE
M	CD4	TGTGCAGGGCCCTCCAATGCAGGCAACATGCTCACCTTT	TRAV25	TRAJ39	CAGPSNAGNMLTF	124_CD4	FALSE	0	0	7.75011160160706e-06	1.30751713392244e-05	1.16068796296941e-05	1.4216793302753e-05	4.10995177852292e-06	6.04765552554127e-06	1.93678714128281e-06	0	0	0	0	1.19322059785125e-05	2.65544619945298e-05	7.6010560400525e-06	7.85143514420142e-06	0	0	0	0	0	1.44533734173556e-05	4.61072322487156e-05	0	0	0	0	0	0	0	0	0	0	0	0	0	0	FALSE	FALSE
M	CD8	TGTGCTACGGAGGCCGGCCAATTTTCAGGAACCTACAAATACATCTTT	TRAV17	TRAJ40	CATEAGQFSGTYKYIF	40_CD8	FALSE	0	0	5.42507812112494e-06	1.08959761160204e-05	1.315446358032e-05	1.35059536376154e-05	5.87135968360417e-06	4.03177035036084e-06	6.45595713760937e-07	1.30161641234167e-06	0	0	0	0	0	0	0	0	1.24465421016733e-05	2.64518274433931e-05	1.65231512954151e-05	0	2.89067468347112e-05	2.964036358846e-05	0	0	0	0	0	0	0	0	0	0	0	0	0	0	FALSE	FALSE
M	CD4	TGTGCTTATAGGAGCGGGGCTAATGCACTCAACTTC	TRAV38-2DV8	TRAJ41	CAYRSGANALNF	125_CD4	FALSE	0	1.01913320682493e-06	1.08501562422499e-05	3.77727172022039e-05	1.39282555556329e-05	1.70601519633036e-05	9.98131146212709e-06	6.04765552554127e-06	6.45595713760937e-06	0	6.77393876088403e-06	0	0	5.01152651097524e-05	9.65616799801083e-06	1.64689547534471e-05	5.88857635815107e-06	0	0	0	0	0	2.89067468347112e-05	0	0	0.000199720391451967	2.00768945059578e-05	0	0	0	1.61583083328396e-05	0	0	0	0	0	0	0	TRUE	FALSE
M	CD4	TGTGCTGTGGAGGGCTATAACCAGGGAGGAAAGCTTATCTTC	TRAV22	TRAJ23	CAVEGYNQGGKLIF	126_CD4	FALSE	9.29453793200514e-06	1.32487316887241e-05	2.09253013243391e-05	3.26879283480611e-05	4.41061425928376e-05	5.04696162247732e-05	1.11555833988479e-05	9.575454582107e-06	1.93678714128281e-06	6.50808206170833e-07	0	0	1.96500329138051e-05	6.92067946753724e-05	8.93195539816002e-05	1.26684267334208e-05	1.96285878605036e-06	0	0	0	0	0	2.89067468347112e-05	2.964036358846e-05	0	0	2.00768945059578e-05	0	0	0	0	0	0	0	0	0	0	0	FALSE	FALSE
M	CD8	TGTGTGGTGTCCGGAAACAATGCCAGACTCATGTTT	TRAV12-1	TRAJ31	CVVSGNNARLMF	41_CD8	FALSE	0	0	3.87505580080353e-06	1.30751713392244e-05	1.315446358032e-05	1.56384726330283e-05	1.76140790508125e-06	2.01588517518042e-06	0	6.50808206170833e-07	0	0	0	0	0	0	0	0	3.98289347253546e-05	1.51153299676532e-05	2.36045018505929e-06	0	0	2.63469898564089e-05	0	0	0	2.63220236371772e-05	0	0	0	2.53725965807889e-06	0	0	0	0	0	0	FALSE	FALSE
M	CD8	TGTGCAGCAAGCATACCGCCTAACTTTGGAAATGAGAAATTAACCTTT	TRAV23DV6	TRAJ48	CAASIPPNFGNEKLTF	42_CD8	FALSE	0	1.01913320682493e-06	1.00751450820892e-05	1.45279681546938e-06	2.47613432100141e-05	1.06625949770648e-05	9.98131146212709e-06	5.03971293795105e-06	3.87357428256562e-06	6.50808206170833e-07	0	0	0	0	0	0	0	0	2.48930842033466e-06	4.72354061489162e-05	1.29824760178261e-05	7.50036751800838e-06	0	0	0	0	0	2.63220236371772e-05	0	0	0	0	0	0	0	0	0	0	FALSE	FALSE
M	CD4	TGTGTGGTTAACAATGCCAGACTCATGTTT	TRAV12-1	TRAJ31	CVVNNARLMF	127_CD4	FALSE	0	0	3.10004464064283e-06	2.17919522320407e-06	1.62496314815718e-05	1.27951139724777e-05	3.5228158101625e-06	4.53574164415595e-06	3.87357428256562e-06	6.50808206170833e-07	2.70957550435361e-06	1.32054691771144e-06	3.27500548563419e-06	7.15932358710749e-06	7.24212599850812e-06	2.53368534668417e-06	0	0	0	0	2.36045018505929e-06	0	0	0	0	0	0	1.75480157581182e-05	0	0	5.3861027776132e-06	0	0	0	0	0	0	0	TRUE	FALSE
M	CD4	TGTGCTTATAGGAGCGAGGAGAACAGAGATGACAAGATCATCTTT	TRAV38-2DV8	TRAJ30	CAYRSEENRDDKIIF	128_CD4	FALSE	3.31947783285898e-06	6.11479924094959e-06	2.24753236446605e-05	1.88863586011019e-05	3.17254709878306e-05	2.8433586605506e-05	1.64398071140917e-05	9.0714832883119e-06	0	0	0	0	0	0	0	0	1.96285878605036e-06	0	0	0	0	0	0	0	8.20075446941119e-06	0	0	0	4.98902414687687e-05	0	0	0	0	0	0	0	0	0	FALSE	FALSE
M	CD4	TGTGCTTTCAGTATTTTCGGTAACCAGTTCTATTTT	TRAV38-1	TRAJ49	CAFSIFGNQFYF	129_CD4	FALSE	0	0	5.42507812112494e-06	7.2639840773469e-07	1.62496314815718e-05	1.27951139724777e-05	2.93567984180208e-06	3.02382776277063e-06	0	4.55565744319583e-06	0	0	0	9.54576478280999e-06	1.44842519970162e-05	6.33421336671041e-06	0	0	0	0	0	0	4.33601202520668e-05	0	0	0	1.00384472529789e-05	0	0	0	0	0	0	0	0	0	0	0	FALSE	FALSE
M	CD4	TGTGCAATGAGAGAGGCCCTGGATGGCCAGAAGCTGCTCTTT	TRAV14DV4	TRAJ16	CAMREALDGQKLLF	130_CD4	FALSE	0	0	1.8600267843857e-05	1.30751713392244e-05	1.23806716050071e-05	1.13734346422024e-05	2.34854387344167e-06	7.05559811313148e-06	1.29119142752187e-06	2.60323282468333e-06	0	0	0	2.14779707613225e-05	1.93123359960217e-05	1.01347413867367e-05	1.96285878605036e-06	0	0	0	0	0	0	3.29337373205111e-06	0	0	0	0	0	0	0	1.01490386323156e-05	0	0	0	0	0	0	FALSE	FALSE
M	CD8	TGTGCTGTGCGAATCCCGAATTATGGAGGAAGCCAAGGAAATCTCATCTTT	TRAV8-3	TRAJ42	CAVRIPNYGGSQGNLIF	43_CD8	FALSE	0	0	8.52512276176777e-06	1.45279681546938e-06	1.08330876543812e-05	1.56384726330283e-05	5.87135968360417e-06	7.55956940692658e-06	0	0	0	0	0	0	0	0	0	0	2.9871701044016e-05	1.88941624595665e-05	1.06220258327668e-05	0	0	3.29337373205111e-06	0	0	0	0	0	0	0	0	0	0	0	0	0	0	FALSE	FALSE
M	CD8	TGTGTTGTGAGTGATCCCAATGACATGCGCTTT	TRAV8-2	TRAJ43	CVVSDPNDMRF	44_CD8	FALSE	0	0	2.32503348048212e-06	5.08478885414283e-06	1.54758395062588e-05	1.56384726330283e-05	1.76140790508125e-06	0	0	1.30161641234167e-06	0	0	0	0	0	0	0	0	2.48930842033466e-06	1.70047462136098e-05	0	0	0	2.63469898564089e-05	0	0	0	0	0	0	0	0	0	0	0	0	0	0	FALSE	FALSE
M	CD8	TGTGCAACCTCAGGATACAGCACCCTCACCTTT	TRAV12-3	TRAJ11	CATSGYSTLTF	45_CD8	FALSE	0	0	3.10004464064283e-06	0	2.16661753087623e-05	8.53007598165181e-06	2.93567984180208e-06	5.54368423174616e-06	0	0	0	0	0	0	0	0	0	0	0	5.66824873786995e-06	0	0	0	0	8.20075446941119e-06	0	0	0	1.49670724406306e-05	0	0	0	0	0	0	0	0	0	FALSE	FALSE
M	CD4	TGCATCGTCAGAGTCCCTTTGCGTGCTGACGGACTCACCTTT	TRAV26-1	TRAJ45	CIVRVPLRADGLTF	131_CD4	FALSE	0	0	2.32503348048212e-06	2.90559363093876e-06	1.23806716050071e-05	1.13734346422024e-05	1.29169913039292e-05	9.575454582107e-06	7.74714856513125e-06	3.25404103085417e-06	0	0	0	2.3864411957025e-06	2.17263779955244e-05	2.02694827734733e-05	1.17771527163021e-05	0	0	0	0	0	1.44533734173556e-05	0	0	0	3.01153417589367e-05	0	0	0	0	0	0	0	0	0	0	0	FALSE	FALSE
M	CD8	TGTGCTTTCATCATTCTATCTGGGGGTTACCAGAAAGTTACCTTT	TRAV38-1	TRAJ13	CAFIILSGGYQKVTF	46_CD8	FALSE	0	0	0	0	1.77972154321976e-05	1.4216793302753e-05	1.17427193672083e-06	4.03177035036084e-06	0	0	0	0	0	0	0	0	0	0	0	7.5576649838266e-06	2.36045018505929e-06	0	0	0	0	0	0	8.77400787905908e-06	0	0	0	0	0	0	0	0	0	0	FALSE	FALSE
M	CD4	TACCGGGGAGGGCAACTGACCTTT	TRAV21	TRAJ22	YRGGQLTF	132_CD4	FALSE	0	0	1.3175189722732e-05	5.08478885414283e-06	1.39282555556329e-05	9.24091564678946e-06	1.23298553355688e-05	8.06354070072169e-06	3.22797856880469e-06	2.60323282468333e-06	0	2.64109383542288e-06	0	7.15932358710749e-06	2.65544619945298e-05	2.40700107934996e-05	1.96285878605036e-06	0	0	0	0	0	1.44533734173556e-05	3.95204847846134e-05	0	0	0	6.14180551534135e-05	0	0	5.3861027776132e-06	5.07451931615778e-06	0	0	0	0	0	0	TRUE	FALSE
M	CD4	TGTGCTGTGGCCGCTTATAACCAGGGAGGAAAGCTTATCTTC	TRAV8-3	TRAJ23	CAVAAYNQGGKLIF	1_CD4	FALSE	1.32779113314359e-06	5.09566603412466e-06	5.42507812112494e-06	1.01695777082857e-05	3.01778870372047e-05	2.20360296192672e-05	1.409126324065e-05	6.55162681933637e-06	5.81036142384843e-06	3.904849237025e-06	0	1.32054691771144e-06	1.96500329138051e-05	2.3864411957025e-06	6.03510499875677e-05	2.40700107934996e-05	1.17771527163021e-05	0	0	0	0	0	0	1.64668686602556e-05	0	0	0	7.01920630324726e-05	0	0	0	7.61177897423667e-06	0	0	0	0	0	0	TRUE	FALSE
M	CD4	TGTGCCGTGATGGGCAACACCGACAAGCTCATCTTT	TRAV12-2	TRAJ34	CAVMGNTDKLIF	133_CD4	FALSE	6.63895566571796e-07	1.01913320682493e-06	1.39502008828927e-05	1.88863586011019e-05	1.93447993828235e-05	1.4216793302753e-05	1.05684474304875e-05	1.15913397572874e-05	3.87357428256562e-06	2.60323282468333e-06	0	0	0	3.57966179355375e-05	4.1038713991546e-05	1.5202112080105e-05	5.88857635815107e-06	0	0	0	0	0	0	6.25741009089711e-05	0	0	3.01153417589367e-05	8.77400787905908e-06	0	0	0	7.61177897423667e-06	0	0	0	0	0	0	FALSE	FALSE
M	CD8	TGTGCGGACAATTCAGGAGGAAGCTACATACCTACATTT	TRAV5	TRAJ6	CADNSGGSYIPTF	47_CD8	FALSE	0	0	2.01502901641784e-05	5.08478885414283e-06	1.23806716050071e-05	1.13734346422024e-05	5.28422371524375e-06	4.03177035036084e-06	0	6.50808206170833e-07	0	0	0	0	0	0	0	0	4.97861684066933e-06	3.02306599353064e-05	4.72090037011859e-06	0	0	0	0	0	1.00384472529789e-05	1.75480157581182e-05	0	0	0	0	0	0	0	0	0	0	FALSE	FALSE
M	CD4	TGTGCAATGAGCGGCCCAGGAGCCGACAAGCTCATCTTT	TRAV12-3	TRAJ34	CAMSGPGADKLIF	134_CD4	FALSE	6.63895566571796e-06	5.09566603412466e-06	4.4950647289321e-05	4.72158965027549e-05	3.32730549384565e-05	2.63010676100931e-05	1.87883509875333e-05	1.00794258759021e-05	2.58238285504375e-06	2.60323282468333e-06	0	0	1.96500329138051e-05	8.82983242409924e-05	7.00072179855785e-05	1.64689547534471e-05	3.92571757210071e-06	0	0	0	0	0	1.44533734173556e-05	7.24542221051245e-05	0	0	1.00384472529789e-05	2.63220236371772e-05	0	0	0	0	0	0	0	0	0	0	FALSE	FALSE
M	CD4	TGTGCTTATCTGAGTAGAGATGACAAGATCATCTTT	TRAV38-2DV8	TRAJ30	CAYLSRDDKIIF	135_CD4	FALSE	0	0	1.00751450820892e-05	5.08478885414283e-06	1.85710074075106e-05	7.10839665137651e-06	1.17427193672083e-06	6.55162681933637e-06	1.93678714128281e-06	0	0	0	0	5.25017063054549e-05	7.24212599850812e-06	0	0	0	0	0	0	0	5.78134936694224e-05	3.29337373205111e-06	0	0	0	1.75480157581182e-05	0	0	0	5.07451931615778e-06	0	0	0	0	0	0	FALSE	FALSE
M	CD4	TGTGCTGTGCAGCATAGTCAGGAAGGAAAGCTTATCTTC	TRAV20	TRAJ23	CAVQHSQEGKLIF	136_CD4	FALSE	0	0	0	2.17919522320407e-06	1.70234234568847e-05	9.24091564678946e-06	6.45849565196459e-06	7.55956940692658e-06	1.29119142752187e-06	2.60323282468333e-06	0	0	0	2.3864411957025e-06	3.37965879930379e-05	2.53368534668417e-06	0	0	0	0	0	0	7.22668670867781e-05	1.64668686602556e-05	0	0	0	1.75480157581182e-05	0	0	0	0	0	0	0	0	0	0	FALSE	FALSE
M	CD4	TGTGCTCCCGGCGCGTTCCAAACTGGAGGCTTCAAAACTATCTTT	TRAV21	TRAJ9	CAPGAFQTGGFKTIF	137_CD4	FALSE	0	1.01913320682493e-06	6.20008928128565e-06	3.63199203867345e-06	2.24399672840753e-05	4.2650379908259e-06	3.87509739117875e-05	2.16707656331895e-05	1.67854885577844e-05	3.25404103085417e-06	0	0	0	2.14779707613225e-05	4.58667979905514e-05	1.26684267334208e-05	2.7480023004705e-05	0	0	0	0	0	0	0	0	0	8.03075780238313e-05	0	0	0	5.3861027776132e-06	2.53725965807889e-06	0	0	0	0	0	0	FALSE	FALSE
M	CD4	TGTGCTGGGCGTGGTGCTGGTGGTACTAGCTATGGAAAGCTGACATTT	TRAV35	TRAJ52	CAGRGAGGTSYGKLTF	138_CD4	FALSE	5.31116453257437e-06	1.12104652750742e-05	1.47252120430534e-05	2.68767410861835e-05	3.09516790125176e-05	4.2650379908259e-05	1.35041272722896e-05	1.81429665766238e-05	6.45595713760937e-06	3.904849237025e-06	0	0	3.93000658276103e-05	3.10237355441325e-05	6.75931759860758e-05	1.26684267334208e-05	3.92571757210071e-06	1.91300787967946e-06	0	0	0	0	0	2.964036358846e-05	0	0	0	2.63220236371772e-05	0	0	0	0	0	0	0	0	0	0	FALSE	FALSE
M	0	TGTGCTTATAGGAGCCCCAATGCAGGCAACATGCTCACCTTT	TRAV38-2DV8	TRAJ39	CAYRSPNAGNMLTF	13_0	FALSE	0	0	0	0	2.47613432100141e-05	8.53007598165181e-06	0	5.03971293795105e-07	0	0	0	0	0	0	0	0	0	0	0	0	0	0	0	0	0	0	0	0	4.98902414687687e-06	0	0	0	0	0	0	0	0	0	FALSE	FALSE
M	CD8	TGTGCTTTCGTCGCGTGGGGAGGAAAGCTTATCTTC	TRAV38-1	TRAJ23	CAFVAWGGKLIF	48_CD8	FALSE	0	0	1.08501562422499e-05	7.2639840773469e-06	1.315446358032e-05	9.95175531192711e-06	7.045631620325e-06	7.05559811313148e-06	1.29119142752187e-06	0	0	0	0	2.3864411957025e-06	0	0	0	0	4.48075515660239e-05	4.34565736570029e-05	2.47847269431226e-05	0	0	2.30536161243578e-05	0	0	0	8.77400787905908e-06	0	0	0	0	0	0	0	0	0	0	FALSE	FALSE
M	CD4	TGTGCTCGTAATAATGCAGGCAACATGCTCACCTTT	TRAV38-2DV8	TRAJ39	CARNNAGNMLTF	139_CD4	FALSE	0	0	0	1.23487729314897e-05	1.47020475309459e-05	7.81923631651416e-06	5.87135968360417e-06	1.71350239890336e-05	1.29119142752187e-06	0	0	0	0	4.77288239140499e-06	0	2.53368534668417e-06	3.92571757210071e-06	0	0	0	1.18022509252965e-06	0	0	0	0	0	0	0	4.49012173218918e-05	0	0	0	0	0	0	0	0	0	FALSE	FALSE
M	CD8	TGTGCAGCAAGCGCGTTATTATCCGGAAATGAGAAATTAACCTTT	TRAV29DV5	TRAJ48	CAASALLSGNEKLTF	49_CD8	FALSE	0	0	0	0	1.93447993828235e-05	1.27951139724777e-05	0	0	0	2.60323282468333e-06	0	0	0	0	0	0	0	0	0	1.51153299676532e-05	0	0	0	0	0	0	0	0	0	0	0	0	0	0	0	0	0	0	FALSE	FALSE
M	CD4	TGTGCTTATTCGTCAAATGCTGGTGGTACTAGCTATGGAAAGCTGACATTT	TRAV38-2DV8	TRAJ52	CAYSSNAGGTSYGKLTF	140_CD4	FALSE	3.31947783285898e-06	2.03826641364986e-06	2.79004017657854e-05	4.86686933182242e-05	2.5535135185327e-05	1.4216793302753e-05	1.409126324065e-05	9.0714832883119e-06	6.45595713760937e-07	0	4.06436325653042e-06	1.32054691771144e-06	2.29250383994393e-05	4.05695003269424e-05	4.34527559910487e-05	2.15363254468154e-05	9.81429393025178e-06	0	0	0	0	0	0	3.29337373205111e-06	0	0	0	2.63220236371772e-05	0	0	0	5.07451931615778e-06	0	0	0	0	0	0	TRUE	FALSE
M	CD4	TGCCTCGTGGGCCCCAACTTTGGAAATGAGAAATTAACCTTT	TRAV4	TRAJ48	CLVGPNFGNEKLTF	141_CD4	FALSE	0	0	1.3175189722732e-05	7.2639840773469e-06	1.315446358032e-05	9.24091564678946e-06	5.87135968360417e-06	7.05559811313148e-06	3.87357428256562e-06	6.50808206170833e-07	0	0	0	1.909152956562e-05	1.20702099975135e-05	2.40700107934996e-05	3.92571757210071e-06	0	0	0	0	0	7.22668670867781e-05	0	0	0	1.00384472529789e-05	8.77400787905908e-06	0	0	0	0	0	0	0	0	0	0	FALSE	FALSE
M	CD4	TGTGCCGGTTATGGGAACAACAGACTCGCTTTT	TRAV25	TRAJ7	CAGYGNNRLAF	142_CD4	FALSE	1.99168669971539e-06	3.05739962047479e-06	5.42507812112494e-06	3.63199203867345e-06	2.86303030865788e-05	2.20360296192672e-05	4.10995177852292e-06	2.01588517518042e-06	6.45595713760937e-07	6.50808206170833e-07	0	0	6.55001097126838e-06	7.15932358710749e-06	4.58667979905514e-05	1.14015840600787e-05	0	0	2.48930842033466e-06	0	1.18022509252965e-06	0	1.44533734173556e-05	0	0	0	0	8.77400787905908e-06	0	0	0	7.61177897423667e-06	0	0	0	0	0	0	FALSE	FALSE
M	0	TGTGGCACAGATCAGTACAGCAGTGCTTCCAAGATAATCTTT	TRAV30	TRAJ3	CGTDQYSSASKIIF	14_0	FALSE	0	0	4.65006696096424e-06	0	1.315446358032e-05	1.35059536376154e-05	5.28422371524375e-06	4.03177035036084e-06	0	0	0	0	0	0	0	0	0	0	0	0	0	0	0	0	0	0	0	0	1.99560965875075e-05	0	0	0	0	0	0	0	0	0	FALSE	FALSE
M	CD4	TGTGCTCTGGCTATAATTCAGGGAGCCCAGAAGCTGGTATTT	TRAV9-2	TRAJ54	CALAIIQGAQKLVF	143_CD4	FALSE	6.63895566571796e-07	2.03826641364986e-06	9.30013392192848e-06	6.53758566961221e-06	1.70234234568847e-05	2.20360296192672e-05	4.10995177852292e-06	6.55162681933637e-06	3.22797856880469e-06	0	0	0	0	1.19322059785125e-05	2.17263779955244e-05	1.64689547534471e-05	0	0	0	0	0	0	2.89067468347112e-05	0	0	0	3.01153417589367e-05	8.77400787905908e-06	0	0	5.3861027776132e-06	0	0	0	0	0	0	0	FALSE	FALSE
M	CD4	TGTGCACCTGTGAGCAGAGATGACAAGATCATCTTT	TRAV12-3	TRAJ30	CAPVSRDDKIIF	144_CD4	FALSE	2.65558226628718e-06	4.07653282729972e-06	3.10004464064283e-06	1.81599601933673e-05	3.17254709878306e-05	1.99035106238542e-05	4.10995177852292e-06	7.05559811313148e-06	6.45595713760937e-07	3.904849237025e-06	0	0	3.93000658276103e-05	1.67050883699175e-05	4.1038713991546e-05	1.14015840600787e-05	0	0	0	0	0	1.50007350360168e-06	0	9.88012119615334e-06	0	0	0	0	0	0	0	0	0	0	0	0	0	0	FALSE	FALSE
M	CD4	TGTGCTTATTTGAGCAGAGATGACAAGATCATCTTT	TRAV38-2DV8	TRAJ30	CAYLSRDDKIIF	135_CD4	FALSE	0	0	2.32503348048212e-06	3.63199203867345e-06	1.315446358032e-05	1.20842743073401e-05	3.5228158101625e-06	7.05559811313148e-06	1.93678714128281e-06	0	0	0	0	1.19322059785125e-05	3.62106299925406e-05	5.06737069336833e-06	5.88857635815107e-06	0	0	0	0	0	0	2.63469898564089e-05	0	0	0	0	0	0	0	0	0	0	0	0	0	0	FALSE	FALSE
M	CD4	TGTGCAGCAAGTATACGAGGGCTCGCGAAAAGCTGCAGGCAACAAGCTAACTTTT	TRAV13-1	TRAJ17	CAASIRGLA_KAAGNKLTF	145_CD4	FALSE	0	0	0	0	1.23806716050071e-05	1.35059536376154e-05	9.98131146212709e-06	4.03177035036084e-06	6.45595713760937e-07	0	0	0	0	0	6.51791339865731e-05	1.5202112080105e-05	0	0	0	0	0	0	0	0	0	0	1.00384472529789e-05	8.77400787905908e-06	0	0	0	0	0	0	0	0	0	0	FALSE	FALSE
M	CD4	TGTGCTTATCTTAATAATGCAGGCAACATGCTCACCTTT	TRAV38-2DV8	TRAJ39	CAYLNNAGNMLTF	146_CD4	FALSE	0	0	6.97510044144636e-06	1.30751713392244e-05	1.16068796296941e-05	1.27951139724777e-05	1.17427193672083e-06	1.00794258759021e-06	6.45595713760937e-07	0	0	1.32054691771144e-06	0	0	0	5.06737069336833e-06	1.96285878605036e-06	0	0	1.88941624595665e-06	0	0	0	0	0	0	0	2.63220236371772e-05	0	0	0	0	0	0	0	0	0	0	TRUE	FALSE
M	CD4	TGTGCAATGAAGAGTATTAATGCAGGCAACATGCTCACCTTT	TRAV12-3	TRAJ39	CAMKSINAGNMLTF	147_CD4	FALSE	6.63895566571796e-07	7.13393244777452e-06	9.30013392192848e-06	1.01695777082857e-05	3.09516790125176e-05	2.06143502889919e-05	1.35041272722896e-05	9.0714832883119e-06	3.22797856880469e-06	0	0	0	1.63750274281709e-05	2.14779707613225e-05	5.31089239890596e-05	7.6010560400525e-06	0	0	0	1.88941624595665e-06	0	0	0	2.964036358846e-05	0	0	0	8.77400787905907e-05	0	0	0	2.02980772646311e-05	0	0	0	0	0	0	FALSE	FALSE
M	CD4	TGTGCTTATAGGAGACTGGCAGGAAACACACCTCTTGTCTTT	TRAV38-2DV8	TRAJ29	CAYRRLAGNTPLVF	148_CD4	FALSE	7.96674679886155e-06	2.24209305501485e-05	1.55002232032141e-05	1.74335617856326e-05	4.72013104940894e-05	5.40238145504614e-05	3.64024300383459e-05	2.72144498649357e-05	9.03833999265312e-06	5.20646564936667e-06	0	0	2.29250383994393e-05	1.67050883699175e-05	9.65616799801083e-05	6.84095043604725e-05	1.17771527163021e-05	0	0	0	0	0	0	6.91608483730734e-05	0	0	0	4.38700393952954e-05	0	0	0	3.29843755550255e-05	0	0	0	0	0	0	FALSE	FALSE
M	CD4	TGTGCTGTGTTAAGGGGTTACCAGAAAGTTACCTTT	TRAV3	TRAJ13	CAVLRGYQKVTF	149_CD4	FALSE	3.31947783285898e-06	7.13393244777452e-06	1.08501562422499e-05	7.99038248508159e-06	3.48206388890823e-05	2.13251899541295e-05	2.28983027660563e-05	2.41906221021651e-05	5.1647657100875e-06	1.9524246185125e-06	0	0	1.63750274281709e-05	4.77288239140499e-06	8.2077427983092e-05	7.34768750538408e-05	9.81429393025178e-06	0	0	0	0	0	1.44533734173556e-05	2.964036358846e-05	0	0	1.00384472529789e-05	7.89660709115317e-05	0	0	0	7.61177897423667e-06	0	0	0	0	0	0	FALSE	FALSE
M	0	TGTGCTCTTGGGGAATCTTATGGAGGAAGCCAAGGAAATCTCATCTTT	TRDV1	TRAJ42	CALGESYGGSQGNLIF	15_0	FALSE	0	0	4.65006696096424e-06	0	1.70234234568847e-05	8.53007598165181e-06	5.28422371524375e-06	3.02382776277063e-06	3.87357428256562e-06	0	1.35478775217681e-06	0	0	0	0	0	0	0	0	0	0	0	0	0	4.10037723470559e-05	0	0	0	2.49451207343844e-05	0	0	0	7.80305099293824e-06	0	0	0	0	0	TRUE	FALSE
M	CD8	TGTGTGGTGAAGATTGGGGCCAGACTCATGTTT	TRAV12-1	TRAJ31	CVVKIGARLMF	50_CD8	FALSE	0	3.05739962047479e-06	2.48003571251426e-05	3.55935219789998e-05	1.315446358032e-05	1.99035106238542e-05	2.34854387344167e-06	3.02382776277063e-06	6.45595713760937e-07	1.30161641234167e-06	0	0	0	0	0	0	0	0	3.98289347253546e-05	4.91248223948729e-05	8.26157564770753e-06	3.00014700720335e-06	0	3.62271110525622e-05	0	0	0	8.77400787905908e-06	0	0	0	0	0	0	0	0	0	0	FALSE	FALSE
M	CD4	TGTGCTGTGGGAATTGGGGCAAACAACCTCTTCTTT	TRAV21	TRAJ36	CAVGIGANNLFF	150_CD4	FALSE	0	3.05739962047479e-06	1.55002232032141e-06	0	2.47613432100141e-05	1.56384726330283e-05	4.10995177852292e-06	8.06354070072169e-06	1.93678714128281e-06	0	0	0	0	1.67050883699175e-05	1.93123359960217e-05	1.5202112080105e-05	0	0	0	0	0	0	0	0	0	0	0	2.63220236371772e-05	0	0	0	0	0	0	0	0	0	0	FALSE	FALSE
M	CD8	TGTGCTGTGGACGGTAGTGGAGGTAGCAACTATAAACTGACATTT	TRAV21	TRAJ53	CAVDGSGGSNYKLTF	51_CD8	FALSE	0	1.01913320682493e-06	0	1.45279681546938e-06	1.93447993828235e-05	2.06143502889919e-05	0	0	0	0	0	0	0	0	0	0	0	0	1.4935850522008e-05	3.7788324919133e-05	3.54067527758894e-06	0	0	9.88012119615334e-06	0	0	0	0	0	0	0	0	0	0	0	0	0	0	FALSE	FALSE
M	0	TGTGCAGAGAGCGACTTTGGAAATGAGAAATTAACCTTT	TRAV13-2	TRAJ48	CAESDFGNEKLTF	16_0	FALSE	0	0	2.32503348048212e-06	1.01695777082857e-05	1.77972154321976e-05	7.81923631651416e-06	0	3.02382776277063e-06	0	0	0	0	0	0	0	0	0	0	0	0	0	0	0	0	2.46022634082336e-05	0	0	0	0	0	0	0	0	0	0	0	0	0	FALSE	FALSE
M	CD4	TGTGCCGTCCGCGGGACTGCAGGCAACAAGCTAACTTTT	TRAV12-2	TRAJ17	CAVRGTAGNKLTF	151_CD4	FALSE	0	2.03826641364986e-06	2.32503348048212e-06	1.45279681546938e-06	3.09516790125176e-05	6.39755698623885e-06	1.76140790508125e-06	8.56751199451679e-06	6.45595713760937e-07	6.50808206170833e-07	0	0	0	2.3864411957025e-06	5.06948819895569e-05	8.86789871339458e-06	0	0	0	0	0	0	0	1.31734949282045e-05	0	0	0	8.77400787905908e-06	0	0	0	0	0	0	0	0	0	0	FALSE	FALSE
M	CD4	TGCCTCGTGGTGGCGGCTTCTGGTGGCTACAATAAGCTGATTTTT	TRAV4	TRAJ4	CLVVAASGGYNKLIF	152_CD4	FALSE	0	0	5.42507812112494e-06	5.08478885414283e-06	1.23806716050071e-05	1.20842743073401e-05	1.76140790508125e-06	4.53574164415595e-06	0	1.30161641234167e-06	0	0	0	9.54576478280999e-06	0	0	0	0	0	0	0	0	0	9.88012119615334e-06	0	0	0	8.77400787905908e-06	0	0	0	0	0	0	0	0	0	0	FALSE	FALSE
M	CD8	TGTGCTGCAGGTACGATGCTGCAGGCAACAAGCTAACTTTT	TRAV8-5	TRAJ17	CAAGTML_GNKLTF	52_CD8	FALSE	0	0	3.10004464064283e-06	1.45279681546938e-06	1.315446358032e-05	1.6349312298166e-05	0	0	0	0	0	0	0	0	0	0	0	0	2.48930842033466e-06	1.88941624595665e-05	1.18022509252965e-06	0	0	0	0	0	0	0	0	0	0	0	0	0	0	0	0	0	FALSE	FALSE
M	CD4	TGTGCTGCGCCGGGAGGAGGAAACAAACTCACCTTT	TRAV20	TRAJ10	CAAPGGGNKLTF	153_CD4	FALSE	0	0	9.30013392192848e-06	3.63199203867345e-06	1.23806716050071e-05	1.35059536376154e-05	0	0	0	0	0	0	0	0	2.41404199950271e-05	2.53368534668417e-06	0	0	0	0	0	0	0	1.31734949282045e-05	0	0	0	0	0	0	0	0	0	0	0	0	0	0	FALSE	FALSE
M	CD4	TGTGCTGTGAGTGATTATCTGGGAGCCCAGAAGCTGGTATTT	TRAV8-6	TRAJ54	CAVSDYLGAQKLVF	154_CD4	FALSE	0	0	7.75011160160706e-07	4.35839044640814e-06	1.54758395062588e-05	7.10839665137651e-06	1.11555833988479e-05	5.03971293795105e-06	5.1647657100875e-06	0	0	0	6.55001097126838e-06	2.3864411957025e-06	9.65616799801083e-06	1.01347413867367e-05	7.85143514420142e-06	0	0	0	0	0	0	1.31734949282045e-05	0	0	0	4.38700393952954e-05	0	0	0	2.53725965807889e-06	0	0	0	0	0	0	FALSE	FALSE
M	CD8	TGTGCAGCAAGTTTGGGTGGAGGCTTCAAAACTATCTTT	TRAV13-1	TRAJ9	CAASLGGGFKTIF	53_CD8	FALSE	0	1.01913320682493e-06	5.42507812112494e-06	6.53758566961221e-06	1.77972154321976e-05	1.35059536376154e-05	6.45849565196459e-06	4.53574164415595e-06	6.45595713760937e-07	0	1.35478775217681e-06	0	0	0	0	0	0	0	0	3.2120076181263e-05	7.08135055517788e-06	0	0	0	0	0	0	0	0	0	0	0	0	0	0	0	0	0	TRUE	FALSE
M	CD8	TGTGTGGTGAGCGCTGACAGCTGGGGGAAATTGCAGTTT	TRAV10	TRAJ24	CVVSADSWGKLQF	54_CD8	FALSE	0	1.01913320682493e-06	2.32503348048212e-05	2.1065553824306e-05	1.08330876543812e-05	1.56384726330283e-05	5.28422371524375e-06	6.55162681933637e-06	1.29119142752187e-06	1.30161641234167e-06	2.70957550435361e-06	0	3.27500548563419e-06	0	2.41404199950271e-06	0	1.96285878605036e-06	0	4.48075515660239e-05	3.2120076181263e-05	9.44180074023718e-06	0	0	5.26939797128178e-05	0	0	0	8.77400787905908e-06	4.98902414687687e-06	0.000122159784998778	1.61583083328396e-05	0	0	0	0	0	0	0	TRUE	FALSE
M	CD4	TGTGCTTATAGTATGCCTGGGGCTGGGAGTTACCAACTCACTTTC	TRAV38-2DV8	TRAJ28	CAYSMPGAGSYQLTF	155_CD4	FALSE	0	0	1.55002232032141e-06	0	1.315446358032e-05	1.6349312298166e-05	5.87135968360417e-07	0	0	0	0	0	0	0	1.93123359960217e-05	0	0	0	0	0	0	0	0	0	0	0	0	0	0	0	0	0	0	0	0	0	0	0	FALSE	FALSE
M	CD8	TGCGGCACCGGTAACCAGTTCTATTTT	TRAV26-2	TRAJ49	CGTGNQFYF	55_CD8	FALSE	0	2.03826641364986e-06	2.55753682853033e-05	3.84991156099386e-05	1.39282555556329e-05	1.49276329678907e-05	1.76140790508125e-06	1.51191388138532e-06	6.45595713760937e-07	0	0	0	0	0	0	0	0	0	4.23182431456893e-05	1.88941624595665e-05	2.36045018505929e-06	0	0	3.29337373205111e-06	0	0	0	1.75480157581182e-05	0	0	0	2.53725965807889e-06	0	0	0	0	0	0	FALSE	FALSE
M	CD4	TGTGCTTATGCTTCTCAGGGAGCCCAGAAGCTGGTATTT	TRAV38-2DV8	TRAJ54	CAYASQGAQKLVF	156_CD4	FALSE	0	0	0	0	1.77972154321976e-05	7.10839665137651e-06	1.05684474304875e-05	0	6.45595713760937e-07	3.25404103085417e-06	0	0	0	9.54576478280999e-06	2.89685039940325e-05	7.6010560400525e-06	0	0	0	0	0	0	1.44533734173556e-05	1.31734949282045e-05	0	0	0	0	0	0	5.3861027776132e-06	0	0	0	0	0	0	0	FALSE	FALSE
M	CD8	TGTGCAGCAAGCGGGCCTCTTGTCTTT	TRAV13-1	TRAJ29	CAASGPLVF	56_CD8	FALSE	0	0	0	0	1.23806716050071e-05	1.70601519633036e-05	0	0	0	1.30161641234167e-06	0	0	0	0	0	0	0	0	0	3.2120076181263e-05	0	0	0	0	0	0	0	0	0	0	0	0	0	0	0	0	0	0	FALSE	FALSE
M	CD8	TGTGCCGCTAATAATGCAGGCAACATGCTCACCTTT	TRAV38-2DV8	TRAJ39	CAANNAGNMLTF	57_CD8	FALSE	0	1.01913320682493e-06	9.30013392192848e-06	1.1622374523755e-05	1.70234234568847e-05	9.95175531192711e-06	8.21990355704584e-06	1.00794258759021e-05	5.1647657100875e-06	3.25404103085417e-06	1.35478775217681e-06	2.64109383542288e-06	0	0	0	1.26684267334208e-06	0	0	9.95723368133865e-06	6.04613198706128e-05	2.0063826573004e-05	1.35006615324151e-05	4.33601202520668e-05	3.29337373205111e-05	0	0	1.00384472529789e-05	2.63220236371772e-05	0	0	4.30888222209056e-05	2.02980772646311e-05	0	0	0	0	0	0	TRUE	FALSE
M	CD4	TGTGGAGCAGACAAGGGCGGTAACCAGTTCTATTTT	TRAV34	TRAJ49	CGADKGGNQFYF	157_CD4	FALSE	7.30285123228976e-06	5.09566603412466e-06	3.10004464064283e-06	7.99038248508159e-06	3.32730549384565e-05	3.34094642614696e-05	5.87135968360417e-06	6.04765552554127e-06	2.58238285504375e-06	1.9524246185125e-06	0	0	1.31000219425368e-05	1.4318647174215e-05	6.75931759860758e-05	2.66036961401837e-05	5.88857635815107e-06	0	0	0	0	0	0	1.64668686602556e-05	0	0	0	2.63220236371772e-05	0	0	0	0	0	0	0	0	0	0	FALSE	FALSE
M	CD4	TGTGCTCTGACCGAGAGGGATAGCAGCTATAAATTGATCTTC	TRAV9-2	TRAJ12	CALTERDSSYKLIF	158_CD4	FALSE	0	0	4.65006696096424e-06	1.45279681546938e-06	1.77972154321976e-05	5.6867173211012e-06	2.34854387344167e-06	3.52779905656574e-06	1.29119142752187e-06	2.60323282468333e-06	0	0	0	1.67050883699175e-05	9.65616799801083e-06	1.64689547534471e-05	5.88857635815107e-06	0	0	0	0	0	0	3.29337373205111e-06	0	0	0	1.75480157581182e-05	0	0	1.07722055552264e-05	0	0	0	0	0	3.99813420403812e-05	0	FALSE	TRUE
M	CD4	TGTGCAGCAAGTACTGTGGAATATGGAAACAAACTGGTCTTT	TRAV13-1	TRAJ47	CAASTVEYGNKLVF	159_CD4	FALSE	0.000101576021685485	0.000122295984818992	0.000105401517781856	8.93470041513669e-05	0.000227494840742005	0.000246661363802765	0.000113904377861921	0.000116417368866669	0.000107168888484316	8.65574914207208e-05	0.000146317077235095	0.000113567034923184	0.000258725433365101	0.00021000682522182	0.000446597769908001	0.00024956800664839	0.000190397302246884	0	2.48930842033466e-06	0	2.36045018505929e-06	1.50007350360168e-06	0	0.000299697009616651	0	0	1.00384472529789e-05	0.000596632535776017	4.98902414687687e-06	0	0	0.00038820072768607	0	0.000158881474420083	0.000156535350900078	0.000139805825242718	0	0	TRUE	TRUE
M	CD4	TGTGCAGCTGAGGGATTAGGCTTCCCGAACACCGGTAACCAGTTCTATTTT	TRAV29DV5	TRAJ49	CAAEGLGFPNTGNQFYF	160_CD4	FALSE	0	0	5.42507812112494e-06	1.01695777082857e-05	1.47020475309459e-05	6.39755698623885e-06	4.10995177852292e-06	3.02382776277063e-06	1.93678714128281e-06	1.30161641234167e-06	0	0	3.27500548563419e-06	3.81830591312399e-05	4.82808399900541e-06	7.6010560400525e-06	3.92571757210071e-06	0	0	0	0	0	0	1.64668686602556e-05	0	0	0	0	0	0	0	5.07451931615778e-06	0	0	0	0	0	0	FALSE	FALSE
M	CD8	TGTGCTCTGAGTGGGGAAACTGGAGCCAATAGTAAGCTGACATTT	TRAV19	TRAJ56	CALSGETGANSKLTF	58_CD8	FALSE	6.63895566571796e-07	3.05739962047479e-06	0	0	1.47020475309459e-05	3.19877849311943e-05	0	0	0	0	2.70957550435361e-06	0	0	0	0	0	1.96285878605036e-06	0	0	2.64518274433931e-05	0	0	0	0	0	0	1.00384472529789e-05	1.75480157581182e-05	0	0	0	0	0	0	0	0	0	0	TRUE	FALSE
M	CD8	TGCATCGTCAGAGAGGATACTGGAGGCTTCAAAACTATCTTT	TRAV26-1	TRAJ9	CIVREDTGGFKTIF	59_CD8	FALSE	0	0	2.32503348048212e-06	2.90559363093876e-06	1.47020475309459e-05	9.24091564678946e-06	2.34854387344167e-06	5.54368423174616e-06	0	0	0	1.32054691771144e-06	0	0	0	0	0	0	0	3.7788324919133e-06	0	0	0	0	2.46022634082336e-05	0	0	0	0	0	0	0	0	0	0	0	0	0	TRUE	FALSE
M	CD8	TGTGTGGTGAACACCCTCGGGACCTTT	TRAV12-1	TRAJ27	CVVNTLGTF	60_CD8	FALSE	0	2.03826641364986e-06	4.65006696096424e-06	1.45279681546938e-06	1.77972154321976e-05	1.20842743073401e-05	1.17427193672083e-05	4.53574164415595e-06	1.09751271339359e-05	9.7621230925625e-06	0	0	0	0	0	0	0	7.65203151871783e-06	1.4935850522008e-05	1.51153299676532e-05	7.08135055517788e-06	1.65008085396184e-05	4.33601202520668e-05	9.88012119615334e-06	0	0	4.01537890119156e-05	0	0	0	5.3861027776132e-06	5.07451931615778e-06	0	0	0	0	0	0	FALSE	FALSE
M	CD4	TGTGCTGTGCAGGATTATAATGCTGGCAACAACCGTAAGCTGATTTGG	TRAV20	TRAJ38	CAVQDYNAGNNRKLIW	161_CD4	FALSE	0	2.03826641364986e-06	3.87505580080353e-06	1.08959761160204e-05	1.315446358032e-05	1.77709916284413e-05	9.98131146212709e-06	7.55956940692658e-06	0	1.9524246185125e-06	0	0	0	1.67050883699175e-05	2.17263779955244e-05	2.53368534668417e-05	1.96285878605036e-06	0	0	0	0	0	1.44533734173556e-05	1.31734949282045e-05	0	0	0	1.75480157581182e-05	0	0	1.07722055552264e-05	0	0	0	0	0	0	0	FALSE	FALSE
M	CD4	TGTGCAGGAGACTATAATAATGCAGGCAACATGCTCACCTTT	TRAV29DV5	TRAJ39	CAGDYNNAGNMLTF	162_CD4	FALSE	6.63895566571796e-07	3.05739962047479e-06	2.32503348048212e-06	2.90559363093876e-06	2.08923833334494e-05	1.70601519633036e-05	8.80703952540625e-06	6.04765552554127e-06	1.29119142752187e-06	4.55565744319583e-06	0	0	0	2.3864411957025e-06	2.89685039940325e-05	1.5202112080105e-05	5.88857635815107e-06	0	0	0	0	0	0	6.58674746410223e-06	0	0	0	8.77400787905908e-06	0	0	5.3861027776132e-06	7.61177897423667e-06	0	0	0	0	0	0	FALSE	FALSE
M	CD4	TGTGCTTATAGGAGCGCGTTAAATGCAGGCAAATCAACCTTT	TRAV38-2DV8	TRAJ27	CAYRSALNAGKSTF	163_CD4	FALSE	0	0	3.10004464064283e-06	5.08478885414283e-06	1.70234234568847e-05	4.2650379908259e-06	6.45849565196459e-06	5.54368423174616e-06	6.45595713760937e-07	0	0	0	0	0	5.06948819895569e-05	1.26684267334208e-05	5.88857635815107e-06	0	0	0	0	0	0	0	0	0	0	0	0	0	5.3861027776132e-06	0	0	0	0	0	0	0	FALSE	FALSE
M	CD4	TGTGCAGCAAGTCGGGGGAGCAACTATCAGTTAATCTGG	TRAV13-1	TRAJ33	CAASRGSNYQLIW	164_CD4	FALSE	0	0	1.55002232032141e-06	5.08478885414283e-06	1.23806716050071e-05	8.53007598165181e-06	7.045631620325e-06	8.06354070072169e-06	0	1.30161641234167e-06	1.35478775217681e-06	0	0	0	2.65544619945298e-05	3.80052802002625e-06	0	0	0	0	0	0	0	1.64668686602556e-05	0	0	0	0	0	0	0	0	0	0	0	0	0	0	TRUE	FALSE
M	CD4	TGTGCTACGGACGTGGGTAGCAACTATAAACTGACATTT	TRAV17	TRAJ53	CATDVGSNYKLTF	165_CD4	FALSE	1.32779113314359e-06	1.01913320682493e-06	3.87505580080353e-06	4.35839044640814e-06	1.85710074075106e-05	1.13734346422024e-05	1.05684474304875e-05	9.575454582107e-06	3.22797856880469e-06	1.9524246185125e-06	0	0	3.27500548563419e-06	9.54576478280999e-06	3.37965879930379e-05	1.64689547534471e-05	7.85143514420142e-06	0	0	0	0	0	0	4.28138585166645e-05	0	0	2.00768945059578e-05	4.38700393952954e-05	0	0	5.3861027776132e-06	1.52235579484733e-05	0	0	0	0	0	0	FALSE	FALSE
M	CD4	TGTGCAATGAAGGATAACACCGACAAGCTCATCTTT	TRAV12-3	TRAJ34	CAMKDNTDKLIF	166_CD4	FALSE	6.63895566571796e-07	4.07653282729972e-06	2.01502901641784e-05	7.2639840773469e-06	1.70234234568847e-05	1.6349312298166e-05	1.76140790508125e-05	3.3262105390477e-05	4.51916999632656e-06	2.60323282468333e-06	0	0	3.27500548563419e-06	3.57966179355375e-05	9.65616799801083e-06	5.57410776270517e-05	1.96285878605036e-06	0	0	0	1.18022509252965e-06	0	0.0001300803607562	0	0	0	4.01537890119156e-05	2.63220236371772e-05	0	0.000122159784998778	2.15444111104528e-05	1.77608176065522e-05	0	0	0	0	0	0	FALSE	FALSE
M	CD4	GGCGCTCGGACTAGCTATGGAAAGCTGACATTT	TRAV21	TRAJ52	GARTSYGKLTF	167_CD4	FALSE	0	0	0	2.17919522320407e-06	1.77972154321976e-05	7.81923631651416e-06	3.5228158101625e-06	0	0	0	0	0	0	0	1.44842519970162e-05	7.6010560400525e-06	0	0	0	0	0	0	1.44533734173556e-05	0	0	0	0	0	0	0	0	0	0	0	0	0	0	0	FALSE	FALSE
M	CD8	TGTGCTGTCCGCCCTCTGGTTCTGCAAGGCAACTGACCTTT	TRAV22	TRAJ22	CAVRPLV_ARQLTF	61_CD8	FALSE	0	0	5.42507812112494e-06	5.81118726187752e-06	1.16068796296941e-05	8.53007598165181e-06	2.34854387344167e-06	9.575454582107e-06	6.45595713760937e-07	1.9524246185125e-06	0	0	0	0	0	0	0	0	1.74251589423426e-05	2.83412436893497e-05	2.24242767580633e-05	0	0	3.29337373205111e-06	0	0	0	0	9.97804829375374e-06	0	0	0	3.90152549646912e-06	0	0	0	0	0	FALSE	FALSE
M	CD4	TGTGCTGTGAGAGGAGGAAATACTGGAGGCTTCAAAACTATCTTT	TRAV1-2	TRAJ9	CAVRGGNTGGFKTIF	168_CD4	FALSE	0	0	8.52512276176777e-06	7.2639840773469e-07	1.47020475309459e-05	6.39755698623885e-06	4.69708774688334e-06	3.02382776277063e-06	0	1.30161641234167e-06	0	2.64109383542288e-06	0	4.77288239140499e-06	5.31089239890596e-05	1.26684267334208e-05	3.92571757210071e-06	0	0	0	0	0	0	0	0	0	1.00384472529789e-05	0	0	0	5.3861027776132e-06	0	0	0	0	0	0	0	TRUE	FALSE
M	CD4	TGTGCAGGGCTGAATTATGGAGGAAGCCAAGGAAATCTCATCTTT	TRAV29DV5	TRAJ42	CAGLNYGGSQGNLIF	169_CD4	FALSE	0	0	3.10004464064283e-06	1.45279681546938e-06	1.08330876543812e-05	9.24091564678946e-06	7.63276758868542e-06	4.53574164415595e-06	4.51916999632656e-06	3.904849237025e-06	9.48351426523764e-06	5.28218767084576e-06	0	1.19322059785125e-05	0	6.33421336671041e-06	9.81429393025178e-06	1.91300787967946e-06	7.46792526100399e-06	3.7788324919133e-06	4.72090037011859e-06	0	0	6.58674746410223e-06	0	0	0	8.77400787905908e-06	0	0.000122159784998778	0	0	0	0	0	0	1.33271140134604e-05	0	TRUE	TRUE
M	CD8	TGTGCTGTGAGAGACGGGGGAGGGGATTCAGGAAACACACCTCTTGTCTTT	TRAV1-2	TRAJ29	CAVRDGGGDSGNTPLVF	62_CD8	FALSE	0	0	4.65006696096424e-06	2.90559363093876e-06	1.08330876543812e-05	1.35059536376154e-05	0	5.03971293795105e-07	0	0	0	0	0	0	0	0	0	0	4.97861684066933e-06	1.51153299676532e-05	2.36045018505929e-06	0	0	6.58674746410223e-06	0	0	0	0	0	0	0	0	0	0	0	0	0	0	FALSE	FALSE
M	CD4	TGTGCTGTGAGTGAGCGTTCTGGTTCTGCAAGGCAACTGACCTTT	TRAV8-4	TRAJ22	CAVSERSGSARQLTF	170_CD4	FALSE	0	3.05739962047479e-06	1.55002232032141e-05	9.44317930055097e-06	1.315446358032e-05	1.77709916284413e-05	1.29169913039292e-05	8.56751199451679e-06	0	3.25404103085417e-06	0	0	0	2.3864411957025e-05	2.41404199950271e-05	2.53368534668417e-05	1.96285878605036e-06	0	0	0	0	0	0	3.62271110525622e-05	8.20075446941119e-06	0	0	8.77400787905908e-06	0	0	0	0	0	0	0	0	0	0	FALSE	FALSE
M	CD4	TGTGCTACTCCTACAGGAGGAAGCTACATACCTACATTT	TRAV17	TRAJ6	CATPTGGSYIPTF	171_CD4	FALSE	0	0	1.24001785625713e-05	7.2639840773469e-06	1.16068796296941e-05	4.97587765596355e-06	1.23298553355688e-05	1.20953110510825e-05	9.68393570641406e-06	5.20646564936667e-06	0	1.32054691771144e-06	0	1.19322059785125e-05	1.93123359960217e-05	2.15363254468154e-05	1.17771527163021e-05	0	0	0	0	0	0	3.29337373205111e-06	0	0	0	8.77400787905908e-06	0	0	0	1.01490386323156e-05	0	0	0	0	0	0	TRUE	FALSE
M	CD4	TGTGCTCTGAGGGATAGCAGCTATAAATTGATCTTC	TRAV9-2	TRAJ12	CALRDSSYKLIF	172_CD4	FALSE	0	0	8.52512276176777e-06	1.1622374523755e-05	1.23806716050071e-05	5.6867173211012e-06	7.045631620325e-06	4.53574164415595e-06	4.51916999632656e-06	0	6.77393876088403e-06	5.28218767084576e-06	1.31000219425368e-05	0	1.6898293996519e-05	3.80052802002625e-06	1.37400115023525e-05	0	0	0	0	0	0	0	0	0	3.01153417589367e-05	0	9.97804829375374e-06	0	5.3861027776132e-06	0	0	0	0	0	0	0	TRUE	FALSE
M	CD4	TGTGCTCTGGTTTCTTCTGGTGGCTACAATAAGCTGATTTTT	TRAV16	TRAJ4	CALVSSGGYNKLIF	173_CD4	FALSE	0	0	7.75011160160706e-06	2.90559363093876e-06	1.47020475309459e-05	5.6867173211012e-06	2.93567984180208e-06	1.00794258759021e-06	1.29119142752187e-06	1.30161641234167e-06	0	0	0	4.77288239140499e-06	4.82808399900541e-06	1.26684267334208e-06	0	0	0	0	0	0	0	0	0	0	1.00384472529789e-05	0	0	0	0	0	0	0	0	0	0	0	FALSE	FALSE
M	CD4	TGTGCTGTGAGTGATGGACCAGGCTTCAAAACTATCTTT	TRAV8-4	TRAJ9	CAVSDGPGFKTIF	174_CD4	FALSE	0	0	7.75011160160706e-07	0	1.23806716050071e-05	1.06625949770648e-05	3.5228158101625e-06	2.01588517518042e-06	0	0	0	0	0	0	0	5.06737069336833e-06	0	0	0	0	0	0	0	0	0	0	1.00384472529789e-05	0	0	0	0	0	0	0	0	0	0	0	FALSE	FALSE
M	CD4	TGTGCCGTGACACCTCAGGGAGGAAAGCTTATCTTC	TRAV12-2	TRAJ23	CAVTPQGGKLIF	175_CD4	FALSE	3.98337339943078e-06	1.22295984818992e-05	7.75011160160706e-07	2.17919522320407e-06	3.17254709878306e-05	3.98070212477084e-05	3.5228158101625e-06	6.04765552554127e-06	1.29119142752187e-06	0	0	0	3.27500548563419e-06	1.19322059785125e-05	5.06948819895569e-05	7.6010560400525e-06	1.57028702884028e-05	0	0	0	0	0	0	0	0	0	0	3.50960315162363e-05	0	0	0	5.07451931615778e-06	0	0	0	0	0	0	FALSE	FALSE
M	CD8	TGTGCAGGGTTGAATTATGGAGGAAGCCAAGGAAATCTCATCTTT	TRAV25	TRAJ42	CAGLNYGGSQGNLIF	63_CD8	FALSE	0	0	1.55002232032141e-06	1.45279681546938e-06	1.62496314815718e-05	4.97587765596355e-06	3.5228158101625e-06	1.00794258759021e-06	1.29119142752187e-06	3.25404103085417e-06	2.70957550435361e-06	0	0	0	4.82808399900541e-06	0	3.92571757210071e-06	0	2.48930842033466e-06	1.32259137216965e-05	3.54067527758894e-06	3.00014700720335e-06	0	0	0	0	0	0	0	0	0	0	3.90152549646912e-06	0	0	0	0	0	TRUE	FALSE
M	CD4	TGTGCTTTCATGAAAGGAAAGGATAGCAGCTATAAATTGATCTTC	TRAV38-1	TRAJ12	CAFMKGKDSSYKLIF	176_CD4	FALSE	0	2.03826641364986e-06	1.62752343633748e-05	2.1065553824306e-05	1.93447993828235e-05	6.39755698623885e-06	8.80703952540625e-06	6.55162681933637e-06	0	1.9524246185125e-06	0	0	6.55001097126838e-06	2.14779707613225e-05	1.93123359960217e-05	1.90026401001312e-05	0	0	0	0	0	0	0	1.97602423923067e-05	0	0	0	8.77400787905908e-06	0	0	5.3861027776132e-06	0	0	0	0	0	0	0	FALSE	FALSE
M	CD4	TGTGCTGTTCGTAGTGCAGGCAACATGCTCACCTTT	TRAV20	TRAJ39	CAVRSAGNMLTF	177_CD4	FALSE	0	5.09566603412466e-06	1.3175189722732e-05	1.52543665624285e-05	1.54758395062588e-05	1.91926709587166e-05	1.11555833988479e-05	1.31032536386727e-05	1.93678714128281e-06	2.60323282468333e-06	0	0	0	1.4318647174215e-05	3.86246719920433e-05	2.15363254468154e-05	1.17771527163021e-05	0	0	0	1.18022509252965e-06	0	0	1.64668686602556e-05	0	0	0	6.14180551534135e-05	0	0	1.07722055552264e-05	0	0	0	0	0	0	0	FALSE	FALSE
M	CD4	TGTGCCGTGTCGCTCACGGGAGGAGGAAACAAACTCACCTTT	TRAV12-2	TRAJ10	CAVSLTGGGNKLTF	178_CD4	FALSE	6.63895566571796e-07	3.05739962047479e-06	6.20008928128565e-06	6.53758566961221e-06	1.47020475309459e-05	1.91926709587166e-05	3.5228158101625e-06	5.03971293795105e-06	2.58238285504375e-06	0	0	0	1.31000219425368e-05	1.909152956562e-05	2.65544619945298e-05	1.01347413867367e-05	0	0	0	0	0	0	0	5.59873534448689e-05	0	0	3.01153417589367e-05	0	0	0	0	0	0	0	0	0	0	0	FALSE	FALSE
M	CD4	TGTGCAGCATAACGCACCCATCAGGAGGAAGCTACATACCTACATTT	TRAV13-1	TRAJ6	CAA*RTHQ_GSYIPTF	179_CD4	FALSE	0	0	3.10004464064283e-06	5.08478885414283e-06	1.23806716050071e-05	7.10839665137651e-06	1.76140790508125e-06	2.51985646897553e-06	0	1.9524246185125e-06	0	0	0	2.3864411957025e-06	4.82808399900541e-06	3.80052802002625e-06	0	0	0	0	0	0	0	1.31734949282045e-05	0	0	0	0	0	0	0	0	0	0	0	0	0	0	FALSE	FALSE
M	CD4	TGTGCTCTGAGTGATCTGGGCCAGGCAGGAACTGCTCTGATCTTT	TRAV9-2	TRAJ15	CALSDLGQAGTALIF	180_CD4	FALSE	0	1.01913320682493e-06	3.10004464064283e-06	5.08478885414283e-06	1.315446358032e-05	9.24091564678946e-06	1.93754869558938e-05	8.06354070072169e-06	3.22797856880469e-06	3.25404103085417e-06	0	0	3.27500548563419e-06	1.909152956562e-05	4.82808399900541e-05	3.92721228736046e-05	3.92571757210071e-06	0	0	0	0	0	0	0	0	0	0	8.77400787905908e-06	0	0	0	7.61177897423667e-06	0	0	0	0	0	0	FALSE	FALSE
M	CD4	TGTGCTGTGAGAGACTGGGGACTCACGGGAGGAGGAAACAAACTCACCTTT	TRAV3	TRAJ10	CAVRDWGLTGGGNKLTF	181_CD4	FALSE	0	0	7.75011160160706e-07	0	1.23806716050071e-05	7.10839665137651e-06	4.10995177852292e-06	4.03177035036084e-06	0	0	0	0	0	2.3864411957025e-06	7.24212599850812e-06	6.33421336671041e-06	0	0	0	0	0	0	0	6.58674746410223e-06	0	0	0	0	0	0	0	0	0	0	0	0	0	0	FALSE	FALSE
M	CD4	TGTGCTGCCTCTAGCAACACAGGCAAACTAATCTTT	TRAV21	TRAJ37	CAASSNTGKLIF	182_CD4	FALSE	0	0	3.10004464064283e-06	6.53758566961221e-06	1.16068796296941e-05	5.6867173211012e-06	0	3.02382776277063e-06	1.93678714128281e-06	5.8572738555375e-06	2.70957550435361e-06	5.28218767084576e-06	9.82501645690257e-06	2.3864411957025e-06	2.41404199950271e-06	2.53368534668417e-06	1.96285878605036e-06	0	7.46792526100399e-06	3.7788324919133e-06	0	0	1.44533734173556e-05	0	0	0	0	0	0	0	1.07722055552264e-05	5.07451931615778e-06	0	0	0	0	0	0	TRUE	FALSE
M	CD4	TGTGCTTTCATGTTTGGAGGAAAGCTTATCTTC	TRAV38-1	TRAJ23	CAFMFGGKLIF	183_CD4	FALSE	4.64726896600257e-06	1.63061313091989e-05	2.17003124844998e-05	3.77727172022039e-05	3.17254709878306e-05	3.34094642614696e-05	1.17427193672083e-05	1.86469378704189e-05	9.03833999265312e-06	2.08258625974667e-05	0	0	1.63750274281709e-05	5.72745886968599e-05	3.37965879930379e-05	7.6010560400525e-06	4.12200345070575e-05	0	0	0	0	0	0	8.56277170333289e-05	8.20075446941119e-06	0	0	3.50960315162363e-05	0	0	0	5.32824528196567e-05	0	0	0	0	0	0	FALSE	FALSE
M	CD4	TGTGCTGCCCATGGCTCTAGCAACACAGGCAAACTAATCTTT	TRAV20	TRAJ37	CAAHGSSNTGKLIF	184_CD4	FALSE	9.29453793200514e-06	1.12104652750742e-05	2.40253459649819e-05	1.45279681546938e-05	4.25585586422117e-05	2.48793882798178e-05	1.35041272722896e-05	6.04765552554127e-06	1.09751271339359e-05	1.23653559172458e-05	1.35478775217681e-05	1.84876568479602e-05	1.63750274281709e-05	2.14779707613225e-05	4.82808399900541e-05	3.29379095068942e-05	3.3368599362856e-05	0	2.48930842033466e-06	0	5.90112546264824e-06	0	0	4.28138585166645e-05	0	0	2.00768945059578e-05	1.75480157581182e-05	0	0	2.6930513888066e-05	2.53725965807889e-05	0	0	0.000208713801200104	0	0	0	TRUE	TRUE
M	CD4	TGCATCGTCAGAGGTCGCGGAACTTATAACACCGACAAGCTCATCTTT	TRAV26-1	TRAJ34	CIVRGRGTYNTDKLIF	185_CD4	FALSE	6.63895566571796e-07	0	7.75011160160706e-07	0	1.54758395062588e-05	6.39755698623885e-06	5.87135968360417e-06	4.53574164415595e-06	0	3.904849237025e-06	0	0	0	0	2.41404199950271e-05	1.64689547534471e-05	1.96285878605036e-06	0	0	0	0	0	0	6.58674746410223e-06	0	0	0	0	0	0	0	1.01490386323156e-05	0	0	0	0	0	0	FALSE	FALSE
M	CD4	TGTGTGGTGAGCGCGGGAATCACGGGAGGAGGAAACAAACTCACCTTT	TRAV10	TRAJ10	CVVSAGITGGGNKLTF	186_CD4	FALSE	0	0	0	0	1.315446358032e-05	2.13251899541295e-06	5.28422371524375e-06	1.81429665766238e-05	1.29119142752187e-06	5.8572738555375e-06	0	2.64109383542288e-06	0	0	4.1038713991546e-05	3.67384375269204e-05	3.92571757210071e-06	0	0	0	0	0	0	0	0	0	5.01922362648945e-05	0	0	0	2.15444111104528e-05	0	0	0	0	0	0	0	TRUE	FALSE
M	CD4	TGTGCAGCAAGCAAGAAGGCAGGAACTGCTCTGATCTTT	TRAV23DV6	TRAJ15	CAASKKAGTALIF	187_CD4	FALSE	0	4.07653282729972e-06	8.52512276176777e-06	9.44317930055097e-06	1.93447993828235e-05	9.95175531192711e-06	3.5228158101625e-06	9.0714832883119e-06	3.87357428256562e-06	1.04129312987333e-05	1.89670285304753e-05	1.05643753416915e-05	6.55001097126838e-06	1.909152956562e-05	1.44842519970162e-05	1.01347413867367e-05	1.96285878605036e-05	0	0	0	0	0	1.44533734173556e-05	5.59873534448689e-05	0	0	0	0	0	0	0	4.31334141873411e-05	0	0	0	0	0	0	TRUE	FALSE
M	CD4	TGCATCCTGAAGAGCGTGAGGAACCAGGGAGGAAAGCTTATCTTC	TRAV26-2	TRAJ23	CILKSVRNQGGKLIF	188_CD4	FALSE	0	4.07653282729972e-06	1.55002232032141e-06	2.90559363093876e-06	2.16661753087623e-05	1.4216793302753e-05	2.34854387344167e-06	1.51191388138532e-06	0	6.50808206170833e-07	0	0	3.27500548563419e-06	4.77288239140499e-06	3.37965879930379e-05	2.53368534668417e-06	0	0	0	0	0	0	0	0	0	0	0	0	0	0	0	0	0	0	0	0	0	0	FALSE	FALSE
M	CD8	TGTGTTGTGAGTGATCACGAAGTAGGAGACAACTTCAACAAATTTTACTTT	TRAV8-2	TRAJ21	CVVSDHEVGDNFNKFYF	64_CD8	FALSE	0	0	0	0	1.23806716050071e-05	2.13251899541295e-06	1.99626229242542e-05	1.51191388138532e-05	0	0	0	0	0	0	0	0	0	0	0	1.88941624595665e-06	0	0	0	0	0	0	0	0	3.49231690281381e-05	0	0	0	0	0	0	0	0	0	FALSE	FALSE
M	CD4	TGTGCTTTCTATGTGGGTAGCAACTATAAACTGACATTT	TRAV38-1	TRAJ53	CAFYVGSNYKLTF	189_CD4	FALSE	0	0	2.32503348048212e-06	7.2639840773469e-07	1.16068796296941e-05	5.6867173211012e-06	2.34854387344167e-06	3.52779905656574e-06	4.51916999632656e-06	0	0	0	0	0	1.93123359960217e-05	1.39352694067629e-05	5.88857635815107e-06	0	0	0	0	0	0	3.29337373205111e-06	0	0	0	0	0	0	0	7.61177897423667e-06	0	0	0	0	0	0	FALSE	FALSE
M	CD8	TGTGCAATGAGCGAAGGCAACTTCAACAAATTTTACTTT	TRAV12-3	TRAJ21	CAMSEGNFNKFYF	65_CD8	FALSE	0	1.01913320682493e-06	6.20008928128565e-06	2.90559363093876e-06	1.16068796296941e-05	1.4216793302753e-05	1.17427193672083e-06	5.03971293795105e-07	6.45595713760937e-07	0	1.35478775217681e-06	0	1.31000219425368e-05	0	0	0	0	1.91300787967946e-06	4.97861684066933e-06	2.07835787055231e-05	4.72090037011859e-06	0	0	0	0	0	0	0	0	0	0	0	0	0	0.000104356900600052	0	0	0	TRUE	TRUE
M	CD4	TGCCTCGTGGGTGTCCCGTACAGCAGTGCTTCCAAGATAATCTTT	TRAV4	TRAJ3	CLVGVPYSSASKIIF	190_CD4	FALSE	6.63895566571796e-07	7.13393244777452e-06	3.10004464064283e-06	7.2639840773469e-06	2.24399672840753e-05	1.77709916284413e-05	8.21990355704584e-06	1.36072249324678e-05	6.45595713760937e-07	3.25404103085417e-06	1.35478775217681e-06	1.32054691771144e-06	0	1.67050883699175e-05	1.6898293996519e-05	1.39352694067629e-05	3.92571757210071e-06	0	0	0	0	0	0	2.30536161243578e-05	0	0	0	0	0	0	0	0	0	0	0	0	0	0	TRUE	FALSE
M	CD8	TGTGCAATGAGAGTCTTGAACAGAGATGACAAGATCATCTTT	TRAV14DV4	TRAJ30	CAMRVLNRDDKIIF	66_CD8	FALSE	4.64726896600257e-06	5.09566603412466e-06	9.30013392192848e-06	7.99038248508159e-06	2.630892716064e-05	2.27468692844048e-05	2.34854387344167e-06	5.03971293795105e-07	6.45595713760937e-07	0	0	0	0	0	0	0	1.96285878605036e-06	2.29560945561535e-05	2.48930842033466e-06	5.85719036246561e-05	3.54067527758894e-06	0	0	0	0	0	0	0	0	0	0	7.61177897423667e-06	0	0	0	0	0	0	FALSE	FALSE
M	CD4	TGCATCGTCAGTGAGGCTGGTGGTACTAGCTATGGAAAGCTGACATTT	TRAV26-1	TRAJ52	CIVSEAGGTSYGKLTF	191_CD4	FALSE	0	1.01913320682493e-06	0	0	1.315446358032e-05	1.49276329678907e-05	1.17427193672083e-06	3.02382776277063e-06	0	6.50808206170833e-07	0	0	0	2.3864411957025e-06	1.6898293996519e-05	1.26684267334208e-06	0	0	0	0	0	0	0	0	0	0	1.00384472529789e-05	0	0	0	0	0	0	0	0	0	0	0	FALSE	FALSE
M	CD4	TGTGCTTTTGCAAATTATGGAGGAAGCCAAGGAAATCTCATCTTT	TRAV38-1	TRAJ42	CAFANYGGSQGNLIF	192_CD4	FALSE	0	0	1.70502455235355e-05	8.71678089281628e-06	1.16068796296941e-05	2.8433586605506e-06	6.45849565196459e-06	0	1.29119142752187e-06	0	0	0	0	0	4.1038713991546e-05	1.26684267334208e-06	0	0	0	0	0	0	0	9.88012119615334e-06	0	0	0	0	0	0	0	0	0	0	0	0	0	0	FALSE	FALSE
M	CD4	TGTGCTACGGTTCGTATGGACACGGGCAGGAGAGCACTTACTTTT	TRAV17	TRAJ5	CATVRMDTGRRALTF	193_CD4	FALSE	3.31947783285898e-06	6.11479924094959e-06	4.65006696096424e-06	1.38015697469591e-05	2.32137592593882e-05	2.20360296192672e-05	9.39417549376667e-06	7.05559811313148e-06	3.22797856880469e-06	2.60323282468333e-06	0	0	0	1.67050883699175e-05	2.89685039940325e-05	1.77357974267892e-05	1.96285878605036e-06	0	0	0	0	0	0	1.31734949282045e-05	0	0	2.00768945059578e-05	3.50960315162363e-05	0	0	2.6930513888066e-05	2.53725965807889e-06	0	0	0	0	0	0	FALSE	FALSE
M	CD4	TGTGCTGTGAGTGAATTCGGGGGACGCAAACTGGTCTTT	TRAV8-4	TRAJ47	CAVSEFGGRKLVF	194_CD4	FALSE	0	4.07653282729972e-06	0	2.17919522320407e-06	1.70234234568847e-05	1.56384726330283e-05	4.69708774688334e-06	5.54368423174616e-06	6.45595713760937e-07	6.50808206170833e-07	0	0	0	0	9.65616799801083e-06	1.64689547534471e-05	3.92571757210071e-06	0	0	0	0	0	0	9.88012119615334e-06	0	0	0	8.77400787905908e-06	0	0	0	5.07451931615778e-06	0	0	0	0	0	0	FALSE	FALSE
M	CD8	GTAGCAGGATACAGCACCCTCACCTTT	TRAV1-1	TRAJ11	VAGYSTLTF	67_CD8	FALSE	6.63895566571796e-06	7.13393244777452e-06	2.01502901641784e-05	1.74335617856326e-05	3.24992629631435e-05	1.70601519633036e-05	1.76140790508125e-05	1.51191388138532e-05	1.22663185614578e-05	8.46050668022083e-06	1.62574530261217e-05	2.37698445188059e-05	0	0	0	0	0	5.35642206310248e-05	2.48930842033466e-05	4.34565736570029e-05	2.59649520356522e-05	4.05019845972453e-05	0.000245707348095045	9.88012119615334e-06	0	0	8.03075780238313e-05	2.63220236371772e-05	0	0	0.000129266466662717	7.61177897423667e-06	0	0	0	0	0	0	TRUE	FALSE
M	CD4	TGTGCTGTGGGTGCAAAGAACACCGGTAACCAGTTCTATTTT	TRAV8-3	TRAJ49	CAVGAKNTGNQFYF	195_CD4	FALSE	6.63895566571796e-07	6.11479924094959e-06	8.52512276176777e-06	5.81118726187752e-06	2.01185913581365e-05	1.77709916284413e-05	7.63276758868542e-06	1.05833971696972e-05	0	0	0	0	6.55001097126838e-06	1.19322059785125e-05	2.17263779955244e-05	2.28031681201575e-05	7.85143514420142e-06	0	0	0	0	0	0	1.64668686602556e-05	0	0	0	2.63220236371772e-05	0	0	0	0	0	0	0	0	0	0	FALSE	FALSE
M	CD8	TGTGCTGTGAGGCGAGGGGCTGGGAGTTACCAACTCACTTTC	TRAV22	TRAJ28	CAVRRGAGSYQLTF	68_CD8	FALSE	0	1.01913320682493e-06	7.75011160160706e-06	1.45279681546938e-05	1.47020475309459e-05	4.97587765596355e-06	4.69708774688334e-06	7.05559811313148e-06	2.58238285504375e-06	6.50808206170833e-06	0	0	0	0	0	0	0	0	4.97861684066933e-06	1.32259137216965e-05	2.0063826573004e-05	1.50007350360168e-05	0	0	0	0	0	8.77400787905908e-06	0	0	0	0	0	0	0	0	0	0	FALSE	FALSE
M	CD4	TGTGCAGAGATCTTAAATACCGGCACTGCCAGTAAACTCACCTTT	TRAV5	TRAJ44	CAEILNTGTASKLTF	196_CD4	FALSE	1.99168669971539e-06	2.03826641364986e-06	5.42507812112494e-06	1.45279681546938e-05	1.93447993828235e-05	1.20842743073401e-05	4.10995177852292e-06	3.52779905656574e-06	0	0	0	0	3.27500548563419e-06	1.4318647174215e-05	2.41404199950271e-05	1.01347413867367e-05	0	0	0	0	0	0	1.44533734173556e-05	6.58674746410223e-06	0	0	1.00384472529789e-05	0	0	0	1.61583083328396e-05	5.07451931615778e-06	0	0	0	0	0	0	FALSE	FALSE
M	CD4	TGTGCAATGAGAGCCCCGGGAGGAGGAAACAAACTCACCTTT	TRAV12-3	TRAJ10	CAMRAPGGGNKLTF	197_CD4	FALSE	0	1.01913320682493e-06	1.47252120430534e-05	3.63199203867345e-06	1.16068796296941e-05	7.10839665137651e-06	2.93567984180208e-06	1.00794258759021e-06	0	0	0	0	0	1.19322059785125e-05	4.82808399900541e-06	5.06737069336833e-06	0	0	0	0	0	0	0	0	0	0	0	0	0	0	0	0	0	0	0	0	0	0	FALSE	FALSE
M	CD4	TGTGCAGAGAGGGCGGGAGGAAGCTACATACCTACATTT	TRAV5	TRAJ6	CAERAGGSYIPTF	198_CD4	FALSE	0	1.01913320682493e-06	0	2.17919522320407e-06	1.16068796296941e-05	9.95175531192711e-06	4.10995177852292e-06	2.01588517518042e-06	6.45595713760937e-07	1.30161641234167e-06	0	0	3.27500548563419e-06	2.14779707613225e-05	7.24212599850812e-06	1.14015840600787e-05	0	0	0	0	0	0	0	0	0	0	0	0	0	0	5.3861027776132e-06	0	0	0	0	0	0	0	FALSE	FALSE
M	CD4	TGTGCTTTCATGGAGAACACCGGTAACCAGTTCTATTTT	TRAV38-1	TRAJ49	CAFMENTGNQFYF	199_CD4	FALSE	6.63895566571796e-07	5.09566603412466e-06	6.97510044144636e-06	5.08478885414283e-06	1.54758395062588e-05	1.91926709587166e-05	7.045631620325e-06	1.05833971696972e-05	2.58238285504375e-06	1.30161641234167e-06	2.70957550435361e-06	0	0	3.3410176739835e-05	1.6898293996519e-05	1.26684267334208e-05	1.96285878605036e-06	0	0	0	2.36045018505929e-06	0	0	9.88012119615334e-06	0	0	0	1.75480157581182e-05	0	0	0	0	0	0	0	0	0	0	TRUE	FALSE
M	CD4	TGTGCTGTGAGTGGTTCGGGCAAATCAACCTTT	TRAV8-6	TRAJ27	CAVSGSGKSTF	200_CD4	FALSE	0	1.01913320682493e-06	7.75011160160706e-06	6.53758566961221e-06	1.16068796296941e-05	9.24091564678946e-06	7.045631620325e-06	2.01588517518042e-06	3.22797856880469e-06	6.50808206170833e-07	0	0	0	0	9.65616799801083e-06	1.77357974267892e-05	3.92571757210071e-06	0	0	0	0	0	5.78134936694224e-05	0	0	0	0	0	0	0	1.07722055552264e-05	2.53725965807889e-06	0	0	0	0	0	0	FALSE	FALSE
W	CD8	TGTGCTCTGAGTGAGGCGAGCAACACAGGCAAACTAATCTTT	TRAV19	TRAJ37	CALSEASNTGKLIF	69_CD8	NA	0	0	2.07651214362624e-05	1.67580390531314e-05	0.000406292544888198	0.000413457886120925	0.000287274780375212	0.000277940823380544	4.38444741188929e-05	5.4694049070851e-05	0	0	1.4372606960941e-06	2.40502554137125e-06	0	8.09450496435989e-07	1.92204936591591e-06	0	1.87661623573303e-05	0.00109990508883508	0.000812869094761436	0.000138114885276953	2.16999761300263e-05	0	0	0	5.26870389884089e-05	0.000782669461914745	0.000223005218322109	0	1.95978520754125e-05	0.000110998878911323	0.000134793092602855	0.000186741363211951	NA	NA	NA	NA	FALSE	NA
W	CD8	TGTGCAATGATCCCTTCTAACGACTACAAGCTCAGCTTT	TRAV12-3	TRAJ20	CAMIPSNDYKLSF	70_CD8	NA	0	0	4.27517206040696e-06	5.91460201875225e-06	0.000220456982376679	0.000181998302949861	0.0001293029052198	0.000124330092792594	1.81096740925862e-05	1.57042319114325e-05	0	0	0	0	0	0	0	0	5.25452546005247e-05	0.00051003663393562	0.000310933533515303	5.80959438069724e-05	0	0	0	0	0	6.98812019566737e-05	0	0	0	5.36494581404728e-05	0	0	NA	NA	NA	NA	FALSE	NA
W	CD8	TGTGCTGTGGGTGTTGGATCAGGAGGAGGTGCTGACGGACTCACCTTT	TRAV8-3	TRAJ45	CAVGVGSGGGADGLTF	71_CD8	NA	0	0	0	0	0.000145613618844642	0.000179597269929414	1.75524305728236e-06	0	0	0	0	0	0	0	0	0	0	0	0	0.000421334610642469	3.33143071623539e-06	0	0	0	0	0	0	0	0	0	0	0	0	0	NA	NA	NA	NA	FALSE	NA
W	CD4	TGTGTGGTGAGCGGAAGAGGGAACAACAGACTCGCTTTT	TRAV10	TRAJ7	CVVSGRGNNRLAF	201_CD4	NA	0	0	0	0	0.000134412571241208	0.00012437351045914	0.000125792419105236	0.00010450935336189	8.57826667543556e-06	7.03982809822835e-06	0	0	0	0	0.000200530435345106	0.000154605044819274	2.49866417569069e-05	0	0	4.43510116465757e-06	1.1104769054118e-06	0	0	0	0	0	7.90305584826133e-05	0.000223619846261356	0	0	4.57283215092959e-05	1.47998505215097e-05	0	0	NA	NA	NA	NA	FALSE	NA
W	CD8	TGTGCTGGGCAGACCATGAATTATGGAGGAAGCCAAGGAAATCTCATCTTT	TRAV35	TRAJ42	CAGQTMNYGGSQGNLIF	72_CD8	NA	6.86481334308489e-06	4.94985249439567e-06	8.12282691477322e-05	8.97047972844091e-05	0.000168524852578939	0.000155106733120858	0.000152121064964471	0.000159466858147022	0.000124861437164673	9.20592905152938e-05	0	0	0	0	0	0	0	1.30112330311836e-05	0.00028524566783142	0.000283846474538084	0.000540802252935546	0.000218133826746934	0	3.34685089221467e-05	0	0	0	0.000349406009783368	0	0	6.53261735847084e-06	0.000179448187573306	1.49770102892061e-05	0	NA	NA	NA	NA	FALSE	NA
W	CD8	TGTGTCGTCTATACTGGAGGCTTCAAAACTATCTTT	TRAV12-2	TRAJ9	CVVYTGGFKTIF	73_CD8	NA	0	0	0	0	0.0001165927227812	0.000110927725544638	1.63822685346353e-05	3.15329945488462e-05	2.85942222514519e-06	0	0	0	0	0	0	0	0	0	0	0.000266106069879454	7.88438602842377e-05	7.67304918205296e-06	0	0	0	0	0	8.38574423480084e-05	4.46010436644218e-05	0	0	0	7.48850514460303e-06	0	NA	NA	NA	NA	FALSE	NA
W	CD8	TGTGCAGCAACGCCGGGGGAGGCAGGAACTGCTCTGATCTTT	TRAV29DV5	TRAJ15	CAATPGEAGTALIF	74_CD8	NA	0	0	0	6.90036902187762e-06	9.77545972663334e-05	0.000128215163291855	1.17016203818824e-06	9.00942701395605e-07	0	0	0	0	0	0	0	0	0	0	0	0.00032819748618466	1.1104769054118e-06	0	0	0	0	0	0	0	0	0	0	0	0	0	NA	NA	NA	NA	FALSE	NA
W	CD8	TGTGCAATGAGAGAAGACTCAGGAGGAGGTGCTGACGGACTCACCTTT	TRAV14DV4	TRAJ45	CAMREDSGGGADGLTF	75_CD8	NA	0	0	1.83221659731727e-06	2.46441750781344e-06	7.6370779114323e-05	8.83580151524392e-05	2.9254050954706e-06	9.00942701395605e-07	0	0	0	0	0	0	0	0	0	0	1.12596974143982e-05	0.000159663641927672	1.55466766757652e-05	0	0	5.57808482035778e-06	0	0	0	0	0	0	0	0	0	0	NA	NA	NA	NA	FALSE	NA
W	CD8	TGTGCTCTTTCTGGTTCTGCAAGGCAACTGACCTTT	TRAV16	TRAJ22	CALSGSARQLTF	76_CD8	NA	1.95383148995493e-05	1.31996066517218e-05	6.41275809061044e-05	7.73827097453419e-05	0.000137467402405781	0.000125333923667319	0.000122867014009765	0.000124330092792594	6.67198519200544e-05	5.90262509774531e-05	1.26224774767668e-05	1.22821454451664e-05	2.01216497453174e-05	1.68351787895987e-05	6.46872372080988e-06	2.02362624108997e-05	9.61024682957957e-06	4.3370776770612e-06	0.000146376066387176	0.000235060361726851	0.000387556439988718	0.000143595634692705	0.000151899832910184	0.00010040552676644	2.52028832098392e-05	0	0	0.000195667365478686	4.46010436644218e-05	0	6.53261735847084e-06	0.000116548822856889	7.48850514460303e-06	0	NA	NA	NA	NA	TRUE	NA
W	CD4	TGTGCAGCAAACGGAGGTAGCAACTATAAACTGACATTT	TRAV13-1	TRAJ53	CAANGGSNYKLTF	202_CD4	NA	4.75256308367415e-06	3.84988527341885e-06	0	2.46441750781344e-06	0.000102336844013193	8.83580151524392e-05	2.4573402801953e-05	4.14433642641978e-05	6.19541482114791e-06	6.49830285990309e-06	1.26224774767668e-05	0	1.4372606960941e-06	0	7.76246846497186e-05	5.42331832612113e-05	4.80512341478979e-06	0	0	0	0	0	2.16999761300263e-05	5.57808482035778e-06	0	0	0.000158061116965227	0.000111809923130678	0	0	2.61304694338834e-05	9.24990657594358e-06	0	0	NA	NA	NA	NA	TRUE	NA
W	CD8	TGTGCAGGAGCTCGGGAGGGAGCCCAGAAGCTGGTATTT	TRAV27	TRAJ54	CAGAREGAQKLVF	77_CD8	NA	0	0	2.44295546308969e-06	4.92883501562687e-07	5.44778224348837e-05	5.18623132416491e-05	2.4573402801953e-05	2.7478752392566e-05	4.76570370857531e-06	3.24915142995154e-06	0	0	0	0	0	0	0	0	3.75323247146605e-06	0.000115312630281097	5.44133683651781e-05	1.31537985978051e-05	0	0	0	0	0	0.000125786163522013	0	0	0	1.84998131518872e-06	2.24655154338091e-05	0	NA	NA	NA	NA	FALSE	NA
W	CD4	TGTGCCCTCGGGGGGAACAGAGATGACAAGATCATCTTT	TRAV38-2DV8	TRAJ30	CALGGNRDDKIIF	203_CD4	NA	4.22450051882147e-06	1.2099639430745e-05	4.3362459469842e-05	1.77438060562567e-05	6.87337012028907e-05	0.00012437351045914	3.62750231838354e-05	2.79292237432638e-05	6.19541482114791e-06	7.5813533365536e-06	0	0	1.4372606960941e-05	2.16452298723412e-05	0.000200530435345106	3.88536238289275e-05	1.72984442932432e-05	0	3.75323247146605e-06	0	0	0	8.6799904520105e-05	0.00010040552676644	0	0	0	0	0	0	0	2.03497944670759e-05	0	0	NA	NA	NA	NA	FALSE	NA
W	CD8	TGTGCCCCCCAGAACTATGGTCAGAATTTTGTCTTT	TRAV1-2	TRAJ26	CAPQNYGQNFVF	78_CD8	NA	0	0	0	0	5.24412683251684e-05	5.52237594702745e-05	1.4627025477353e-05	1.30636691702363e-05	0	0	0	0	0	0	0	0	0	0	0	0.000141923237269042	4.55295531218837e-05	0	0	0	0	0	0	0	0	0	0	0	0	0	NA	NA	NA	NA	FALSE	NA
W	CD4	TGTGCTATTCAGGCAGGCTTCAAAACTATCTTT	TRAV8-4	TRAJ9	CAIQAGFKTIF	204_CD4	NA	5.28062564852684e-07	0	0	9.85767003125374e-07	6.46605929834601e-05	4.51394207843983e-05	1.28717824200706e-05	1.93702680800055e-05	2.85942222514519e-06	5.41525238325257e-07	0	0	1.4372606960941e-06	0	0.000129374474416198	1.37606584394118e-05	9.61024682957957e-07	0	0	0	0	0	0	0	0	0	5.26870389884089e-05	5.59049615653389e-05	0	0	0	0	0	0	NA	NA	NA	NA	FALSE	NA
W	CD8	TGTGCTGCGGGATCTTATAACACCGACAAGCTCATCTTT	TRAV21	TRAJ34	CAAGSYNTDKLIF	79_CD8	NA	1.05612512970537e-06	0	6.10738865772423e-06	9.85767003125374e-07	4.83681601057379e-05	4.65800405966663e-05	2.51584838210471e-05	2.92806377953572e-05	2.47816592845916e-05	2.00364338180345e-05	0	7.01836882580935e-06	0	0	6.46872372080988e-06	1.61890099287198e-06	0	0	1.12596974143982e-05	5.32212139758908e-05	9.10591062437674e-05	6.46728431058749e-05	0	0	0	0	0	2.79524807826695e-05	0	0	0	7.39992526075487e-06	8.98620617352364e-05	0	NA	NA	NA	NA	TRUE	NA
W	CD4	TGTGCTCGCCCCAGGAGGAGAGCACTTACTTTT	TRAV9-2	TRAJ5	CARPRRRALTF	205_CD4	NA	5.28062564852684e-07	0	0	4.92883501562687e-07	6.51697315108889e-05	4.32185943680409e-05	6.43589121003531e-06	1.57664972744231e-05	1.90628148343012e-06	1.62457571497577e-06	0	0	0	0	0.000168186816741057	2.67118663823877e-05	2.88307404887387e-06	0	0	0	0	0	8.6799904520105e-05	5.57808482035778e-06	0	0	0	0	0	0	0	0	0	0	NA	NA	NA	NA	FALSE	NA
W	CD4	TGTGCTGTGTGGGGGTACAATAACAATGACATGCGCTTT	TRAV8-3	TRAJ43	CAVWGYNNNDMRF	206_CD4	NA	0	1.09996722097681e-06	4.27517206040696e-06	2.46441750781344e-06	5.80417921268855e-05	5.28227264498278e-05	4.68064815275295e-06	4.50471350697803e-06	4.76570370857531e-07	0	0	0	0	4.8100510827425e-06	7.11559609289087e-05	6.47560397148792e-06	1.92204936591591e-06	0	0	0	0	0	6.50999283900788e-05	0	0	0	0	0	0	0	0	0	0	0	NA	NA	NA	NA	FALSE	NA
W	CD4	TGTGCTGCCTTCCCTTCTGGTGGCTACAATAAGCTGATTTTT	TRAV20	TRAJ4	CAAFPSGGYNKLIF	207_CD4	NA	1.58418769455805e-06	0	1.28255161812209e-05	2.95730100937612e-05	4.37859133588785e-05	4.7540453804845e-05	1.93076736301059e-05	3.46862940037308e-05	7.6251259337205e-06	6.49830285990309e-06	0	0	0	4.8100510827425e-06	5.8218513487289e-05	3.88536238289275e-05	1.24933208784534e-05	0	0	0	0	0	0	0	0	0	0	0	0	0	3.26630867923542e-05	0	0	0	NA	NA	NA	NA	FALSE	NA
W	CD4	TGTGCAACCTCCTCAGGAGGAAGCTACATACCTACATTT	TRAV12-3	TRAJ6	CATSSGGSYIPTF	5_CD4	NA	0	5.49983610488407e-07	6.10738865772423e-07	6.90036902187762e-06	5.80417921268855e-05	3.79363217230581e-05	1.22867014009765e-05	9.45989836465386e-06	9.53140741715062e-07	5.41525238325257e-07	0	0	1.4372606960941e-06	7.21507662411375e-06	9.05621320913384e-05	2.10457129073357e-05	3.84409873183183e-06	0	0	0	0	0	0	0	0	0	6.58587987355111e-05	0	0	0	0	2.21997757822646e-05	0	0	NA	NA	NA	NA	FALSE	NA
W	CD4	TGTGCTGCTCGTGGTACTAGCTATGGAAAGCTGACATTT	TRAV21	TRAJ52	CAARGTSYGKLTF	208_CD4	NA	0	0	0	0	6.31331774011737e-05	3.26540490780754e-05	4.68064815275295e-06	3.60377080558242e-06	0	1.62457571497577e-06	0	0	0	0	7.11559609289087e-05	8.09450496435989e-06	0	0	0	0	0	0	0	0	0	0	3.95152792413066e-05	0	0	0	0	0	0	0	NA	NA	NA	NA	FALSE	NA
W	CD8	TGTGCAGGAGTTGGGTTCACGGGAGGAGGAAACAAACTCACCTTT	TRAV27	TRAJ10	CAGVGFTGGGNKLTF	80_CD8	NA	7.92093847279026e-06	2.19993444195363e-06	2.44295546308969e-05	4.23879811343911e-05	6.82245626754619e-05	5.81049990948106e-05	2.80838889165177e-05	3.10825231981484e-05	8.57826667543556e-06	8.66440381320412e-06	0	0	0	0	0	0	0	4.12022379320814e-05	6.75581844863889e-05	0.000110877529116439	8.77276755275321e-05	1.97306978967076e-05	0	0	0	0	0	5.59049615653389e-05	0	0	0	7.39992526075487e-06	2.99540205784121e-05	0	NA	NA	NA	NA	FALSE	NA
W	CD8	TGTGCTCTTCCTAAATACCGGCACTGCCAGTAAACTCACCTTT	TRAV6	TRAJ44	CALPKYR_TASKLTF	81_CD8	NA	0	0	1.22147773154485e-06	4.92883501562687e-07	3.71671125023039e-05	4.12977679516835e-05	2.4573402801953e-05	2.02712107814011e-05	5.24227407943284e-06	2.70762619162629e-06	0	0	0	0	0	0	0	0	0	8.42669221284938e-05	5.10819376489427e-05	1.42499484809555e-05	0	0	0	0	0	0	0	0	0	2.95997010430195e-05	0	0	NA	NA	NA	NA	FALSE	NA
W	CD4	TGTGCAGAGAATTTAGGAGGAAGCTACATACCTACATTT	TRAV13-2	TRAJ6	CAENLGGSYIPTF	209_CD4	NA	3.1683753891161e-06	5.49983610488407e-07	2.80939878255314e-05	4.18950976328284e-05	4.27676363040209e-05	3.74561151189688e-05	4.15407523556825e-05	3.28844086009396e-05	1.38205407548684e-05	1.13720300048304e-05	0	0	4.3117820882823e-06	7.45557917825087e-05	9.05621320913384e-05	6.39465892184432e-05	3.36358639035285e-05	0	0	0	0	1.09614988315042e-06	2.16999761300263e-05	5.020276338322e-05	0	0	3.95152792413066e-05	4.19287211740042e-05	0	0	0	2.03497944670759e-05	0	0	NA	NA	NA	NA	FALSE	NA
W	CD4	TGTGCCGTGATGGATTCCGGGTATGCACTCAACTTC	TRAV12-2	TRAJ41	CAVMDSGYALNF	210_CD4	NA	0	0	0	0	3.61488354474462e-05	2.88123962453606e-05	4.38810764320589e-05	2.56768669897748e-05	0	5.41525238325257e-07	0	0	0	0	5.8218513487289e-05	3.72347228360555e-05	0	0	0	0	0	1.09614988315042e-06	0	0	0	0	0	0	0	0	0	0	0	0	NA	NA	NA	NA	FALSE	NA
W	CD4	TGCTCCTATTCTGGGGGTTACCAGAAAGTTACCTTT	TRAV29DV5	TRAJ13	CSYSGGYQKVTF	211_CD4	NA	0	0	6.10738865772423e-07	0	4.07310821943056e-05	3.12134292658073e-05	1.34568634391647e-05	1.66674399758187e-05	1.42971111257259e-06	0	0	0	0	0	3.88123423248593e-05	2.50929653895157e-05	3.84409873183183e-06	0	0	0	0	0	0	0	0	0	0.000184404636459431	0	0	0	0	1.84998131518872e-06	0	0	NA	NA	NA	NA	FALSE	NA
W	CD4	TGTGCTTATAGGAGCCCCACCTTTGGAAATGAGAAATTAACCTTT	TRAV38-2DV8	TRAJ48	CAYRSPTFGNEKLTF	212_CD4	NA	0	0	3.72550708121178e-05	2.5137058579697e-05	3.30940042828733e-05	2.35301236003778e-05	1.05314583436941e-05	1.03608410660495e-05	4.28913333771778e-06	7.03982809822835e-06	6.31123873838338e-06	8.77296103226169e-06	2.8745213921882e-06	7.21507662411375e-06	3.88123423248593e-05	1.05228564536679e-05	1.82594689762012e-05	0	3.75323247146605e-06	0	0	0	0	7.25151026646511e-05	0	0	3.95152792413066e-05	0	0	0	1.95978520754125e-05	0	0	0	NA	NA	NA	NA	TRUE	NA
W	CD8	TGCATCCTCTCCATGGACACGGGCAGGAGAGCACTTACTTTT	TRAV26-2	TRAJ5	CILSMDTGRRALTF	82_CD8	NA	0	0	0	1.47865050468806e-06	5.29504068525973e-05	2.64113632249139e-05	5.85081019094119e-07	9.00942701395605e-07	0	0	0	0	0	0	0	0	0	0	0	5.76563151405484e-05	4.44190762164719e-06	0	0	0	0	0	0	0	0	0	0	0	0	0	NA	NA	NA	NA	FALSE	NA
W	CD4	TGCATCGTCGAAACTGGGGCAAACAACCTCTTCTTT	TRAV26-1	TRAJ36	CIVETGANNLFF	213_CD4	NA	7.92093847279026e-06	3.29990166293044e-06	4.27517206040696e-06	6.90036902187762e-06	5.70235150720278e-05	6.05060321152573e-05	2.4573402801953e-05	2.16226248334945e-05	1.42971111257259e-06	5.41525238325257e-07	0	0	1.00608248726587e-05	1.68351787895987e-05	3.88123423248593e-05	4.45197773039794e-05	0	0	0	0	4.44190762164719e-06	0	0	1.67342544610733e-05	0	0	1.31717597471022e-05	0	0	0	6.53261735847084e-06	1.84998131518872e-06	0	0	NA	NA	NA	NA	FALSE	NA
W	CD4	TGTGGCACAGTCCCCACCGGTAACCAGTTCTATTTT	TRAV30	TRAJ49	CGTVPTGNQFYF	214_CD4	NA	0	0	3.42013764832557e-05	2.16868740687582e-05	2.49477878440122e-05	2.73717764330926e-05	1.40419444582589e-05	9.45989836465386e-06	4.28913333771778e-06	5.41525238325257e-06	0	0	0	5.772061299291e-05	4.52810660456692e-05	3.07591188645676e-05	8.64922214662161e-06	0	0	0	0	0	2.16999761300263e-05	5.57808482035778e-06	0	0	1.31717597471022e-05	8.38574423480084e-05	0	0	6.53261735847084e-06	0	0	0	NA	NA	NA	NA	FALSE	NA
W	CD8	TGCGCTGCTTTGATGGATAGCAGCTATAAATTGATCTTC	TRAV1-1	TRAJ12	CAALMDSSYKLIF	83_CD8	NA	3.1683753891161e-06	4.94985249439567e-06	4.09195040067523e-05	3.49947286109508e-05	4.5313328941165e-05	4.08175613475942e-05	5.32423727375648e-05	4.09928929135e-05	0	0	0	0	0	0	0	0	0	0	0	0	1.1104769054118e-06	0	0	0	0.00032763748172791	0	0	0	0.000223005218322109	0	0	0	7.48850514460303e-06	0	NA	NA	NA	NA	FALSE	NA
W	CD4	TGTGCAGCAAAGGCTCTGGTTTCTTCTGGTTCTGCAAGGCAACTGACCTTT	TRAV29DV5	TRAJ22	CAAKALVSSGSARQLTF	215_CD4	NA	4.75256308367415e-06	2.74991805244204e-06	1.1604038449676e-05	1.97153400625075e-05	5.04047142154532e-05	4.41790075762196e-05	1.17016203818824e-05	1.57664972744231e-05	1.42971111257259e-06	5.41525238325257e-07	0	0	4.3117820882823e-06	9.620102165485e-06	5.17497897664791e-05	9.71340595723187e-06	3.84409873183183e-06	0	0	0	0	0	2.16999761300263e-05	5.57808482035778e-06	0	0	0	1.39762403913347e-05	0	0	0	2.03497944670759e-05	0	0	NA	NA	NA	NA	FALSE	NA
W	CD8	TGTGCTGGCCCTTACTATAACACCGACAAGCTCATCTTT	TRAV35	TRAJ34	CAGPYYNTDKLIF	84_CD8	NA	0	0	0	0	2.90208960634427e-05	3.93769415353262e-05	0	0	0	0	0	0	0	0	0	0	0	0	0	8.87020232931513e-05	3.33143071623539e-06	0	0	0	0	0	0	0	0	0	0	0	0	0	NA	NA	NA	NA	FALSE	NA
W	CD4	TGTGCTGTGAGTCCGAATAAGCTGATTTTT	TRAV3	TRAJ4	CAVSPNKLIF	216_CD4	NA	0	0	6.10738865772423e-07	0	1.83289869874375e-05	3.84165283271475e-05	1.22867014009765e-05	1.17122551181429e-05	3.33599259600272e-06	2.70762619162629e-06	0	0	2.8745213921882e-06	0	4.52810660456692e-05	2.26646139002077e-05	5.76614809774774e-06	0	0	0	0	0	8.6799904520105e-05	0	0	0	3.95152792413066e-05	0	0	0	0	0	0	0	NA	NA	NA	NA	FALSE	NA
W	CD4	TGTGCTGTGAAATCGATAACCTCCTACGACAAGGTGATATTT	TRAV21	TRAJ50	CAVKSITSYDKVIF	217_CD4	NA	0	0	2.13758603020348e-05	2.71085925859478e-05	1.93472640422952e-05	2.64113632249139e-05	1.40419444582589e-05	1.30636691702363e-05	2.38285185428766e-06	2.70762619162629e-06	0	0	0	3.60753831205687e-05	5.17497897664791e-05	5.26142822683393e-05	4.80512341478979e-06	0	0	0	0	0	0.000238699737430289	2.23123392814311e-05	0	0.000419287211740042	9.22023182297155e-05	4.19287211740042e-05	0	0	0	1.84998131518872e-06	0	0	NA	NA	NA	NA	FALSE	NA
W	CD8	TGTGCTACGGACCTGCTCTATGGGAACAACAGACTCGCTTTT	TRAV17	TRAJ7	CATDLLYGNNRLAF	85_CD8	NA	1.58418769455805e-06	6.59980332586089e-06	5.9241669979925e-05	6.99894572219016e-05	3.81853895571615e-05	3.79363217230581e-05	3.80302662411177e-05	2.29740388855879e-05	1.33439703840109e-05	5.95677762157783e-06	0	0	0	0	0	3.23780198574396e-06	0	4.3370776770612e-06	0.000157635763801574	7.09616186345211e-05	6.44076605138843e-05	1.75383981304068e-05	2.16999761300263e-05	7.25151026646511e-05	0	0	2.63435194942044e-05	2.79524807826695e-05	0	0	0	1.66498318366984e-05	0	0	NA	NA	NA	NA	FALSE	NA
W	CD4	TGTGCTGTTCACATGAACACAGGCTTTCAGAAACTTGTATTT	TRAV2	TRAJ8	CAVHMNTGFQKLVF	218_CD4	NA	0	5.49983610488407e-07	9.77182185235876e-06	7.88613602500299e-06	2.74934804811563e-05	2.49707434126459e-05	2.4573402801953e-05	9.00942701395605e-06	9.53140741715062e-07	1.08305047665051e-06	0	3.50918441290467e-06	0	9.620102165485e-06	5.17497897664791e-05	1.13323069501039e-05	0	0	0	0	0	0	0	0	0	0	0	0	0	0	0	0	0	0	NA	NA	NA	NA	TRUE	NA
W	CD4	TGTGCTGTCCAGAAGGCCGGTAACCAGTTCTATTTT	TRAV20	TRAJ49	CAVQKAGNQFYF	219_CD4	NA	6.86481334308489e-06	7.6997705468377e-06	1.71006882416278e-05	2.11939905671955e-05	6.05874847640296e-05	4.36988009721302e-05	3.27645370692707e-05	2.43254529376813e-05	6.19541482114791e-06	1.51627066731072e-05	0	0	1.00608248726587e-05	3.36703575791975e-05	5.8218513487289e-05	5.58520842540833e-05	2.01815183421171e-05	0	0	0	0	0	0	3.34685089221467e-05	0	0	0	8.38574423480084e-05	0	0	0	1.84998131518872e-06	0	0	NA	NA	NA	NA	FALSE	NA
W	CD4	TGTGCAGCAAGTATCCACGGTAACCAGTTCTATTTT	TRAV13-1	TRAJ49	CAASIHGNQFYF	220_CD4	NA	0	3.84988527341885e-06	9.16108298658634e-06	1.13363205359418e-05	4.2258497776592e-05	2.68915698290032e-05	1.63822685346353e-05	1.71179113265165e-05	7.6251259337205e-06	1.62457571497577e-06	0	0	8.6235641765646e-06	2.8860306496455e-05	1.29374474416198e-05	2.99496683681316e-05	5.76614809774774e-06	0	0	0	0	0	2.16999761300263e-05	3.34685089221467e-05	0	0	0	0	0	0	6.53261735847084e-06	9.24990657594358e-06	0	0	NA	NA	NA	NA	FALSE	NA
W	CD4	TGTGCTGTGCAGGCCCACTTTGGAAATGAGAAATTAACCTTT	TRAV20	TRAJ48	CAVQAHFGNEKLTF	221_CD4	NA	0	0	7.9396052550415e-06	1.38007380437552e-05	1.9856402569724e-05	2.88123962453606e-05	5.85081019094119e-06	7.65801296186265e-06	0	2.16610095330103e-06	0	1.75459220645234e-06	0	1.20251277068562e-05	5.8218513487289e-05	8.09450496435989e-06	7.68819746366366e-06	0	0	0	1.1104769054118e-06	0	0	2.78904241017889e-05	0	0	0	0	0	0	0	1.2949869206321e-05	0	0	NA	NA	NA	NA	TRUE	NA
W	CD4	TGTGCTGTGATCCGGAATTCTGGGGGTTACCAGAAAGTTACCTTT	TRAV8-6	TRAJ13	CAVIRNSGGYQKVTF	222_CD4	NA	6.86481334308489e-06	8.24975415732611e-06	1.09932995839036e-05	9.85767003125374e-06	5.60052380171702e-05	5.81049990948106e-05	7.60605324822355e-06	5.85612755907143e-06	9.53140741715062e-07	3.7906766682768e-06	0	0	7.1863034804705e-06	3.36703575791975e-05	0.000122905750695388	1.29512079429758e-05	2.88307404887387e-06	0	0	0	0	0	0	1.67342544610733e-05	0	0	0	1.39762403913347e-05	0	0	0	0	0	0	NA	NA	NA	NA	FALSE	NA
W	CD4	TGCATCCTGAGAGACGACAGAGATGACAAGATCATCTTT	TRAV26-2	TRAJ30	CILRDDRDDKIIF	223_CD4	NA	2.64031282426342e-06	0	0	4.92883501562687e-07	3.61488354474462e-05	3.55352887026114e-05	4.68064815275295e-06	8.10848431256045e-06	2.85942222514519e-06	0	0	1.0527553238714e-05	8.6235641765646e-06	0	2.58748948832395e-05	8.09450496435989e-06	9.61024682957957e-07	0	0	4.43510116465757e-06	0	1.09614988315042e-06	0	0	0	0	0	0	0	0	6.53261735847084e-06	0	0	0	NA	NA	NA	NA	TRUE	NA
W	CD4	TGTGCAGCCTCTGGAGGAAGCTACATACCTACATTT	TRAV13-1	TRAJ6	CAASGGSYIPTF	224_CD4	NA	3.69643795396879e-06	7.1497869363493e-06	8.55034412081392e-06	4.43595151406418e-06	4.88772986331667e-05	4.8981073617113e-05	6.43589121003531e-06	1.62169686251209e-05	2.85942222514519e-06	0	0	0	7.1863034804705e-06	7.21507662411375e-06	5.17497897664791e-05	2.75213168788236e-05	0	0	0	0	0	0	0	0	0	0	0	4.19287211740042e-05	0	0	0	0	0	0	NA	NA	NA	NA	FALSE	NA
W	CD4	TGTGCAGAGAGTCACTCTAGCAACACAGGCAAACTAATCTTT	TRAV5	TRAJ37	CAESHSSNTGKLIF	225_CD4	NA	5.28062564852684e-07	5.49983610488407e-07	4.27517206040696e-06	1.13363205359418e-05	2.49477878440122e-05	2.64113632249139e-05	1.11165393627883e-05	1.39646118716319e-05	4.76570370857531e-07	3.7906766682768e-06	0	0	1.00608248726587e-05	7.21507662411375e-06	1.29374474416198e-05	1.94268119144637e-05	5.76614809774774e-06	0	0	0	0	0	2.16999761300263e-05	0	0	0	0	0	0	0	0	5.54994394556615e-06	0	0	NA	NA	NA	NA	FALSE	NA
W	CD4	TGTGGCCTCAATAATGCAGGCAACATGCTCACCTTT	TRAV12-3	TRAJ39	CGLNNAGNMLTF	226_CD4	NA	0	5.49983610488407e-07	1.28255161812209e-05	2.95730100937612e-06	2.64752034262986e-05	2.40103302044672e-05	9.94637732460002e-06	2.25235675348901e-06	1.90628148343012e-06	0	0	0	0	3.60753831205687e-05	4.52810660456692e-05	1.05228564536679e-05	1.92204936591591e-06	0	0	0	0	0	6.50999283900788e-05	2.23123392814311e-05	0	0	0	0	0	0	0	0	0	0	NA	NA	NA	NA	FALSE	NA
W	CD4	TGTGCTGTGATCGCGGGTGGTACTAGCTATGGAAAGCTGACATTT	TRAV21	TRAJ52	CAVIAGGTSYGKLTF	227_CD4	NA	1.58418769455805e-06	2.74991805244204e-06	7.9396052550415e-06	0	2.69843419537275e-05	3.45748754944327e-05	2.57435648401412e-05	2.61273383404726e-05	3.33599259600272e-06	7.5813533365536e-06	0	0	1.00608248726587e-05	1.924020433097e-05	3.23436186040494e-05	5.09953812754673e-05	2.2103567708033e-05	0	0	0	0	0	0	0	0	0	2.63435194942044e-05	0.000167714884696017	0	0	0	7.39992526075487e-06	0	0	NA	NA	NA	NA	FALSE	NA
W	CD4	TGTGCCGTGAACATGAGGGATAGTGGAGGTAGCAACTATAAACTGACATTT	TRAV12-2	TRAJ53	CAVNMRDSGGSNYKLTF	228_CD4	NA	1.79541272049912e-05	1.59495247041638e-05	1.5879210510083e-05	3.40089616078254e-05	8.65535496628994e-05	6.09862387193466e-05	2.57435648401412e-05	2.07216821320989e-05	2.38285185428766e-06	1.62457571497577e-06	0	0	2.15589104414115e-05	6.49356896170237e-05	9.05621320913384e-05	3.56158218431835e-05	4.80512341478979e-06	0	0	4.43510116465757e-06	0	0	0	2.23123392814311e-05	0	0	0	4.19287211740042e-05	0	0	0	1.84998131518872e-06	0	0	NA	NA	NA	NA	FALSE	NA
W	CD4	TGTGCTACGGACGCGAAAAGCAACTATCAGTTAATCTGG	TRAV17	TRAJ33	CATDAKSNYQLIW	229_CD4	NA	2.11225025941073e-06	3.29990166293044e-06	4.27517206040696e-06	7.88613602500299e-06	3.9712805139448e-05	3.50550820985221e-05	7.02097222912943e-06	5.40565620837363e-06	9.53140741715062e-07	2.16610095330103e-06	0	0	5.7490427843764e-06	2.40502554137125e-06	8.40934083705285e-05	9.71340595723187e-06	0	0	3.75323247146605e-06	0	0	0	0	0	0	0	0	1.39762403913347e-05	0	0	0	0	0	0	NA	NA	NA	NA	FALSE	NA
W	CD4	TGTGCTCCCCCCGATGCTGGCAACAACCGTAAGCTGATTTGG	TRAV21	TRAJ38	CAPPDAGNNRKLIW	230_CD4	NA	3.1683753891161e-06	4.94985249439567e-06	6.10738865772423e-06	3.9430680125015e-06	4.48041904137361e-05	3.79363217230581e-05	7.02097222912943e-06	1.71179113265165e-05	3.81256296686025e-06	0	0	0	8.6235641765646e-06	4.8100510827425e-06	3.88123423248593e-05	2.67118663823877e-05	0	0	0	0	0	0	0	1.67342544610733e-05	0	0	0	0	0	0	0	0	0	0	NA	NA	NA	NA	FALSE	NA
W	CD4	TGTGCTGTGAGTGAGCCGAGCAGGAGAGCACTTACTTTT	TRAV8-4	TRAJ5	CAVSEPSRRALTF	231_CD4	NA	0	0	0	0	2.08746796245816e-05	3.26540490780754e-05	1.17016203818824e-06	0	0	0	0	0	0	0	4.52810660456692e-05	0	0	0	0	0	0	0	0	0	0	0	0	0	0	0	0	0	0	0	NA	NA	NA	NA	FALSE	NA
W	CD8	TGTGCAGAGAAGACTGGAGGCTTCAAAACTATCTTT	TRAV13-2	TRAJ9	CAEKTGGFKTIF	86_CD8	NA	0	0	0	0	2.80026190085851e-05	2.06488839758418e-05	5.85081019094119e-06	8.10848431256045e-06	0	0	0	0	5.7490427843764e-06	0	0	0	0	0	0	5.32212139758908e-05	4.44190762164719e-06	0	0	0	0	0	0	0	0	0	0	0	0	0	NA	NA	NA	NA	FALSE	NA
W	CD4	TGTGCTACGAAGATCTCAGGAAACACACCTCTTGTCTTT	TRAV17	TRAJ29	CATKISGNTPLVF	232_CD4	NA	1.05612512970537e-06	1.64995083146522e-06	0	9.85767003125374e-07	3.20757272280157e-05	2.40103302044672e-05	2.16479977064824e-05	2.43254529376813e-05	2.85942222514519e-06	3.24915142995154e-06	0	0	0	7.21507662411375e-06	7.76246846497186e-05	2.26646139002077e-05	1.92204936591591e-06	0	0	0	0	0	0	0	0	0	6.58587987355111e-05	0	0	0	1.30652347169417e-05	0	0	0	NA	NA	NA	NA	FALSE	NA
W	CD4	TGTGCAATGAGCGAGCCTGGAGGCTTCAAAACTATCTTT	TRAV12-3	TRAJ9	CAMSEPGGFKTIF	233_CD4	NA	0	0	0	0	1.78198484600087e-05	2.44905368085565e-05	1.28717824200706e-05	1.17122551181429e-05	6.19541482114791e-06	2.16610095330103e-06	3.15561936919169e-06	0	0	0	3.23436186040494e-05	5.66615347505193e-06	5.76614809774774e-06	0	0	0	0	0	0	0	0	0	0	0	0	0	0	0	0	0	NA	NA	NA	NA	TRUE	NA
W	CD4	TGTGCAACCTCATCAGGAGGAAGCTACATACCTACATTT	TRAV12-3	TRAJ6	CATSSGGSYIPTF	5_CD4	NA	1.58418769455805e-06	5.49983610488407e-07	3.05369432886211e-06	9.36478652969106e-06	3.81853895571615e-05	1.92082641635737e-05	4.68064815275295e-06	6.30659890976924e-06	1.42971111257259e-06	2.70762619162629e-06	0	0	0	9.620102165485e-06	3.88123423248593e-05	9.71340595723187e-06	7.68819746366366e-06	0	0	0	0	2.19229976630084e-06	0	2.78904241017889e-05	0	0	0	2.79524807826695e-05	0	0	0	7.39992526075487e-06	0	0	NA	NA	NA	NA	FALSE	NA
W	CD4	TGTGTGGTGAACCCCACCGGCACTGCCAGTAAACTCACCTTT	TRAV12-1	TRAJ44	CVVNPTGTASKLTF	234_CD4	NA	2.11225025941073e-06	1.09996722097681e-06	1.1604038449676e-05	1.08434370343791e-05	3.41122813377309e-05	2.73717764330926e-05	1.75524305728236e-06	6.30659890976924e-06	4.76570370857531e-07	5.41525238325257e-07	0	0	4.3117820882823e-06	3.60753831205687e-05	3.23436186040494e-05	1.13323069501039e-05	1.92204936591591e-06	0	0	0	0	0	2.16999761300263e-05	3.34685089221467e-05	0	0	0	1.39762403913347e-05	0	0	0	0	0	0	NA	NA	NA	NA	FALSE	NA
W	CD4	TGTGCTCTGAGTGATCGAGACAGCAGTGCTTCCAAGATAATCTTT	TRAV9-2	TRAJ3	CALSDRDSSASKIIF	235_CD4	NA	7.39287590793757e-06	0	1.03825607181312e-05	1.87295730593821e-05	3.71671125023039e-05	3.2173842473986e-05	2.22330787255765e-05	2.11721534827967e-05	3.33599259600272e-06	7.03982809822835e-06	0	0	4.3117820882823e-06	4.8100510827425e-06	7.76246846497186e-05	3.39969208503116e-05	1.44153702443694e-05	0	0	1.33053034939727e-05	0	0	0	3.90465937425044e-05	0	0.000419287211740042	0	1.39762403913347e-05	0	0	1.30652347169417e-05	9.24990657594358e-06	0	0	NA	NA	NA	NA	FALSE	NA
W	CD8	TGTGCTTATAGGAGCGCGGGGGGGTCAGGAGGAGGTGCTGACGGACTCACCTTT	TRAV38-2DV8	TRAJ45	CAYRSAGGSGGGADGLTF	87_CD8	NA	0	0	5.00805869933387e-05	4.04164471281403e-05	1.4255878768007e-05	1.77676443513057e-05	0	0	0	0	0	0	0	0	0	0	0	0	0.000105090509201049	2.66106069879454e-05	0	0	0	1.67342544610733e-05	0	0	0	0	0	0	0	0	0	0	NA	NA	NA	NA	FALSE	NA
W	CD4	TGTGCTTATCTGGGGGATAGCAACTATCAGTTAATCTGG	TRAV38-2DV8	TRAJ33	CAYLGDSNYQLIW	236_CD4	NA	0	0	5.49664979195181e-06	0	1.37467402405781e-05	1.96884707676631e-05	3.74451852220236e-05	2.7478752392566e-05	3.33599259600272e-06	1.62457571497577e-06	0	0	0	9.620102165485e-06	1.94061711624297e-05	3.07591188645676e-05	3.84409873183183e-06	0	0	0	0	0	0	0	0	0	0.000105374077976818	0	0	0	6.53261735847084e-06	0	0	0	NA	NA	NA	NA	FALSE	NA
W	CD4	TGTGCTGTGGGTGCATATAACCAGGGAGGAAAGCTTATCTTC	TRAV8-3	TRAJ23	CAVGAYNQGGKLIF	1_CD4	NA	6.3367507782322e-06	5.49983610488407e-06	1.89329048389451e-05	1.42936215453179e-05	4.78590215783091e-05	3.55352887026114e-05	1.87225926110118e-05	1.21627264688407e-05	2.85942222514519e-06	3.24915142995154e-06	0	0	1.4372606960941e-06	1.68351787895987e-05	1.94061711624297e-05	2.67118663823877e-05	1.92204936591591e-06	0	0	0	0	1.09614988315042e-06	0	3.90465937425044e-05	0	0	0	2.79524807826695e-05	0	0.000260010400416017	0	1.84998131518872e-06	0	0	NA	NA	NA	NA	FALSE	NA
W	CD4	TGTGTGGTGAGCGCTAGGAGTAACGACTACAAGCTCAGCTTT	TRAV10	TRAJ20	CVVSARSNDYKLSF	46_CD4	NA	0	0	0	0	2.69843419537275e-05	1.05645452899656e-05	1.11165393627883e-05	2.20730961841923e-05	2.38285185428766e-06	3.7906766682768e-06	0	0	0	0	7.11559609289087e-05	3.31874703538756e-05	5.76614809774774e-06	0	0	0	0	0	2.16999761300263e-05	0	0	0	0	6.98812019566737e-05	0	0	0	7.39992526075487e-06	0	0	NA	NA	NA	NA	FALSE	NA
W	CD4	TGTGCCGTGAACTTCTTCGGAAACAATGACATGCGCTTT	TRAV12-2	TRAJ43	CAVNFFGNNDMRF	237_CD4	NA	5.28062564852684e-07	0	0	0	3.1057450173158e-05	1.44061981226803e-05	1.28717824200706e-05	9.45989836465386e-06	4.76570370857531e-07	1.08305047665051e-06	0	0	0	0	3.88123423248593e-05	3.15685693610036e-05	9.61024682957957e-07	0	0	0	0	0	0	0	0	0	1.31717597471022e-05	0	0	0	0	0	0	0	NA	NA	NA	NA	FALSE	NA
W	CD4	TGTGCTCTCGCTCCATACAACTTCAACAAATTTTACTTT	TRAV6	TRAJ21	CALAPYNFNKFYF	238_CD4	NA	0	0	1.83221659731727e-06	1.47865050468806e-06	2.29112337342969e-05	2.16092971840205e-05	1.75524305728236e-06	3.60377080558242e-06	9.53140741715062e-07	0	0	0	0	0	3.23436186040494e-05	1.05228564536679e-05	1.92204936591591e-06	0	0	0	0	0	0	5.57808482035778e-06	0	0	0	0	0	0	0	1.84998131518872e-06	0	0	NA	NA	NA	NA	FALSE	NA
W	CD4	TGTGCAGCAAGCAGGGGGACTCTCACGGGAGGAGGAAACAAACTCACCTTT	TRAV23DV6	TRAJ10	CAASRGTLTGGGNKLTF	239_CD4	NA	0	0	3.66443319463454e-06	5.42171851718956e-06	1.52741558228646e-05	2.49707434126459e-05	3.51048611456471e-06	7.20754161116484e-06	1.42971111257259e-06	5.41525238325257e-07	0	0	0	7.21507662411375e-06	1.29374474416198e-05	1.13323069501039e-05	0	0	0	0	0	0	0	1.67342544610733e-05	0	0	0	0	0	0	6.53261735847084e-06	0	0	0	NA	NA	NA	NA	FALSE	NA
W	CD4	TGTGCTCTGAGCGATCCTTCAGGAAACACACCTCTTGTCTTT	TRAV9-2	TRAJ29	CALSDPSGNTPLVF	240_CD4	NA	0	0	2.44295546308969e-06	0	1.93472640422952e-05	2.11290905799311e-05	7.02097222912943e-06	1.21627264688407e-05	0	0	0	0	0	0	4.52810660456692e-05	1.13323069501039e-05	0	0	0	0	0	0	0	0	0	0	0	2.79524807826695e-05	0	0	0	0	0	0	NA	NA	NA	NA	FALSE	NA
W	CD4	TGTGCTTATAGGACCCCCTTTGGAAATGAGAAATTAACCTTT	TRAV38-2DV8	TRAJ48	CAYRTPFGNEKLTF	25_CD4	NA	0	0	6.10738865772423e-07	1.47865050468806e-06	2.34203722617257e-05	2.01686773717524e-05	1.17016203818824e-06	3.60377080558242e-06	1.42971111257259e-06	2.16610095330103e-06	0	0	0	0	2.58748948832395e-05	3.23780198574396e-06	2.88307404887387e-06	0	0	0	0	0	0	0	0	0	0	0	0	0	0	0	0	0	NA	NA	NA	NA	FALSE	NA
W	CD4	TGTGCAATGAGCGCGGGAGGAAGCTACATACCTACATTT	TRAV12-3	TRAJ6	CAMSAGGSYIPTF	5_CD4	NA	1.32015641213171e-05	1.86994427566059e-05	1.5879210510083e-05	1.23220875390672e-05	6.00783462366007e-05	7.05903708011335e-05	2.28181597446706e-05	1.84693253786099e-05	2.28753778011615e-05	1.13720300048304e-05	2.52449549535335e-05	1.75459220645234e-06	1.00608248726587e-05	2.16452298723412e-05	0.000142311921857817	2.91402178716956e-05	2.40256170739489e-05	0	0	0	1.1104769054118e-06	0	4.33999522600525e-05	0	0	0	0	4.19287211740042e-05	0	0	6.53261735847084e-06	1.66498318366984e-05	0	0	NA	NA	NA	NA	TRUE	NA
W	CD8	TGTGCCGCTTTTTTCATGTATTCAGGAGGAGGTGCTGACGGACTCACCTTT	TRAV39	TRAJ45	CAAFFMYSGGGADGLTF	88_CD8	NA	0	0	2.62617712282142e-05	3.45018451093881e-05	1.37467402405781e-05	1.58468179349483e-05	3.51048611456471e-06	6.30659890976924e-06	5.71884445029037e-06	7.5813533365536e-06	0	0	0	0	0	0	0	0	1.87661623573303e-05	3.1045708152603e-05	4.44190762164719e-06	1.09614988315042e-06	0	1.67342544610733e-05	0.000151217299259035	0	0	0	0	0	0	0	2.24655154338091e-05	0	NA	NA	NA	NA	FALSE	NA
W	CD4	TGTGCTGTGAGTAAGTCTAGCAACACAGGCAAACTAATCTTT	TRAV8-6	TRAJ37	CAVSKSSNTGKLIF	241_CD4	NA	2.64031282426342e-06	9.34972137830293e-06	1.64899493758554e-05	5.91460201875225e-06	5.0913852742882e-05	3.16936358698967e-05	1.52121064964471e-05	1.17122551181429e-05	2.85942222514519e-06	2.16610095330103e-06	0	7.01836882580935e-06	1.4372606960941e-05	1.20251277068562e-05	6.46872372080988e-05	3.96630743253635e-05	6.7271727807057e-06	0	0	4.43510116465757e-06	0	0	0	2.78904241017889e-05	0	0	1.31717597471022e-05	6.98812019566737e-05	0	0	6.53261735847084e-06	3.69996263037743e-06	0	0	NA	NA	NA	NA	TRUE	NA
W	CD4	TGTGCTCTGAGTGATGTTACTGGAGGCTTCAAAACTATCTTT	TRAV9-2	TRAJ9	CALSDVTGGFKTIF	242_CD4	NA	0	0	4.88591092617938e-06	1.47865050468806e-05	1.83289869874375e-05	1.63270245390377e-05	8.19113426731767e-06	4.95518485767583e-06	9.53140741715062e-07	3.24915142995154e-06	0	0	0	1.44301532482275e-05	6.46872372080988e-06	3.23780198574396e-06	9.61024682957957e-07	0	0	0	0	0	0	0	0	0	0	0	0	0	0	3.69996263037743e-06	0	0	NA	NA	NA	NA	FALSE	NA
W	CD4	TGTGCTGTGAGTGAATCGAGTGGAGGTAGCAACTATAAACTGACATTT	TRAV8-6	TRAJ53	CAVSESSGGSNYKLTF	243_CD4	NA	4.22450051882147e-06	5.49983610488407e-07	9.77182185235876e-06	9.85767003125374e-06	3.20757272280157e-05	2.54509500167352e-05	1.40419444582589e-05	9.00942701395605e-06	9.53140741715062e-07	2.70762619162629e-06	0	0	2.8745213921882e-06	1.68351787895987e-05	5.8218513487289e-05	1.61890099287198e-05	9.61024682957957e-07	0	0	0	0	2.19229976630084e-06	0	5.57808482035778e-06	0	0	7.90305584826133e-05	2.79524807826695e-05	0	0	0	1.84998131518872e-06	0	0	NA	NA	NA	NA	FALSE	NA
W	CD4	TGTGCTGTGACTGGGATGGATAGCAGCTATAAATTGATCTTC	TRAV8-4	TRAJ12	CAVTGMDSSYKLIF	244_CD4	NA	0	1.09996722097681e-06	1.83221659731727e-06	3.9430680125015e-06	2.44386493165834e-05	2.06488839758418e-05	3.51048611456471e-06	8.55895566325825e-06	2.85942222514519e-06	1.08305047665051e-06	0	0	0	0	2.58748948832395e-05	4.85670297861594e-06	2.88307404887387e-06	0	0	0	1.1104769054118e-06	2.19229976630084e-06	0	0	0	0	0	0	0	0	0	0	0	0	NA	NA	NA	NA	FALSE	NA
W	CD4	TGTGCCGTGAACATGAGGGTGGATAGCAGCTATAAATTGATCTTC	TRAV12-2	TRAJ12	CAVNMRVDSSYKLIF	245_CD4	NA	2.11225025941073e-05	3.95988199551653e-05	7.87853136846426e-05	5.6681602679709e-05	8.29895799708976e-05	9.84423538383154e-05	1.93076736301059e-05	1.89197967293077e-05	1.00079777880082e-05	4.87372714492732e-06	0	0	4.02432994906348e-05	0.000127466353692676	0.000194061711624297	4.12819753182355e-05	1.24933208784534e-05	0	0	0	0	0	0	9.48274419460822e-05	0	0.000419287211740042	0	4.19287211740042e-05	0	0	0	3.69996263037743e-06	0	0	NA	NA	NA	NA	FALSE	NA
W	CD4	TGCGCTGTGATCGGGTCCCGTGGAGCTGCAGGCAACAAGCTAACTTTT	TRAV1-1	TRAJ17	CAVIGSRGAAGNKLTF	246_CD4	NA	2.64031282426342e-06	1.09996722097681e-06	6.71812752349665e-06	2.95730100937612e-06	2.80026190085851e-05	3.0733222661718e-05	1.17016203818824e-06	7.65801296186265e-06	9.53140741715062e-07	0	0	0	0	2.40502554137125e-06	3.88123423248593e-05	4.85670297861594e-06	0	0	0	0	0	0	0	0	0	0	0	6.98812019566737e-05	0	0	0	0	0	0	NA	NA	NA	NA	FALSE	NA
W	CD4	TGTGCCGGAGGCGGAGGAAGCTACATACCTACATTT	TRAV8-6	TRAJ6	CAGGGGSYIPTF	247_CD4	NA	1.05612512970537e-06	1.09996722097681e-06	0	0	2.74934804811563e-05	2.20895037881098e-05	7.02097222912943e-06	9.45989836465386e-06	1.42971111257259e-06	4.33220190660206e-06	0	0	0	1.20251277068562e-05	0	1.13323069501039e-05	9.61024682957957e-07	0	0	0	0	0	0	0	0	0	0	0	0	0	0	0	0	0	NA	NA	NA	NA	FALSE	NA
W	CD8	TGTGCTACGGACCAAAGAACATATTCAGGAAACACACCTCTTGTCTTT	TRAV17	TRAJ29	CATDQRTYSGNTPLVF	89_CD8	NA	0	0	0	0	1.88381255148663e-05	1.96884707676631e-05	4.09556713365883e-06	7.65801296186265e-06	0	0	0	0	0	0	0	0	0	0	0	1.77404046586303e-05	1.88781073920006e-05	0	0	0	0	0	0	0	0	0	0	0	0	0	NA	NA	NA	NA	FALSE	NA
W	CD4	TGTGCTGTGAGCCATAATGCAGGCAACATGCTCACCTTT	TRAV8-4	TRAJ39	CAVSHNAGNMLTF	248_CD4	NA	0	0	0	0	1.47650172954358e-05	2.73717764330926e-05	0	0	0	0	0	0	7.1863034804705e-06	1.44301532482275e-05	2.58748948832395e-05	2.50929653895157e-05	5.76614809774774e-06	0	0	0	0	0	0	0	0	0	0	0	0	0	2.61304694338834e-05	0	0	0	NA	NA	NA	NA	FALSE	NA
W	CD8	TGTCTTCTCTCAATTCCCAGGGAGCCCAGAAGCTGGTATTT	TRAV40	TRAJ54	CLLSIPR_AQKLVF	90_CD8	NA	0	0	0	4.92883501562687e-07	1.78198484600087e-05	1.6807231143127e-05	1.05314583436941e-05	9.91036971535166e-06	1.42971111257259e-06	3.24915142995154e-06	0	0	0	0	0	0	0	0	0	3.99159104819181e-05	2.99828764461185e-05	5.48074941575211e-06	0	0	0	0	0	9.78336827393431e-05	0.000133803130993265	0	0	1.10998878911323e-05	0	0	NA	NA	NA	NA	FALSE	NA
W	CD4	TGCGCTGTAGAGGGGGTTCTTTCAGGATACAGCACCCTCACCTTT	TRAV1-1	TRAJ11	CAVEGVLSGYSTLTF	249_CD4	NA	4.22450051882147e-06	1.64995083146522e-06	2.44295546308969e-06	3.9430680125015e-06	2.64752034262986e-05	3.93769415353262e-05	4.68064815275295e-06	4.05424215628022e-06	9.53140741715062e-07	0	0	0	0	2.40502554137125e-06	4.52810660456692e-05	7.28505446792391e-06	0	0	0	0	0	0	0	0	0	0	0	0	0	0	0	0	0	0	NA	NA	NA	NA	FALSE	NA
W	CD4	TGCATCCTCCCAAGGGAGCAACTATCAGTTAATCTGG	TRAV26-2	TRAJ33	CILPRE_NYQLIW	250_CD4	NA	1.1617376426759e-05	1.09996722097681e-06	1.28255161812209e-05	1.28149710406299e-05	4.48041904137361e-05	3.3614462286254e-05	8.77621528641179e-06	1.26131978195385e-05	2.38285185428766e-06	2.70762619162629e-06	0	0	5.7490427843764e-06	1.924020433097e-05	8.40934083705285e-05	1.37606584394118e-05	4.80512341478979e-06	0	0	0	0	0	0	0	0	0	0	2.79524807826695e-05	0	0	0	9.24990657594358e-06	0	0	NA	NA	NA	NA	FALSE	NA
W	CD4	TGTGCCGTGAACAGAAACAGAGGCTCAACCCTGGGGAGGCTATACTTT	TRAV12-2	TRAJ18	CAVNRNRGSTLGRLYF	251_CD4	NA	0	5.49983610488407e-07	1.22147773154485e-06	7.39325252344031e-06	1.88381255148663e-05	1.72874377472164e-05	1.69673495537295e-05	4.50471350697803e-06	1.42971111257259e-06	3.24915142995154e-06	0	0	4.3117820882823e-06	7.21507662411375e-06	7.76246846497186e-05	8.09450496435989e-06	5.76614809774774e-06	0	0	0	0	0	0	1.11561696407156e-05	0	0	2.63435194942044e-05	0.000125786163522013	0	0	6.53261735847084e-06	7.39992526075487e-06	0	0	NA	NA	NA	NA	FALSE	NA
W	CD4	TGTGCTGTGAGCACCGGTAACCAGTTCTATTTT	TRAV36DV7	TRAJ49	CAVSTGNQFYF	252_CD4	NA	1.37296266861698e-05	1.2099639430745e-05	1.40469939127657e-05	1.52793885484433e-05	5.24412683251684e-05	5.57039660743638e-05	1.63822685346353e-05	1.57664972744231e-05	1.47736814965835e-05	8.66440381320412e-06	9.46685810757506e-06	3.50918441290467e-06	1.58098676570351e-05	3.848040866194e-05	0.000116437026974578	2.83307673752596e-05	1.92204936591591e-05	1.51797718697142e-05	0	0	1.44361997703534e-05	1.75383981304068e-05	0	1.11561696407156e-05	0	0	3.95152792413066e-05	5.59049615653389e-05	0	0	5.87935562262376e-05	0	0	0	NA	NA	NA	NA	TRUE	NA
W	CD4	TGTGCAATGAGCGCGGGGAGCAACTATCAGTTAATCTGG	TRAV12-3	TRAJ33	CAMSAGSNYQLIW	253_CD4	NA	2.11225025941073e-06	3.84988527341885e-06	6.71812752349665e-06	2.95730100937612e-06	2.64752034262986e-05	3.0733222661718e-05	1.98927546492e-05	1.80188540279121e-05	2.38285185428766e-06	0	3.15561936919169e-06	0	0	4.8100510827425e-06	7.76246846497186e-05	1.61890099287198e-05	3.84409873183183e-06	0	3.75323247146605e-06	8.87020232931513e-06	0	1.09614988315042e-06	0	0	0	0	5.26870389884089e-05	0	0	0	0	5.54994394556615e-06	0	0	NA	NA	NA	NA	TRUE	NA
W	CD4	TGTGCTACGGCGTTTTCAGATGGCCAGAAGCTGCTCTTT	TRAV17	TRAJ16	CATAFSDGQKLLF	254_CD4	NA	0	0	3.66443319463454e-06	4.43595151406418e-06	1.78198484600087e-05	1.63270245390377e-05	0	7.65801296186265e-06	1.42971111257259e-06	3.7906766682768e-06	0	0	0	7.21507662411375e-06	3.88123423248593e-05	7.28505446792391e-06	6.7271727807057e-06	0	0	0	0	0	0	0	0	0	0	0	0	0	6.53261735847084e-06	1.84998131518872e-06	0	0	NA	NA	NA	NA	FALSE	NA
W	CD4	TGTGCAGCAAGCCTTTTTGGAAATGAGAAATTAACCTTT	TRAV13-1	TRAJ48	CAASLFGNEKLTF	255_CD4	NA	5.28062564852684e-07	0	0	0	2.08746796245816e-05	2.16092971840205e-05	2.9254050954706e-06	3.60377080558242e-06	0	0	0	0	0	0	3.23436186040494e-05	1.29512079429758e-05	1.92204936591591e-06	0	0	0	1.1104769054118e-06	1.09614988315042e-06	0	0	0	0	0	4.19287211740042e-05	0	0	0	0	7.48850514460303e-06	0	NA	NA	NA	NA	FALSE	NA
W	CD4	TGTGCTCTGAGTGATCAAAGGAACAGAGATGACAAGATCATCTTT	TRAV9-2	TRAJ30	CALSDQRNRDDKIIF	22_CD4	NA	0	0	6.10738865772423e-07	0	1.1201047603434e-05	1.10447518940549e-05	9.77085301887179e-05	7.61296582679287e-05	2.85942222514519e-06	1.08305047665051e-06	0	1.75459220645234e-06	1.4372606960941e-06	0	1.94061711624297e-05	0.000118179772479654	4.80512341478979e-06	0	0	0	0	0	0	0	0	0	1.31717597471022e-05	0.000195667365478686	0	0	0	5.54994394556615e-06	0	0	NA	NA	NA	NA	TRUE	NA
W	CD4	TGTGCTTTCATGAAGCATACGATGGATAGCAGCTATAAATTGATCTTC	TRAV38-1	TRAJ12	CAFMKHTMDSSYKLIF	256_CD4	NA	1.05612512970537e-06	0	7.9396052550415e-06	1.33078545421926e-05	2.24020952068681e-05	1.20051651022336e-05	1.40419444582589e-05	1.26131978195385e-05	1.90628148343012e-06	3.7906766682768e-06	0	0	1.4372606960941e-06	1.68351787895987e-05	2.58748948832395e-05	8.09450496435989e-06	3.84409873183183e-06	0	0	0	0	1.09614988315042e-06	2.16999761300263e-05	1.11561696407156e-05	0	0	0	0	0	0	0	7.39992526075487e-06	0	0	NA	NA	NA	NA	FALSE	NA
W	CD4	TGTGCTGTGCAGGCCGGTGATGGCCAGAAGCTGCTCTTT	TRAV20	TRAJ16	CAVQAGDGQKLLF	257_CD4	NA	3.69643795396879e-06	5.49983610488407e-07	8.55034412081392e-06	9.85767003125374e-06	2.90208960634427e-05	2.40103302044672e-05	7.02097222912943e-06	5.85612755907143e-06	0	0	0	0	1.4372606960941e-06	4.8100510827425e-06	1.29374474416198e-05	9.71340595723187e-06	2.88307404887387e-06	0	0	0	0	0	0	3.34685089221467e-05	0	0	0	0	0	0	0	0	0	0	NA	NA	NA	NA	FALSE	NA
W	CD4	TGTGCAATGAGCGCGGGCAACAATGACATGCGCTTT	TRAV12-3	TRAJ43	CAMSAGNNDMRF	258_CD4	NA	2.64031282426342e-06	5.49983610488407e-07	3.66443319463454e-06	9.85767003125374e-07	3.1057450173158e-05	1.6807231143127e-05	1.05314583436941e-05	1.35141405209341e-05	3.81256296686025e-06	0	0	0	0	4.8100510827425e-06	4.52810660456692e-05	2.50929653895157e-05	5.76614809774774e-06	0	0	0	0	0	0	0	0	0	3.95152792413066e-05	0.000111809923130678	0	0	0	1.84998131518872e-06	0	0	NA	NA	NA	NA	FALSE	NA
W	CD4	TGTGCAATGAGCGGCGCTGGTGGCTACAATAAGCTGATTTTT	TRAV12-3	TRAJ4	CAMSGAGGYNKLIF	259_CD4	NA	1.26735015564644e-05	8.24975415732611e-06	1.46577327785381e-05	2.16868740687582e-05	5.6514376544599e-05	3.93769415353262e-05	5.85081019094119e-06	1.26131978195385e-05	2.38285185428766e-06	2.16610095330103e-06	0	0	1.4372606960941e-05	2.40502554137125e-05	8.40934083705285e-05	1.29512079429758e-05	2.88307404887387e-06	0	7.5064649429321e-06	0	0	0	0	1.67342544610733e-05	0	0	0	0	0	0	0	5.54994394556615e-06	0	0	NA	NA	NA	NA	FALSE	NA
W	CD4	TGTGCTCTGAATGCTGGTGGTACTAGCTATGGAAAGCTGACATTT	TRAV9-2	TRAJ52	CALNAGGTSYGKLTF	260_CD4	NA	1.68980020752859e-05	1.37495902622102e-05	1.77114271074003e-05	2.16868740687582e-05	5.80417921268855e-05	5.13821066375597e-05	3.10092940119883e-05	2.56768669897748e-05	1.47736814965835e-05	1.02889795281799e-05	0	7.01836882580935e-06	1.29353462648469e-05	2.16452298723412e-05	5.8218513487289e-05	4.29008763111074e-05	1.34543455614114e-05	6.50561651559179e-06	7.5064649429321e-06	8.87020232931513e-06	7.77333833788259e-06	4.38459953260169e-06	0	2.23123392814311e-05	0	0	0	1.39762403913347e-05	0	0	1.95978520754125e-05	2.21997757822646e-05	0	0	NA	NA	NA	NA	TRUE	NA
W	CD4	TGTGCTGTGAGCCGAGCTTATGGGAACAACAGACTCGCTTTT	TRAV8-6	TRAJ7	CAVSRAYGNNRLAF	261_CD4	NA	0	0	0	0	1.88381255148663e-05	1.72874377472164e-05	5.26572917184707e-06	4.50471350697803e-07	0	0	0	0	0	0	3.88123423248593e-05	5.66615347505193e-06	0	0	0	0	0	0	0	0	0	0	0	0	0	0	0	0	0	0	NA	NA	NA	NA	FALSE	NA
W	CD4	TGTGTTGTGAGTGATCTGTACAATAACAATGACATGCGCTTT	TRAV8-2	TRAJ43	CVVSDLYNNNDMRF	262_CD4	NA	5.28062564852684e-07	0	0	0	2.24020952068681e-05	1.6807231143127e-05	2.9254050954706e-06	3.60377080558242e-06	4.76570370857531e-07	5.41525238325257e-07	0	1.75459220645234e-06	0	0	5.17497897664791e-05	8.09450496435989e-06	6.7271727807057e-06	0	0	0	0	2.19229976630084e-06	0	0	0	0	0	0	0	0	0	0	0	0	NA	NA	NA	NA	TRUE	NA
W	CD4	TGTGCAGGGGCTTCAGGAGGAAGCTACATACCTACATTT	TRAV12-3	TRAJ6	CAGASGGSYIPTF	5_CD4	NA	0	0	3.05369432886211e-06	1.97153400625075e-06	1.73107099325799e-05	1.44061981226803e-05	1.05314583436941e-05	9.00942701395605e-07	0	3.7906766682768e-06	0	1.75459220645234e-06	0	4.8100510827425e-06	2.58748948832395e-05	9.71340595723187e-06	0	0	0	0	0	0	0	0	0	0	0	0	0	0	0	0	0	0	NA	NA	NA	NA	TRUE	NA
W	CD4	TGTGCCCTTGGGGGAGGTGACAGCTGGGGGAAATTGCAGTTT	TRAV19	TRAJ24	CALGGGDSWGKLQF	263_CD4	NA	0	0	4.88591092617938e-06	4.92883501562687e-06	1.52741558228646e-05	1.8247850955395e-05	1.17016203818824e-06	9.00942701395605e-07	0	0	0	0	0	1.44301532482275e-05	4.52810660456692e-05	1.29512079429758e-05	9.61024682957957e-07	0	0	0	0	0	0	0	0	0	0	0	0	0	0	0	0	0	NA	NA	NA	NA	FALSE	NA
W	CD4	TGTGCTTCACGGGGGGACAATAACAATGACATGCGCTTT	TRAV20	TRAJ43	CASRGDNNNDMRF	264_CD4	NA	0	0	0	0	2.39295107891545e-05	1.44061981226803e-05	0	0	0	0	0	0	0	0	6.46872372080988e-06	0	0	0	0	0	0	0	0	0	0	0	0	0	0	0	0	0	0	0	NA	NA	NA	NA	FALSE	NA
W	CD4	TGTGCTTTCATGACTAACACCAATGCAGGCAAATCAACCTTT	TRAV38-1	TRAJ27	CAFMTNTNAGKSTF	265_CD4	NA	5.28062564852684e-07	0	1.1604038449676e-05	3.9430680125015e-06	2.13838181520104e-05	1.00843386858762e-05	9.36129630550591e-06	1.08113124167473e-05	2.38285185428766e-06	0	0	0	0	3.848040866194e-05	1.94061711624297e-05	1.37606584394118e-05	1.92204936591591e-06	0	0	0	1.1104769054118e-06	0	2.16999761300263e-05	0	0	0	0	0	0	0	0	0	0	0	NA	NA	NA	NA	FALSE	NA
W	CD4	TGTGCCGTGAACGATAGTGGAGGTAGCAACTATAAACTGACATTT	TRAV12-2	TRAJ53	CAVNDSGGSNYKLTF	266_CD4	NA	3.69643795396879e-06	5.49983610488407e-06	4.27517206040696e-06	3.45018451093881e-06	3.1057450173158e-05	2.40103302044672e-05	5.55826968139413e-05	5.04527912781539e-05	4.76570370857531e-06	7.5813533365536e-06	0	7.01836882580935e-06	2.8745213921882e-06	1.924020433097e-05	5.17497897664791e-05	8.90395546079588e-05	9.61024682957957e-06	0	7.5064649429321e-06	0	1.1104769054118e-06	0	0	0	0	0	0.000131717597471022	9.78336827393431e-05	0	0	1.30652347169417e-05	1.2949869206321e-05	0	0	NA	NA	NA	NA	TRUE	NA
W	CD8	TGTGCTCTGATGAAGTGGAGGTAGCAACTATAAACTGACATTT	TRAV9-2	TRAJ53	CALMKWR_SNYKLTF	91_CD8	NA	0	0	6.10738865772423e-07	4.92883501562687e-07	1.57832943502934e-05	2.06488839758418e-05	5.85081019094119e-07	0	0	0	0	0	0	0	0	0	0	0	0	4.87861128112332e-05	1.1104769054118e-06	0	0	0	0	0	0	1.39762403913347e-05	0	0	0	0	0	0	NA	NA	NA	NA	FALSE	NA
W	CD4	TGTGCAGAAGGTGGAGGATATGGAGGAAGCCAAGGAAATCTCATCTTT	TRAV5	TRAJ42	CAEGGGYGGSQGNLIF	267_CD4	NA	0	0	0	0	1.52741558228646e-05	1.72874377472164e-05	3.51048611456471e-06	4.95518485767583e-06	1.42971111257259e-06	5.41525238325257e-07	0	0	0	0	2.58748948832395e-05	1.13323069501039e-05	0	0	0	0	0	0	0	0	0	0	0	4.19287211740042e-05	0	0	0	1.84998131518872e-06	0	0	NA	NA	NA	NA	FALSE	NA
W	CD8	TGTGCAGCAAGCGAAGGGACCTCCTACGACAAGGTGATATTT	TRAV29DV5	TRAJ50	CAASEGTSYDKVIF	92_CD8	NA	0	1.09996722097681e-06	3.48121153490281e-05	1.67580390531314e-05	1.68015714051511e-05	1.20051651022336e-05	1.4627025477353e-05	5.40565620837363e-06	5.24227407943284e-06	1.08305047665051e-06	0	1.75459220645234e-06	0	0	0	0	0	6.50561651559179e-06	4.87920221290587e-05	2.21755058232878e-05	3.44247840677657e-05	1.31537985978051e-05	2.16999761300263e-05	2.23123392814311e-05	0	0	0	0	0	0	0	1.10998878911323e-05	0	0	NA	NA	NA	NA	TRUE	NA
W	CD4	TGTGCCGGGGGCCACCCGCGCTTT	TRAV12-2	TRAJ43	CAGGHPRF	268_CD4	NA	1.58418769455805e-06	3.29990166293044e-06	1.22147773154485e-06	2.46441750781344e-06	2.29112337342969e-05	1.92082641635737e-05	4.85617245848119e-05	3.6488179406522e-05	2.38285185428766e-06	0	0	0	2.8745213921882e-06	4.8100510827425e-06	1.29374474416198e-05	8.98490051043948e-05	0	0	0	0	0	0	0	2.78904241017889e-05	0	0	3.95152792413066e-05	2.79524807826695e-05	0	0	0	7.39992526075487e-06	0	0	NA	NA	NA	NA	FALSE	NA
W	CD4	TGTGCAGAGAACGGCCAGGCAGGAACTGCTCTGATCTTT	TRAV13-2	TRAJ15	CAENGQAGTALIF	269_CD4	NA	0	5.49983610488407e-07	1.22147773154485e-06	1.47865050468806e-06	2.03655410971528e-05	1.29655783104123e-05	5.26572917184707e-06	9.45989836465386e-06	0	1.62457571497577e-06	0	3.50918441290467e-06	0	0	1.94061711624297e-05	1.61890099287198e-06	9.61024682957957e-07	0	0	0	2.2209538108236e-06	0	2.16999761300263e-05	0	0	0	0	0	0	0	0	0	0	0	NA	NA	NA	NA	TRUE	NA
W	CD4	TGTGTGGTGAGCGGTCAAACTGGGGCAAACAACCTCTTCTTT	TRAV10	TRAJ36	CVVSGQTGANNLFF	270_CD4	NA	0	5.49983610488407e-07	0	0	1.83289869874375e-05	1.48864047267696e-05	8.77621528641179e-06	9.00942701395605e-06	0	1.62457571497577e-06	0	0	0	0	5.17497897664791e-05	1.05228564536679e-05	0	0	7.5064649429321e-06	0	0	0	0	0	0	0	0	0	0	0	0	0	0	0	NA	NA	NA	NA	FALSE	NA
W	CD4	TGTGCTGTGCAGGGAAGCCAAGGAAATCTCATCTTT	TRAV3	TRAJ42	CAVQGSQGNLIF	271_CD4	NA	1.58418769455805e-06	1.64995083146522e-06	1.83221659731727e-06	6.90036902187762e-06	2.03655410971528e-05	1.87280575594844e-05	1.87225926110118e-05	1.66674399758187e-05	1.09611185297232e-05	5.41525238325257e-06	0	1.75459220645234e-06	5.7490427843764e-06	9.620102165485e-06	5.17497897664791e-05	3.39969208503116e-05	2.01815183421171e-05	0	0	0	0	0	0	1.67342544610733e-05	0	0	2.63435194942044e-05	4.19287211740042e-05	4.46010436644218e-05	0	0	9.24990657594358e-06	0	0	NA	NA	NA	NA	TRUE	NA
W	CD4	TGTGCAGCAAGCAAAAAGGAGGGAGCCCAGAAGCTGGTATTT	TRAV23DV6	TRAJ54	CAASKKEGAQKLVF	272_CD4	NA	0	0	0	0	1.68015714051511e-05	1.58468179349483e-05	5.26572917184707e-06	1.35141405209341e-06	9.53140741715062e-07	0	0	0	0	2.40502554137125e-06	3.88123423248593e-05	4.04725248217995e-06	0	0	0	0	0	0	0	0	0	0	7.90305584826133e-05	0	0	0	0	0	0	0	NA	NA	NA	NA	FALSE	NA
W	CD8	TGTGCTGGGGTGGATAGCAACTATCAGTTAATCTGG	TRAV1-2	TRAJ33	CAGVDSNYQLIW	33_CD8	NA	0	0	9.77182185235876e-06	0	1.37467402405781e-05	1.15249584981442e-05	1.40419444582589e-05	1.53160259237253e-05	0	0	0	0	0	0	0	0	1.92204936591591e-06	3.03595437394284e-05	0	0	3.22038302569421e-05	0	0	0	0	0	0	0	0	0	0	4.43995515645292e-05	7.48850514460303e-06	0	NA	NA	NA	NA	FALSE	NA
W	CD4	TGTGTTGTGAGTGATCGGCGGACTGGAGGCTTCAAAACTATCTTT	TRAV8-2	TRAJ9	CVVSDRRTGGFKTIF	273_CD4	NA	0	0	1.83221659731727e-06	9.85767003125374e-07	1.47650172954358e-05	1.72874377472164e-05	2.34032407637648e-06	1.80188540279121e-06	4.76570370857531e-07	0	0	0	0	0	1.29374474416198e-05	4.04725248217995e-06	0	0	0	0	0	0	0	0	0	0	0	0	0	0	0	0	0	0	NA	NA	NA	NA	FALSE	NA
W	CD4	TGCATCGAGAGTGGCTCTAGCAACACAGGCAAACTAATCTTT	TRAV26-1	TRAJ37	CIESGSSNTGKLIF	274_CD4	NA	0	0	1.22147773154485e-06	1.97153400625075e-06	1.17101861308629e-05	1.63270245390377e-05	7.60605324822355e-06	7.65801296186265e-06	4.76570370857531e-07	1.08305047665051e-06	0	0	1.4372606960941e-06	2.40502554137125e-06	2.58748948832395e-05	6.47560397148792e-06	2.88307404887387e-06	0	0	0	0	0	0	2.23123392814311e-05	0	0	0	0	0	0	0	1.2949869206321e-05	0	0	NA	NA	NA	NA	FALSE	NA
W	CD8	TGTGCTGTAGTGGATAGCAACTATCAGTTAATCTGG	TRAV1-2	TRAJ33	CAVVDSNYQLIW	33_CD8	NA	0	0	1.09932995839036e-05	0	1.47650172954358e-05	1.15249584981442e-05	0	0	0	1.84118581030588e-05	1.57780968459584e-05	0	1.4372606960941e-06	0	0	3.23780198574396e-06	0	1.95168495467754e-05	0	0	3.10933533515303e-05	3.06921967282118e-05	0	0	0	0	1.31717597471022e-05	6.98812019566737e-05	0	0	0	0	0	0	NA	NA	NA	NA	TRUE	NA
W	CD4	TGTGCTCTTGCATCAGGAGGAAGCTACATACCTACATTT	TRAV12-3	TRAJ6	CALASGGSYIPTF	5_CD4	NA	3.43240667154244e-05	3.07990821873508e-05	3.05369432886211e-05	2.66157090843851e-05	8.80809652451858e-05	8.40361557156351e-05	2.4573402801953e-05	2.43254529376813e-05	1.19142592714383e-05	3.24915142995154e-06	0	0	4.45550815789171e-05	2.64552809550837e-05	5.8218513487289e-05	3.23780198574396e-05	1.05712715125375e-05	4.3370776770612e-06	3.75323247146605e-06	0	2.2209538108236e-06	4.38459953260169e-06	2.16999761300263e-05	3.34685089221467e-05	0	0	1.31717597471022e-05	6.98812019566737e-05	0	0	1.95978520754125e-05	0	0	0	NA	NA	NA	NA	FALSE	NA
W	CD4	TGTGTTGTGAGTGATCAAGTTGGTGGCTACAATAAGCTGATTTTT	TRAV8-2	TRAJ4	CVVSDQVGGYNKLIF	275_CD4	NA	0	0	5.49664979195181e-06	7.39325252344031e-06	1.52741558228646e-05	1.05645452899656e-05	1.05314583436941e-05	3.60377080558242e-06	9.53140741715062e-07	5.41525238325257e-07	0	0	0	7.21507662411375e-06	3.23436186040494e-05	3.23780198574396e-06	9.61024682957957e-07	0	0	0	0	0	4.33999522600525e-05	0	0	0	1.31717597471022e-05	0	0	0	0	0	0	0	NA	NA	NA	NA	FALSE	NA
W	CD4	TGTGCAGCAAGCAGGGGCGGCACTGCCAGTAAACTCACCTTT	TRAV29DV5	TRAJ44	CAASRGGTASKLTF	276_CD4	NA	0	0	1.1604038449676e-05	1.67580390531314e-05	1.1201047603434e-05	1.29655783104123e-05	2.34032407637648e-06	4.05424215628022e-06	0	2.16610095330103e-06	6.31123873838338e-06	0	0	2.8860306496455e-05	1.94061711624297e-05	2.42835148930797e-06	9.61024682957957e-07	0	0	0	0	0	6.50999283900788e-05	2.23123392814311e-05	0	0	1.31717597471022e-05	0	0	0	0	0	0	0	NA	NA	NA	NA	TRUE	NA
W	CD4	TGTGCTGTGAGCTCGAACACCGGTAACCAGTTCTATTTT	TRAV8-4	TRAJ49	CAVSSNTGNQFYF	277_CD4	NA	6.3367507782322e-06	8.79973776781452e-06	1.09932995839036e-05	1.13363205359418e-05	4.12402207217344e-05	3.16936358698967e-05	6.43589121003531e-06	1.80188540279121e-05	6.19541482114791e-06	5.41525238325257e-06	3.15561936919169e-06	3.50918441290467e-06	1.29353462648469e-05	1.20251277068562e-05	0.000116437026974578	1.45701089358478e-05	7.68819746366366e-06	8.67415535412239e-06	3.75323247146605e-06	4.43510116465757e-06	2.2209538108236e-06	4.38459953260169e-06	2.16999761300263e-05	1.11561696407156e-05	0	0	2.63435194942044e-05	2.79524807826695e-05	0	0	0	9.24990657594358e-06	0	0	NA	NA	NA	NA	TRUE	NA
W	CD8	TGCATCCTGAGAGGTGATTTCTATAACACCGACAAGCTCATCTTT	TRAV26-2	TRAJ34	CILRGDFYNTDKLIF	93_CD8	NA	0	0	0	0	1.47650172954358e-05	1.10447518940549e-05	9.36129630550591e-06	1.26131978195385e-05	0	5.41525238325257e-07	0	0	0	0	0	0	0	0	0	3.99159104819181e-05	3.33143071623539e-05	0	2.16999761300263e-05	0	0	0	0	5.59049615653389e-05	0	0	0	0	0	0	NA	NA	NA	NA	FALSE	NA
W	CD4	TGTGCTGTGAGAGGGAATTATAACACCGACAAGCTCATCTTT	TRAV3	TRAJ34	CAVRGNYNTDKLIF	278_CD4	NA	0	1.64995083146522e-06	3.66443319463454e-06	4.43595151406418e-06	1.9856402569724e-05	1.6807231143127e-05	6.43589121003531e-06	3.15329945488462e-06	0	0	0	0	0	0	6.46872372080988e-06	1.61890099287198e-06	3.84409873183183e-06	0	0	0	0	0	0	0	0	0	3.95152792413066e-05	0.000139762403913347	0	0	0	0	0	0	NA	NA	NA	NA	FALSE	NA
W	CD4	TGTGCTGTGGCTCCGTACACCGGTAACCAGTTCTATTTT	TRAV8-3	TRAJ49	CAVAPYTGNQFYF	279_CD4	NA	5.28062564852684e-07	0	0	0	1.88381255148663e-05	1.05645452899656e-05	5.26572917184707e-06	1.12617837674451e-05	1.42971111257259e-06	1.62457571497577e-06	0	0	0	0	4.52810660456692e-05	1.69984604251558e-05	0	0	0	0	0	0	0	0	0	0	1.31717597471022e-05	0	0	0	0	3.69996263037743e-06	0	0	NA	NA	NA	NA	FALSE	NA
W	CD4	TGTGCCGTTCCTGGTGGCTACAATAAGCTGATTTTT	TRAV12-2	TRAJ4	CAVPGGYNKLIF	280_CD4	NA	0	0	1.95436437047175e-05	1.52793885484433e-05	1.1201047603434e-05	9.12392547769752e-06	6.43589121003531e-06	1.35141405209341e-06	1.33439703840109e-05	4.33220190660206e-06	0	0	0	2.16452298723412e-05	1.29374474416198e-05	7.28505446792391e-06	4.80512341478979e-06	0	0	0	1.1104769054118e-06	0	0	2.23123392814311e-05	0	0	2.63435194942044e-05	0	0	0	2.61304694338834e-05	0	0	0	NA	NA	NA	NA	FALSE	NA
W	CD4	TGTGCTCTGAGTGATTCGAATAACAATGCCAGACTCATGTTT	TRAV9-2	TRAJ31	CALSDSNNNARLMF	281_CD4	NA	0	0	1.22147773154485e-06	4.92883501562687e-07	1.57832943502934e-05	1.05645452899656e-05	4.68064815275295e-06	6.75707026046704e-06	9.53140741715062e-07	1.08305047665051e-06	0	0	0	0	2.58748948832395e-05	1.05228564536679e-05	0	0	0	0	0	0	0	0	0	0	0	2.79524807826695e-05	0	0	0	0	0	0	NA	NA	NA	NA	FALSE	NA
W	CD8	TGCATCCTGAGAGACATGGGAGGAGGTGCTGACGGACTCACCTTT	TRAV26-2	TRAJ45	CILRDMGGGADGLTF	94_CD8	NA	0	0	0	0	1.52741558228646e-05	1.6807231143127e-05	0	4.50471350697803e-07	0	5.41525238325257e-07	0	0	0	0	0	0	0	0	0	3.1045708152603e-05	0	0	0	0	0	0	0	0	0	0	0	0	0	0	NA	NA	NA	NA	FALSE	NA
W	CD4	TGTGCTCTGAGGCGGAATAACAATGCCAGACTCATGTTT	TRAV9-2	TRAJ31	CALRRNNNARLMF	282_CD4	NA	8.44900103764294e-06	1.42995738726986e-05	7.9396052550415e-06	8.87190302812837e-06	3.86945280845903e-05	5.23425198457384e-05	9.94637732460002e-06	3.60377080558242e-06	1.90628148343012e-06	3.7906766682768e-06	0	1.75459220645234e-06	2.29961711375056e-05	3.60753831205687e-05	6.46872372080988e-05	1.69984604251558e-05	1.92204936591591e-06	0	0	0	0	1.09614988315042e-06	0	0	0	0	0	1.39762403913347e-05	0	0	0	5.54994394556615e-06	0	0	NA	NA	NA	NA	TRUE	NA
W	CD4	TGTGCAGAGACGGGGTCTGGTGGCTACAATAAGCTGATTTTT	TRAV5	TRAJ4	CAETGSGGYNKLIF	283_CD4	NA	2.64031282426342e-06	3.29990166293044e-06	2.87047266913039e-05	2.95730100937612e-05	2.5456926371441e-05	1.63270245390377e-05	5.26572917184707e-06	9.45989836465386e-06	2.38285185428766e-06	1.62457571497577e-06	0	0	4.3117820882823e-06	4.8100510827425e-05	6.46872372080988e-06	1.69984604251558e-05	5.76614809774774e-06	0	0	0	0	0	0	3.90465937425044e-05	0	0	3.95152792413066e-05	0	0	0	0	3.69996263037743e-06	0	0	NA	NA	NA	NA	FALSE	NA
W	CD4	TGTGCTCTCCCCGATCCAGGAGGAAGCTACATACCTACATTT	TRAV9-2	TRAJ6	CALPDPGGSYIPTF	284_CD4	NA	2.64031282426342e-06	6.04981971537248e-06	1.09932995839036e-05	5.91460201875225e-06	2.49477878440122e-05	3.26540490780754e-05	5.26572917184707e-06	4.05424215628022e-06	0	0	0	0	0	7.21507662411375e-06	3.23436186040494e-05	1.94268119144637e-05	9.61024682957957e-07	0	0	0	0	0	2.16999761300263e-05	1.11561696407156e-05	0	0	3.95152792413066e-05	0	0	0	0	0	0	0	NA	NA	NA	NA	FALSE	NA
W	CD8	TGTGCTTTCTTGAATTATGGAGGAAGCCAAGGAAATCTCATCTTT	TRAV38-1	TRAJ42	CAFLNYGGSQGNLIF	95_CD8	NA	1.58418769455805e-06	2.19993444195363e-06	1.89329048389451e-05	1.23220875390672e-05	2.08746796245816e-05	1.87280575594844e-05	1.17016203818824e-06	2.70282810418682e-06	2.85942222514519e-06	0	0	0	1.4372606960941e-06	2.40502554137125e-06	0	0	9.61024682957957e-07	0	1.87661623573303e-05	3.54808093172605e-05	1.22152459595298e-05	6.57689929890254e-06	0	0	0	0	0	2.79524807826695e-05	0	0	0	1.84998131518872e-06	0	0	NA	NA	NA	NA	FALSE	NA
W	CD4	TGTGTTGTGAGGACAGGAGACAATAACAATGACATGCGCTTT	TRAV8-2	TRAJ43	CVVRTGDNNNDMRF	285_CD4	NA	0	5.49983610488407e-07	0	4.92883501562687e-07	1.78198484600087e-05	1.00843386858762e-05	5.85081019094119e-06	9.45989836465386e-06	3.81256296686025e-06	1.08305047665051e-06	0	0	2.8745213921882e-06	4.8100510827425e-06	6.46872372080988e-06	2.26646139002077e-05	8.64922214662161e-06	0	0	0	0	0	0	0	0	0	5.26870389884089e-05	0	0	0	2.61304694338834e-05	0	0	0	NA	NA	NA	NA	FALSE	NA
W	CD4	TGTGCTCTATTCTCTAGAGATGACAAGATCATCTTT	TRAV3	TRAJ30	CALFSRDDKIIF	286_CD4	NA	5.28062564852684e-07	2.19993444195363e-06	2.44295546308969e-06	8.37901952656568e-06	1.62924328777222e-05	1.63270245390377e-05	1.69673495537295e-05	1.30636691702363e-05	8.10169630457803e-06	7.5813533365536e-06	0	0	1.4372606960941e-06	7.21507662411375e-06	2.58748948832395e-05	2.42835148930797e-05	8.64922214662161e-06	0	0	0	0	0	0	5.57808482035778e-06	0	0	2.63435194942044e-05	4.19287211740042e-05	0	0	6.53261735847084e-06	1.84998131518872e-06	0	0	NA	NA	NA	NA	FALSE	NA
W	CD4	TGTGCAGCAAGTAGGAATAGCAACTATCAGTTAATCTGG	TRAV13-1	TRAJ33	CAASRNSNYQLIW	164_CD4	NA	1.05612512970537e-06	0	0	0	1.83289869874375e-05	1.48864047267696e-05	5.26572917184707e-06	1.35141405209341e-06	1.42971111257259e-06	1.08305047665051e-06	0	0	0	0	5.17497897664791e-05	9.71340595723187e-06	0	0	0	0	0	0	0	0	0	0	6.58587987355111e-05	0	0	0	0	0	0	0	NA	NA	NA	NA	FALSE	NA
W	CD4	TGTGTGGTGAGCGACGGTGGAGGCTTCAAAACTATCTTT	TRAV10	TRAJ9	CVVSDGGGFKTIF	287_CD4	NA	5.28062564852684e-07	5.49983610488407e-07	0	0	2.13838181520104e-05	1.34457849145016e-05	5.85081019094119e-07	3.60377080558242e-06	0	0	0	0	0	0	4.52810660456692e-05	3.23780198574396e-06	0	0	0	0	0	2.19229976630084e-06	0	0	0	0	0	0	0	0	0	0	0	0	NA	NA	NA	NA	FALSE	NA
W	CD4	TGTGCAATGATAAGCGACTACAAGCTCAGCTTT	TRAV12-3	TRAJ20	CAMISDYKLSF	288_CD4	NA	5.28062564852684e-07	1.09996722097681e-06	4.27517206040696e-06	4.92883501562687e-07	1.78198484600087e-05	1.72874377472164e-05	1.17016203818824e-06	3.60377080558242e-06	0	1.08305047665051e-06	0	0	0	4.8100510827425e-06	6.46872372080988e-06	2.42835148930797e-06	3.84409873183183e-06	0	0	0	0	0	0	0	0	0	0	0	0	0	0	0	0	0	NA	NA	NA	NA	FALSE	NA
W	CD4	TGTGCTGTGCAGACTGGAGGCTTCAAAACTATCTTT	TRAV3	TRAJ9	CAVQTGGFKTIF	289_CD4	NA	8.44900103764294e-06	2.74991805244204e-06	2.68725100939866e-05	3.59804956140762e-05	3.51305583925886e-05	1.72874377472164e-05	1.4627025477353e-05	2.20730961841923e-05	3.81256296686025e-06	4.87372714492732e-06	0	0	1.58098676570351e-05	3.848040866194e-05	3.88123423248593e-05	6.15182377291352e-05	1.05712715125375e-05	0	0	0	0	0	0	3.34685089221467e-05	0	0	2.63435194942044e-05	0.000153738644304682	0	0	0	0	0	0	NA	NA	NA	NA	FALSE	NA
W	CD8	TGTGCTTATAGGACCTCAACTGGAGCCAATAGTAAGCTGACATTT	TRAV38-2DV8	TRAJ56	CAYRTSTGANSKLTF	96_CD8	NA	0	0	0	4.92883501562687e-07	1.9856402569724e-05	5.76247924907212e-06	3.51048611456471e-06	6.75707026046704e-06	0	5.41525238325257e-07	0	0	0	0	0	0	0	0	0	4.87861128112332e-05	2.33200150136478e-05	2.19229976630084e-06	2.16999761300263e-05	0	0	0	0	0	0	0	0	3.69996263037743e-06	0	0	NA	NA	NA	NA	FALSE	NA
W	CD4	TGTGCAGCCTCGAATTCTGGGGGTTACCAGAAAGTTACCTTT	TRAV13-1	TRAJ13	CAASNSGGYQKVTF	290_CD4	NA	3.06276287614557e-05	4.61986232810262e-05	8.73356578054565e-05	7.0975224225027e-05	7.89164717514671e-05	9.55611142137793e-05	2.28181597446706e-05	2.25235675348901e-05	1.23908296422958e-05	5.95677762157783e-06	0	1.75459220645234e-06	7.76120775890814e-05	8.89859450307362e-05	0.000206999159065916	3.48063713467475e-05	8.64922214662161e-06	0	0	0	1.1104769054118e-06	2.19229976630084e-06	0	8.92493571257245e-05	0	0	0	5.59049615653389e-05	0	0	0	5.54994394556615e-06	0	0	NA	NA	NA	NA	TRUE	NA
W	CD4	TGTGCAGCTCTGAATTCTAACGACTACAAGCTCAGCTTT	TRAV13-1	TRAJ20	CAALNSNDYKLSF	291_CD4	NA	5.28062564852684e-06	1.37495902622102e-05	6.10738865772423e-06	2.95730100937612e-06	3.76762510297327e-05	4.22581811598622e-05	9.36129630550591e-06	5.40565620837363e-06	4.76570370857531e-07	2.16610095330103e-06	0	0	1.86843890492233e-05	1.68351787895987e-05	6.46872372080988e-06	8.90395546079588e-06	0	0	0	0	0	0	0	1.11561696407156e-05	0	0	2.63435194942044e-05	0	0	0.000260010400416017	0	0	0	0	NA	NA	NA	NA	FALSE	NA
W	CD4	TGTGTGGTGAACAATGGGGATAGCAGCTATAAATTGATCTTC	TRAV12-1	TRAJ12	CVVNNGDSSYKLIF	292_CD4	NA	2.64031282426342e-06	8.24975415732611e-06	8.55034412081392e-06	5.91460201875225e-06	3.15665887005868e-05	2.59311566208245e-05	8.19113426731767e-06	9.91036971535166e-06	1.90628148343012e-06	7.5813533365536e-06	0	0	7.1863034804705e-06	7.21507662411375e-06	5.17497897664791e-05	9.71340595723187e-06	4.80512341478979e-06	0	0	0	0	0	0	0	0	0	0	0	0	0	0	1.84998131518872e-06	0	0	NA	NA	NA	NA	FALSE	NA
W	CD4	TGCATCGCCCTAGGGGAAGCTGCAGGCAACAAGCTAACTTTT	TRAV26-1	TRAJ17	CIALGEAAGNKLTF	293_CD4	NA	0	0	0	9.85767003125374e-07	1.22193246582917e-05	1.00843386858762e-05	6.43589121003531e-06	9.00942701395605e-06	4.76570370857531e-07	2.16610095330103e-06	0	0	0	0	4.52810660456692e-05	1.13323069501039e-05	2.88307404887387e-06	0	0	0	0	0	0	0	0	0	0	0	0	0	0	0	0	0	NA	NA	NA	NA	FALSE	NA
W	CD4	TGTGTGGTGAACTACGACACAGGCTTTCAGAAACTTGTATTT	TRAV12-1	TRAJ8	CVVNYDTGFQKLVF	294_CD4	NA	5.28062564852684e-06	1.04496885992797e-05	2.07651214362624e-05	1.33078545421926e-05	3.46214198651597e-05	3.2173842473986e-05	8.19113426731767e-06	8.55895566325825e-06	2.85942222514519e-06	0	0	0	2.01216497453174e-05	2.8860306496455e-05	7.76246846497186e-05	1.45701089358478e-05	3.84409873183183e-06	0	3.75323247146605e-06	0	0	0	0	6.69370178442933e-05	0	0	0	0	0	0	0	0	0	0	NA	NA	NA	NA	FALSE	NA
W	CD4	TGTGCTTGCGGGGGGAACAGAGATGACAAGATCATCTTT	TRAV38-2DV8	TRAJ30	CACGGNRDDKIIF	203_CD4	NA	0	2.19993444195363e-06	3.05369432886211e-06	5.91460201875225e-06	2.08746796245816e-05	1.20051651022336e-05	5.85081019094119e-06	9.45989836465386e-06	0	0	0	0	1.4372606960941e-06	4.8100510827425e-06	2.58748948832395e-05	2.02362624108997e-05	9.61024682957957e-07	0	0	0	0	0	0	5.020276338322e-05	0	0	0	0	0	0	0	0	0	0	NA	NA	NA	NA	FALSE	NA
W	CD4	TGTGCTCTGAGTGAGGCGCCAGGTGGCCAGAAGCTGCTCTTT	TRAV19	TRAJ16	CALSEAPGGQKLLF	295_CD4	NA	0	0	0	0	1.17101861308629e-05	1.63270245390377e-05	1.75524305728236e-06	9.00942701395605e-07	0	0	0	0	0	0	3.23436186040494e-05	2.42835148930797e-06	0	0	0	0	0	0	0	0	0	0	0	0	0	0	0	0	0	0	NA	NA	NA	NA	FALSE	NA
W	CD4	TGTGCTGTGAAGGCCCCGGGCGACTACAAGCTCAGCTTT	TRAV21	TRAJ20	CAVKAPGDYKLSF	296_CD4	NA	0	0	9.77182185235876e-06	8.37901952656568e-06	1.4255878768007e-05	5.76247924907212e-06	2.34032407637648e-06	5.40565620837363e-06	0	2.70762619162629e-06	0	0	0	0	0	5.66615347505193e-06	0	0	0	0	0	0	0	0	0	0	0	0	0	0	0	0	0	0	NA	NA	NA	NA	FALSE	NA
W	CD4	TGTGCAGAGACGGAAACGGGCAGGAGAGCACTTACTTTT	TRAV5	TRAJ5	CAETETGRRALTF	297_CD4	NA	0	0	7.9396052550415e-06	7.88613602500299e-06	1.52741558228646e-05	6.72289245725081e-06	5.85081019094119e-07	1.80188540279121e-06	0	0	0	5.26377661935701e-06	0	1.44301532482275e-05	5.8218513487289e-05	0	0	0	0	0	0	0	0	0	0	0	0	2.79524807826695e-05	0	0	0	0	0	0	NA	NA	NA	NA	TRUE	NA
W	CD4	TGTGCAGCAAGCGAGGTCGGGGCAAACAACCTCTTCTTT	TRAV29DV5	TRAJ36	CAASEVGANNLFF	298_CD4	NA	1.05612512970537e-06	3.84988527341885e-06	0	2.46441750781344e-06	2.59660648988698e-05	1.92082641635737e-05	3.51048611456471e-06	4.50471350697803e-06	4.76570370857531e-07	1.62457571497577e-06	0	0	2.8745213921882e-06	2.40502554137125e-06	4.52810660456692e-05	4.04725248217995e-06	3.84409873183183e-06	0	0	0	0	0	0	1.67342544610733e-05	0	0	0	0	0	0	0	5.54994394556615e-06	0	0	NA	NA	NA	NA	FALSE	NA
W	CD4	TGCATCGTCAGCGGGAATAATGCAGGCAACATGCTCACCTTT	TRAV26-1	TRAJ39	CIVSGNNAGNMLTF	299_CD4	NA	0	0	0	4.92883501562687e-07	1.78198484600087e-05	9.12392547769752e-06	5.85081019094119e-07	1.35141405209341e-06	9.53140741715062e-07	0	0	0	0	0	1.29374474416198e-05	4.04725248217995e-06	0	0	0	0	0	0	0	0	0	0	0	0	0	0	0	0	0	0	NA	NA	NA	NA	FALSE	NA
W	CD4	TGTGCCGTGAAGGGAAGTGGAGGTAGCAACTATAAACTGACATTT	TRAV12-2	TRAJ53	CAVKGSGGSNYKLTF	266_CD4	NA	0	0	7.32886638926907e-06	2.95730100937612e-06	1.78198484600087e-05	3.84165283271475e-06	2.9254050954706e-06	2.70282810418682e-06	2.38285185428766e-06	0	3.15561936919169e-06	0	2.8745213921882e-06	2.16452298723412e-05	6.46872372080988e-06	2.42835148930797e-06	5.76614809774774e-06	0	0	0	0	0	0	2.23123392814311e-05	0	0	0	6.98812019566737e-05	0	0	0	0	0	0	NA	NA	NA	NA	TRUE	NA
W	CD4	TGTGCAGCAAGTATAGAGAACAGAGATGACAAGATCATCTTT	TRAV13-1	TRAJ30	CAASIENRDDKIIF	300_CD4	NA	1.05612512970537e-06	0	5.49664979195181e-06	9.85767003125374e-07	2.03655410971528e-05	6.24268585316146e-06	7.02097222912943e-06	8.55895566325825e-06	4.76570370857531e-07	2.70762619162629e-06	0	0	2.8745213921882e-06	9.620102165485e-06	0	4.85670297861594e-06	1.05712715125375e-05	0	0	0	0	0	0	0	0	0	0	1.39762403913347e-05	0	0	0	1.84998131518872e-06	0	0	NA	NA	NA	NA	FALSE	NA
W	CD4	TGTGCTTTCATGATCGAAACCAATGCAGGCAAATCAACCTTT	TRAV38-1	TRAJ27	CAFMIETNAGKSTF	265_CD4	NA	0	0	3.05369432886211e-06	3.45018451093881e-06	1.47650172954358e-05	5.28227264498278e-06	1.28717824200706e-05	4.95518485767583e-06	0	0	0	0	0	1.68351787895987e-05	2.58748948832395e-05	6.47560397148792e-06	1.92204936591591e-06	0	0	4.43510116465757e-06	0	0	0	0	0	0	2.63435194942044e-05	0	0	0.000260010400416017	1.95978520754125e-05	0	0	0	NA	NA	NA	NA	FALSE	NA
W	CD4	TGTGCTGTGACTCATTCCCAGGGAGGAAAGCTTATCTTC	TRAV8-4	TRAJ23	CAVTHSQGGKLIF	301_CD4	NA	1.58418769455805e-06	2.74991805244204e-06	2.44295546308969e-06	9.85767003125374e-07	2.5456926371441e-05	1.63270245390377e-05	5.85081019094119e-06	2.25235675348901e-06	3.33599259600272e-06	5.41525238325257e-07	0	0	2.8745213921882e-06	9.620102165485e-06	4.52810660456692e-05	1.94268119144637e-05	3.84409873183183e-06	0	0	0	0	0	0	0	0	0	0	0	0	0	0	1.84998131518872e-06	0	0	NA	NA	NA	NA	FALSE	NA
W	CD8	TGTGCTTATAGGGGACTCAGAGATGACAAGATCATCTTT	TRAV38-2DV8	TRAJ30	CAYRGLRDDKIIF	97_CD8	NA	0	0	0	0	1.37467402405781e-05	1.3925991518591e-05	5.85081019094119e-07	9.00942701395605e-07	0	0	0	0	0	0	0	0	0	0	0	2.66106069879454e-05	3.33143071623539e-06	0	0	0	0	0	0	0	0	0	0	0	0	0	NA	NA	NA	NA	FALSE	NA
W	CD4	TGTGCAGAGAATGGGAACAACCAGGCAGGAACTGCTCTGATCTTT	TRAV13-2	TRAJ15	CAENGNNQAGTALIF	302_CD4	NA	2.11225025941073e-06	3.29990166293044e-06	6.10738865772423e-07	2.46441750781344e-06	1.9856402569724e-05	2.30499169962885e-05	1.28717824200706e-05	5.85612755907143e-06	1.90628148343012e-06	1.62457571497577e-06	0	0	5.7490427843764e-06	0	5.17497897664791e-05	1.13323069501039e-05	0	0	0	0	0	0	0	0	0	0	0.00011854583772392	0	0	0	0	0	0	0	NA	NA	NA	NA	FALSE	NA
W	CD4	TGCCTCGTGGGTGACGGAATGAACAGAGATGACAAGATCATCTTT	TRAV4	TRAJ30	CLVGDGMNRDDKIIF	303_CD4	NA	2.64031282426342e-06	0	1.28255161812209e-05	7.88613602500299e-06	2.44386493165834e-05	7.6833056654295e-06	5.26572917184707e-06	2.25235675348901e-06	2.38285185428766e-06	5.41525238325257e-07	3.15561936919169e-06	1.0527553238714e-05	4.3117820882823e-06	9.620102165485e-06	1.94061711624297e-05	1.05228564536679e-05	3.84409873183183e-06	0	0	0	0	0	0	0	0	0	0	0	0	0	0	9.24990657594358e-06	0	0	NA	NA	NA	NA	TRUE	NA
W	CD4	TGTGCAATGAGCGTATCAGGAGGAGGTGCTGACGGACTCACCTTT	TRAV12-3	TRAJ45	CAMSVSGGGADGLTF	304_CD4	NA	1.42576892510225e-05	1.15496558202566e-05	1.22147773154485e-05	1.87295730593821e-05	4.83681601057379e-05	3.74561151189688e-05	9.94637732460002e-06	1.03608410660495e-05	1.90628148343012e-06	1.62457571497577e-06	0	0	8.6235641765646e-06	2.64552809550837e-05	3.88123423248593e-05	1.78079109215918e-05	4.80512341478979e-06	0	0	0	0	0	0	0	0	0	0	0	0	0	0	0	0	0	NA	NA	NA	NA	FALSE	NA
W	CD4	TGTGTTGTGAGTGATCGGGGAGCAGGCAAATCAACCTTT	TRAV8-2	TRAJ27	CVVSDRGAGKSTF	305_CD4	NA	1.58418769455805e-06	4.39986888390726e-06	1.83221659731727e-06	1.97153400625075e-06	2.18929566794393e-05	2.01686773717524e-05	1.05314583436941e-05	1.44150832223297e-05	4.76570370857531e-07	0	0	0	0	4.8100510827425e-06	5.8218513487289e-05	2.10457129073357e-05	2.88307404887387e-06	0	0	0	0	0	0	0	0	0	2.63435194942044e-05	1.39762403913347e-05	0	0	0	9.24990657594358e-06	0	0	NA	NA	NA	NA	FALSE	NA
W	CD4	TGTGCAGCAAGTAGCGGTGGGGAGAACAATGACATGCGCTTT	TRAV13-1	TRAJ43	CAASSGGENNDMRF	306_CD4	NA	0	0	0	0	1.1201047603434e-05	1.10447518940549e-05	3.51048611456471e-06	3.60377080558242e-06	1.90628148343012e-06	0	0	0	0	0	1.29374474416198e-05	3.23780198574396e-06	0	0	0	0	0	0	0	0	0	0	0	0	0	0	0	0	0	0	NA	NA	NA	NA	FALSE	NA
W	CD4	TGTGCTCTGAGTGATCGAAATACTGGAGGCTTCAAAACTATCTTT	TRAV9-2	TRAJ9	CALSDRNTGGFKTIF	307_CD4	NA	1.05612512970537e-06	2.19993444195363e-06	6.10738865772423e-07	1.97153400625075e-06	1.93472640422952e-05	1.10447518940549e-05	7.60605324822355e-06	1.62169686251209e-05	1.90628148343012e-06	2.70762619162629e-06	0	0	1.4372606960941e-06	2.40502554137125e-06	6.46872372080988e-06	1.45701089358478e-05	3.84409873183183e-06	0	0	0	0	3.28844964945127e-06	0	0	0	0	0.000171232876712329	0	0	0	0	1.84998131518872e-06	0	0	NA	NA	NA	NA	FALSE	NA
W	CD4	TGTGCAATGAGGGGTTTAAGGAACCAGGGAGGAAAGCTTATCTTC	TRAV14DV4	TRAJ23	CAMRGLRNQGGKLIF	308_CD4	NA	0	0	0	0	1.4255878768007e-05	1.05645452899656e-05	0	0	0	0	0	0	0	0	1.94061711624297e-05	0	0	0	0	0	0	0	0	0	0	0	0	0	0	0	0	0	0	0	NA	NA	NA	NA	FALSE	NA
W	CD4	TGTGCTGTCTATACCGGCACTGCCAGTAAACTCACCTTT	TRAV36DV7	TRAJ44	CAVYTGTASKLTF	309_CD4	NA	0	0	0	3.9430680125015e-06	1.27284631857205e-05	5.76247924907212e-06	4.68064815275295e-06	4.05424215628022e-06	3.33599259600272e-06	0	1.26224774767668e-05	1.75459220645234e-05	8.6235641765646e-06	4.8100510827425e-06	0	0	9.61024682957957e-06	2.1685388385306e-06	0	0	3.33143071623539e-06	1.09614988315042e-06	0	0	0	0	0	0	0	0	0	0	0	0	NA	NA	NA	NA	TRUE	NA
W	CD8	TGTGCAGCAAGTAGGAGGGCAAACACCGACAAGCTCATCTTT	TRAV13-1	TRAJ34	CAASRRANTDKLIF	98_CD8	NA	0	0	6.10738865772423e-07	9.85767003125374e-07	1.4255878768007e-05	8.16351226951884e-06	1.17016203818824e-06	4.50471350697803e-07	0	5.41525238325257e-07	0	0	0	0	0	0	0	0	0	3.99159104819181e-05	0	0	0	0	0	0	0	0	0	0	0	0	0	0	NA	NA	NA	NA	FALSE	NA
W	CD8	TGTGCTGTGCAGGCGGGTAGCTACATACCTACATTT	TRAV20	TRAJ6	CAVQAGSYIPTF	99_CD8	NA	0	3.68489019027233e-05	2.80939878255314e-05	2.56299420812597e-05	4.48041904137361e-05	4.56196273884876e-05	1.81375115919177e-05	3.60377080558242e-05	2.90707926223094e-05	3.19499890611902e-05	5.68011486454504e-05	4.38648051613084e-05	0	0	6.46872372080988e-06	0	0	7.37303205100403e-05	9.00775793151852e-05	0	6.10762297976489e-05	6.57689929890254e-05	0	5.57808482035778e-06	0	0	0	0	0.000223005218322109	0	0	0	0.000336982731507137	0	NA	NA	NA	NA	TRUE	NA
W	CD4	TGTGCTCTAGAAAGATCGAGTGGTTCTGCAAGGCAACTGACCTTT	TRAV6	TRAJ22	CALERSSGSARQLTF	310_CD4	NA	0	0	0	1.47865050468806e-06	1.27284631857205e-05	6.24268585316146e-06	1.75524305728236e-06	6.30659890976924e-06	1.90628148343012e-06	0	0	0	2.8745213921882e-06	0	0	1.29512079429758e-05	5.76614809774774e-06	0	0	0	0	0	0	0	0	0	0	0	0	0	0	3.69996263037743e-06	0	0	NA	NA	NA	NA	FALSE	NA
W	CD4	TGTGCCCTCTCTGGTTCTGCAAGGCAACTGACCTTT	TRAV8-4	TRAJ22	CALSGSARQLTF	311_CD4	NA	3.69643795396879e-06	4.39986888390726e-06	4.88591092617938e-06	7.39325252344031e-06	2.39295107891545e-05	1.8247850955395e-05	9.94637732460002e-06	9.00942701395605e-06	2.38285185428766e-06	2.70762619162629e-06	0	1.75459220645234e-06	4.3117820882823e-06	2.16452298723412e-05	5.8218513487289e-05	1.94268119144637e-05	4.80512341478979e-06	0	3.75323247146605e-06	0	0	2.19229976630084e-06	4.33999522600525e-05	5.57808482035778e-06	0	0	1.31717597471022e-05	1.39762403913347e-05	0	0	6.53261735847084e-06	9.24990657594358e-06	0	0	NA	NA	NA	NA	TRUE	NA
W	CD4	TGTGCTGTTCCCTCTGGAGCTGGTGGTACTAGCTATGGAAAGCTGACATTT	TRAV21	TRAJ52	CAVPSGAGGTSYGKLTF	312_CD4	NA	0	5.49983610488407e-07	0	0	1.73107099325799e-05	8.64371887360818e-06	5.85081019094119e-07	1.35141405209341e-06	0	0	0	0	0	0	2.58748948832395e-05	0	0	0	0	0	0	0	0	0	0	0	0	0	0	0	0	0	0	0	NA	NA	NA	NA	FALSE	NA
W	CD8	TGTGCCGTAGCCGCTGGTGGTACTAGCTATGGAAAGCTGACATTT	TRAV12-2	TRAJ52	CAVAAGGTSYGKLTF	100_CD8	NA	0	0	0	0	1.27284631857205e-05	7.20309906134015e-06	3.51048611456471e-06	2.70282810418682e-06	0	2.16610095330103e-06	0	0	0	0	0	0	0	0	0	2.66106069879454e-05	1.1104769054118e-05	3.28844964945127e-06	0	0	0	0	0	0	0	0	0	1.84998131518872e-06	0	0	NA	NA	NA	NA	FALSE	NA
W	CD8	TGTGCTTTCATGAAGCTGTGGGGAGCCCAGAAGCTGGTATTT	TRAV38-1	TRAJ54	CAFMKLWGAQKLVF	101_CD8	NA	0	0	0	0	1.37467402405781e-05	8.64371887360818e-06	0	4.50471350697803e-07	9.53140741715062e-07	0	0	0	0	0	0	0	0	4.3370776770612e-06	0	8.87020232931513e-06	2.2209538108236e-06	0	0	0	0	0	0	0	0	0	0	0	0	0	NA	NA	NA	NA	FALSE	NA
W	CD4	TGCATCGTCAGAGCCAGCTCTAGCAACACAGGCAAACTAATCTTT	TRAV26-1	TRAJ37	CIVRASSSNTGKLIF	313_CD4	NA	1.68980020752859e-05	2.08993771985595e-05	1.40469939127657e-05	1.47865050468806e-05	5.14229912703108e-05	4.51394207843983e-05	1.28717824200706e-05	1.89197967293077e-05	0	3.24915142995154e-06	0	0	3.01824746179761e-05	2.8860306496455e-05	7.76246846497186e-05	2.18551634037717e-05	0	0	0	0	0	0	0	1.11561696407156e-05	0	0	0	1.39762403913347e-05	0	0	0	5.54994394556615e-06	0	0	NA	NA	NA	NA	FALSE	NA
W	CD8	TGCGCCGGAAACTCCGGGGCAAACAACCTCTTCTTT	TRAV1-1	TRAJ36	CAGNSGANNLFF	102_CD8	NA	0	0	0	0	1.22193246582917e-05	9.12392547769752e-06	0	9.00942701395605e-07	4.76570370857531e-07	0	0	0	0	0	0	0	0	0	0	4.43510116465757e-06	0	2.19229976630084e-06	0	0	0	0	0	0	0	0	0	0	0	0	NA	NA	NA	NA	FALSE	NA
W	CD4	TGTGCAGCAAGTATAGGGAATTCCGGGTATGCACTCAACTTC	TRAV13-1	TRAJ41	CAASIGNSGYALNF	314_CD4	NA	0	0	0	0	1.1201047603434e-05	7.20309906134015e-06	2.9254050954706e-06	4.50471350697803e-06	4.76570370857531e-07	1.08305047665051e-06	0	0	2.8745213921882e-06	4.8100510827425e-06	6.46872372080988e-06	7.28505446792391e-06	0	0	3.75323247146605e-06	0	0	0	0	0	0	0	0	0	0	0	0	0	0	0	NA	NA	NA	NA	FALSE	NA
W	CD4	TGTGCTGTGCAGGGGAACACCGGTAACCAGTTCTATTTT	TRAV20	TRAJ49	CAVQGNTGNQFYF	315_CD4	NA	1.90102523346966e-05	3.62989182922349e-05	3.48121153490281e-05	3.54876121125135e-05	6.31331774011737e-05	5.85852056988999e-05	9.94637732460002e-06	1.35141405209341e-05	6.19541482114791e-06	5.41525238325257e-07	0	1.75459220645234e-06	2.29961711375056e-05	2.16452298723412e-05	7.11559609289087e-05	2.75213168788236e-05	4.80512341478979e-06	0	0	4.43510116465757e-06	0	0	2.16999761300263e-05	8.36712723053667e-05	0	0	0	0	0	0	0	3.69996263037743e-06	0	0	NA	NA	NA	NA	TRUE	NA
W	CD8	TGTGCTGTAATGGATAGCAGCTATAAATTGATCTTC	TRAV1-2	TRAJ12	CAVMDSSYKLIF	103_CD8	NA	0	0	0	1.08434370343791e-05	1.4255878768007e-05	0	1.34568634391647e-05	0	0	0	9.46685810757506e-06	0	0	0	0	0	0	0	0	3.1045708152603e-05	2.2209538108236e-05	2.95960468450614e-05	0	0	0	0	0	0	0	0	0	0	0	0	NA	NA	NA	NA	TRUE	NA
W	CD4	TGCCTCGTGGGTAGCCATAACAGCACCAATGCAGGCAAATCAACCTTT	TRAV4	TRAJ27	CLVGSHNSTNAGKSTF	316_CD4	NA	0	0	0	0	1.32376017131493e-05	6.24268585316146e-06	1.75524305728236e-06	1.80188540279121e-06	0	0	0	0	0	0	6.46872372080988e-06	0	0	0	0	0	0	0	0	0	0	0	0	0	0.000133803130993265	0.000260010400416017	0	0	0	0	NA	NA	NA	NA	FALSE	NA
W	CD4	TGTGCTGTGAGGGATAGCAGCTATAAATTGATCTTC	TRAV21	TRAJ12	CAVRDSSYKLIF	317_CD4	NA	0	0	0	0	1.22193246582917e-05	0	1.69673495537295e-05	1.17122551181429e-05	1.66799629800136e-05	0	0	1.5791329858071e-05	1.14980855687528e-05	1.68351787895987e-05	1.29374474416198e-05	1.13323069501039e-05	1.63374196102853e-05	0	0	0	0	0	0	0	0	0	0	0	0	0	2.61304694338834e-05	0	0	0	NA	NA	NA	NA	TRUE	NA
W	CD8	TGCGCTGTGAGAGATGGCGGGGATGACAAGATCATCTTT	TRAV1-1	TRAJ30	CAVRDGGDDKIIF	104_CD8	NA	5.28062564852684e-07	5.49983610488407e-07	1.83221659731727e-06	1.47865050468806e-06	1.57832943502934e-05	8.16351226951884e-06	0	1.35141405209341e-06	0	2.70762619162629e-06	0	0	0	0	0	0	0	0	0	3.54808093172605e-05	9.99429214870618e-06	0	0	0	0	0	0	0	0	0	0	3.69996263037743e-06	0	0	NA	NA	NA	NA	FALSE	NA
W	CD4	TGTGCTGTGGGTGCGGCTGGGGGTTACCAGAAAGTTACCTTT	TRAV8-3	TRAJ13	CAVGAAGGYQKVTF	318_CD4	NA	5.28062564852684e-07	1.64995083146522e-06	4.88591092617938e-06	3.45018451093881e-06	1.57832943502934e-05	8.16351226951884e-06	3.51048611456471e-06	7.20754161116484e-06	1.42971111257259e-06	0	0	0	7.1863034804705e-06	2.40502554137125e-06	1.29374474416198e-05	8.09450496435989e-06	3.84409873183183e-06	0	0	0	0	0	0	0	0	0	0	0	0	0	0	7.39992526075487e-06	0	0	NA	NA	NA	NA	FALSE	NA
W	CD4	TGTGCTTATAGGAGCGAAGAATATGGAAACAAACTGGTCTTT	TRAV38-2DV8	TRAJ47	CAYRSEEYGNKLVF	319_CD4	NA	0	0	0	0	1.17101861308629e-05	5.76247924907212e-06	5.85081019094119e-07	4.95518485767583e-06	0	1.08305047665051e-06	0	0	0	0	1.29374474416198e-05	6.47560397148792e-06	0	0	0	0	0	0	0	0	0	0	0	0	0	0	1.30652347169417e-05	0	0	0	NA	NA	NA	NA	FALSE	NA
W	CD4	TGTGCAGGGCCAGACAGAGGCTCAACCCTGGGGAGGCTATACTTT	TRAV25	TRAJ18	CAGPDRGSTLGRLYF	320_CD4	NA	5.28062564852684e-07	1.64995083146522e-06	6.10738865772423e-07	4.92883501562687e-07	1.52741558228646e-05	1.10447518940549e-05	0	4.50471350697803e-06	0	5.41525238325257e-07	0	1.75459220645234e-06	1.4372606960941e-06	0	1.94061711624297e-05	8.09450496435989e-06	9.61024682957957e-07	0	0	4.43510116465757e-06	0	0	0	0	0	0	0	0	0	0	0	0	0	0	NA	NA	NA	NA	TRUE	NA
W	CD4	TGTGCTACGGACGACTATGGGAACAACAGACTCGCTTTT	TRAV17	TRAJ7	CATDDYGNNRLAF	321_CD4	NA	3.1683753891161e-06	4.39986888390726e-06	1.22147773154485e-06	2.46441750781344e-06	2.34203722617257e-05	1.24853717063229e-05	1.81375115919177e-05	8.55895566325825e-06	2.85942222514519e-06	2.16610095330103e-06	6.31123873838338e-06	3.50918441290467e-06	1.29353462648469e-05	7.21507662411375e-06	0	2.10457129073357e-05	0	0	0	0	2.2209538108236e-06	3.28844964945127e-06	0	0	0	0	2.63435194942044e-05	1.39762403913347e-05	0	0	4.57283215092959e-05	9.24990657594358e-06	0	0	NA	NA	NA	NA	TRUE	NA
W	CD4	TGTGCAGCAAGTAGCCGGACCGGTAACCAGTTCTATTTT	TRAV13-1	TRAJ49	CAASSRTGNQFYF	322_CD4	NA	0	1.64995083146522e-06	1.83221659731727e-06	0	1.27284631857205e-05	7.6833056654295e-06	4.09556713365883e-06	8.10848431256045e-06	9.53140741715062e-07	1.08305047665051e-06	0	0	1.4372606960941e-06	2.40502554137125e-06	2.58748948832395e-05	1.05228564536679e-05	3.84409873183183e-06	0	0	0	0	0	0	2.78904241017889e-05	0	0	0	0	0	0	6.53261735847084e-06	1.84998131518872e-06	0	0	NA	NA	NA	NA	FALSE	NA
W	CD4	TGTGCAGGAGCTTATAACCAGGGAGGAAAGCTTATCTTC	TRAV27	TRAJ23	CAGAYNQGGKLIF	323_CD4	NA	5.28062564852684e-07	2.19993444195363e-06	3.05369432886211e-06	2.46441750781344e-06	1.57832943502934e-05	7.6833056654295e-06	1.75524305728236e-06	5.85612755907143e-06	1.90628148343012e-06	5.41525238325257e-07	0	0	0	2.40502554137125e-06	0	3.23780198574396e-06	2.88307404887387e-06	0	3.75323247146605e-06	0	0	0	0	0	0	0	1.31717597471022e-05	0	0	0	0	0	0	0	NA	NA	NA	NA	FALSE	NA
W	CD4	TGTGCTGTGAGGAGAGGAACCAGTGGCTCTAGGTTGACCTTT	TRAV21	TRAJ58	CAVRRGTSGSRLTF	324_CD4	NA	5.80868821337952e-06	1.15496558202566e-05	2.44295546308969e-05	2.21797575703209e-05	2.95300345908716e-05	1.6807231143127e-05	1.4627025477353e-05	2.07216821320989e-05	1.57268222382985e-05	1.84118581030588e-05	9.46685810757506e-06	8.77296103226169e-06	1.4372606960941e-05	3.848040866194e-05	3.23436186040494e-05	2.26646139002077e-05	2.2103567708033e-05	0	0	0	0	0	0	2.23123392814311e-05	0	0	0	2.79524807826695e-05	0	0	0	7.58492339227374e-05	0	0	NA	NA	NA	NA	TRUE	NA
W	CD4	TGTGCAGGAGAGAGAGGAAGCCAAGGAAATCTCATCTTT	TRAV27	TRAJ42	CAGERGSQGNLIF	325_CD4	NA	0	0	2.44295546308969e-06	9.85767003125374e-07	1.1201047603434e-05	1.44061981226803e-06	4.09556713365883e-06	1.35141405209341e-06	1.42971111257259e-06	0	0	0	0	0	6.46872372080988e-06	1.61890099287198e-06	0	0	0	0	0	0	0	0	0	0	0	0	0	0	0	3.69996263037743e-06	0	0	NA	NA	NA	NA	FALSE	NA
